# Supplementary material for: Genetic variation in recalcitrant repetitive regions of the Drosophila melanogaster genome
Source: Genome Res. 2025 Sep;35(9):2023–40. doi: 10.1101/gr.280728.125 (PMC12400953; doi:10.1101/gr.280728.125)
Supplement: Supplement 4 [file Supplemental_File_1.xlsx]

## Sheet: iso1, A4, A3
This sheet contains the copy number derived using illumina data for the strains used in this study
Strain Name	Estimated Copy Number
iso1	102
A4	102
A3	197

## Sheet: GDL_copy_numbers
This sheet contains the copy number derived using illumina data for the GDL strains
Strain Name	Estimated Copy number
B11	139
B14	121
B51	114
B54	95
I01	101
I03	109
I06	100
I17	105		Mean	101.271
I22	135		Median	104
I24	127		SD	20.5683
I26	96		Highest	146
I34	111		Lowest	29
I38	104
N01	92
N02	114
N03	104
N04	92
N07	111
N10	105
N11	105
N13	108
N14	124
N15	88
N16	127
N17	80
N18	108
N19	110
N22	69
N23	104
N25	123
N29	94
N30	136
T01	75
T04	71
T05	112
T07	136
T09	96
T10	76
T14A	80
T22A	75
T23	136
T24	109
T25A	118
T29A	93
T30	102
T35	103
T36B	125
T39	103
T43A	110
T45B	71
ZH23	49
ZH26	98
ZH33	85
ZH42	107
ZS10	110
ZW09	118
ZW139	118
ZW140	29
ZW142	87
ZW144	87
ZW155	81
ZW177	84
ZW184	146
ZW185	73
B05	51
B10	99
B12	90
B23	98
B43	100
B52	106
B59	76
I02	96
I04	109
I07	119
I13	111
I16	90
I23	99
I29	118
I33	97
I35	119
I31	98
B28	108
B38	111
B04	120
B42	79
