# Supplementary material for: Genetic variation in recalcitrant repetitive regions of the Drosophila melanogaster genome
Source: Genome Res. 2025 Sep;35(9):2023–40. doi: 10.1101/gr.280728.125 (PMC12400953; doi:10.1101/gr.280728.125)
Supplement: Supplement 9 [file Supplemental_File_6.xlsx]

## Sheet: Copy Number Analysis
Azenta Sample ID	Client Sample ID	Reaction Volume (μL)	Input (ng)	Histone gene (H3)
				Copies/μL		*Copies/Genome	CI (95%)	Partitions (valid)	Partitions (positive)	Partitions (negative)	Valid Partitian %
AZTA-1413-1	ISO-1	15	0.0834 ng	2231.3		113.049	0.032	7323	4083	3240	0.861529
AZTA-1413-2	A4	15	0.0834 ng	3185.1		161.203	0.028	8273	5553	2720	0.973294
AZTA-1413-3	A3	15	0.0834 ng	4357.6		203.864	0.027	8264	6445	1819	0.972235
AZTA-1413-4	ZW184	15	0.0834 ng	2723		165.072	0.029	8253	4989	3264	0.970941
AZTA-1413-5	B11	15	0.0834 ng	2795.5		161.745	0.029	8252	5069	3183	0.970824
AZTA-1413-6	ZW140	15	0.0834 ng	2786.5		172.851	0.029	8259	5103	3156	0.971647
AZTA-1413-7	ZH23	15	0.0834 ng	1334.5		74.9719	0.036	8083	3000	5083	0.950941
AZTA-1413-8	T23	15	0.0834 ng	872.4		65.6145	0.042	8241	2222	6019	0.969529
AZTA-1413-9	B05	15	0.0834 ng	1009.4		60.0238	0.041	7734	2253	5481	0.909882
Azenta Sample ID	Client Sample ID	Reaction Volume (μL)	Input	RpS3-10 (reference assay)
				Copies/μL (raw)	Copies/μL (normalized)		CI (95%)	Partitions (valid)	Partitions (positive)	Partitions (negative)	Valid Partitian %
AZTA-1413-1	ISO-1	15	1.0005 ng	473.7	39.475		0.058	8257	1145	7112	0.971412
AZTA-1413-2	A4	15	1.0005 ng	474.2	39.5167		0.058	8261	1159	7102	0.971882
AZTA-1413-3	A3	15	1.0005 ng	513	42.75		0.056	8258	1242	7016	0.971529
AZTA-1413-4	ZW184	15	1.0005 ng	395.9	32.9917		0.063	8250	979	7271	0.970588
AZTA-1413-5	B11	15	1.0005 ng	414.8	34.5667		0.061	8244	1044	7200	0.969882
AZTA-1413-6	ZW140	15	1.0005 ng	386.9	32.2417		0.062	8232	1010	7222	0.968471
AZTA-1413-7	ZH23	15	1.0005 ng	427.2	35.6		0.058	8241	1138	7103	0.969529
AZTA-1413-8	T23	15	1.0005 ng	319.1	26.5917		0.077	6511	657	5854	0.766
AZTA-1413-9	B05	15	1.0005 ng	403.6	33.6333		0.062	8242	1012	7230	0.969647
Normalizing divisor	11.9964
	The above table contains copy number estimates of histone locus (H3) for our 3 strains and 6 GDL lines obtained using dPCR
