# Supplementary material for: Genetic variation in recalcitrant repetitive regions of the Drosophila melanogaster genome
Source: Genome Res. 2025 Sep;35(9):2023–40. doi: 10.1101/gr.280728.125 (PMC12400953; doi:10.1101/gr.280728.125)
Supplement: Supplement 10 [file Supplemental_Code.zip]

Archive with 1,059 entries (703 files):
- Dmel_HiFi_Asm_variation/
- Dmel_HiFi_Asm_variation/README.md
- Dmel_HiFi_Asm_variation/.git/
- Dmel_HiFi_Asm_variation/.git/COMMIT_EDITMSG
- Dmel_HiFi_Asm_variation/.git/config
- Dmel_HiFi_Asm_variation/.git/description
- Dmel_HiFi_Asm_variation/.git/HEAD
- Dmel_HiFi_Asm_variation/.git/index
- Dmel_HiFi_Asm_variation/.git/branches/
- Dmel_HiFi_Asm_variation/.git/hooks/
- Dmel_HiFi_Asm_variation/.git/hooks/applypatch-msg.sample
- Dmel_HiFi_Asm_variation/.git/hooks/commit-msg.sample
- Dmel_HiFi_Asm_variation/.git/hooks/fsmonitor-watchman.sample
- Dmel_HiFi_Asm_variation/.git/hooks/post-update.sample
- Dmel_HiFi_Asm_variation/.git/hooks/pre-applypatch.sample
- Dmel_HiFi_Asm_variation/.git/hooks/pre-commit.sample
- Dmel_HiFi_Asm_variation/.git/hooks/pre-merge-commit.sample
- Dmel_HiFi_Asm_variation/.git/hooks/pre-push.sample
- Dmel_HiFi_Asm_variation/.git/hooks/pre-rebase.sample
- Dmel_HiFi_Asm_variation/.git/hooks/pre-receive.sample
- Dmel_HiFi_Asm_variation/.git/hooks/prepare-commit-msg.sample
- Dmel_HiFi_Asm_variation/.git/hooks/push-to-checkout.sample
- Dmel_HiFi_Asm_variation/.git/hooks/update.sample
- Dmel_HiFi_Asm_variation/.git/info/
- Dmel_HiFi_Asm_variation/.git/info/exclude
- Dmel_HiFi_Asm_variation/.git/logs/
- Dmel_HiFi_Asm_variation/.git/logs/HEAD
- Dmel_HiFi_Asm_variation/.git/logs/refs/
- Dmel_HiFi_Asm_variation/.git/logs/refs/heads/
- Dmel_HiFi_Asm_variation/.git/logs/refs/heads/main
- Dmel_HiFi_Asm_variation/.git/logs/refs/remotes/
- Dmel_HiFi_Asm_variation/.git/logs/refs/remotes/origin/
- Dmel_HiFi_Asm_variation/.git/logs/refs/remotes/origin/main
- Dmel_HiFi_Asm_variation/.git/objects/
- Dmel_HiFi_Asm_variation/.git/objects/00/
- Dmel_HiFi_Asm_variation/.git/objects/00/299eb6b21181e29ff1cc72129cc3753261699c
- Dmel_HiFi_Asm_variation/.git/objects/02/
- Dmel_HiFi_Asm_variation/.git/objects/02/2609622fbce688407cff5c6d40836bf76cf7a6
- Dmel_HiFi_Asm_variation/.git/objects/02/4a59db5ccba47076703a5ddb0651dedfcf7976
- Dmel_HiFi_Asm_variation/.git/objects/04/
- Dmel_HiFi_Asm_variation/.git/objects/04/f8659c6c28157f6f25effd897a2b467e5820bf
- Dmel_HiFi_Asm_variation/.git/objects/06/
- Dmel_HiFi_Asm_variation/.git/objects/06/17cf5420ddd1a16bbbbc5b43ed94a94daa85c4
- Dmel_HiFi_Asm_variation/.git/objects/06/ea766b3502bad1ca6d46741bbb6fc755329858
- Dmel_HiFi_Asm_variation/.git/objects/07/
- Dmel_HiFi_Asm_variation/.git/objects/07/28c26705c3964e94ca4e89ae20abb706cd1c4f
- Dmel_HiFi_Asm_variation/.git/objects/0d/
- Dmel_HiFi_Asm_variation/.git/objects/0d/1a4f703e66812d8e921ce0fbb32a5d8a9da8c9
- Dmel_HiFi_Asm_variation/.git/objects/0e/
- Dmel_HiFi_Asm_variation/.git/objects/0e/3edd4bc5c4c387e1f76710e546eb97d252bea7
- Dmel_HiFi_Asm_variation/.git/objects/0e/fea24177b852d11bdddb70e2d55cdb7d8aaebe
- Dmel_HiFi_Asm_variation/.git/objects/0f/
- Dmel_HiFi_Asm_variation/.git/objects/0f/bf93764c12c9c4016c4542ff9c1c516c12b4db
- Dmel_HiFi_Asm_variation/.git/objects/12/
- Dmel_HiFi_Asm_variation/.git/objects/12/547df080098640e1c0e801fbb35e9d265b837e
- Dmel_HiFi_Asm_variation/.git/objects/12/8db878b9fbbfd18499bdda373ed39f30311597
- Dmel_HiFi_Asm_variation/.git/objects/18/
- Dmel_HiFi_Asm_variation/.git/objects/18/68166fc0938804f16e0b7f740924938aa19519
- Dmel_HiFi_Asm_variation/.git/objects/19/
- Dmel_HiFi_Asm_variation/.git/objects/19/f500c11ada475089577dd72bc800d157abfd8f
- Dmel_HiFi_Asm_variation/.git/objects/1a/
- Dmel_HiFi_Asm_variation/.git/objects/1a/dfc8b3391c9e430c8a75df598f166b47be6ae9
- Dmel_HiFi_Asm_variation/.git/objects/1c/
- Dmel_HiFi_Asm_variation/.git/objects/1c/5218e083b3a1ac62a458565ec7015438645eda
- Dmel_HiFi_Asm_variation/.git/objects/1d/
- Dmel_HiFi_Asm_variation/.git/objects/1d/bd68cff2f61b0471de87dd0a2ecef7ed811d46
- Dmel_HiFi_Asm_variation/.git/objects/1e/
- Dmel_HiFi_Asm_variation/.git/objects/1e/6a9a5f9645d7a468c4449fcb0423cc79a146cd
- Dmel_HiFi_Asm_variation/.git/objects/1e/b8c5b614d0816e857305e531f596c2fcef7739
- Dmel_HiFi_Asm_variation/.git/objects/20/
- Dmel_HiFi_Asm_variation/.git/objects/20/fc027b81e4875e1de6702866ea0685e0d7137d
- Dmel_HiFi_Asm_variation/.git/objects/21/
- Dmel_HiFi_Asm_variation/.git/objects/21/aefc3c506fd37ea86604c69d967bcf575a9d7a
- Dmel_HiFi_Asm_variation/.git/objects/21/b3fad349a5c0ca2fb826ad214e12419bfbda74
- Dmel_HiFi_Asm_variation/.git/objects/22/
- Dmel_HiFi_Asm_variation/.git/objects/22/3514df590a59e87e50c387b97901b149a3a870
- Dmel_HiFi_Asm_variation/.git/objects/24/
- Dmel_HiFi_Asm_variation/.git/objects/24/f23a2a1c156692951ca1e6c2f676d9f82bf2f5
- Dmel_HiFi_Asm_variation/.git/objects/28/
- Dmel_HiFi_Asm_variation/.git/objects/28/dba00908fa2131a1e5e75cefb1be9d61c7d783
- Dmel_HiFi_Asm_variation/.git/objects/2a/
- Dmel_HiFi_Asm_variation/.git/objects/2a/e5a8c30693ec7bf8401bb12599fd162b001e87
- Dmel_HiFi_Asm_variation/.git/objects/2b/
- Dmel_HiFi_Asm_variation/.git/objects/2b/95cb1c796f5bae01c9dcdd2b5ad1de1ed3e992
- Dmel_HiFi_Asm_variation/.git/objects/2b/f599eb31c6068a4360b2059add4786e22b61df
- Dmel_HiFi_Asm_variation/.git/objects/2c/
- Dmel_HiFi_Asm_variation/.git/objects/2c/c42b839524c4ed1e38cdf74f25ce1d97a743de
- Dmel_HiFi_Asm_variation/.git/objects/2d/
- Dmel_HiFi_Asm_variation/.git/objects/2d/82b5fa5ffc6cd6645b92f6a6fecdb1ea1d0620
- Dmel_HiFi_Asm_variation/.git/objects/31/
- Dmel_HiFi_Asm_variation/.git/objects/31/3568fcfbfa163b6a1053212cb58a13c88dd9ff
- Dmel_HiFi_Asm_variation/.git/objects/31/5f9f9f8d4c4f71f67161ab56c20435d29091eb
- Dmel_HiFi_Asm_variation/.git/objects/31/928f16a12c5723c9ebab6a808fce822626d225
- Dmel_HiFi_Asm_variation/.git/objects/31/e73b76356492fa671b05d9839f5417848e1870
- Dmel_HiFi_Asm_variation/.git/objects/34/
- Dmel_HiFi_Asm_variation/.git/objects/34/7753a328006a67952e4eab2e24d0a64cb86975
- Dmel_HiFi_Asm_variation/.git/objects/35/
- Dmel_HiFi_Asm_variation/.git/objects/35/7ee99a586e62d98bcb09f0f80c6352b6caf3e8
- Dmel_HiFi_Asm_variation/.git/objects/35/c6a89f14fbd2ded889216412ac0abe4dfdf2ab
- Dmel_HiFi_Asm_variation/.git/objects/39/
- Dmel_HiFi_Asm_variation/.git/objects/39/5b954e7631574a17feac9f53d4ce5353bd6ae8
- Dmel_HiFi_Asm_variation/.git/objects/3a/
- Dmel_HiFi_Asm_variation/.git/objects/3a/93e0b3481c0cb1739244f8991adfa5343c7510
- Dmel_HiFi_Asm_variation/.git/objects/3b/
- Dmel_HiFi_Asm_variation/.git/objects/3b/783010c3c7f76b5df05d92396ec9fe5d3c1c60
- Dmel_HiFi_Asm_variation/.git/objects/3c/
- Dmel_HiFi_Asm_variation/.git/objects/3c/344092f2b4af8febb54498b0a4aa4c29297cf8
- Dmel_HiFi_Asm_variation/.git/objects/3d/
- Dmel_HiFi_Asm_variation/.git/objects/3d/0cf906966615a3e5e33aa365dc9fe14ccb2dc0
- Dmel_HiFi_Asm_variation/.git/objects/3d/68b5d00fda3ade314cfad672c5b8316e369d6d
- Dmel_HiFi_Asm_variation/.git/objects/3f/
- Dmel_HiFi_Asm_variation/.git/objects/3f/7325e8380ba0522efd5b192c2d8054480af222
- Dmel_HiFi_Asm_variation/.git/objects/40/
- Dmel_HiFi_Asm_variation/.git/objects/40/24889f7ea6874440fe7cf5262b29510dc3d6e3
- Dmel_HiFi_Asm_variation/.git/objects/40/cbff160fef83575eba8f6843c8da5f6cd0e00d
- Dmel_HiFi_Asm_variation/.git/objects/41/
- Dmel_HiFi_Asm_variation/.git/objects/41/fab56b0823545cdf53dff0c5d7f8adafcbe79b
- Dmel_HiFi_Asm_variation/.git/objects/43/
- Dmel_HiFi_Asm_variation/.git/objects/43/96bf174740e0d5ca87a31de84b0408beae7b75
- Dmel_HiFi_Asm_variation/.git/objects/49/
- Dmel_HiFi_Asm_variation/.git/objects/49/9118e393b230aa07c37383e81de7c1f6deb9dc
- Dmel_HiFi_Asm_variation/.git/objects/4a/
- Dmel_HiFi_Asm_variation/.git/objects/4a/7b2e0b8ec47d8d5190bd0859f2dc07d2d7219b
- Dmel_HiFi_Asm_variation/.git/objects/4d/
- Dmel_HiFi_Asm_variation/.git/objects/4d/b738fa6298562f3555885dedea28e3f34c36a4
- Dmel_HiFi_Asm_variation/.git/objects/4d/ee4fe633d2630e326f1a542e3c32ef7725767f
- Dmel_HiFi_Asm_variation/.git/objects/4f/
- Dmel_HiFi_Asm_variation/.git/objects/4f/b118fbfb1d66ed7ddaa04702d81ffa6ff048eb
- Dmel_HiFi_Asm_variation/.git/objects/50/
- Dmel_HiFi_Asm_variation/.git/objects/50/629f7784160a5eba2662e38d25dc6947633a07
- Dmel_HiFi_Asm_variation/.git/objects/50/7bfa38aec4ac3f53cc293e318f555b943740e8
- Dmel_HiFi_Asm_variation/.git/objects/53/
- Dmel_HiFi_Asm_variation/.git/objects/53/a9bb4a89f47e35891b07c5d0a1cf96e9704797
- Dmel_HiFi_Asm_variation/.git/objects/54/
- Dmel_HiFi_Asm_variation/.git/objects/54/d44692dd0b98b890d2081fca58b243f1d3a241
- Dmel_HiFi_Asm_variation/.git/objects/55/
- Dmel_HiFi_Asm_variation/.git/objects/55/10146a430f7b5451a0ef4e12ed19f340a9e2d9
- Dmel_HiFi_Asm_variation/.git/objects/56/
- Dmel_HiFi_Asm_variation/.git/objects/56/47415cb4e95d3f3c2cd7f1c619244095de618d
- Dmel_HiFi_Asm_variation/.git/objects/56/5efb23242be94eec1efddb2f309e5618c7b37b
- Dmel_HiFi_Asm_variation/.git/objects/57/
- Dmel_HiFi_Asm_variation/.git/objects/57/c1a15b29194796ad95066b7f8cba75878c8d21
- Dmel_HiFi_Asm_variation/.git/objects/58/
- Dmel_HiFi_Asm_variation/.git/objects/58/e8aa42a3b6d710a5af97d8fd559e9fcbde3a37
- Dmel_HiFi_Asm_variation/.git/objects/59/
- Dmel_HiFi_Asm_variation/.git/objects/59/ef295b2eb7050328470ad6d219d21816fb1b9d
- Dmel_HiFi_Asm_variation/.git/objects/5c/
- Dmel_HiFi_Asm_variation/.git/objects/5c/58a1750bf2efd200ad7648c2b8f2cffd84cd2c
- Dmel_HiFi_Asm_variation/.git/objects/5c/ff495599778eb34c1392987655ae9565dfd16f
- Dmel_HiFi_Asm_variation/.git/objects/5f/
- Dmel_HiFi_Asm_variation/.git/objects/5f/2ef07de5665042a1bbd473a2d8d6a2aefcc4c4
- Dmel_HiFi_Asm_variation/.git/objects/63/
- Dmel_HiFi_Asm_variation/.git/objects/63/f09290982af583c7f86c41360f74d340015ffc
- Dmel_HiFi_Asm_variation/.git/objects/69/
- Dmel_HiFi_Asm_variation/.git/objects/69/dfd26e6eac27d04208236226983e49854ae793
- Dmel_HiFi_Asm_variation/.git/objects/6a/
- Dmel_HiFi_Asm_variation/.git/objects/6a/089e7d1c254e5e62093d65692ec266cccd4f29
- Dmel_HiFi_Asm_variation/.git/objects/6c/
- Dmel_HiFi_Asm_variation/.git/objects/6c/e9159310621887080417d2b875d60bc021c2c1
- Dmel_HiFi_Asm_variation/.git/objects/6e/
- Dmel_HiFi_Asm_variation/.git/objects/6e/f5df030ddb2069467ee4d25600013e3e8048a3
- Dmel_HiFi_Asm_variation/.git/objects/70/
- Dmel_HiFi_Asm_variation/.git/objects/70/e24c118e843b1de1a5ab27e290af9f0ba490e2
- Dmel_HiFi_Asm_variation/.git/objects/72/
- Dmel_HiFi_Asm_variation/.git/objects/72/9652b54d6c866a7373c6a7f3d02bc4bb1496f2
- Dmel_HiFi_Asm_variation/.git/objects/72/e35d80e6023d9aa93730369e24916b48d5096f
- Dmel_HiFi_Asm_variation/.git/objects/73/
- Dmel_HiFi_Asm_variation/.git/objects/73/4d29cde1a7ae43892d2df5814ccd508785d8c5
- Dmel_HiFi_Asm_variation/.git/objects/73/a1b1e46d05ab8330f141e497aa69fd1caab54e
- Dmel_HiFi_Asm_variation/.git/objects/74/
- Dmel_HiFi_Asm_variation/.git/objects/74/ad68ab917cf9369b793aeb9be45ac23e8179d6
- Dmel_HiFi_Asm_variation/.git/objects/75/
- Dmel_HiFi_Asm_variation/.git/objects/75/c278ba50a140d5905ecb7fe7a18180c2391e26
- Dmel_HiFi_Asm_variation/.git/objects/78/
- Dmel_HiFi_Asm_variation/.git/objects/78/bfe6ecb16821974eb82ff442609d1579beddc0
- Dmel_HiFi_Asm_variation/.git/objects/79/
- Dmel_HiFi_Asm_variation/.git/objects/79/a0613dc44eade83cfb2f1644580d07c4835f48
- Dmel_HiFi_Asm_variation/.git/objects/7a/
- Dmel_HiFi_Asm_variation/.git/objects/7a/22dfd38ea7460dd0bac8925b81bad4d10762ac
- Dmel_HiFi_Asm_variation/.git/objects/7b/
- Dmel_HiFi_Asm_variation/.git/objects/7b/eb7a9380bbf257249377154164eb7ed199d3eb
- Dmel_HiFi_Asm_variation/.git/objects/7e/
- Dmel_HiFi_Asm_variation/.git/objects/7e/8a13d7b96dfc2d0389e0b6b35bf5ba21ab1c80
- Dmel_HiFi_Asm_variation/.git/objects/7e/b11be0c9ebbe3a39a46f0baa6585e9091f4f04
- Dmel_HiFi_Asm_variation/.git/objects/82/
- Dmel_HiFi_Asm_variation/.git/objects/82/277750a389cf57c83cb43eb45f7b357d88a973
- Dmel_HiFi_Asm_variation/.git/objects/83/
- Dmel_HiFi_Asm_variation/.git/objects/83/94412ef4ac796789efb3b023f1d7e2fb8ad54c
- Dmel_HiFi_Asm_variation/.git/objects/84/
- Dmel_HiFi_Asm_variation/.git/objects/84/5d822690ebfbc501e846aced906e43b37483c7
- Dmel_HiFi_Asm_variation/.git/objects/87/
- Dmel_HiFi_Asm_variation/.git/objects/87/d856bdd66a7964634edc7d9acc4a9ea7c3af81
- Dmel_HiFi_Asm_variation/.git/objects/8a/
- Dmel_HiFi_Asm_variation/.git/objects/8a/731ece13845973d3f738fbd4f797b36b373e95
- Dmel_HiFi_Asm_variation/.git/objects/8a/a05c80675b2f2e5b50165f8563fd4bc280b541
- Dmel_HiFi_Asm_variation/.git/objects/8c/
- Dmel_HiFi_Asm_variation/.git/objects/8c/fc3be916b1632fa85a1103fd4a78e357ebaa39
- Dmel_HiFi_Asm_variation/.git/objects/8d/
- Dmel_HiFi_Asm_variation/.git/objects/8d/cfe63548a5c34c4e229ad469dd6bdf102e67e9
- Dmel_HiFi_Asm_variation/.git/objects/90/
- Dmel_HiFi_Asm_variation/.git/objects/90/fa597b84fabbfcccad5f92ae86d5e1de4c0535
- Dmel_HiFi_Asm_variation/.git/objects/92/
- Dmel_HiFi_Asm_variation/.git/objects/92/9b1cd4a19cd503bfaafaef0409e4128a867dff
- Dmel_HiFi_Asm_variation/.git/objects/93/
- Dmel_HiFi_Asm_variation/.git/objects/93/6e383707e5c7b813202e421aaa0f88c80f147d
- Dmel_HiFi_Asm_variation/.git/objects/96/
- Dmel_HiFi_Asm_variation/.git/objects/96/eaccbeb266b545eb167d629080c11d830287c1
- Dmel_HiFi_Asm_variation/.git/objects/97/
- Dmel_HiFi_Asm_variation/.git/objects/97/3a96533a621feda8153f948d955e819e28d4af
- Dmel_HiFi_Asm_variation/.git/objects/99/
- Dmel_HiFi_Asm_variation/.git/objects/99/81b5ebf143b18eac8d441b777cd7839563fb92
- Dmel_HiFi_Asm_variation/.git/objects/9a/
- Dmel_HiFi_Asm_variation/.git/objects/9a/93bcd99b0ddb19d4a50d5499db8e57ecc4e739
- Dmel_HiFi_Asm_variation/.git/objects/9a/a05439f3727f5dff6525ea506faea1d79cdbaa
- Dmel_HiFi_Asm_variation/.git/objects/9b/
- Dmel_HiFi_Asm_variation/.git/objects/9b/093013ec9ad4cadd404ad18c2ed33e60d95b23
- Dmel_HiFi_Asm_variation/.git/objects/9b/9e0a7039e0fb235cad59823bfdeec9e7fe285d
- Dmel_HiFi_Asm_variation/.git/objects/9d/
- Dmel_HiFi_Asm_variation/.git/objects/9d/637401f9a6789cd96bf1acf4f7011c2022684a
- Dmel_HiFi_Asm_variation/.git/objects/9f/
- Dmel_HiFi_Asm_variation/.git/objects/9f/485666b1cb9503bdcd91ab9f4652a96d1b8b96
- Dmel_HiFi_Asm_variation/.git/objects/9f/d00ad4082690f4897d32008a7f282b4ad536bc
- Dmel_HiFi_Asm_variation/.git/objects/a1/
- Dmel_HiFi_Asm_variation/.git/objects/a1/c98a76b53ed7ae5790de09c7231252d158e31f
- Dmel_HiFi_Asm_variation/.git/objects/a1/e3c1571edc94abf30a44d0b3bd1dc5a40fc1bd
- Dmel_HiFi_Asm_variation/.git/objects/a2/
- Dmel_HiFi_Asm_variation/.git/objects/a2/1e187206fbb6cb1b070a5e876a167c93703972
- Dmel_HiFi_Asm_variation/.git/objects/a2/f19f1f1c029ade4effae865ec32230357009f6
- Dmel_HiFi_Asm_variation/.git/objects/a6/
- Dmel_HiFi_Asm_variation/.git/objects/a6/a681c333b3d236ef91395931d3d22035e03f8f
- Dmel_HiFi_Asm_variation/.git/objects/a7/
- Dmel_HiFi_Asm_variation/.git/objects/a7/91e944f6e42fecdbbcf3291462d887341e1b51
- Dmel_HiFi_Asm_variation/.git/objects/a7/ffc71e75faa7f14dee793bbf1df1294f523e9e
- Dmel_HiFi_Asm_variation/.git/objects/a9/
- Dmel_HiFi_Asm_variation/.git/objects/a9/1c00e3fa73e248ebe1aeab69e3b7a04dc3c091
- Dmel_HiFi_Asm_variation/.git/objects/ad/
- Dmel_HiFi_Asm_variation/.git/objects/ad/09f696cd04a9b535967e17ad28509185e28204
- Dmel_HiFi_Asm_variation/.git/objects/ae/
- Dmel_HiFi_Asm_variation/.git/objects/ae/f06178ee583551d3645c9980c42467d8557672
- Dmel_HiFi_Asm_variation/.git/objects/af/
- Dmel_HiFi_Asm_variation/.git/objects/af/0b7adc3653491f10ec202b0101656cd1255a80
- Dmel_HiFi_Asm_variation/.git/objects/b1/
- Dmel_HiFi_Asm_variation/.git/objects/b1/3cf1ded5318a6b3ac626c505b8aa3694645c53
- Dmel_HiFi_Asm_variation/.git/objects/b5/
- Dmel_HiFi_Asm_variation/.git/objects/b5/9e91646f90995690bfdbd10ac7a8c96ace6127
- Dmel_HiFi_Asm_variation/.git/objects/b5/ae2c0b01d6e15d1a99410cf98d0a065f02c3db
- Dmel_HiFi_Asm_variation/.git/objects/b6/
- Dmel_HiFi_Asm_variation/.git/objects/b6/3805250e16e53d8f595a0b7f4214a0bc0e938f
- Dmel_HiFi_Asm_variation/.git/objects/b7/
- Dmel_HiFi_Asm_variation/.git/objects/b7/4353bc23494dfbb99ee95d4a92125c62364c28
- Dmel_HiFi_Asm_variation/.git/objects/b7/6e87a9c18613fef18b5b5538f5cb2c015aa690
- Dmel_HiFi_Asm_variation/.git/objects/b7/b6c08e34f17fc7d8b53e577427609d32a566d1
- Dmel_HiFi_Asm_variation/.git/objects/b8/
- Dmel_HiFi_Asm_variation/.git/objects/b8/8414b456c33ce702dbb48e751817cd8827f0c5
- Dmel_HiFi_Asm_variation/.git/objects/b8/9ca18c6215badcf6772d0b8b22b70e9c1bd3b1
- Dmel_HiFi_Asm_variation/.git/objects/b8/b325bc2cc6f6a1e5c08cf51d071a8037369fe4
- Dmel_HiFi_Asm_variation/.git/objects/b9/
- Dmel_HiFi_Asm_variation/.git/objects/b9/eff64bbab3c69cc198c20e93e7480150a00f55
- Dmel_HiFi_Asm_variation/.git/objects/be/
- Dmel_HiFi_Asm_variation/.git/objects/be/6ca4e6b225d2daa9e901b491e91dc3189a2562
- Dmel_HiFi_Asm_variation/.git/objects/c0/
- Dmel_HiFi_Asm_variation/.git/objects/c0/31d8db55a7d90c626de0d7e6bdfe3f3eeefafa
- Dmel_HiFi_Asm_variation/.git/objects/c0/c9853fc20e566e8bd11681b77862fe15388579
- Dmel_HiFi_Asm_variation/.git/objects/c3/
- Dmel_HiFi_Asm_variation/.git/objects/c3/5166a30014a0cd1df5fca69a10655ba54caf27
- Dmel_HiFi_Asm_variation/.git/objects/c3/eb1b483dc1cb70ea0b2b9c030be9fd31bc7f70
- Dmel_HiFi_Asm_variation/.git/objects/c4/
- Dmel_HiFi_Asm_variation/.git/objects/c4/189fbadc376b556e044367e68d0b704ced467e
- Dmel_HiFi_Asm_variation/.git/objects/c4/25386eabc0bded73d95405b45d60e40ec9d171
- Dmel_HiFi_Asm_variation/.git/objects/c7/
- Dmel_HiFi_Asm_variation/.git/objects/c7/8ee178036083535e77f8a85d1c8db54b5ba349
- Dmel_HiFi_Asm_variation/.git/objects/ca/
- Dmel_HiFi_Asm_variation/.git/objects/ca/49b3b21741e8531695bbf33ce84df7e18356cc
- Dmel_HiFi_Asm_variation/.git/objects/cb/
- Dmel_HiFi_Asm_variation/.git/objects/cb/d1fabb90094205cf99cef351cf6c82a2ae16f8
- Dmel_HiFi_Asm_variation/.git/objects/ce/
- Dmel_HiFi_Asm_variation/.git/objects/ce/505c8a4767b693f36bbd3493104fb11a1d1c5e
- Dmel_HiFi_Asm_variation/.git/objects/d0/
- Dmel_HiFi_Asm_variation/.git/objects/d0/8a75a9581db90e19aa3437f2a507223e7c2f47
- Dmel_HiFi_Asm_variation/.git/objects/d2/
- Dmel_HiFi_Asm_variation/.git/objects/d2/7912ff37239e57e99b6d7b95e47e7ede46bb64
- Dmel_HiFi_Asm_variation/.git/objects/d2/c1ab410387d1e7c43272f5b4683055e3b17f72
- Dmel_HiFi_Asm_variation/.git/objects/d3/
- Dmel_HiFi_Asm_variation/.git/objects/d3/62cdb420e182f30272a4cedb88f00d80f8d20c
- Dmel_HiFi_Asm_variation/.git/objects/d4/
- Dmel_HiFi_Asm_variation/.git/objects/d4/b88db351a33f51e02cfb0118683dcb2c426065
- Dmel_HiFi_Asm_variation/.git/objects/d6/
- Dmel_HiFi_Asm_variation/.git/objects/d6/7aee64c3487e39a61fc1116256e9c667d4c0d1
- Dmel_HiFi_Asm_variation/.git/objects/d8/
- Dmel_HiFi_Asm_variation/.git/objects/d8/e65d71241f493ba66e1b0abf9f64d2cff5e7a5
- Dmel_HiFi_Asm_variation/.git/objects/db/
- Dmel_HiFi_Asm_variation/.git/objects/db/bb48a330d872ab846222e4a556395ee7c1a3fa
- Dmel_HiFi_Asm_variation/.git/objects/dd/
- Dmel_HiFi_Asm_variation/.git/objects/dd/056914b0bf205f2050301d87b570348d6b3e41
- Dmel_HiFi_Asm_variation/.git/objects/dd/2bf1dc960814e723689a5e861058a21bddf6e7
- Dmel_HiFi_Asm_variation/.git/objects/df/
- Dmel_HiFi_Asm_variation/.git/objects/df/67d5b82e70be0bea57f5fc5cd67e8af9a759dc
- Dmel_HiFi_Asm_variation/.git/objects/df/a48277ac648ea2972a49dd4437e8d98db1e647
- Dmel_HiFi_Asm_variation/.git/objects/e0/
- Dmel_HiFi_Asm_variation/.git/objects/e0/a454f797ddebd8597abe58bad91b5d16bba84e
[truncated: 759 more entries]
