# Supplementary material for: Genetic variation in recalcitrant repetitive regions of the Drosophila melanogaster genome
Source: Genome Res. 2025 Sep;35(9):2023–40. doi: 10.1101/gr.280728.125 (PMC12400953; doi:10.1101/gr.280728.125)
Supplement: Supplement 10 [file Supplemental_Code.zip › Dmel_HiFi_Asm_variation/3_Repeat_identification/Repeat_sequences_appended_to_curated_Dfam_lib.fasta]

>18s-rRNA_Dmel#rRNA
ATTCTGGTTGATCCTGCCAGTAGTTATATGCTTGTCTCAAAGATTAAGCCATGCATGTCT
AAGTACACACGAATTAAAAGTGAAACCGCAAAAGGCTCATTATATCAGTTATGGTTCCTT
AGATCGTTAACAGTTACTTGGATAACTGTGGTAATTCTAGAGCTAATACATGCAATTAAA
ACATGAACCTTATGGGACATGTGCTTTTATTAGGCTAAAACCAAGCGATCGCAAGATCGT
TATATTGGTTGAACTCTAGATAACATGCAGATCGTATGGTCTTGTACCGACGACAGATCT
TTCAAATGTCTGCCCTATCAACTTTTGATGGTAGTATCTAGGACTACCATGGTTGCAACG
GGTAACGGGGAATCAGGGTTCGATTCCGGAGAGGGAGCCTGAGAAACGGCTACCACATCT
AAGGAAGGCAGCAGGCGCGTAAATTACCCACTCCCAGCTCGGGGAGGTAGTGACGAAAAA
TAACAATACAGGACTCATATCCGAGGCCCTGTAATTGGAATGAGTACACTTTAAATCCTT
TAACAAGGACCAATTGGAGGGCAAGTCTGGTGCCAGCAGCCGCGGTAATTCCAGCTCCAA
TAGCGTATATTAAAGTTGTTGCGGTTAAAACGTTCGTAGTTGAACTTGTGCTTCATACGG
GTAGTACAACTTACAATTGTGGTTAGTACTATACCTTTATGTATGTAAGCGTATTACCGG
TGGAGTTCTTATATGTGATTAAATACTTGTATCTTTTCATATGTTCCTCCTATTTAAAAA
CCTGCATTAGTGCTCTTAAACGAGTGTTATTGTGGGCCGGTACTATTACTTTGAACAAAT
TAGAGTGCTTAAAGCAGGCTTCAAATGCCTGAATATTCTGTGCATGGGATAATGAAATAA
GACCTCTGTTCTGCTTTCATTGGTTTTCAGATCAAGAGGTAATGATTAATAGAAGCAGTT
TGGGGGCATTAGTATTACGACGCGAGAGGTGAAATTCTTGGACCGTCGTAAGACTAACTT
AAGCGAAAGCATTTGCCAAAGATGTTTTCATTAATCAAGAACGAAAGTTAGAGGTTCGAA
GGCGATCAGATACCGCCCTAGTTCTAACCATAAACGATGCCAGCTAGCAATTGGGTGTAG
CTACTTTTATGGCTCTCTCAGTCGCTTCCCGGGAAACCAAAGCTTTTGGGCTCCGGGGGA
AGTATGGTTGCAAAGCTGAAACTTAAAGGAATTGACGGAAGGGCACCACCAGGAGTGGAG
CCTGCGGCTTAATTTGACTCAACACGGGAAAACTTACCAGGTCCGAACATAAGTGTGTAA
GACAGATTGATAGCTCTTTCTCGAATCTATGGGTGGTGGTGCATGGCCGTTCTTAGTTCG
TGGAGTGATTTGTCTGGTTAATTCCGATAACGAACGAGACTCAAATATATTAAATAGATA
TCTTCAGGATTATGGTGCTGAAGCTTATGTAGCCTTCATTCATGTTGGCAGTAAAATGCT
TATTGTGTTTGAATGTGTTTATGTAAGTGGAGCCGTACCTGTTGGTTTGTCCCATTATAA
GGACACTAGCTTCTTAAATGGACAAATTGCGTCTAGCAATAATGAGATTGAGCAATAACA
GGTCTGTGATGCCCTTAGATGTCCTGGGCTGCACGCGCGCTACAATGAAAGTATCAACGT
GTATTTCCTAGACCGAGAGGTCCGGGTAAACCGCTGAACCACTTTCATGCTTGGGATTGT
GAACTGAAACTGTTCACATGAACTTGGAATTCCCAGTAAGTGTGAGTCATTAACTCGCAT
TGATTACGTCCCTGCCCTTTGTACACACCGCCCGTCGCTACTACCGATTGAATTATTTAG
TGAGGTCTCCGGACGTGATCACTGTGACGCCTTGCGTGTTACGGTTGTTTCGCAAAAGTT
GACCGAACTTGATTATTTAGAGGAAGTAAAAGTCGTAACAAGGTTTCCGTAGGTGAACCT
GCGGAAGGATCATTA

>5.8s-rRNA_Dmel#rRNA
AACTCTAAGCGGTGGATCACTCGGCTCATGGGTCGATGAAGAACGCAGCAAACTGTGCGT
CATCGTGTGAACTGCAGGACACATGAACATCGACATTTTGAACGCATATCGCAGTCCATG
CTG

>2s-rRNA_Dmel#rRNA
TGCTTGGACTACATATGGTTGAGGGTTGTA

>28s-rRNA_Dmel#rRNA
TTATATACAACCTCAACTCATATGGGACTACCCCCTGAATTTAAGCATATTAATTAGGGGAGGAAAAGAAACTAACAAGG
ATTTTCTTAGTAGCGGCGAGCGAAAAGAAAACAGTTCAGCACTAAGTCACTTTGTCTATATGGCAAATGTGAGATGCAGT
GTATGGAGCGTCAATATTCTAGTATGAGAAATTAACGATTTAAGTCCTTCTTAAATGAGGCCATTTACCCATAGAGGGTG
CCAGGCCCGTATAACGTTAATGATTACTAGATGATGTTTCCAAAGAGTCGTGTTGCTTGATAGTGCAGCACTAAGTGGGT
GGTAAACTCCATCTAAAACTAAATATAACCATGAGACCGATAGTAAACAAGTACCGTGAGGGAAAGTTGAAAAGAACTCT
GAATAGAGAGTTAAACAGTACGTGAAACTGCTTAGAGGTTAAGCCCGATGAACCTGAATATCCGTTATGGAAAATTCATC
ATTAAAATTGTAATATTTAAATAATATTATGAGAATAGTGTGCATTTTTTCCATATAAGGACATTGTAATCTATTAGCAT
ATACCAAATTTATCATAAAATATAACTTATAGTTTATTCCAATTAAATTGCTTGCATTTTAACACAGAATAAATGTTATT
AATTTGATAAAGTGCTGATAGATTTATATGATTACAGTGCGTTAATTTTTCGGAATTATATAATGGCATAATTATCATTG
ATTTTTGTGTTTATTATATGCACTTGTATGATTAACAATGCGAAAGATTCAGGATACCTTCGGGACCCGTCTTGAAACAC
GGACCAAGGAGTCTAACATATGTGCAAGTTATTGGGATATAAACCTAATAGCGTAATTAACTTGACTAATAATGGGATTA
GTTTTTTAGCTATTTATAGCTAATTAACACAATCCCGGGGCGTTCTATATAGTTATGTATAATGTATATTTATATTATTT
ATGCCTCTAACTGGAACGTACCTTGAGCATATATGCTGTGACCCGAAAGATGGTGAACTATACTTGATCAGGTTGAAGTC
AGGGGAAACCCTGATGGAAGACCGAAACAGTTCTGACGTGCAAATCGATTGTCAGAATTGAGTATAGGGGCGAAAGACCA
ATCGAACCATCTAGTAGCTGGTTCCTTCCGAAGTTTCCCTCAGGATAGCTGGTGCATTTTAATATTATATAAAATAATCT
TATCTGGTAAAGCGAATGATTAGAGGCCTTAGGGTCGAAACGATCTTAACCTATTCTCAAACTTTAAATGGGTAAGAACC
TTAACTTTCTTGATATGAAGTTCAAGGTTATGATATAATGTGCCCAGTGGGCCACTTTTGGTAAGCAGAACTGGCGCTGT
GGGATGAACCAAACGTAATGTTACGGTGCCCAAATTAACAACTCATGCAGATACCATGAAAGGCGTTGGTTGCTTAAAAC
AGCAGGACGGTGATCATGGAAGTCGAAATCCGCTAAGGAGTGTGTAACAACTCACCTGCCGAAGCAACTAGCCCTTAAAA
TGGATGGCGCTTAAGTTGTATACCTATACATTACCGCTAAAGTAGATGATTTATATTACTTGTGATATAAATTTTGAAAC
TTTAGTGAGTAGGAAGGTACAATGGTATGCGTAGAAGTGTTTGGCGTAAGCCTGCATGGAGCTGCCATTGGTACAGATCT
TGGTGGTAGTAGCAAATAATCGAATGAGACCTTGGAGGACTGAAGTGGAGAAGGGTTTCGTGTGAACAGTGGTTGATCAC
GAGTTAGTCGGTCCTAAGTTCAAGGCGAAAGCCGAAAATTTTCAAGTAAAACAAAAATGCCTAACTATATAAACAAAGCG
AATTATAATACACTTGAATAATTTTGAACGAAAGGGAATACGGTTCCAATTCCGTAACCTGTTGAGTATCCGTTTGTTAT
TAAATATGGGCCTCGTGCTCATCCTGGCAACAGGAACGACCATAAAGAAGCCGTCGAGAGATATCGGAAGAGTTTTCTTT
TCTGTTTTATAGCCGTACTACCATGGAAGTCTTTCGCAGAGAGATATGGTAGATGGGCTAGAAGAGCATGACATATACTG
TTGTGTCGATATTTTCTCCTCGGACCTTGAAAATTTATGGTGGGGACACGCAAACTTCTCAACAGGCCGTACCAATATCC
GCAGCTGGTCTCCAAGGTGAAGAGTCTCTAGTCGATAGAATAATGTAGGTAAGGGAAGTCGGCAAATTAGATCCGTAACT
TCGGGATAAGGATTGGCTCTGAAGATTGAGATAGTCGGGCTTGATTGGGAAACAATAACATGGTTTATGTGCTCGTTCTG
GGTAAATAGAGTTTCTAGCATTTATGTTAGTTACTTGTTCCCCGGATAGTTTAGTTACGTAGCCAATTGTGGAACTTTCT
TGCTAAAATTTTTAAGAATACTATTTGGGTTAAACCAATTAGTTCTTATTAATTATAACGATTATCAATTAACAATCAAT
TCAGAACTGGCACGGACTTGGGGAATCCGACTGTCTAATTAAAACAAAGCATTGTGATGGCCCTAGCGGGTGTTGACACA
ATGTGATTTCTGCCCAGTGCTCTGAATGTCAAAGTGAAGAAATTCAAGTAAGCGCGGGTCAACGGCGGGAGTAACTATGA
CTCTCTTAAGGTAGCCAAATGCCTCGTCATCTAATTAGTGACGCGCATGAATGGATTAACGAGATTCCTACTGTCCCTAT
CTACTATCTAGCGAAACCACAGCCAAGGGAACGGGCTTGGAATAATTAGCGGGGAAAGAAGACCCTTTTGAGCTTGACTC
TAATCTGGCAGTGTAAGGAGACATAAGAGGTGTAGAATAAGTGGGAGATATTAGACCTCGGTTTGGTATCGTCAATGAAA
TACCACTACTCTTATTGTTTCCTTACTTACTTGATTAAATGGAACGTGTATCATTTCCTAGCCATTATACGGATATATTT
ATTATATCTTATGGTATTGGGTTTTGATGCAAGCTTCTTGATCAAAGTATCACGAGTTTGTTATATAATCGCAAACAAAT
TCTTTAATAAAACGATGCATTTATGTATTTTTGATTTGAAAATTTGGTATAACTCCAATTACTCAGGTATGATCCAATTC
AAGGACATTGCCAGGTAGGGAGTTTGACTGGGGCGGTACATCTCTCAAATAATAACGGAGGTGTCCCAAGGCCAGCTCAG
TGCGGACAGAAACCACACATAGAGCAAAAGGGCAAATGCTGACTTGATCTCGGTGTTCAGTACACACAGGGACAGCAAAA
GCTCGGCCTATCGATCCTTTTGGTTTAAAGAGTTTTTAACAAGAGGTGTCAGAAAAGTTACCATAGGGATAACTGGCTTG
TGGCGGCCAAGCGTTCATAGCGACGTCGCTTTTTGATCCTTCGATGTCGGCTCTTCCTATCATTGTGAAGCAAAATTCAC
CAAGCGTTGGATTGTTCACCCATGCAAGGGAACGTGAGCTGGGTTTAGACCGTCGTGAGACAGGTTAGTTTTACCCTACT
AATGACAAAACGTTGTTGCGACAGCATTCCTGCGTAGTACGAGAGGAACCGCAGGTACGGACCAATGGCACAATACTTGT
TCGAGCGAACAGTGGTATGACGCTACGTCCGTTGGATTATGCCTGAACGCCTCTAAGGTCGTATCCGTGCTGGACTGCAA
TGATAAATAAGGGGCAATTTGCATTGTATGGCTTCTAAACCATTTAAAGTTTATAATTTACTTTATAAACGACAATGGAT
GTGATGCCAATGTAATTTGTAACATAGTAAATTGGGAGGATCTTCGATCACCTGATGCCGCGCTAGTTACATATAAAAGC
ATTATTTAATACAATGACAAAGCCTAGAATCAATTGTAAACGACTTTTGTAACAGGCAAGGTGTTGTAAGTGGTTGAGCA
GCTGCCATACTGCGATCCACTGAAGCTTATCCTTTGCTTGATGATTCGA

>ETS-rRNA_Dmel#rRNA
TATAGGTAGGCAGTGGTTGCCGACCTCGCATTGTTCGAAATATATATTTCGTATAATGATTATATTGGTTACTTATAATA
AAGTATATTATTATCCGTACAAATTTGTTTCTCAGTTCTTTTTGAACACGGGACTTGGCTCCGCGGATAATAGGAATATA
CGCTATTTTAGATAATATCGTTGAAACAAAAGTCAAGTTTCTATTATACATAGAATAACAAATCGTTTCCATATATTATC
GTTAATTTTTGGTGGCAGGCAAATATTAGTTTATTACCTGCCTGTAAAGTTGGATTATTATATCGTTACGGTATAATACA
AAATGGATTCATATTATTATATGAAAGAAATATAAAATTTATATATAAATTTGGAAGAATTATCATGTGCGCTCGGTTTT
ATGTTATATATTACCAGAGAGTTATATGAAAAGAGATAAATTTTAAATTTATCATCAAGATGCAAATGATTTAACTTATA
TTTGGTTAAACAAAAATTGTACAAGTGTGGATACAAAATTTATGTATGTTGGAAATAAAATGATATTTTAGAATGAAATA
TATGTATATATAAAGACAAAATTATAGAAAATATATTACAATAATTGTATGATCTTCTTGTTATATTGGTAAAACAAGTA
GAATTTAAAAATGGAAATACGAATTACGAGTGCTATATAAAAATGGCCGTATTCGAATGGATTTATTTTTATAAATATAT
TTAAAATTTTTACCCAAAGGCAAAATATTGAATTACATTCAATAATATAAAAAAATGGAATTATATATAAAGTGGAAAAT
CTATAATATTTATATTGCTTATTTCAATTCAAAAAATATGAATGAAATATGAAAAGAAAACATT

>ITS1-rRNA_Dmel#rRNA
TTGTATAATATCCTTACCGTTAATAAATATTTGTAATTATACAAATAAAAACAATTTACC
AAAATAAAAATATAACAAAATGATTCCATGGAATCAAAAGTTAAAATCAAAATAAAACGA
AGATGGGTTTTATTTATATAGTTAGTGTGGGGCTTGGCAACCTCATAAAAAGATTTTAAC
ATTTCTAATGTATGTTGTGCGTATTTGTGGCGAGTACTTACAACAACGGCGTTTCCTATA
AAAATAATGTTTCGAACATGAAAATCGAAGAAACAAAATTCGAAAGTGGAAGTCGAATCA
AAATAAAATAATTTCGAATGTGTGGTAATCATCGAAATAAGTGTTAATATAATTGGTAGA
TATTAACTAATTTTTAAAATTTGTGTGTATTTATTACTATACACGCGTTGCGAATATGTA
TTGTTCATCTTAGTTATGGGCATACGTTGGCTAATGCAACAACCTGAAATAAACAATGTT
GTACCTGGCATCCATCAGGTTAATGTTTTATATAAATTGCAGTATGTGTCACCCAAAATA
GCAAACCCCATAACCAACCAGATTATTATGATACATAATGCTTATATGAAACTAAGACAT
TTCGCAACATTTATTTTAGGTATATAAATACATTTATTGAAGGAATTGATATATGCCAGT
AAAATGGTGTATTTTTAATTTCTTTCAATAAAAACATAATTGACATTATATAAAAATGAA
TTATAA

>ITS2a-rRNA_Dmel#rRNA
TTATGTACTTTAATTAATTTTATAGTGC

>ITS2-rRNA_Dmel#rRNA
AGACTATGCTAATTAAGTTGCTTATAAATTTTTATAAGCATATGGTATATTATTGGATAA
ATATAATAATTTTTATTCATAATATTAAAAAATAAATGAAAAACATTATCTCACATTTGA
ATGTGAAAAACGAAGAGAAATATTTTCTTTTTCAATCAAATAATACTGAGAAATGTCTAG
CATAAAAAATTGAAATATTTTTCATCTAGAATTGTCTCTTATTAATGATTCGGAAATAGA
AAAATCTTGGTTATGTTATTATTCTTCGTTGGTTCGTTAAAAATGGATAAATAAAAACTT
TGCATACAAGAATTAATAAAAATGTTATAACGAATTTAATTAAATGTTTTATCATTATAT
ATAAAGAATTTATGGCAAGATAAAG

>5S-rRNA_Dmel#rRNA
GCCAACGACCATACCACGCTGAATACATCGGTTCTCGTCCGATCACCGAAATTAAGCAGC
GTCGGGCGCGGTTAGTACTTAGATGGGGGACCGCTTGGGAACACCGCGTGTTGTTGGCCT
CGTCCACAACTTTTT

>92_Repeat_rRNA#Satellite
GCCAAACACCTCGTCATCAATTTAGTGACGCATATGATATTGTCCCTATCATATAATTAA
TATAAAGAATTTAAAGAATTTTATCAAGAGTA

>240_Repeat_rRNA#Satellite
AGGCAGTGGTTGCCGACCTCTCATATTGTTCAAAACGTATGTGTTCATATGATTTTGGCA
ATTATATGAGTAAATTAAATCATATACATATGAAAATTAATATTTATTATGTGTATAAGT
GAAAAATGTTGAAATATTCCCATATTCTCTAAGTATTATAGAGAAAAGCCATTTTAGTGA
ATGGATATAGTAGTGTAAGCTAGCTGTTCTACGACAGAGGGTTCAAAAACTACTATAGGT

>329_Repeat_rRNA#Satellite
TAAAGAATTTTATCAAGAGTAGCCAAACACCTCGTCATTAACTACTATAATAGGTAGGCAGTGGT
TGCCGACCTCTCATATTGTTCAAAACGTATGTATTCATATGATTTTGGCAATTATATGAGTAAAT
TAAATCATATACATATGAAAAAGGCAGTGGTTGCCGACCTCTCATATTGTTCAAAACGTATGTGT
TCATATGATTTTGGCAATTATATGAGTAAATTAAATCATATACATATGAAAATTAATATTTATTA
TATGTATAAGTGAAAAATATTGAAATATTCCCATATTCTCTAAGTATTATAGAGAATATAATTAA
TATA

>His1#Histone
AAAAGTTTACACTTCAAGCAAACTTCGACATAGTAAATGACTGATGTCAGTAGCATTGTTAAAGTGCTCTCCTCCTCGAT
TCTCATCAGAGCAAAGGAGGTTGGTAGGCAGCGCGCGAGCCATTTTTAACAGAAAAAAAGTGTTCTCAGTGAAAAAAAGA
TGTCTGATTCTGCAGTTGCAACGTCCGCTTCCCCAGTGGCTGCCCCACCAGCGACAGTTGAGAAGAAAGTGGTCCAAAAA
AAGGCATCTGGATCTGCTGGCACAAAGGCAAAGAAAGCCTCTGCGACGCCGTCACATCCGCCAACTCAGCAAATGGTGGA
CGCTTCCATTAAAAATTTAAAGGAACGTGGCGGTTCATCACTTCTGGCAATCAAAAAATATATCACTGCCACTTATAAAT
GCGACGCCCAAAAGTTAGCGCCATTCATCAAGAAGTACTTAAAATCGGCCGTGGTCAATGGAAAGCTTATCCAAACTAAG
GGAAAGGGTGCATCTGGATCTTTCAAACTGTCGGCCTCTGCCAAGAAGGAAAAGGATCCGAAGGCAAAGTCGAAGGTTTT
GTCTGCTGAGAAAAAAGTTCAAAGCAAGAAGGTAGCCTCTAAGAAGATTGGTGTCTCCTCTAAAAAAACTGCCGTTGGGG
CTGCTGACAAAAAGCCCAAAGCTAAGAAGGCTGTGGCTACCAAAAAGACTGCCGAAAATAAGAAAACTGAGAAGGCAAAA
GCCAAGGATGCCAAGAAAACTGGAATCATAAAGTCGAAGCCCGCCGCAACAAAGGCGAAAGTGACTGCAGCGAAGCCAAA
GGCTGTAGTAGCGAAAGCGTCAAAGGCAAAGCCAGCGGTGTCTGCAAAACCCAAAAAGACGGTGAAGAAAGCATCGGTTT
CTGCTACCGCCAAGAAGCCGAAAGCGAAGACTACGGCTGCCAAAAAGTAAATTGTGAAAAAGTGCAGTATTTGGTACATG
TTCGCAATTAAAATTTTAGATTTATGATTTATAGATCTGAAATTTGTTTAAACAAGTCCTTTT

>His2A#Histone
GCATTCGTGTTCCGTGTGTAAAGTGAACTAAGTGAAATAAACGCAAAGCAAAATGTCTGGACGTGGAAAAGGTGGCAAAG
TGAAGGGAAAGGCAAAGTCCCGCTCAAACCGTGCCGGTCTTCAATTCCCTGTGGGCCGTATTCACCGTTTGCTCCGGAAG
GGAAACTACGCAGAGCGTGTTGGTGCAGGCGCTCCAGTTTACCTAGCTGCCGTAATGGAATATCTGGCCGCTGAGGTTCT
CGAGTTGGCTGGCAATGCTGCTCGTGACAACAAGAAGACTAGAATTATTCCGCGTCATCTGCAACTGGCCATCCGCAACG
ACGAGGAGTTAAACAAGCTGCTCTCCGGCGTCACAATTGCACAAGGTGGCGTGTTGCCTAATATACAGGCTGTTCTGTTG
CCCAAGAAGACCGAGAAGAAGGCCTAAACGTTTCAAAGGCTAAGCTAAAAACCTACATGTACATAAAATCGTCAATCAAA
CCGTCCTTTTCAG

>His2B#Histone 
TTACGATAAGTGAATTGTGTTTGTGAAAATATAAGTAACGTGAACAATGCCTCCGAAAACTAGTGGAAAGGCAGCCAAGA
AGGCTGGCAAGGCTCAGAAGAACATCACCAAGACCGACAAGAAAAAGAAGCGCAAAAGGAAGGAGAGCTATGCCATCTAC
ATTTACAAGGTTCTCAAGCAGGTCCATCCTGACACCGGAATTTCGTCGAAGGCGATGAGCATAATGAACAGCTTTGTAAA
TGATATTTTCGAGCGAATTGCTGCCGAAGCGTCTCGTCTAGCTCACTACAACAAGCGCTCGACCATCACCAGTCGGGAGA
TCCAAACGGCTGTTCGCCTGCTTTTGCCTGGAGAGTTGGCCAAGCATGCTGTCAGTGAGGGAACCAAGGCTGTCACCAAG
TACACCAGCTCTAAATAATTTTCTCCTGCGAATGCGGACAATAATCCAAAACGGCCCTTTTCAGGGCCACAATGTGTTAT
ACCAAAGAAATGCATTTTTCAACCACCAATCATCGAATATGAATTTACAAATAAAACTTATTTACCCGCAATATGGGTAA
TTGGGTAATGTTCAAATAAATACAAAAAAATCGGG

>His3#Histone
ATTGTGTTTTCAAACGTGAAGTAGTGAACGTGAACTTTAGTGAAACCCAAATCGGAGATGGCTCGTACCAAGCAAACTGC
TCGCAAATCGACTGGTGGAAAGGCGCCACGCAAACAACTGGCTACTAAGGCCGCTCGCAAGAGTGCTCCAGCCACCGGAG
GTGTGAAGAAGCCCCACCGCTATCGCCCTGGAACCGTGGCCTTGCGTGAAATTCGTCGCTACCAAAAGAGCACCGAGCTT
CTAATCCGCAAGCTGCCTTTCCAGCGTCTGGTGCGTGAAATCGCTCAGGACTTTAAGACGGACTTGCGATTCCAGAGCTC
GGCGGTTATGGCTCTGCAGGAAGCTAGCGAAGCCTACCTGGTTGGTCTCTTCGAAGATACCAACTTGTGTGCCATTCATG
CCAAGCGTGTCACCATAATGCCCAAAGACATCCAGTTAGCGCGACGCATTCGCGGCGAGCGTGCTTAAGCTGACACGGCA
TTAACTTGCAGATAAAGCGCTAGCGTACTCTATAATCGGTCCTTTTCAG

>His4#Histone 
CTTATATAGCAATCGTGGAGGGTGAAAGAGAGAGAGAGAGAGAGAGAGAGAAACAGAGGCCATTTCATTTGACGAGCGAA
AAGCGAACGAACATATCGTTCGTACTCTCTCGGGTTTTTGTCGTTTTACCTATAAATAGGGGCACACAGAAACGTTGAAA
TTAGTTCTTTAGTGACTTTCGTGCTGTGCGTGTATAATAGTATAGAACAGTGAAAAATGACTGGTCGTGGTAAAGGAGGC
AAAGGCTTGGGAAAGGGTGGCGCCAAGCGTCATCGCAAAGTGCTGCGTGATAACATCCAAGGTATCACGAAGCCTGCTAT
CCGCCGTTTGGCCCGTCGAGGCGGTGTGAAGCGCATATCTGGACTCATATACGAGGAAACGCGTGGCGTTCTGAAGGTTT
TCTTGGAGAACGTAATTCGTGATGCCGTGACCTACACGGAACACGCCAAGAGGAAGACAGTTACAGCCATGGATGTTGTG
TACGCTCTGAAGAGGCAAGGCCGCACCCTCTACGGATTTGGCGGTTAA


>EU_Stellate_locus#Stellate
TTTTATTTATTTTTCTTAGAAAAAAATTAATTAAAATTAAAGAAAACTGAATTGAATATG
TTCTTGATTTTTCGTATTGATTACAACAACAACAATATACATACAAAAATACATTGATGC
GCCTGACCAATATTCCGATATTCTTTGGCTTGGGCGATTTGAGTTGCATCAAAGCTCTTT
GGTGCAACCGAAAGCCTAGGTACTGCAAGTGCAAGCGCTTTGTTTAGAAAACAACCAGGA
CTATATTCGGAGAATTACTTACCGTGGGTCGTCCAGGGGCGATGTCAAGTTCGGCAGCAT
CGAGAAGAAGATGTCCGGGAAGCTGGGCCCGAACATCGCTCCGTCCAGCTGTGTATCAGA
CTTCGGATGAAAGTTGCTTTTACACCGTGGGCAGTGGATCTTGACGGTTGACTTGCCCCA
TACAGCGCTGAGGCCCACTGGCAGGGTGTTCTGCCTATCACAGGAGATATTGGGACACGA
TCCAAAATCTCCTCGCAAATATTTTCGGTGCATAGCAATCAGGCCACGCTCTGACCTGAT
GTATCGGGCGTGAATCATGCCGTACCACTTCTTTTCATCGCCGTACAACAAGCCAGAGGA
ACTATCGATCACCGGCTTCAGGATCACGTCCAGTATCTCGCTGAAATACTCCAAGCCCAT
CTGGTTGAACGTATCCTGCACGTAGTCGGTGGGCACGCGGCAGAGGAACTGGTTGCCCTT
GATCCCGAGGAACCAATCGATCCAGCTGCTGTTGTTGTTCTGGCTACAAGATTTTACTGT
GACTTGCTATAATTTCTATAGGAAAAACCTAGTTACTTACGAGCTCGACATGTTGCCAGT
TCACTTGATCACAGAAATATGACTTGTAGACTTCAAAGTCATCGTCTTCTTCTTTGAGTT
TTCGACACGTGCTAAAAGGCCTGCCCTTCCAGATGGGAACTCTAGACTCGAAAATTCGTT
TTATGTTCGGCTGGCATAATAAGTATTAGTTCTTTTATTTCATAATATGTTATGCATACG
ATATTTTATGTGTCAGTTGGGCCAAAAACAAATCAAATGCCATTGTTTCGACAAGGCAGC
ATCGGCTGAGGACTCGATGCCCTTTTATATGATTTTATAAATAGTATCCAAATCAAAATC
CTATAAATTCAGTAATTTTTTAACACTTAAATTAATTAATAAACTTACCATTCAGTTATA
TTACCACTTAACTATTTAAATAAAACACAACTCGGTTTATTTTTTATAATTTTTATTTGA
ATTTTTCGT

>Stellate_EU_gene#Stellate
CATATTTCTGTGATCAAGTGAACTGGCAACATGTCGAGCTCGTAAGTAACTAGGTTTTTC
CTATAGAAATTATAGCAAGTCACAGTAAAATCTTGTAGCCAGAACAACAACAGCAGCTGG
ATCGATTGGTTCCTCGGGATCAAGGGCAACCAGTTCCTCTGCCGCGTGCCCACCGACTAC
GTGCAGGATACGTTCAACCAGATGGGCTTGGAGTATTTCAGCGAGATACTGGACGTGATC
CTGAAGCCGGTGATCGATAGTTCCTCTGGCTTGTTGTACGGCGATGAAAAGAAGTGGTAC
GGCATGATTCACGCCCGATACATCAGGTCAGAGCGTGGCCTGATTGCTATGCACCGAAAA
TATATGCGAGGAGATTTTGGATCGTGTCCCAATATCTCCTGTGATAGGCAGAACACCCTG
CCAGTGGGCCTCAGCGCTGTATGGGGCAAGTCAACCGTCAAGATCCACTGCCCACGGTGT
AAAAGCAACTTTCATCCGAAGTCTGATACACAGCTGGACGGAGCGATGTTCGGGCCCAGC
TTCCCGGACATCTTCTTCTCGCTGCTGCCGAACTTGACATCGCCCCTGGACGACCCACGG
TAAGTAATTCTCCGAATATAGTCCTGGTTGTTTTCTAAACAAAGCGCTTGCACTTGCAGT
ACCTAGGCTTTCGGTTGCACCAAAGAGCTTTGATGCAACTCAAATCGCCCAAGCCAAAGA
ATAT

>HET_Stellate_locus#Stellate
AGTTCTTTTATTTCATAATATGTTATGCATACGATATTTATGCAAACGATATTTTATGTG
TCAGTTGGGCCAAAAACAAATCAATGTCATTGTTTCGACAAGGCAGCAACCCTTAATCGG
CTGAGGACTCGATGCCCTTTTATATTATTTTATAAATAGTATCCAAATCAAAATCTTATA
AATTCAGTAATTTTTTAACACTTAAATTCATTAATAAACTTACCATTCAATTATATTACC
ACTAAACTATTTAAATAAAACACAACTCGGTATTTTTTTATTTTTATTTGAATTTGGGCG
AATTGAGTTGCATCAAGGCTTTCAGGTGCAACCGAAAGCCTAGGTACTGCAAGTGCAAGC
GCTTTGTTTAGAAAACAACCAGGACTATATTCGGAGAATTACTTACCGTGGGTCGTCCAG
GGGCGATCTCAAGTTCGGCAGCAGCGAGAAGAAGATGTCCGGGAAGCTGGGCCCGAACAT
CGCTTCGTCCAGCTGTGTATCAGACTTCGGATGATAGTTCTTTTTACACCGTGGGCAGTA
GATCTTGACGGTTGACTTGCCCCATACATCGCTGAGGCCCACTGGCAGGGTGTTCTGCCT
ATCACAGGAGATATTGGGACACGATTCAAAATCTCCTTGCATATATTTTCGGTGCATAGC
AATCACGCCACGATCTGACTTGATGTATCGGGCGTGAATCATGCCGTACCACTTTTTTTC
ATCGCCGTACAACAAGCCAGAGGAACTGTCGATCACCGGCTTCAGGATCACGTCCAGTAT
CTCGCTGAAATACTCCAAGCCCATCTGGTTGAACGTATCCTGCACGTAGTCGGTGGGCAC
GCGGCAGAGGAACTCGTTGCCCTTGATCCCGAGGAACCAATCGATCCAGCTGCTGTTGTT
GTTCTGGCTACAAGATTTTACTGTGACTTGCTATAATTTCTATAGGAAAAACCTAGTTAC
CTACGAGCTCGACATGTTGCCAGTTCACTTGTTCACAGAAATATGACTTGTAGACTTCAA
AGTCATCGTCTTCTTCTTTGAGTTTTTGACACGTGCTAAAAGGCCTGCCAGGACTCTGTC
ATGCCCTTCCAGATGGGAACTCTAGACTCGAAAATTATTTTTTTTTTGTTCGGCTGGCAT
AATAAGTATT

>Stellate_Het_gene#Stellate
CATATTTCTGTGAACAAGTGAACTGGCAACATGTCGAGCTCGTAAGTAACTAGGTTTTTC
CTATAGAAATTATAGCAAGTCACAGGAAAATCTTGTAGCCAGAACAACAACAGCAGCTGG
ATCGATTGGTTCCTCGGGATCAAGGGCAACGAGTTCCTCTGCCGCGTGCCCACCGACTAC
GTGCAGGATACGTTCAACCAGATGGGCTTGGAGTATTTCAGCGAGATACTGGACGTGATC
CTGAAGCCGGTGATCGACAGTTCCTCTGGCTTGTTGTACGGCGATGAAAAAAAGTGGTAC
GGCATGATTCACGCCCGATACATCAAGTCAGAGCGTGGCGTGATTGCTATGCACCGAAAA
TATATGCGAGGAGATTTTGAATCGTGTCCCAATATCTCCTGTGATAGGCAGAACACCCTG
CCAGTGGGCCTCAGCGATGTATGGGGCAAGTCAACCGTCAAGATCTACTGCCCACGGTGT
AAAAAGAACTTTCATCCGAAGTCTGATACACAGCTGGACGGAGCGATGTTCGGGCCCAGC
TTCCCGGACATCTTCTTCTCGCTGCTGCCGAACTTGAGATCGCCCCTGGACGACCCACGG
TAAGTAATTCTCCGAATATAGTCCTGGTTGTTTTCTAAACAAAGCGCTTGCACTTCCAGT
ACCTAGGCTTTCGGTTGCACCTGAAAGCCTTGATGCAACTCAAATCGCCCAAATTCAAAT
AAAAATAAAAAT

>Su_Ste#Stellate
CCAGGACTCTGTCATGCCCTTGCAGATGGGAACTCTAGACTCGAAAATTCGTTTTATGTT
CGGCTAGCATAATAAGTATTAGTTCTTTTATTTCATAATAAGTTCCCCGACGTGCCGGGG
AAAATCTTTGGGGCTGGGAAAATGCACTGCCAGTTTTCCCCCCAAGGCTGTCCCTTAGGT
CCGGTCAGGGTTTCCTTCGATTTTCCGTTTTGAAGCAACGTTCTTCCAAAAAGGCAATAA
AGTGCGTTTAAATTTACGCGCGAAATCAATCTGGTATGTTGGAAATTAACCAAAAACAGC
ATGGGAAATCAAACTAAAATACGAAGTTGCCAGTATTGAATACTCTACAAAAAGAATTAC
ATAAAAATGATGGAATCAAAATTTTAATTTTATTTGAAATTGAAAATAATGTTTTAACCT
TCTACTCACTCCTATAATACATTAAAACAGAATTTGTATATTTAAAGAAATTAAATTATC
AAAAAATATTTGATGTAGTCAGGAAAACACTTTTGGAAACTCTTTTAACATAAAATTAAA
TAAAAAACTGAATTAAATGTTTTATTGATTAATATTATTATTATACCCAGGTGATTACCA
CTATTAACGAAAAGTATGCTTTGCTACTCGAATGAGTGCTTGATATGACCAGCTTGGACC
GAACACTTTGAACCAAGTATTTAGAGGAGAGGTGTATGAGGTATATTAGTAGGTGGTAGC
TGGCCATATCAACGCACTGCGGAATCTGTTTAATTGCAACAACAATATATCGGACAAACA
TTTCTGCTTTCTTTTGTGTGGAGTTAAAAAATCACGTCATCCCTAGAAGAACATTGAAGC
GCTTGACTTCGGAATGCCGGGGCGAGGAGGAGGACTAGCTGGCCGAGGATCCGATTTTCT
TTGGTGAGGACTTGGGCGATTTAAGTGGCATCAAGGCCTTCTGGTGCAACCGAAAGCATA
GGGACTGCAAGTTCAAGCGCTTTGTTTAGAAAACAACCAGGACTATATTCGGAGAATTAC
TTACCGTGGGTCGTCCAGGGGCGGTCTCAAGTTCGGCAGCTGCGTTAAGAAGATGTCCGG
GAAGCTGGGCTCGAACATGGCTGTGTATCAGTTTTAGGATGGAAGTAGTTTTTACAGCGT
GGGCAGTAGATCTTCACCGTTGACTTGCCCCACACATCGCTGAGGCCCACTGGCAGGGTG
TTCTTCCTATTACAGGAGATATTCGGACACGATTCAAAGTCTCCTCTCATATAGTTTCGG
TGCATATCATTCACGCCACGCTCCGATCTGATGTATCGGGCGTGAATCATGCCGTACCAC
TTTTTCTCATCGTCGTAGAACAAGCCCGAGGAACTGTCGAACGCCGGCTTCAGGATCACG
TCCAGTGCTGGATGAAGTACTCCAGGCCCATCTGGTTGAACGTGTCCTGAAAGTAGTTGG
TGGGCACGTGGCAGAGGAACTCGTTGCCCTTGATTCCGAGGAACCAATTGATCCAGCTGC
TGTTGTTGTTGTTGTTCTGTGTTCAAGATTTTACTGTGACTTGCTATAATTTCTATAGGA
AAAACCTAGCTACTTACAGGTTCGACATGTTGCCAGTTCACTCGTTCACAGAAATATGAC
TTGTAGACTTCAAAGTCATCGTCTTTTTCTTTGAGTTTTTGACACTTGCTAAAAGGGTTG
ACAGGACC
