# Supplementary material for: Genetic variation in recalcitrant repetitive regions of the Drosophila melanogaster genome
Source: Genome Res. 2025 Sep;35(9):2023–40. doi: 10.1101/gr.280728.125 (PMC12400953; doi:10.1101/gr.280728.125)
Supplement: Supplement 10 [file Supplemental_Code.zip › Dmel_HiFi_Asm_variation/Histone_Locus_Analysis/Copy_number_estimation_from_short_read/sra_strain.txt]

SRR1663530	B11
SRR1663532	B14
SRR1663538	B51
SRR1663540	B54
SRR1663542	I01
SRR1663544	I03
SRR1663546	I06
SRR1663550	I17
SRR1663551	I22
SRR1663553	I24
SRR1663554	I26
SRR1663558	I34
SRR1663560	I38
SRR1663561	N01
SRR1663562	N02
SRR1663563	N03
SRR1663564	N04
SRR1663565	N07
SRR1663566	N10
SRR1663567	N11
SRR1663568	N13
SRR1663569	N14
SRR1663570	N15
SRR1663571	N16
SRR1663572	N17
SRR1663573	N18
SRR1663574	N19
SRR1663575	N22
SRR1663576	N23
SRR1663577	N25
SRR1663578	N29
SRR1663579	N30
SRR1663580	T01
SRR1663581	T04
SRR1663582	T05
SRR1663583	T07
SRR1663584	T09
SRR1663585	T10
SRR1663586	T14A
SRR1663587	T22A
SRR1663588	T23
SRR1663589	T24
SRR1663590	T25A
SRR1663591	T29A
SRR1663592	T30
SRR1663593	T35
SRR1663594	T36B
SRR1663595	T39
SRR1663596	T43A
SRR1663597	T45B
SRR1663598	ZH23
SRR1663599	ZH26
SRR1663600	ZH33
SRR1663601	ZH42
SRR1663602	ZS10
SRR1663603	ZW09
SRR1663604	ZW139
SRR1663605	ZW140
SRR1663606	ZW142
SRR1663607	ZW144
SRR1663608	ZW155
SRR1663609	ZW177
SRR1663610	ZW184
SRR1663611	ZW185
SRR1663528	B05
SRR1663529	B10
SRR1663531	B12
SRR1663533	B23
SRR1663537	B43
SRR1663539	B52
SRR1663541	B59
SRR1663543	I02
SRR1663545	I04
SRR1663547	I07
SRR1663548	I13
SRR1663549	I16
SRR1663552	I23
SRR1663555	I29
SRR1663557	I33
SRR1663559	I35
SRR1663556	I31
SRR1663534	B28
SRR1663535	B38
SRR1662283	B04
SRR1663536	B42
