# Supplementary material for: Genetic variation in recalcitrant repetitive regions of the Drosophila melanogaster genome
Source: Genome Res. 2025 Sep;35(9):2023–40. doi: 10.1101/gr.280728.125 (PMC12400953; doi:10.1101/gr.280728.125)
Supplement: Supplement 10 [file Supplemental_Code.zip › Dmel_HiFi_Asm_variation/Histone_Locus_Analysis/Targeted_genome_Assembly/find_longest.py]

import re
import sys


flst = open(sys.argv[1],"r")
longest=int(sys.argv[2])
loci_size=int(sys.argv[3])

target_bases = loci_size*longest

curr_tot=0

for line in flst:

    cols = re.split("\t|\n",line)

    rname = cols[0]
    len   = int(cols[1])

    curr_tot = curr_tot + len

    if curr_tot >= target_bases:
        print(rname)
        break

    print(rname)
