# Supplementary material for: Genetic variation in recalcitrant repetitive regions of the Drosophila melanogaster genome
Source: Genome Res. 2025 Sep;35(9):2023–40. doi: 10.1101/gr.280728.125 (PMC12400953; doi:10.1101/gr.280728.125)
Supplement: Supplement 10 [file Supplemental_Code.zip › Dmel_HiFi_Asm_variation/Histone_Locus_Analysis/Targeted_genome_Assembly/histone_mapped_Reads.sizes]

m54284U_220709_174650/110231795/ccs	50021
m54284U_220709_174650/74450309/ccs	49453
m54284U_220709_174650/30738453/ccs	48303
m54284U_220709_174650/167314288/ccs	48190
m54284U_220709_174650/71041583/ccs	47938
m54284U_220709_174650/93192334/ccs	47572
m54284U_220709_174650/71959762/ccs	47046
m54284U_220709_174650/44107079/ccs	46239
m54284U_220709_174650/17958268/ccs	46169
m54284U_220709_174650/9176904/ccs	45610
m54284U_220709_174650/65996231/ccs	44977
m54284U_220709_174650/67110839/ccs	44777
m54284U_220709_174650/89064406/ccs	44766
m54284U_220709_174650/35260621/ccs	44727
m54284U_220709_174650/178455090/ccs	44473
m54284U_220709_174650/58788673/ccs	44351
m54284U_220709_174650/76023362/ccs	44237
m54284U_220709_174650/14483998/ccs	44080
m54284U_220709_174650/16580901/ccs	43091
m54284U_220709_174650/56951983/ccs	42926
m54284U_220709_174650/164169819/ccs	42590
m54284U_220709_174650/30737940/ccs	41978
m54284U_220709_174650/5243353/ccs	41866
m54284U_220709_174650/108855811/ccs	41706
m54284U_220709_174650/56625595/ccs	41641
m54284U_220709_174650/72354005/ccs	41193
m54284U_220709_174650/85788521/ccs	41048
m54284U_220709_174650/24251024/ccs	40205
m54284U_220709_174650/135332578/ccs	40165
m54284U_220709_174650/9897248/ccs	39689
m54284U_220709_174650/126880364/ccs	39568
m54284U_220709_174650/139135662/ccs	39552
m54284U_220709_174650/18613314/ccs	39233
m54284U_220709_174650/111739754/ccs	39043
m54284U_220709_174650/116262159/ccs	38987
m54284U_220709_174650/36309558/ccs	38977
m54284U_220709_174650/30083760/ccs	38879
m54284U_220709_174650/70582666/ccs	38449
m54284U_220709_174650/83362644/ccs	38397
m54284U_220709_174650/113443420/ccs	38362
m54284U_220709_174650/67766486/ccs	38234
m54284U_220709_174650/12125151/ccs	38230
m54284U_220709_174650/135661845/ccs	38019
m54284U_220709_174650/17302591/ccs	37924
m54284U_220709_174650/92669525/ccs	37725
m54284U_220709_174650/175703350/ccs	37721
m54284U_220709_174650/19137619/ccs	37695
m54284U_220709_174650/53281440/ccs	37582
m54284U_220709_174650/74385271/ccs	37525
m54284U_220709_174650/17302531/ccs	37511
m54284U_220709_174650/70977042/ccs	37484
m54284U_220709_174650/69271835/ccs	37441
m54284U_220709_174650/87426688/ccs	37393
m54284U_220709_174650/41617230/ccs	37257
m54284U_220709_174650/147718356/ccs	37230
m54284U_220709_174650/65339665/ccs	37116
m54284U_220709_174650/96077167/ccs	36922
m54284U_220709_174650/74517230/ccs	36717
m54284U_220709_174650/67044050/ccs	36496
m54284U_220709_174650/109838905/ccs	36429
m54284U_220709_174650/23071526/ccs	36381
m54284U_220709_174650/134021897/ccs	36380
m54284U_220709_174650/158009382/ccs	36134
m54284U_220709_174650/92473824/ccs	36089
m54284U_220709_174650/15927804/ccs	36071
m54284U_220709_174650/94373969/ccs	36035
m54284U_220709_174650/10421688/ccs	35997
m54284U_220709_174650/59247099/ccs	35980
m54284U_220709_174650/81986488/ccs	35706
m54284U_220709_174650/175113890/ccs	35705
m54284U_220709_174650/46729839/ccs	35681
m54284U_220709_174650/66454061/ccs	35609
m54284U_220709_174650/147457351/ccs	35594
m54284U_220709_174650/163053678/ccs	35506
m54284U_220709_174650/18875201/ccs	35489
m54284U_220709_174650/70320295/ccs	35383
m54284U_220709_174650/128780840/ccs	35365
m54284U_220709_174650/86114464/ccs	35272
m54284U_220709_174650/120194283/ccs	35268
m54284U_220709_174650/119407591/ccs	35235
m54284U_220709_174650/19858375/ccs	35209
m54284U_220709_174650/48564604/ccs	35208
m54284U_220709_174650/16253203/ccs	35132
m54284U_220709_174650/13173122/ccs	34944
m54284U_220709_174650/18352915/ccs	34909
m54284U_220709_174650/9439617/ccs	34874
m54284U_220709_174650/75760997/ccs	34830
m54284U_220709_174650/176424589/ccs	34812
m54284U_220709_174650/161220141/ccs	34803
m54284U_220709_174650/113052405/ccs	34787
m54284U_220709_174650/101581081/ccs	34778
m54284U_220709_174650/66980056/ccs	34755
m54284U_220709_174650/21103919/ccs	34721
m54284U_220709_174650/101843545/ccs	34712
m54284U_220709_174650/121307793/ccs	34663
m54284U_220709_174650/82772471/ccs	34600
m54284U_220709_174650/33359788/ccs	34581
m54284U_220709_174650/17763075/ccs	34473
m54284U_220709_174650/123995930/ccs	34426
m54284U_220709_174650/22151870/ccs	34424
m54284U_220709_174650/35785057/ccs	34377
m54284U_220709_174650/179504320/ccs	34372
m54284U_220709_174650/123798375/ccs	34280
m54284U_220709_174650/146540049/ccs	34217
m54284U_220709_174650/117704704/ccs	34195
m54284U_220709_174650/104925693/ccs	34161
m54284U_220709_174650/25100816/ccs	34157
m54284U_220709_174650/37355722/ccs	34142
m54284U_220709_174650/43977211/ccs	34068
m54284U_220709_174650/63307913/ccs	34064
m54284U_220709_174650/26215680/ccs	34028
m54284U_220709_174650/77400041/ccs	34008
m54284U_220709_174650/50397838/ccs	34005
m54284U_220709_174650/92014853/ccs	33951
m54284U_220709_174650/103024363/ccs	33890
m54284U_220709_174650/23201056/ccs	33870
m54284U_220709_174650/3146684/ccs	33800
m54284U_220709_174650/171639337/ccs	33794
m54284U_220709_174650/140904590/ccs	33778
m54284U_220709_174650/156305027/ccs	33749
m54284U_220709_174650/96012559/ccs	33734
m54284U_220709_174650/74450966/ccs	33724
m54284U_220709_174650/77792099/ccs	33674
m54284U_220709_174650/70254932/ccs	33638
m54284U_220709_174650/42795975/ccs	33629
m54284U_220709_174650/168953687/ccs	33575
m54284U_220709_174650/122686243/ccs	33510
m54284U_220709_174650/44171715/ccs	33507
m54284U_220709_174650/130613876/ccs	33475
m54284U_220709_174650/50200657/ccs	33474
m54284U_220709_174650/39912287/ccs	33427
m54284U_220709_174650/167183827/ccs	33407
m54284U_220709_174650/144180110/ccs	33394
m54284U_220709_174650/129369537/ccs	33251
m54284U_220709_174650/163251920/ccs	33246
m54284U_220709_174650/7931403/ccs	33216
m54284U_220709_174650/173999832/ccs	33206
m54284U_220709_174650/99418687/ccs	33178
m54284U_220709_174650/17302706/ccs	33133
m54284U_220709_174650/147393019/ccs	33102
m54284U_220709_174650/38537810/ccs	33023
m54284U_220709_174650/22413651/ccs	32983
m54284U_220709_174650/142803504/ccs	32981
m54284U_220709_174650/111872223/ccs	32968
m54284U_220709_174650/41746747/ccs	32959
m54284U_220709_174650/74581259/ccs	32896
m54284U_220709_174650/103155543/ccs	32887
m54284U_220709_174650/50004025/ccs	32853
m54284U_220709_174650/34275747/ccs	32791
m54284U_220709_174650/83954246/ccs	32787
m54284U_220709_174650/115606559/ccs	32787
m54284U_220709_174650/57869646/ccs	32779
m54284U_220709_174650/101517482/ccs	32741
m54284U_220709_174650/28445056/ccs	32739
m54284U_220709_174650/145033066/ccs	32736
m54284U_220709_174650/143523996/ccs	32706
m54284U_220709_174650/97650024/ccs	32696
m54284U_220709_174650/45089855/ccs	32692
m54284U_220709_174650/53019098/ccs	32647
m54284U_220709_174650/109708476/ccs	32640
m54284U_220709_174650/103089578/ccs	32601
m54284U_220709_174650/112461126/ccs	32591
m54284U_220709_174650/51643143/ccs	32589
m54284U_220709_174650/173869489/ccs	32533
m54284U_220709_174650/84279608/ccs	32504
m54284U_220709_174650/34603823/ccs	32450
m54284U_220709_174650/36897779/ccs	32440
m54284U_220709_174650/106564188/ccs	32431
m54284U_220709_174650/114820539/ccs	32413
m54284U_220709_174650/169019583/ccs	32397
m54284U_220709_174650/66585699/ccs	32396
m54284U_220709_174650/17630700/ccs	32372
m54284U_220709_174650/54004188/ccs	32371
m54284U_220709_174650/146343256/ccs	32253
m54284U_220709_174650/18613414/ccs	32230
m54284U_220709_174650/59704394/ccs	32215
m54284U_220709_174650/7866575/ccs	32178
m54284U_220709_174650/150669310/ccs	32171
m54284U_220709_174650/20973032/ccs	32150
m54284U_220709_174650/22087705/ccs	32085
m54284U_220709_174650/132123184/ccs	32034
m54284U_220709_174650/122684025/ccs	31989
m54284U_220709_174650/180421176/ccs	31958
m54284U_220709_174650/38797340/ccs	31952
m54284U_220709_174650/24905457/ccs	31945
m54284U_220709_174650/87427918/ccs	31894
m54284U_220709_174650/1770076/ccs	31851
m54284U_220709_174650/18154049/ccs	31780
m54284U_220709_174650/57673174/ccs	31779
m54284U_220709_174650/49350472/ccs	31775
m54284U_220709_174650/76024393/ccs	31752
m54284U_220709_174650/23724271/ccs	31743
m54284U_220709_174650/60753368/ccs	31742
m54284U_220709_174650/145294209/ccs	31722
m54284U_220709_174650/49613507/ccs	31702
m54284U_220709_174650/145688482/ccs	31689
m54284U_220709_174650/23594976/ccs	31674
m54284U_220709_174650/158008705/ccs	31563
m54284U_220709_174650/167774721/ccs	31546
m54284U_220709_174650/44894063/ccs	31499
m54284U_220709_174650/151651421/ccs	31459
m54284U_220709_174650/156434839/ccs	31456
m54284U_220709_174650/130877899/ccs	31454
m54284U_220709_174650/49021253/ccs	31387
m54284U_220709_174650/78840070/ccs	31311
m54284U_220709_174650/163514981/ccs	31309
m54284U_220709_174650/71435865/ccs	31298
m54284U_220709_174650/129828039/ccs	31273
m54284U_220709_174650/161875169/ccs	31244
m54284U_220709_174650/170329176/ccs	31214
m54284U_220709_174650/160368351/ccs	31189
m54284U_220709_174650/98107768/ccs	31154
m54284U_220709_174650/23331164/ccs	31123
m54284U_220709_174650/85985438/ccs	31064
m54284U_220709_174650/59640667/ccs	30991
m54284U_220709_174650/153748551/ccs	30949
m54284U_220709_174650/131007673/ccs	30942
m54284U_220709_174650/147654262/ccs	30921
m54284U_220709_174650/16517308/ccs	30915
m54284U_220709_174650/152568395/ccs	30900
m54284U_220709_174650/142542345/ccs	30896
m54284U_220709_174650/38077877/ccs	30895
m54284U_220709_174650/123929800/ccs	30891
m54284U_220709_174650/10553723/ccs	30880
m54284U_220709_174650/168953082/ccs	30859
m54284U_220709_174650/86180731/ccs	30857
m54284U_220709_174650/26478266/ccs	30834
m54284U_220709_174650/175964250/ccs	30833
m54284U_220709_174650/42862696/ccs	30764
m54284U_220709_174650/39651482/ccs	30755
m54284U_220709_174650/178258063/ccs	30715
m54284U_220709_174650/170723369/ccs	30702
m54284U_220709_174650/131072974/ccs	30696
m54284U_220709_174650/149097094/ccs	30619
m54284U_220709_174650/168036442/ccs	30613
m54284U_220709_174650/85461331/ccs	30594
m54284U_220709_174650/109905029/ccs	30570
m54284U_220709_174650/164694224/ccs	30497
m54284U_220709_174650/72942438/ccs	30488
m54284U_220709_174650/121831959/ccs	30484
m54284U_220709_174650/94240794/ccs	30467
m54284U_220709_174650/2359429/ccs	30457
m54284U_220709_174650/117377594/ccs	30421
m54284U_220709_174650/15466936/ccs	30373
m54284U_220709_174650/15663581/ccs	30369
m54284U_220709_174650/31983678/ccs	30367
m54284U_220709_174650/159451256/ccs	30332
m54284U_220709_174650/143851625/ccs	30328
m54284U_220709_174650/116001151/ccs	30288
m54284U_220709_174650/123864256/ccs	30270
m54284U_220709_174650/141558760/ccs	30248
m54284U_220709_174650/88867585/ccs	30246
m54284U_220709_174650/113640688/ccs	30238
m54284U_220709_174650/36899416/ccs	30191
m54284U_220709_174650/66715741/ccs	30165
m54284U_220709_174650/21629465/ccs	30161
m54284U_220709_174650/155519523/ccs	30153
m54284U_220709_174650/29886276/ccs	30151
m54284U_220709_174650/92472347/ccs	30140
m54284U_220709_174650/152436831/ccs	30137
m54284U_220709_174650/78054479/ccs	30134
m54284U_220709_174650/155779735/ccs	30120
m54284U_220709_174650/14877042/ccs	30120
m54284U_220709_174650/164891039/ccs	30103
m54284U_220709_174650/128123540/ccs	30103
m54284U_220709_174650/15075915/ccs	30088
m54284U_220709_174650/141953228/ccs	30086
m54284U_220709_174650/144967298/ccs	30080
m54284U_220709_174650/93128886/ccs	30045
m54284U_220709_174650/57410984/ccs	30029
m54284U_220709_174650/137953698/ccs	30016
m54284U_220709_174650/19857554/ccs	29998
m54284U_220709_174650/93325989/ccs	29991
m54284U_220709_174650/27986160/ccs	29973
m54284U_220709_174650/97845433/ccs	29962
m54284U_220709_174650/4458695/ccs	29932
m54284U_220709_174650/152438997/ccs	29923
m54284U_220709_174650/86311516/ccs	29841
m54284U_220709_174650/112592255/ccs	29839
m54284U_220709_174650/137035993/ccs	29832
m54284U_220709_174650/165873500/ccs	29831
m54284U_220709_174650/96930109/ccs	29819
m54284U_220709_174650/159975512/ccs	29813
m54284U_220709_174650/46990136/ccs	29803
m54284U_220709_174650/6095234/ccs	29788
m54284U_220709_174650/144050560/ccs	29782
m54284U_220709_174650/50463328/ccs	29775
m54284U_220709_174650/151191753/ccs	29756
m54284U_220709_174650/167315366/ccs	29738
m54284U_220709_174650/56230855/ccs	29683
m54284U_220709_174650/132057506/ccs	29670
m54284U_220709_174650/174785843/ccs	29657
m54284U_220709_174650/130744956/ccs	29634
m54284U_220709_174650/149555156/ccs	29629
m54284U_220709_174650/119605145/ccs	29618
m54284U_220709_174650/145491615/ccs	29615
m54284U_220709_174650/161350808/ccs	29576
m54284U_220709_174650/148504807/ccs	29553
m54284U_220709_174650/11471213/ccs	29520
m54284U_220709_174650/65145039/ccs	29519
m54284U_220709_174650/25232261/ccs	29507
m54284U_220709_174650/32836080/ccs	29506
m54284U_220709_174650/152766404/ccs	29488
m54284U_220709_174650/65929789/ccs	29484
m54284U_220709_174650/171049671/ccs	29473
m54284U_220709_174650/37422694/ccs	29470
m54284U_220709_174650/86968436/ccs	29447
m54284U_220709_174650/43189854/ccs	29428
m54284U_220709_174650/24708168/ccs	29395
m54284U_220709_174650/48300512/ccs	29379
m54284U_220709_174650/15860620/ccs	29379
m54284U_220709_174650/101319391/ccs	29325
m54284U_220709_174650/23530232/ccs	29323
m54284U_220709_174650/33359219/ccs	29280
m54284U_220709_174650/112067162/ccs	29275
m54284U_220709_174650/98044561/ccs	29260
m54284U_220709_174650/155059744/ccs	29258
m54284U_220709_174650/54263860/ccs	29248
m54284U_220709_174650/80676050/ccs	29241
m54284U_220709_174650/173146362/ccs	29225
m54284U_220709_174650/162005742/ccs	29212
m54284U_220709_174650/158073834/ccs	29210
m54284U_220709_174650/128124951/ccs	29206
m54284U_220709_174650/71567665/ccs	29186
m54284U_220709_174650/114296855/ccs	29160
m54284U_220709_174650/114297016/ccs	29123
m54284U_220709_174650/25821489/ccs	29108
m54284U_220709_174650/145295552/ccs	29107
m54284U_220709_174650/77136230/ccs	29096
m54284U_220709_174650/174261998/ccs	29093
m54284U_220709_174650/94961989/ccs	29074
m54284U_220709_174650/85918044/ccs	29062
m54284U_220709_174650/64882102/ccs	29062
m54284U_220709_174650/45680457/ccs	29045
m54284U_220709_174650/174130152/ccs	29030
m54284U_220709_174650/23791988/ccs	29028
m54284U_220709_174650/155648703/ccs	28999
m54284U_220709_174650/141297356/ccs	28974
m54284U_220709_174650/114164421/ccs	28971
m54284U_220709_174650/169084378/ccs	28970
m54284U_220709_174650/94438807/ccs	28935
m54284U_220709_174650/86377827/ccs	28933
m54284U_220709_174650/36242668/ccs	28903
m54284U_220709_174650/95882079/ccs	28879
m54284U_220709_174650/10094501/ccs	28864
m54284U_220709_174650/130549313/ccs	28841
m54284U_220709_174650/5375306/ccs	28825
m54284U_220709_174650/110889222/ccs	28813
m54284U_220709_174650/57346269/ccs	28803
m54284U_220709_174650/46402281/ccs	28771
m54284U_220709_174650/91686091/ccs	28770
m54284U_220709_174650/122685538/ccs	28760
m54284U_220709_174650/148310008/ccs	28746
m54284U_220709_174650/72878872/ccs	28737
m54284U_220709_174650/8192851/ccs	28734
m54284U_220709_174650/56951339/ccs	28729
m54284U_220709_174650/160039212/ccs	28723
m54284U_220709_174650/39977777/ccs	28715
m54284U_220709_174650/142934352/ccs	28711
m54284U_220709_174650/121767243/ccs	28692
m54284U_220709_174650/125174916/ccs	28669
m54284U_220709_174650/23266808/ccs	28661
m54284U_220709_174650/116720794/ccs	28637
m54284U_220709_174650/145818187/ccs	28618
m54284U_220709_174650/122618129/ccs	28613
m54284U_220709_174650/14355052/ccs	28595
m54284U_220709_174650/22415721/ccs	28553
m54284U_220709_174650/100073880/ccs	28537
m54284U_220709_174650/28509826/ccs	28503
m54284U_220709_174650/166595088/ccs	28487
m54284U_220709_174650/98961595/ccs	28465
m54284U_220709_174650/82248040/ccs	28465
m54284U_220709_174650/70190880/ccs	28461
m54284U_220709_174650/110101929/ccs	28455
m54284U_220709_174650/25823353/ccs	28444
m54284U_220709_174650/71173241/ccs	28441
m54284U_220709_174650/64095687/ccs	28440
m54284U_220709_174650/171444032/ccs	28421
m54284U_220709_174650/118229434/ccs	28411
m54284U_220709_174650/123994691/ccs	28406
m54284U_220709_174650/141951147/ccs	28402
m54284U_220709_174650/8259971/ccs	28385
m54284U_220709_174650/2294822/ccs	28384
m54284U_220709_174650/22808588/ccs	28357
m54284U_220709_174650/142346889/ccs	28356
m54284U_220709_174650/63373701/ccs	28355
m54284U_220709_174650/41026369/ccs	28339
m54284U_220709_174650/138217072/ccs	28336
m54284U_220709_174650/118751881/ccs	28327
m54284U_220709_174650/127535578/ccs	28322
m54284U_220709_174650/97453041/ccs	28308
m54284U_220709_174650/68551803/ccs	28297
m54284U_220709_174650/59506811/ccs	28280
m54284U_220709_174650/75630155/ccs	28277
m54284U_220709_174650/169216556/ccs	28263
m54284U_220709_174650/148177995/ccs	28244
m54284U_220709_174650/158599327/ccs	28230
m54284U_220709_174650/135792373/ccs	28216
m54284U_220709_174650/99156216/ccs	28212
m54284U_220709_174650/133235296/ccs	28207
m54284U_220709_174650/146474516/ccs	28200
m54284U_220709_174650/143524226/ccs	28194
m54284U_220709_174650/124519007/ccs	28193
m54284U_220709_174650/67437945/ccs	28179
m54284U_220709_174650/138674441/ccs	28174
m54284U_220709_174650/81002791/ccs	28168
m54284U_220709_174650/105121851/ccs	28158
m54284U_220709_174650/150864871/ccs	28135
m54284U_220709_174650/31654804/ccs	28129
m54284U_220709_174650/61802835/ccs	28127
m54284U_220709_174650/177342918/ccs	28121
m54284U_220709_174650/133039660/ccs	28120
m54284U_220709_174650/107872461/ccs	28113
m54284U_220709_174650/73663050/ccs	28103
m54284U_220709_174650/44829457/ccs	28092
m54284U_220709_174650/145229258/ccs	28069
m54284U_220709_174650/85657200/ccs	28039
m54284U_220709_174650/130812159/ccs	28015
m54284U_220709_174650/15074357/ccs	28004
m54284U_220709_174650/164431081/ccs	27983
m54284U_220709_174650/147982859/ccs	27964
m54284U_220709_174650/38863778/ccs	27955
m54284U_220709_174650/135791835/ccs	27902
m54284U_220709_174650/30081555/ccs	27864
m54284U_220709_174650/164036636/ccs	27853
m54284U_220709_174650/51971934/ccs	27852
m54284U_220709_174650/31131558/ccs	27842
m54284U_220709_174650/126223693/ccs	27821
m54284U_220709_174650/176292896/ccs	27769
m54284U_220709_174650/149947482/ccs	27754
m54284U_220709_174650/133301893/ccs	27753
m54284U_220709_174650/112593147/ccs	27737
m54284U_220709_174650/116131864/ccs	27719
m54284U_220709_174650/90704514/ccs	27715
m54284U_220709_174650/50266735/ccs	27711
m54284U_220709_174650/32309595/ccs	27694
m54284U_220709_174650/161941518/ccs	27688
m54284U_220709_174650/60295752/ccs	27661
m54284U_220709_174650/25755766/ccs	27654
m54284U_220709_174650/30279192/ccs	27651
m54284U_220709_174650/66453786/ccs	27639
m54284U_220709_174650/151324294/ccs	27631
m54284U_220709_174650/60293278/ccs	27620
m54284U_220709_174650/160434782/ccs	27583
m54284U_220709_174650/31720415/ccs	27558
m54284U_220709_174650/163056020/ccs	27558
m54284U_220709_174650/105121734/ccs	27544
m54284U_220709_174650/395547/ccs	27537
m54284U_220709_174650/38601639/ccs	27528
m54284U_220709_174650/86444846/ccs	27520
m54284U_220709_174650/59245816/ccs	27511
m54284U_220709_174650/113115264/ccs	27501
m54284U_220709_174650/167642675/ccs	27491
m54284U_220709_174650/94505731/ccs	27455
m54284U_220709_174650/40108593/ccs	27447
m54284U_220709_174650/155649824/ccs	27419
m54284U_220709_174650/75761589/ccs	27417
m54284U_220709_174650/144967505/ccs	27410
m54284U_220709_174650/96208627/ccs	27391
m54284U_220709_174650/20974197/ccs	27372
m54284U_220709_174650/44958757/ccs	27351
m54284U_220709_174650/157877563/ccs	27346
m54284U_220709_174650/46991939/ccs	27316
m54284U_220709_174650/107939103/ccs	27313
m54284U_220709_174650/166396713/ccs	27304
m54284U_220709_174650/23593131/ccs	27302
m54284U_220709_174650/104007867/ccs	27296
m54284U_220709_174650/79954244/ccs	27272
m54284U_220709_174650/76285370/ccs	27263
m54284U_220709_174650/69730581/ccs	27256
m54284U_220709_174650/24315330/ccs	27256
m54284U_220709_174650/59639175/ccs	27231
m54284U_220709_174650/11142281/ccs	27216
m54284U_220709_174650/91620417/ccs	27196
m54284U_220709_174650/113312346/ccs	27191
m54284U_220709_174650/112854688/ccs	27180
m54284U_220709_174650/19138900/ccs	27164
m54284U_220709_174650/105579964/ccs	27148
m54284U_220709_174650/127207828/ccs	27134
m54284U_220709_174650/2359975/ccs	27127
m54284U_220709_174650/157158095/ccs	27127
m54284U_220709_174650/15731084/ccs	27125
m54284U_220709_174650/81789953/ccs	27105
m54284U_220709_174650/164824247/ccs	27095
m54284U_220709_174650/2622234/ccs	27093
m54284U_220709_174650/1902141/ccs	27087
m54284U_220709_174650/16057444/ccs	27073
m54284U_220709_174650/95027786/ccs	27069
m54284U_220709_174650/154732461/ccs	27044
m54284U_220709_174650/176358695/ccs	27026
m54284U_220709_174650/129501238/ccs	27017
m54284U_220709_174650/67503085/ccs	27016
m54284U_220709_174650/97911887/ccs	27013
m54284U_220709_174650/54135338/ccs	27010
m54284U_220709_174650/2555908/ccs	27001
m54284U_220709_174650/61278874/ccs	26994
m54284U_220709_174650/49808626/ccs	26978
m54284U_220709_174650/29558488/ccs	26976
m54284U_220709_174650/167052129/ccs	26972
m54284U_220709_174650/110627516/ccs	26943
m54284U_220709_174650/92277340/ccs	26927
m54284U_220709_174650/16189057/ccs	26924
m54284U_220709_174650/48890139/ccs	26919
m54284U_220709_174650/102435496/ccs	26908
m54284U_220709_174650/135005076/ccs	26892
m54284U_220709_174650/77073210/ccs	26880
m54284U_220709_174650/158009548/ccs	26855
m54284U_220709_174650/47057363/ccs	26846
m54284U_220709_174650/40370258/ccs	26841
m54284U_220709_174650/12978293/ccs	26824
m54284U_220709_174650/146606546/ccs	26821
m54284U_220709_174650/124586313/ccs	26821
m54284U_220709_174650/36897175/ccs	26801
m54284U_220709_174650/99680689/ccs	26800
m54284U_220709_174650/153618466/ccs	26786
m54284U_220709_174650/65997256/ccs	26783
m54284U_220709_174650/73336278/ccs	26782
m54284U_220709_174650/64424469/ccs	26780
m54284U_220709_174650/62916015/ccs	26770
m54284U_220709_174650/81788991/ccs	26764
m54284U_220709_174650/121897528/ccs	26754
m54284U_220709_174650/99091400/ccs	26753
m54284U_220709_174650/53739534/ccs	26744
m54284U_220709_174650/25627169/ccs	26705
m54284U_220709_174650/56230829/ccs	26700
m54284U_220709_174650/164825324/ccs	26696
m54284U_220709_174650/142607208/ccs	26693
m54284U_220709_174650/171181197/ccs	26663
m54284U_220709_174650/96077768/ccs	26661
m54284U_220709_174650/67439324/ccs	26646
m54284U_220709_174650/104072699/ccs	26640
m54284U_220709_174650/25035239/ccs	26638
m54284U_220709_174650/152831284/ccs	26632
m54284U_220709_174650/33489125/ccs	26612
m54284U_220709_174650/61801199/ccs	26595
m54284U_220709_174650/54921582/ccs	26593
m54284U_220709_174650/56492938/ccs	26578
m54284U_220709_174650/59507989/ccs	26565
m54284U_220709_174650/31983176/ccs	26565
m54284U_220709_174650/115279312/ccs	26559
m54284U_220709_174650/74515998/ccs	26543
m54284U_220709_174650/94897113/ccs	26538
m54284U_220709_174650/152240472/ccs	26536
m54284U_220709_174650/79759796/ccs	26535
m54284U_220709_174650/163447201/ccs	26522
m54284U_220709_174650/18547682/ccs	26514
m54284U_220709_174650/69076983/ccs	26496
m54284U_220709_174650/71106997/ccs	26474
m54284U_220709_174650/98241025/ccs	26470
m54284U_220709_174650/95554207/ccs	26469
m54284U_220709_174650/50070989/ccs	26465
m54284U_220709_174650/119144469/ccs	26465
m54284U_220709_174650/178129695/ccs	26456
m54284U_220709_174650/40830351/ccs	26453
m54284U_220709_174650/35456993/ccs	26451
m54284U_220709_174650/17435065/ccs	26446
m54284U_220709_174650/39847073/ccs	26443
m54284U_220709_174650/99877733/ccs	26439
m54284U_220709_174650/157878312/ccs	26427
m54284U_220709_174650/148833248/ccs	26413
m54284U_220709_174650/17171343/ccs	26391
m54284U_220709_174650/125829330/ccs	26381
m54284U_220709_174650/95748396/ccs	26373
m54284U_220709_174650/168822810/ccs	26372
m54284U_220709_174650/98828513/ccs	26371
m54284U_220709_174650/53543838/ccs	26344
m54284U_220709_174650/178390515/ccs	26340
m54284U_220709_174650/114886858/ccs	26326
m54284U_220709_174650/126487249/ccs	26325
m54284U_220709_174650/168233140/ccs	26316
m54284U_220709_174650/121505100/ccs	26311
m54284U_220709_174650/132907749/ccs	26309
m54284U_220709_174650/53478856/ccs	26303
m54284U_220709_174650/2294297/ccs	26301
m54284U_220709_174650/57017302/ccs	26282
m54284U_220709_174650/160236745/ccs	26271
m54284U_220709_174650/73992875/ccs	26270
m54284U_220709_174650/6030187/ccs	26268
m54284U_220709_174650/134284184/ccs	26266
m54284U_220709_174650/140183899/ccs	26261
m54284U_220709_174650/111543417/ccs	26259
m54284U_220709_174650/4130312/ccs	26245
m54284U_220709_174650/170066512/ccs	26239
m54284U_220709_174650/56230872/ccs	26233
m54284U_220709_174650/130025277/ccs	26231
m54284U_220709_174650/34409261/ccs	26225
m54284U_220709_174650/165742178/ccs	26225
m54284U_220709_174650/118687702/ccs	26216
m54284U_220709_174650/65012537/ccs	26207
m54284U_220709_174650/147457492/ccs	26192
m54284U_220709_174650/76548483/ccs	26178
m54284U_220709_174650/71958855/ccs	26166
m54284U_220709_174650/92537177/ccs	26164
m54284U_220709_174650/14157782/ccs	26162
m54284U_220709_174650/44632308/ccs	26154
m54284U_220709_174650/129958216/ccs	26154
m54284U_220709_174650/94832616/ccs	26151
m54284U_220709_174650/62458405/ccs	26144
m54284U_220709_174650/54920378/ccs	26132
m54284U_220709_174650/144769313/ccs	26131
m54284U_220709_174650/177932789/ccs	26125
m54284U_220709_174650/140642069/ccs	26121
m54284U_220709_174650/169478877/ccs	26112
m54284U_220709_174650/50529675/ccs	26107
m54284U_220709_174650/3539345/ccs	26103
m54284U_220709_174650/161023382/ccs	26100
m54284U_220709_174650/65407697/ccs	26074
m54284U_220709_174650/7210447/ccs	26073
m54284U_220709_174650/69339339/ccs	26052
m54284U_220709_174650/170262566/ccs	26048
m54284U_220709_174650/131335849/ccs	26047
m54284U_220709_174650/45680166/ccs	26045
m54284U_220709_174650/145033383/ccs	26043
m54284U_220709_174650/30803954/ccs	26041
m54284U_220709_174650/159450122/ccs	26040
m54284U_220709_174650/67567754/ccs	26029
m54284U_220709_174650/114950309/ccs	26013
m54284U_220709_174650/7996192/ccs	26012
m54284U_220709_174650/12518225/ccs	26005
m54284U_220709_174650/58984647/ccs	26004
m54284U_220709_174650/51774540/ccs	25995
m54284U_220709_174650/8127506/ccs	25994
m54284U_220709_174650/24446423/ccs	25992
m54284U_220709_174650/25756367/ccs	25980
m54284U_220709_174650/2098206/ccs	25976
m54284U_220709_174650/26281542/ccs	25964
m54284U_220709_174650/1771639/ccs	25943
m54284U_220709_174650/166791618/ccs	25933
m54284U_220709_174650/39521108/ccs	25932
m54284U_220709_174650/152111565/ccs	25926
m54284U_220709_174650/113837166/ccs	25920
m54284U_220709_174650/179702387/ccs	25918
m54284U_220709_174650/121767346/ccs	25913
m54284U_220709_174650/33556646/ccs	25904
m54284U_220709_174650/118228919/ccs	25903
m54284U_220709_174650/139331104/ccs	25892
m54284U_220709_174650/109119663/ccs	25886
m54284U_220709_174650/62849462/ccs	25879
m54284U_220709_174650/167708634/ccs	25866
m54284U_220709_174650/101386920/ccs	25865
m54284U_220709_174650/164825024/ccs	25853
m54284U_220709_174650/113641832/ccs	25843
m54284U_220709_174650/61474893/ccs	25827
m54284U_220709_174650/63703265/ccs	25822
m54284U_220709_174650/113508734/ccs	25811
m54284U_220709_174650/21562113/ccs	25785
m54284U_220709_174650/29819739/ccs	25784
m54284U_220709_174650/148572329/ccs	25761
m54284U_220709_174650/47056991/ccs	25759
m54284U_220709_174650/176686984/ccs	25751
m54284U_220709_174650/97650484/ccs	25743
m54284U_220709_174650/23792242/ccs	25736
m54284U_220709_174650/105711965/ccs	25728
m54284U_220709_174650/6948725/ccs	25725
m54284U_220709_174650/176947738/ccs	25721
m54284U_220709_174650/172951725/ccs	25719
m54284U_220709_174650/53086243/ccs	25717
m54284U_220709_174650/40108978/ccs	25705
m54284U_220709_174650/171248312/ccs	25704
m54284U_220709_174650/148964585/ccs	25703
m54284U_220709_174650/141887946/ccs	25700
m54284U_220709_174650/115541029/ccs	25684
m54284U_220709_174650/54921128/ccs	25663
m54284U_220709_174650/67699018/ccs	25653
m54284U_220709_174650/89983358/ccs	25648
m54284U_220709_174650/21889922/ccs	25647
m54284U_220709_174650/90440153/ccs	25645
m54284U_220709_174650/38994849/ccs	25642
m54284U_220709_174650/122751804/ccs	25631
m54284U_220709_174650/176032017/ccs	25626
m54284U_220709_174650/159910012/ccs	25621
m54284U_220709_174650/71763413/ccs	25614
m54284U_220709_174650/151258809/ccs	25607
m54284U_220709_174650/37030408/ccs	25603
m54284U_220709_174650/83493067/ccs	25599
m54284U_220709_174650/49283973/ccs	25595
m54284U_220709_174650/101713500/ccs	25592
m54284U_220709_174650/141953619/ccs	25587
m54284U_220709_174650/87624458/ccs	25586
m54284U_220709_174650/58197292/ccs	25583
m54284U_220709_174650/103219229/ccs	25579
m54284U_220709_174650/46203912/ccs	25569
m54284U_220709_174650/35979954/ccs	25569
m54284U_220709_174650/54723117/ccs	25567
m54284U_220709_174650/23529942/ccs	25566
m54284U_220709_174650/80349557/ccs	25565
m54284U_220709_174650/34866875/ccs	25554
m54284U_220709_174650/76678305/ccs	25552
m54284U_220709_174650/12781355/ccs	25551
m54284U_220709_174650/127730297/ccs	25549
m54284U_220709_174650/27984865/ccs	25543
m54284U_220709_174650/123798126/ccs	25543
m54284U_220709_174650/117114793/ccs	25541
m54284U_220709_174650/65013246/ccs	25522
m54284U_220709_174650/69011668/ccs	25464
m54284U_220709_174650/8848218/ccs	25461
m54284U_220709_174650/56232301/ccs	25450
m54284U_220709_174650/126616052/ccs	25449
m54284U_220709_174650/60295380/ccs	25432
m54284U_220709_174650/132057079/ccs	25421
m54284U_220709_174650/70648244/ccs	25418
m54284U_220709_174650/79037404/ccs	25405
m54284U_220709_174650/129500551/ccs	25404
m54284U_220709_174650/167118105/ccs	25402
m54284U_220709_174650/25692618/ccs	25399
m54284U_220709_174650/14287825/ccs	25379
m54284U_220709_174650/46990526/ccs	25368
m54284U_220709_174650/110430582/ccs	25354
m54284U_220709_174650/106037445/ccs	25348
m54284U_220709_174650/116852583/ccs	25335
m54284U_220709_174650/128846563/ccs	25329
m54284U_220709_174650/119013571/ccs	25328
m54284U_220709_174650/17368784/ccs	25327
m54284U_220709_174650/156304213/ccs	25324
m54284U_220709_174650/125962496/ccs	25318
m54284U_220709_174650/92145114/ccs	25303
m54284U_220709_174650/138348050/ccs	25303
m54284U_220709_174650/115672403/ccs	25295
m54284U_220709_174650/65405942/ccs	25291
m54284U_220709_174650/175966833/ccs	25291
m54284U_220709_174650/81396115/ccs	25285
m54284U_220709_174650/38012789/ccs	25279
m54284U_220709_174650/109314680/ccs	25247
m54284U_220709_174650/108069238/ccs	25237
m54284U_220709_174650/139330053/ccs	25231
m54284U_220709_174650/92145581/ccs	25218
m54284U_220709_174650/63636558/ccs	25206
m54284U_220709_174650/95750350/ccs	25201
m54284U_220709_174650/76350138/ccs	25187
m54284U_220709_174650/57541131/ccs	25184
m54284U_220709_174650/21693784/ccs	25179
m54284U_220709_174650/8915035/ccs	25178
m54284U_220709_174650/73141049/ccs	25178
m54284U_220709_174650/160893565/ccs	25170
m54284U_220709_174650/97846269/ccs	25162
m54284U_220709_174650/52300340/ccs	25160
m54284U_220709_174650/144181976/ccs	25157
m54284U_220709_174650/54462483/ccs	25148
m54284U_220709_174650/143458813/ccs	25135
m54284U_220709_174650/25953617/ccs	25133
m54284U_220709_174650/77268366/ccs	25131
m54284U_220709_174650/65339507/ccs	25120
m54284U_220709_174650/127403006/ccs	25115
m54284U_220709_174650/85657903/ccs	25114
m54284U_220709_174650/9569907/ccs	25092
m54284U_220709_174650/134941491/ccs	25086
m54284U_220709_174650/121046612/ccs	25086
m54284U_220709_174650/130680426/ccs	25082
m54284U_220709_174650/45155156/ccs	25079
m54284U_220709_174650/14223359/ccs	25068
m54284U_220709_174650/94307868/ccs	25056
m54284U_220709_174650/161349640/ccs	25056
m54284U_220709_174650/153946200/ccs	25051
m54284U_220709_174650/47776718/ccs	25044
m54284U_220709_174650/53674576/ccs	25042
m54284U_220709_174650/169674362/ccs	25042
m54284U_220709_174650/93258314/ccs	25021
m54284U_220709_174650/99550255/ccs	25016
m54284U_220709_174650/43321656/ccs	25011
m54284U_220709_174650/74711788/ccs	25005
m54284U_220709_174650/177276297/ccs	25000
m54284U_220709_174650/36503619/ccs	24997
m54284U_220709_174650/167313947/ccs	24997
m54284U_220709_174650/52298440/ccs	24983
m54284U_220709_174650/178456181/ccs	24972
m54284U_220709_174650/32442125/ccs	24957
m54284U_220709_174650/174457844/ccs	24957
m54284U_220709_174650/115737526/ccs	24947
m54284U_220709_174650/173410381/ccs	24939
m54284U_220709_174650/90376337/ccs	24932
m54284U_220709_174650/99420912/ccs	24927
m54284U_220709_174650/33882667/ccs	24925
m54284U_220709_174650/135727793/ccs	24922
m54284U_220709_174650/115869458/ccs	24922
m54284U_220709_174650/134154824/ccs	24919
m54284U_220709_174650/19268795/ccs	24918
m54284U_220709_174650/48367517/ccs	24917
m54284U_220709_174650/58655672/ccs	24905
m54284U_220709_174650/168691560/ccs	24901
m54284U_220709_174650/79627832/ccs	24898
m54284U_220709_174650/2163692/ccs	24895
m54284U_220709_174650/14484685/ccs	24894
m54284U_220709_174650/128189583/ccs	24890
m54284U_220709_174650/165808548/ccs	24886
m54284U_220709_174650/852158/ccs	24885
m54284U_220709_174650/139922224/ccs	24866
m54284U_220709_174650/130810769/ccs	24858
m54284U_220709_174650/100403331/ccs	24853
m54284U_220709_174650/68224330/ccs	24834
m54284U_220709_174650/51249921/ccs	24830
m54284U_220709_174650/47122460/ccs	24822
m54284U_220709_174650/67635673/ccs	24816
m54284U_220709_174650/30671916/ccs	24800
m54284U_220709_174650/118424479/ccs	24795
m54284U_220709_174650/109447949/ccs	24791
m54284U_220709_174650/139462462/ccs	24782
m54284U_220709_174650/49612109/ccs	24780
m54284U_220709_174650/90964463/ccs	24774
m54284U_220709_174650/40370288/ccs	24760
m54284U_220709_174650/12322208/ccs	24760
m54284U_220709_174650/158139699/ccs	24755
m54284U_220709_174650/33358089/ccs	24748
m54284U_220709_174650/99024900/ccs	24736
m54284U_220709_174650/66193685/ccs	24735
m54284U_220709_174650/156369868/ccs	24734
m54284U_220709_174650/54526654/ccs	24730
m54284U_220709_174650/86705475/ccs	24721
m54284U_220709_174650/112855406/ccs	24708
m54284U_220709_174650/78055593/ccs	24703
m54284U_220709_174650/33228883/ccs	24703
m54284U_220709_174650/96141852/ccs	24693
m54284U_220709_174650/178454563/ccs	24691
m54284U_220709_174650/53609230/ccs	24687
m54284U_220709_174650/54198347/ccs	24681
m54284U_220709_174650/29426952/ccs	24655
m54284U_220709_174650/13108529/ccs	24653
m54284U_220709_174650/123536697/ccs	24636
m54284U_220709_174650/15533000/ccs	24635
m54284U_220709_174650/140643036/ccs	24632
m54284U_220709_174650/141690407/ccs	24611
m54284U_220709_174650/21300071/ccs	24610
m54284U_220709_174650/104467095/ccs	24609
m54284U_220709_174650/149685602/ccs	24588
m54284U_220709_174650/65799247/ccs	24583
m54284U_220709_174650/55509380/ccs	24581
m54284U_220709_174650/166855900/ccs	24578
m54284U_220709_174650/15469044/ccs	24568
m54284U_220709_174650/177800653/ccs	24566
m54284U_220709_174650/176097876/ccs	24557
m54284U_220709_174650/83035121/ccs	24556
m54284U_220709_174650/82575740/ccs	24551
m54284U_220709_174650/97650415/ccs	24546
m54284U_220709_174650/47186441/ccs	24541
m54284U_220709_174650/136053881/ccs	24538
m54284U_220709_174650/147325033/ccs	24531
m54284U_220709_174650/108528574/ccs	24524
m54284U_220709_174650/38732069/ccs	24503
m54284U_220709_174650/83887852/ccs	24502
m54284U_220709_174650/141296509/ccs	24502
m54284U_220709_174650/787083/ccs	24499
m54284U_220709_174650/173277808/ccs	24497
m54284U_220709_174650/134349457/ccs	24496
m54284U_220709_174650/8979465/ccs	24492
m54284U_220709_174650/52298260/ccs	24490
m54284U_220709_174650/21692973/ccs	24479
m54284U_220709_174650/160434509/ccs	24467
m54284U_220709_174650/61931763/ccs	24462
m54284U_220709_174650/52167392/ccs	24458
m54284U_220709_174650/18023243/ccs	24448
m54284U_220709_174650/69470011/ccs	24436
m54284U_220709_174650/133955986/ccs	24435
m54284U_220709_174650/83888829/ccs	24431
m54284U_220709_174650/80348093/ccs	24422
m54284U_220709_174650/143722468/ccs	24417
m54284U_220709_174650/68160224/ccs	24416
m54284U_220709_174650/131663557/ccs	24410
m54284U_220709_174650/53543708/ccs	24407
m54284U_220709_174650/44436249/ccs	24406
m54284U_220709_174650/38798499/ccs	24392
m54284U_220709_174650/155975683/ccs	24386
m54284U_220709_174650/176555358/ccs	24377
m54284U_220709_174650/90636437/ccs	24372
m54284U_220709_174650/172230165/ccs	24363
m54284U_220709_174650/91948709/ccs	24361
m54284U_220709_174650/132710639/ccs	24357
m54284U_220709_174650/63112742/ccs	24356
m54284U_220709_174650/92407674/ccs	24353
m54284U_220709_174650/111609311/ccs	24352
m54284U_220709_174650/126748875/ccs	24348
m54284U_220709_174650/107479559/ccs	24338
m54284U_220709_174650/8521212/ccs	24337
m54284U_220709_174650/128518115/ccs	24336
m54284U_220709_174650/77922388/ccs	24335
m54284U_220709_174650/20252568/ccs	24334
m54284U_220709_174650/105185497/ccs	24327
m54284U_220709_174650/78973288/ccs	24324
m54284U_220709_174650/49808328/ccs	24321
m54284U_220709_174650/156827668/ccs	24290
m54284U_220709_174650/160696453/ccs	24286
m54284U_220709_174650/24971578/ccs	24283
m54284U_220709_174650/162073318/ccs	24274
m54284U_220709_174650/59572864/ccs	24269
m54284U_220709_174650/154995325/ccs	24266
m54284U_220709_174650/139002422/ccs	24259
m54284U_220709_174650/31065431/ccs	24251
m54284U_220709_174650/90834872/ccs	24244
m54284U_220709_174650/149359390/ccs	24242
m54284U_220709_174650/174065336/ccs	24235
m54284U_220709_174650/103090978/ccs	24234
m54284U_220709_174650/6293434/ccs	24233
m54284U_220709_174650/74123826/ccs	24230
m54284U_220709_174650/49938907/ccs	24220
m54284U_220709_174650/84607115/ccs	24219
m54284U_220709_174650/69536317/ccs	24219
m54284U_220709_174650/51906513/ccs	24197
m54284U_220709_174650/21168383/ccs	24188
m54284U_220709_174650/148964463/ccs	24182
m54284U_220709_174650/88474880/ccs	24171
m54284U_220709_174650/117180759/ccs	24170
m54284U_220709_174650/38732230/ccs	24153
m54284U_220709_174650/5376040/ccs	24152
m54284U_220709_174650/177276552/ccs	24143
m54284U_220709_174650/77858844/ccs	24137
m54284U_220709_174650/53676273/ccs	24129
m54284U_220709_174650/126419681/ccs	24128
m54284U_220709_174650/74056592/ccs	24121
m54284U_220709_174650/108790232/ccs	24117
m54284U_220709_174650/20448415/ccs	24115
m54284U_220709_174650/113902964/ccs	24109
m54284U_220709_174650/63439119/ccs	24107
m54284U_220709_174650/125895370/ccs	24105
m54284U_220709_174650/84477086/ccs	24104
m54284U_220709_174650/106891557/ccs	24094
m54284U_220709_174650/33948931/ccs	24085
m54284U_220709_174650/46532113/ccs	24079
m54284U_220709_174650/96010362/ccs	24076
m54284U_220709_174650/143198624/ccs	24073
m54284U_220709_174650/22216730/ccs	24067
m54284U_220709_174650/164891125/ccs	24053
m54284U_220709_174650/85526876/ccs	24050
m54284U_220709_174650/92537890/ccs	24043
m54284U_220709_174650/174131398/ccs	24041
m54284U_220709_174650/40634062/ccs	24034
m54284U_220709_174650/68225794/ccs	24033
m54284U_220709_174650/22544956/ccs	24027
m54284U_220709_174650/130744357/ccs	24020
m54284U_220709_174650/43254850/ccs	24017
m54284U_220709_174650/40569198/ccs	24013
m54284U_220709_174650/161875083/ccs	24013
m54284U_220709_174650/134220247/ccs	24011
m54284U_220709_174650/156764130/ccs	24005
m54284U_220709_174650/47776689/ccs	24004
m54284U_220709_174650/112133214/ccs	24000
m54284U_220709_174650/72024216/ccs	23996
m54284U_220709_174650/110824121/ccs	23992
m54284U_220709_174650/164628897/ccs	23987
m54284U_220709_174650/156896073/ccs	23985
m54284U_220709_174650/109314060/ccs	23977
m54284U_220709_174650/87490779/ccs	23959
m54284U_220709_174650/88147581/ccs	23956
m54284U_220709_174650/79629086/ccs	23955
m54284U_220709_174650/76809258/ccs	23953
m54284U_220709_174650/176489133/ccs	23947
m54284U_220709_174650/96797576/ccs	23945
m54284U_220709_174650/80282574/ccs	23944
m54284U_220709_174650/37882480/ccs	23942
m54284U_220709_174650/83362379/ccs	23940
m54284U_220709_174650/30017493/ccs	23937
m54284U_220709_174650/42533734/ccs	23935
m54284U_220709_174650/136579903/ccs	23933
m54284U_220709_174650/393755/ccs	23926
m54284U_220709_174650/57737966/ccs	23924
m54284U_220709_174650/177340786/ccs	23915
m54284U_220709_174650/48038093/ccs	23914
m54284U_220709_174650/42926414/ccs	23902
m54284U_220709_174650/24708163/ccs	23898
m54284U_220709_174650/12126402/ccs	23895
m54284U_220709_174650/13895280/ccs	23889
m54284U_220709_174650/84019493/ccs	23871
m54284U_220709_174650/161351520/ccs	23864
m54284U_220709_174650/102564083/ccs	23846
m54284U_220709_174650/95881847/ccs	23844
m54284U_220709_174650/156894140/ccs	23817
m54284U_220709_174650/16844622/ccs	23814
m54284U_220709_174650/6881554/ccs	23811
m54284U_220709_174650/70453068/ccs	23795
m54284U_220709_174650/10159476/ccs	23785
m54284U_220709_174650/3081361/ccs	23776
m54284U_220709_174650/29033082/ccs	23776
m54284U_220709_174650/123864082/ccs	23774
m54284U_220709_174650/2424878/ccs	23768
m54284U_220709_174650/74646048/ccs	23762
m54284U_220709_174650/114360569/ccs	23762
m54284U_220709_174650/126681349/ccs	23759
m54284U_220709_174650/109117571/ccs	23759
m54284U_220709_174650/19333843/ccs	23740
m54284U_220709_174650/156699043/ccs	23740
m54284U_220709_174650/129172659/ccs	23740
m54284U_220709_174650/157351984/ccs	23733
m54284U_220709_174650/157615526/ccs	23731
m54284U_220709_174650/148898019/ccs	23718
m54284U_220709_174650/110953380/ccs	23711
m54284U_220709_174650/18286427/ccs	23704
m54284U_220709_174650/160369443/ccs	23698
m54284U_220709_174650/34473411/ccs	23696
m54284U_220709_174650/134939025/ccs	23696
m54284U_220709_174650/133629110/ccs	23694
m54284U_220709_174650/93193056/ccs	23690
m54284U_220709_174650/137757122/ccs	23685
m54284U_220709_174650/23987829/ccs	23678
m54284U_220709_174650/11601143/ccs	23662
m54284U_220709_174650/9634694/ccs	23661
m54284U_220709_174650/146736066/ccs	23656
m54284U_220709_174650/6358925/ccs	23646
m54284U_220709_174650/152766562/ccs	23639
m54284U_220709_174650/139854313/ccs	23639
m54284U_220709_174650/131991121/ccs	23637
m54284U_220709_174650/150997403/ccs	23636
m54284U_220709_174650/118556237/ccs	23634
m54284U_220709_174650/92865102/ccs	23628
m54284U_220709_174650/133498537/ccs	23627
m54284U_220709_174650/83624518/ccs	23607
m54284U_220709_174650/117770196/ccs	23607
m54284U_220709_174650/72484474/ccs	23606
m54284U_220709_174650/17367878/ccs	23606
m54284U_220709_174650/39258383/ccs	23602
m54284U_220709_174650/114493793/ccs	23591
m54284U_220709_174650/90637010/ccs	23590
m54284U_220709_174650/162007341/ccs	23587
m54284U_220709_174650/115474457/ccs	23584
m54284U_220709_174650/81201583/ccs	23582
m54284U_220709_174650/89456667/ccs	23575
m54284U_220709_174650/148963378/ccs	23572
m54284U_220709_174650/121045623/ccs	23571
m54284U_220709_174650/163514539/ccs	23569
m54284U_220709_174650/83495446/ccs	23567
m54284U_220709_174650/8914841/ccs	23559
m54284U_220709_174650/143001965/ccs	23557
m54284U_220709_174650/175899457/ccs	23552
m54284U_220709_174650/23202266/ccs	23546
m54284U_220709_174650/81791030/ccs	23543
m54284U_220709_174650/15270570/ccs	23540
m54284U_220709_174650/82182883/ccs	23529
m54284U_220709_174650/129174028/ccs	23528
m54284U_220709_174650/31656552/ccs	23524
m54284U_220709_174650/49021399/ccs	23523
m54284U_220709_174650/56951857/ccs	23514
m54284U_220709_174650/11404013/ccs	23513
m54284U_220709_174650/80742495/ccs	23509
m54284U_220709_174650/29493493/ccs	23509
m54284U_220709_174650/125305484/ccs	23496
m54284U_220709_174650/147589701/ccs	23495
m54284U_220709_174650/95224280/ccs	23486
m54284U_220709_174650/27132640/ccs	23485
m54284U_220709_174650/106760081/ccs	23483
m54284U_220709_174650/68878364/ccs	23482
m54284U_220709_174650/154207190/ccs	23481
m54284U_220709_174650/86575880/ccs	23474
m54284U_220709_174650/91620438/ccs	23472
m54284U_220709_174650/129302694/ccs	23469
m54284U_220709_174650/96404046/ccs	23468
m54284U_220709_174650/144506945/ccs	23461
m54284U_220709_174650/174524767/ccs	23456
m54284U_220709_174650/123930841/ccs	23452
m54284U_220709_174650/64161891/ccs	23448
m54284U_220709_174650/87753111/ccs	23441
m54284U_220709_174650/82839769/ccs	23441
m54284U_220709_174650/54003856/ccs	23441
m54284U_220709_174650/6160875/ccs	23436
m54284U_220709_174650/150473352/ccs	23436
m54284U_220709_174650/53346842/ccs	23432
m54284U_220709_174650/40831476/ccs	23426
m54284U_220709_174650/90311370/ccs	23403
m54284U_220709_174650/165413475/ccs	23401
m54284U_220709_174650/151783214/ccs	23400
m54284U_220709_174650/103285510/ccs	23393
m54284U_220709_174650/14091588/ccs	23383
m54284U_220709_174650/74908141/ccs	23382
m54284U_220709_174650/73272128/ccs	23380
m54284U_220709_174650/102105407/ccs	23379
m54284U_220709_174650/3605395/ccs	23372
m54284U_220709_174650/123405407/ccs	23358
m54284U_220709_174650/115737801/ccs	23351
m54284U_220709_174650/140118415/ccs	23350
m54284U_220709_174650/26870649/ccs	23348
m54284U_220709_174650/144443637/ccs	23342
m54284U_220709_174650/94635863/ccs	23339
m54284U_220709_174650/165481066/ccs	23336
m54284U_220709_174650/122489387/ccs	23336
m54284U_220709_174650/140116212/ccs	23332
m54284U_220709_174650/33425196/ccs	23329
m54284U_220709_174650/155847129/ccs	23327
m54284U_220709_174650/82773867/ccs	23326
m54284U_220709_174650/58854109/ccs	23314
m54284U_220709_174650/155845535/ccs	23313
m54284U_220709_174650/165675035/ccs	23309
m54284U_220709_174650/158139943/ccs	23301
m54284U_220709_174650/145950949/ccs	23300
m54284U_220709_174650/1051482/ccs	23299
m54284U_220709_174650/147654779/ccs	23281
m54284U_220709_174650/114821562/ccs	23276
m54284U_220709_174650/18482854/ccs	23269
m54284U_220709_174650/76679755/ccs	23268
m54284U_220709_174650/33096507/ccs	23265
m54284U_220709_174650/70321696/ccs	23263
m54284U_220709_174650/25561254/ccs	23260
m54284U_220709_174650/6160808/ccs	23258
m54284U_220709_174650/131401181/ccs	23250
m54284U_220709_174650/20579513/ccs	23243
m54284U_220709_174650/20054819/ccs	23239
m54284U_220709_174650/32441364/ccs	23238
m54284U_220709_174650/59835931/ccs	23234
m54284U_220709_174650/138675465/ccs	23219
m54284U_220709_174650/36374810/ccs	23218
m54284U_220709_174650/11471308/ccs	23215
m54284U_220709_174650/148046835/ccs	23214
m54284U_220709_174650/44892382/ccs	23207
m54284U_220709_174650/46792724/ccs	23197
m54284U_220709_174650/60032288/ccs	23186
m54284U_220709_174650/55640905/ccs	23185
m54284U_220709_174650/90114896/ccs	23183
m54284U_220709_174650/129894571/ccs	23183
m54284U_220709_174650/176687303/ccs	23181
m54284U_220709_174650/132385260/ccs	23179
m54284U_220709_174650/129171929/ccs	23170
m54284U_220709_174650/135725849/ccs	23167
m54284U_220709_174650/24248793/ccs	23160
m54284U_220709_174650/111674206/ccs	23158
m54284U_220709_174650/12715070/ccs	23154
m54284U_220709_174650/67633568/ccs	23149
m54284U_220709_174650/149357399/ccs	23149
m54284U_220709_174650/180421983/ccs	23147
m54284U_220709_174650/2753411/ccs	23144
m54284U_220709_174650/11536615/ccs	23139
m54284U_220709_174650/94373348/ccs	23135
m54284U_220709_174650/85984012/ccs	23131
m54284U_220709_174650/170527135/ccs	23131
m54284U_220709_174650/14748229/ccs	23112
m54284U_220709_174650/139330772/ccs	23112
m54284U_220709_174650/172558910/ccs	23094
m54284U_220709_174650/36110684/ccs	23091
m54284U_220709_174650/147589954/ccs	23086
m54284U_220709_174650/35980521/ccs	23085
m54284U_220709_174650/23463236/ccs	23080
m54284U_220709_174650/165939658/ccs	23078
m54284U_220709_174650/160434125/ccs	23077
m54284U_220709_174650/18088550/ccs	23073
m54284U_220709_174650/101778253/ccs	23072
m54284U_220709_174650/134481194/ccs	23070
m54284U_220709_174650/8061517/ccs	23068
m54284U_220709_174650/95291681/ccs	23065
m54284U_220709_174650/88738366/ccs	23050
m54284U_220709_174650/89918069/ccs	23048
m54284U_220709_174650/36440149/ccs	23047
m54284U_220709_174650/53807617/ccs	23046
m54284U_220709_174650/162989348/ccs	23028
m54284U_220709_174650/129632407/ccs	23022
m54284U_220709_174650/54658381/ccs	23007
m54284U_220709_174650/92537919/ccs	23003
m54284U_220709_174650/156895345/ccs	23002
m54284U_220709_174650/46138497/ccs	23000
m54284U_220709_174650/31262391/ccs	22998
m54284U_220709_174650/123864634/ccs	22990
m54284U_220709_174650/161023099/ccs	22983
m54284U_220709_174650/111741788/ccs	22982
m54284U_220709_174650/33098327/ccs	22981
m54284U_220709_174650/90310796/ccs	22972
m54284U_220709_174650/66586399/ccs	22962
m54284U_220709_174650/23528838/ccs	22959
m54284U_220709_174650/7996585/ccs	22957
m54284U_220709_174650/171378399/ccs	22955
m54284U_220709_174650/55772453/ccs	22950
m54284U_220709_174650/95422893/ccs	22949
m54284U_220709_174650/149554588/ccs	22939
m54284U_220709_174650/105253460/ccs	22932
m54284U_220709_174650/38012058/ccs	22925
m54284U_220709_174650/156961293/ccs	22911
m54284U_220709_174650/20319000/ccs	22906
m54284U_220709_174650/96273102/ccs	22905
m54284U_220709_174650/126353633/ccs	22885
m54284U_220709_174650/136970383/ccs	22879
m54284U_220709_174650/70780984/ccs	22877
m54284U_220709_174650/151586028/ccs	22874
m54284U_220709_174650/112787651/ccs	22871
m54284U_220709_174650/26150147/ccs	22870
m54284U_220709_174650/52822673/ccs	22854
m54284U_220709_174650/154929299/ccs	22848
m54284U_220709_174650/138807590/ccs	22848
m54284U_220709_174650/23791856/ccs	22844
m54284U_220709_174650/78318354/ccs	22843
m54284U_220709_174650/145426477/ccs	22841
m54284U_220709_174650/69995230/ccs	22839
m54284U_220709_174650/92931556/ccs	22838
m54284U_220709_174650/81724797/ccs	22828
m54284U_220709_174650/144639941/ccs	22828
m54284U_220709_174650/33096841/ccs	22823
m54284U_220709_174650/121047814/ccs	22822
m54284U_220709_174650/137168528/ccs	22820
m54284U_220709_174650/126879827/ccs	22812
m54284U_220709_174650/112854678/ccs	22810
m54284U_220709_174650/108004794/ccs	22810
m54284U_220709_174650/72680535/ccs	22806
m54284U_220709_174650/158991019/ccs	22806
m54284U_220709_174650/98107920/ccs	22787
m54284U_220709_174650/110298429/ccs	22784
m54284U_220709_174650/125371222/ccs	22783
m54284U_220709_174650/120129407/ccs	22779
m54284U_220709_174650/78317373/ccs	22773
m54284U_220709_174650/40764663/ccs	22772
m54284U_220709_174650/108201149/ccs	22766
m54284U_220709_174650/31982222/ccs	22761
m54284U_220709_174650/142149568/ccs	22760
m54284U_220709_174650/143656057/ccs	22749
m54284U_220709_174650/106693553/ccs	22749
m54284U_220709_174650/20316381/ccs	22745
m54284U_220709_174650/67961762/ccs	22741
m54284U_220709_174650/108004583/ccs	22730
m54284U_220709_174650/163643785/ccs	22726
m54284U_220709_174650/132907942/ccs	22723
m54284U_220709_174650/154010470/ccs	22716
m54284U_220709_174650/152044396/ccs	22716
m54284U_220709_174650/4655083/ccs	22710
m54284U_220709_174650/127469429/ccs	22710
m54284U_220709_174650/26673347/ccs	22708
m54284U_220709_174650/152831956/ccs	22708
m54284U_220709_174650/93979610/ccs	22702
m54284U_220709_174650/170459884/ccs	22692
m54284U_220709_174650/122617966/ccs	22689
m54284U_220709_174650/1377796/ccs	22683
m54284U_220709_174650/153159237/ccs	22680
m54284U_220709_174650/154601168/ccs	22654
m54284U_220709_174650/45024273/ccs	22653
m54284U_220709_174650/105711166/ccs	22652
m54284U_220709_174650/74189163/ccs	22647
m54284U_220709_174650/2755093/ccs	22645
m54284U_220709_174650/65733582/ccs	22636
m54284U_220709_174650/63242540/ccs	22628
m54284U_220709_174650/51053618/ccs	22622
m54284U_220709_174650/56754535/ccs	22616
m54284U_220709_174650/157025879/ccs	22612
m54284U_220709_174650/150930406/ccs	22612
m54284U_220709_174650/104336141/ccs	22611
m54284U_220709_174650/47057054/ccs	22609
m54284U_220709_174650/172230712/ccs	22604
m54284U_220709_174650/92143752/ccs	22603
m54284U_220709_174650/93455017/ccs	22598
m54284U_220709_174650/41420168/ccs	22593
m54284U_220709_174650/81658331/ccs	22589
m54284U_220709_174650/43846044/ccs	22589
m54284U_220709_174650/170002164/ccs	22588
m54284U_220709_174650/176751129/ccs	22584
m54284U_220709_174650/29493827/ccs	22583
m54284U_220709_174650/76351371/ccs	22577
m54284U_220709_174650/30671540/ccs	22573
m54284U_220709_174650/9897602/ccs	22571
m54284U_220709_174650/69074958/ccs	22566
m54284U_220709_174650/173410471/ccs	22560
m54284U_220709_174650/147851717/ccs	22560
m54284U_220709_174650/162138641/ccs	22558
m54284U_220709_174650/80216526/ccs	22556
m54284U_220709_174650/55838935/ccs	22554
m54284U_220709_174650/45943248/ccs	22541
m54284U_220709_174650/14748002/ccs	22529
m54284U_220709_174650/51512458/ccs	22527
m54284U_220709_174650/80873248/ccs	22525
m54284U_220709_174650/98239052/ccs	22516
m54284U_220709_174650/105251537/ccs	22512
m54284U_220709_174650/178785051/ccs	22509
m54284U_220709_174650/111346388/ccs	22508
m54284U_220709_174650/56755595/ccs	22499
m54284U_220709_174650/28574838/ccs	22496
m54284U_220709_174650/73468386/ccs	22488
m54284U_220709_174650/85459773/ccs	22487
m54284U_220709_174650/47384878/ccs	22486
m54284U_220709_174650/45548527/ccs	22485
m54284U_220709_174650/46139875/ccs	22481
m54284U_220709_174650/34538154/ccs	22471
m54284U_220709_174650/136447474/ccs	22468
m54284U_220709_174650/92079063/ccs	22467
m54284U_220709_174650/46006675/ccs	22466
m54284U_220709_174650/11141512/ccs	22460
m54284U_220709_174650/109382171/ccs	22455
m54284U_220709_174650/52035771/ccs	22445
m54284U_220709_174650/152177161/ccs	22444
m54284U_220709_174650/116262251/ccs	22440
m54284U_220709_174650/61931786/ccs	22434
m54284U_220709_174650/46466481/ccs	22422
m54284U_220709_174650/51513306/ccs	22419
m54284U_220709_174650/63245138/ccs	22413
m54284U_220709_174650/27067491/ccs	22413
m54284U_220709_174650/79430212/ccs	22404
m54284U_220709_174650/76612347/ccs	22402
m54284U_220709_174650/130483714/ccs	22397
m54284U_220709_174650/54397658/ccs	22393
m54284U_220709_174650/53347982/ccs	22392
m54284U_220709_174650/46727598/ccs	22387
m54284U_220709_174650/41813950/ccs	22382
m54284U_220709_174650/140511997/ccs	22375
m54284U_220709_174650/92014498/ccs	22367
m54284U_220709_174650/133499545/ccs	22363
m54284U_220709_174650/150930205/ccs	22356
m54284U_220709_174650/129436453/ccs	22352
m54284U_220709_174650/13764275/ccs	22351
m54284U_220709_174650/124912145/ccs	22351
m54284U_220709_174650/155912169/ccs	22347
m54284U_220709_174650/6554104/ccs	22341
m54284U_220709_174650/22741873/ccs	22341
m54284U_220709_174650/128583190/ccs	22340
m54284U_220709_174650/131794511/ccs	22339
m54284U_220709_174650/67765374/ccs	22337
m54284U_220709_174650/61998607/ccs	22317
m54284U_220709_174650/97584465/ccs	22312
m54284U_220709_174650/24185028/ccs	22312
m54284U_220709_174650/168166864/ccs	22306
m54284U_220709_174650/162005839/ccs	22305
m54284U_220709_174650/100730163/ccs	22305
m54284U_220709_174650/161678100/ccs	22293
m54284U_220709_174650/90702031/ccs	22287
m54284U_220709_174650/124257612/ccs	22278
m54284U_220709_174650/18088839/ccs	22274
m54284U_220709_174650/24446239/ccs	22264
m54284U_220709_174650/170395730/ccs	22263
m54284U_220709_174650/96864999/ccs	22261
m54284U_220709_174650/74777837/ccs	22254
m54284U_220709_174650/136054378/ccs	22253
m54284U_220709_174650/179111763/ccs	22252
m54284U_220709_174650/163840421/ccs	22247
m54284U_220709_174650/8978673/ccs	22239
m54284U_220709_174650/130746592/ccs	22239
m54284U_220709_174650/137103797/ccs	22229
m54284U_220709_174650/173540404/ccs	22227
m54284U_220709_174650/65667687/ccs	22226
m54284U_220709_174650/173672149/ccs	22223
m54284U_220709_174650/83561191/ccs	22219
m54284U_220709_174650/80086359/ccs	22212
m54284U_220709_174650/42205643/ccs	22212
m54284U_220709_174650/69402846/ccs	22211
m54284U_220709_174650/153684002/ccs	22209
m54284U_220709_174650/100401644/ccs	22209
m54284U_220709_174650/31262411/ccs	22208
m54284U_220709_174650/120128327/ccs	22204
m54284U_220709_174650/82183267/ccs	22201
m54284U_220709_174650/143525506/ccs	22200
m54284U_220709_174650/2230913/ccs	22194
m54284U_220709_174650/63374349/ccs	22180
m54284U_220709_174650/33096556/ccs	22178
m54284U_220709_174650/92736172/ccs	22170
m54284U_220709_174650/125764900/ccs	22170
m54284U_220709_174650/171574771/ccs	22165
m54284U_220709_174650/119603804/ccs	22161
m54284U_220709_174650/14811233/ccs	22146
m54284U_220709_174650/151651500/ccs	22141
m54284U_220709_174650/93521449/ccs	22140
m54284U_220709_174650/157026375/ccs	22138
m54284U_220709_174650/104139559/ccs	22138
m54284U_220709_174650/153682815/ccs	22135
m54284U_220709_174650/19662706/ccs	22134
m54284U_220709_174650/178520701/ccs	22116
m54284U_220709_174650/149555376/ccs	22115
m54284U_220709_174650/14615251/ccs	22111
m54284U_220709_174650/18678171/ccs	22106
m54284U_220709_174650/63375299/ccs	22095
m54284U_220709_174650/130352837/ccs	22086
m54284U_220709_174650/99682833/ccs	22070
m54284U_220709_174650/54723040/ccs	22061
m54284U_220709_174650/10552733/ccs	22058
m54284U_220709_174650/139003787/ccs	22054
m54284U_220709_174650/17104913/ccs	22052
m54284U_220709_174650/33293441/ccs	22049
m54284U_220709_174650/18941929/ccs	22048
m54284U_220709_174650/135988401/ccs	22048
m54284U_220709_174650/18022409/ccs	22040
m54284U_220709_174650/126616181/ccs	22034
m54284U_220709_174650/102041951/ccs	22027
m54284U_220709_174650/165742957/ccs	22026
m54284U_220709_174650/78448553/ccs	22023
m54284U_220709_174650/151782288/ccs	22016
m54284U_220709_174650/113052383/ccs	22014
m54284U_220709_174650/100468001/ccs	22008
m54284U_220709_174650/111936951/ccs	21993
m54284U_220709_174650/154797735/ccs	21992
m54284U_220709_174650/36438409/ccs	21991
m54284U_220709_174650/144902130/ccs	21984
m54284U_220709_174650/96731193/ccs	21983
m54284U_220709_174650/51709149/ccs	21978
m54284U_220709_174650/163512970/ccs	21978
m54284U_220709_174650/77990584/ccs	21976
m54284U_220709_174650/156828721/ccs	21967
m54284U_220709_174650/30017766/ccs	21953
m54284U_220709_174650/90767679/ccs	21950
m54284U_220709_174650/168363037/ccs	21946
m54284U_220709_174650/85329940/ccs	21931
m54284U_220709_174650/66322790/ccs	21931
m54284U_220709_174650/139332088/ccs	21921
m54284U_220709_174650/24838829/ccs	21918
m54284U_220709_174650/90309258/ccs	21914
m54284U_220709_174650/168166866/ccs	21910
m54284U_220709_174650/158534305/ccs	21910
m54284U_220709_174650/127205685/ccs	21909
m54284U_220709_174650/96863199/ccs	21907
m54284U_220709_174650/145556799/ccs	21906
m54284U_220709_174650/13042292/ccs	21906
m54284U_220709_174650/39322628/ccs	21901
m54284U_220709_174650/79890482/ccs	21898
m54284U_220709_174650/64620160/ccs	21897
m54284U_220709_174650/3016100/ccs	21896
m54284U_220709_174650/70911676/ccs	21893
m54284U_220709_174650/136448430/ccs	21892
m54284U_220709_174650/116195602/ccs	21889
m54284U_220709_174650/135333466/ccs	21885
m54284U_220709_174650/80874272/ccs	21875
m54284U_220709_174650/88146566/ccs	21863
m54284U_220709_174650/36505089/ccs	21863
m54284U_220709_174650/99352821/ccs	21860
m54284U_220709_174650/3080605/ccs	21857
m54284U_220709_174650/88605482/ccs	21856
m54284U_220709_174650/114952291/ccs	21853
m54284U_220709_174650/138281177/ccs	21852
m54284U_220709_174650/45221195/ccs	21848
m54284U_220709_174650/161612881/ccs	21845
m54284U_220709_174650/4915601/ccs	21840
m54284U_220709_174650/153355173/ccs	21839
m54284U_220709_174650/151257513/ccs	21838
m54284U_220709_174650/139199932/ccs	21833
m54284U_220709_174650/135332224/ccs	21825
m54284U_220709_174650/168429674/ccs	21822
m54284U_220709_174650/174195649/ccs	21819
m54284U_220709_174650/179702351/ccs	21813
m54284U_220709_174650/158663090/ccs	21812
m54284U_220709_174650/19858736/ccs	21804
m54284U_220709_174650/102629895/ccs	21804
m54284U_220709_174650/130548865/ccs	21800
m54284U_220709_174650/99550078/ccs	21794
m54284U_220709_174650/117705546/ccs	21781
m54284U_220709_174650/54789331/ccs	21777
m54284U_220709_174650/104989571/ccs	21777
m54284U_220709_174650/94309144/ccs	21771
m54284U_220709_174650/50987934/ccs	21771
m54284U_220709_174650/31327450/ccs	21767
m54284U_220709_174650/108921049/ccs	21767
m54284U_220709_174650/655777/ccs	21766
m54284U_220709_174650/94831469/ccs	21757
m54284U_220709_174650/53020436/ccs	21751
m54284U_220709_174650/54920509/ccs	21745
m54284U_220709_174650/151912732/ccs	21745
m54284U_220709_174650/120915578/ccs	21744
m54284U_220709_174650/139396467/ccs	21740
m54284U_220709_174650/174982784/ccs	21738
m54284U_220709_174650/86968433/ccs	21733
m54284U_220709_174650/41288610/ccs	21733
m54284U_220709_174650/41747798/ccs	21732
m54284U_220709_174650/71107966/ccs	21730
m54284U_220709_174650/108003540/ccs	21730
m54284U_220709_174650/156174181/ccs	21724
m54284U_220709_174650/143066118/ccs	21723
m54284U_220709_174650/136841673/ccs	21720
m54284U_220709_174650/165413570/ccs	21718
m54284U_220709_174650/89261578/ccs	21716
m54284U_220709_174650/131859870/ccs	21715
m54284U_220709_174650/69011354/ccs	21713
m54284U_220709_174650/77529603/ccs	21712
m54284U_220709_174650/138479412/ccs	21708
m54284U_220709_174650/38996165/ccs	21704
m54284U_220709_174650/80741178/ccs	21699
m54284U_220709_174650/92275381/ccs	21697
m54284U_220709_174650/6752382/ccs	21689
m54284U_220709_174650/45091638/ccs	21679
m54284U_220709_174650/47251824/ccs	21672
m54284U_220709_174650/88606230/ccs	21668
m54284U_220709_174650/174916889/ccs	21668
m54284U_220709_174650/89063674/ccs	21665
m54284U_220709_174650/9766758/ccs	21662
m54284U_220709_174650/58917122/ccs	21662
m54284U_220709_174650/32376260/ccs	21656
m54284U_220709_174650/147851759/ccs	21652
m54284U_220709_174650/11404792/ccs	21645
m54284U_220709_174650/135924494/ccs	21641
m54284U_220709_174650/93193427/ccs	21640
m54284U_220709_174650/99353108/ccs	21639
m54284U_220709_174650/115739388/ccs	21639
m54284U_220709_174650/161679625/ccs	21634
m54284U_220709_174650/107937898/ccs	21629
m54284U_220709_174650/93390696/ccs	21628
m54284U_220709_174650/53871182/ccs	21628
m54284U_220709_174650/171442423/ccs	21625
m54284U_220709_174650/122290737/ccs	21623
m54284U_220709_174650/180226573/ccs	21612
m54284U_220709_174650/26740752/ccs	21610
m54284U_220709_174650/27002781/ccs	21609
m54284U_220709_174650/158532773/ccs	21607
m54284U_220709_174650/30212476/ccs	21606
m54284U_220709_174650/68027786/ccs	21600
m54284U_220709_174650/58786229/ccs	21595
m54284U_220709_174650/179374304/ccs	21595
m54284U_220709_174650/17959698/ccs	21593
m54284U_220709_174650/94373055/ccs	21591
m54284U_220709_174650/3473906/ccs	21591
m54284U_220709_174650/39979169/ccs	21577
m54284U_220709_174650/3213337/ccs	21572
m54284U_220709_174650/97976771/ccs	21567
m54284U_220709_174650/37750516/ccs	21565
m54284U_220709_174650/162136233/ccs	21565
m54284U_220709_174650/38668812/ccs	21558
m54284U_220709_174650/34800433/ccs	21553
m54284U_220709_174650/7275895/ccs	21549
m54284U_220709_174650/115737066/ccs	21549
m54284U_220709_174650/48432723/ccs	21547
m54284U_220709_174650/45025944/ccs	21542
m54284U_220709_174650/65668162/ccs	21541
m54284U_220709_174650/52560589/ccs	21541
m54284U_220709_174650/159122789/ccs	21538
m54284U_220709_174650/7865998/ccs	21536
m54284U_220709_174650/55707403/ccs	21529
m54284U_220709_174650/25428659/ccs	21516
m54284U_220709_174650/152896342/ccs	21508
m54284U_220709_174650/64162107/ccs	21502
m54284U_220709_174650/6096781/ccs	21500
m54284U_220709_174650/20973589/ccs	21499
m54284U_220709_174650/33751956/ccs	21495
m54284U_220709_174650/158990706/ccs	21492
m54284U_220709_174650/57606596/ccs	21487
m54284U_220709_174650/177733908/ccs	21486
m54284U_220709_174650/30605461/ccs	21483
m54284U_220709_174650/175899388/ccs	21465
m54284U_220709_174650/32638323/ccs	21464
m54284U_220709_174650/54725318/ccs	21462
m54284U_220709_174650/99352898/ccs	21459
m54284U_220709_174650/10485764/ccs	21457
m54284U_220709_174650/146408464/ccs	21455
m54284U_220709_174650/23135504/ccs	21447
m54284U_220709_174650/170263014/ccs	21447
m54284U_220709_174650/23725037/ccs	21445
m54284U_220709_174650/94570506/ccs	21444
m54284U_220709_174650/35194791/ccs	21440
m54284U_220709_174650/49874382/ccs	21426
m54284U_220709_174650/118294969/ccs	21425
m54284U_220709_174650/25167495/ccs	21416
m54284U_220709_174650/119342645/ccs	21404
m54284U_220709_174650/71041272/ccs	21397
m54284U_220709_174650/87885195/ccs	21391
m54284U_220709_174650/112395493/ccs	21391
m54284U_220709_174650/40962035/ccs	21384
m54284U_220709_174650/35652089/ccs	21378
m54284U_220709_174650/137889040/ccs	21374
m54284U_220709_174650/5178053/ccs	21351
m54284U_220709_174650/24513281/ccs	21351
m54284U_220709_174650/23855416/ccs	21351
m54284U_220709_174650/12126741/ccs	21343
m54284U_220709_174650/96798804/ccs	21329
m54284U_220709_174650/109118190/ccs	21328
m54284U_220709_174650/21760755/ccs	21323
m54284U_220709_174650/8651654/ccs	21320
m54284U_220709_174650/15271500/ccs	21302
m54284U_220709_174650/178717936/ccs	21299
m54284U_220709_174650/7537808/ccs	21285
m54284U_220709_174650/22086554/ccs	21279
m54284U_220709_174650/38079074/ccs	21277
m54284U_220709_174650/157352297/ccs	21270
m54284U_220709_174650/61014735/ccs	21269
m54284U_220709_174650/14615208/ccs	21268
m54284U_220709_174650/153159896/ccs	21254
m54284U_220709_174650/7012770/ccs	21247
m54284U_220709_174650/131204904/ccs	21247
m54284U_220709_174650/83429481/ccs	21245
m54284U_220709_174650/39519502/ccs	21245
m54284U_220709_174650/19859298/ccs	21245
m54284U_220709_174650/163383889/ccs	21242
m54284U_220709_174650/138808068/ccs	21235
m54284U_220709_174650/14748501/ccs	21234
m54284U_220709_174650/66783738/ccs	21230
m54284U_220709_174650/11471233/ccs	21230
m54284U_220709_174650/136380636/ccs	21227
m54284U_220709_174650/47974380/ccs	21226
m54284U_220709_174650/113510873/ccs	21225
m54284U_220709_174650/46793643/ccs	21222
m54284U_220709_174650/23201721/ccs	21219
m54284U_220709_174650/151126644/ccs	21216
m54284U_220709_174650/92865718/ccs	21210
m54284U_220709_174650/92406933/ccs	21210
m54284U_220709_174650/919741/ccs	21210
m54284U_220709_174650/147980489/ccs	21210
m54284U_220709_174650/122489607/ccs	21203
m54284U_220709_174650/111150225/ccs	21189
m54284U_220709_174650/69993274/ccs	21188
m54284U_220709_174650/179308927/ccs	21188
m54284U_220709_174650/85525262/ccs	21185
m54284U_220709_174650/173607169/ccs	21184
m54284U_220709_174650/164759537/ccs	21176
m54284U_220709_174650/108921546/ccs	21175
m54284U_220709_174650/17107756/ccs	21170
m54284U_220709_174650/126028437/ccs	21170
m54284U_220709_174650/162267327/ccs	21159
m54284U_220709_174650/14025247/ccs	21152
m54284U_220709_174650/151324663/ccs	21149
m54284U_220709_174650/14158374/ccs	21145
m54284U_220709_174650/38536517/ccs	21144
m54284U_220709_174650/178850215/ccs	21142
m54284U_220709_174650/123603273/ccs	21137
m54284U_220709_174650/111215125/ccs	21136
m54284U_220709_174650/103809824/ccs	21126
m54284U_220709_174650/121899327/ccs	21122
m54284U_220709_174650/8782310/ccs	21117
m54284U_220709_174650/98765609/ccs	21115
m54284U_220709_174650/123864717/ccs	21115
m54284U_220709_174650/174326349/ccs	21113
m54284U_220709_174650/162924373/ccs	21111
m54284U_220709_174650/154012149/ccs	21102
m54284U_220709_174650/76876005/ccs	21100
m54284U_220709_174650/60294025/ccs	21100
m54284U_220709_174650/112264466/ccs	21099
m54284U_220709_174650/55445451/ccs	21094
m54284U_220709_174650/18547299/ccs	21087
m54284U_220709_174650/127074835/ccs	21074
m54284U_220709_174650/124127940/ccs	21074
m54284U_220709_174650/176685112/ccs	21072
m54284U_220709_174650/105448497/ccs	21070
m54284U_220709_174650/83689730/ccs	21063
m54284U_220709_174650/161481235/ccs	21063
m54284U_220709_174650/44238107/ccs	21049
m54284U_220709_174650/164891212/ccs	21047
m54284U_220709_174650/171508451/ccs	21044
m54284U_220709_174650/23791932/ccs	21034
m54284U_220709_174650/116917857/ccs	21030
m54284U_220709_174650/177996675/ccs	21024
m54284U_220709_174650/19137068/ccs	21015
m54284U_220709_174650/93981361/ccs	21014
m54284U_220709_174650/10029108/ccs	21012
m54284U_220709_174650/172558405/ccs	20995
m54284U_220709_174650/328223/ccs	20992
m54284U_220709_174650/98566648/ccs	20991
m54284U_220709_174650/20775832/ccs	20986
m54284U_220709_174650/148572880/ccs	20982
m54284U_220709_174650/33620106/ccs	20978
m54284U_220709_174650/124978569/ccs	20977
m54284U_220709_174650/143261916/ccs	20972
m54284U_220709_174650/85722377/ccs	20969
m54284U_220709_174650/119603556/ccs	20966
m54284U_220709_174650/55183321/ccs	20965
m54284U_220709_174650/171902553/ccs	20959
m54284U_220709_174650/15796497/ccs	20955
m54284U_220709_174650/166855573/ccs	20947
m54284U_220709_174650/111020046/ccs	20944
m54284U_220709_174650/173408778/ccs	20929
m54284U_220709_174650/141361753/ccs	20927
m54284U_220709_174650/94502985/ccs	20925
m54284U_220709_174650/87624242/ccs	20922
m54284U_220709_174650/19726534/ccs	20920
m54284U_220709_174650/24446585/ccs	20917
m54284U_220709_174650/100794398/ccs	20917
m54284U_220709_174650/64750897/ccs	20915
m54284U_220709_174650/175179252/ccs	20915
m54284U_220709_174650/179962814/ccs	20905
m54284U_220709_174650/84871113/ccs	20901
m54284U_220709_174650/11339475/ccs	20883
m54284U_220709_174650/27722847/ccs	20881
m54284U_220709_174650/174065482/ccs	20874
m54284U_220709_174650/176818541/ccs	20872
m54284U_220709_174650/29688892/ccs	20870
m54284U_220709_174650/20119627/ccs	20870
m54284U_220709_174650/83298112/ccs	20866
m54284U_220709_174650/140444587/ccs	20855
m54284U_220709_174650/134612004/ccs	20846
m54284U_220709_174650/162859271/ccs	20834
m54284U_220709_174650/13369769/ccs	20831
m54284U_220709_174650/176686909/ccs	20830
m54284U_220709_174650/10159680/ccs	20825
m54284U_220709_174650/34015205/ccs	20818
m54284U_220709_174650/129043156/ccs	20817
m54284U_220709_174650/31196244/ccs	20816
m54284U_220709_174650/114426042/ccs	20815
m54284U_220709_174650/161547170/ccs	20814
m54284U_220709_174650/157092521/ccs	20811
m54284U_220709_174650/134350362/ccs	20810
m54284U_220709_174650/66388345/ccs	20807
m54284U_220709_174650/164366366/ccs	20805
m54284U_220709_174650/47777702/ccs	20803
m54284U_220709_174650/151978193/ccs	20803
m54284U_220709_174650/133695680/ccs	20803
m54284U_220709_174650/63441612/ccs	20799
m54284U_220709_174650/10094884/ccs	20791
m54284U_220709_174650/57214978/ccs	20783
m54284U_220709_174650/46990630/ccs	20782
m54284U_220709_174650/94177951/ccs	20775
m54284U_220709_174650/26674052/ccs	20774
m54284U_220709_174650/141690201/ccs	20772
m54284U_220709_174650/97061384/ccs	20768
m54284U_220709_174650/70715214/ccs	20768
m54284U_220709_174650/147130702/ccs	20765
m54284U_220709_174650/45942712/ccs	20763
m54284U_220709_174650/146540363/ccs	20759
m54284U_220709_174650/7014970/ccs	20752
m54284U_220709_174650/64357255/ccs	20752
m54284U_220709_174650/138217803/ccs	20750
m54284U_220709_174650/109904418/ccs	20748
m54284U_220709_174650/18024278/ccs	20746
m54284U_220709_174650/167444918/ccs	20746
m54284U_220709_174650/57935097/ccs	20743
m54284U_220709_174650/28509812/ccs	20743
m54284U_220709_174650/21955608/ccs	20736
m54284U_220709_174650/15861895/ccs	20730
m54284U_220709_174650/149554042/ccs	20726
m54284U_220709_174650/133368324/ccs	20723
m54284U_220709_174650/113903252/ccs	20720
m54284U_220709_174650/172165882/ccs	20717
m54284U_220709_174650/144638694/ccs	20717
m54284U_220709_174650/28639461/ccs	20714
m54284U_220709_174650/96928930/ccs	20712
m54284U_220709_174650/110953354/ccs	20708
m54284U_220709_174650/17369658/ccs	20707
m54284U_220709_174650/18547276/ccs	20702
m54284U_220709_174650/32571529/ccs	20684
m54284U_220709_174650/101058811/ccs	20678
m54284U_220709_174650/54921111/ccs	20677
m54284U_220709_174650/165676193/ccs	20677
m54284U_220709_174650/15335968/ccs	20674
m54284U_220709_174650/34013925/ccs	20672
m54284U_220709_174650/140182552/ccs	20670
m54284U_220709_174650/83953493/ccs	20669
m54284U_220709_174650/168624758/ccs	20667
m54284U_220709_174650/144771661/ccs	20667
m54284U_220709_174650/7472127/ccs	20659
m54284U_220709_174650/80348544/ccs	20653
m54284U_220709_174650/174917278/ccs	20653
m54284U_220709_174650/162922556/ccs	20652
m54284U_220709_174650/70713945/ccs	20646
m54284U_220709_174650/146800649/ccs	20646
m54284U_220709_174650/134021160/ccs	20646
m54284U_220709_174650/37357819/ccs	20645
m54284U_220709_174650/76547653/ccs	20643
m54284U_220709_174650/156567118/ccs	20633
m54284U_220709_174650/178849866/ccs	20630
m54284U_220709_174650/168625369/ccs	20630
m54284U_220709_174650/75432439/ccs	20627
m54284U_220709_174650/106890935/ccs	20625
m54284U_220709_174650/8783229/ccs	20608
m54284U_220709_174650/23856527/ccs	20605
m54284U_220709_174650/141756318/ccs	20602
m54284U_220709_174650/50923774/ccs	20599
m54284U_220709_174650/106169846/ccs	20597
m54284U_220709_174650/179570780/ccs	20594
m54284U_220709_174650/128518480/ccs	20593
m54284U_220709_174650/73665122/ccs	20583
m54284U_220709_174650/86050023/ccs	20580
m54284U_220709_174650/3999948/ccs	20579
m54284U_220709_174650/162728584/ccs	20575
m54284U_220709_174650/172952291/ccs	20573
m54284U_220709_174650/28573746/ccs	20570
m54284U_220709_174650/76481019/ccs	20563
m54284U_220709_174650/69927972/ccs	20560
m54284U_220709_174650/4916161/ccs	20560
m54284U_220709_174650/169805778/ccs	20558
m54284U_220709_174650/105710528/ccs	20558
m54284U_220709_174650/158009874/ccs	20554
m54284U_220709_174650/28379592/ccs	20552
m54284U_220709_174650/73926148/ccs	20546
m54284U_220709_174650/167968981/ccs	20545
m54284U_220709_174650/132317505/ccs	20535
m54284U_220709_174650/25756446/ccs	20534
m54284U_220709_174650/19989242/ccs	20532
m54284U_220709_174650/21366754/ccs	20529
m54284U_220709_174650/81723798/ccs	20527
m54284U_220709_174650/127729929/ccs	20526
m54284U_220709_174650/118947939/ccs	20526
m54284U_220709_174650/148570960/ccs	20519
m54284U_220709_174650/98502492/ccs	20516
m54284U_220709_174650/103482887/ccs	20510
m54284U_220709_174650/88212110/ccs	20508
m54284U_220709_174650/154076653/ccs	20508
m54284U_220709_174650/157222988/ccs	20501
m54284U_220709_174650/100206717/ccs	20499
m54284U_220709_174650/142281117/ccs	20498
m54284U_220709_174650/118751826/ccs	20497
m54284U_220709_174650/86967557/ccs	20491
m54284U_220709_174650/166267349/ccs	20488
m54284U_220709_174650/142805347/ccs	20487
m54284U_220709_174650/39979868/ccs	20477
m54284U_220709_174650/104071747/ccs	20469
m54284U_220709_174650/130482870/ccs	20468
m54284U_220709_174650/2032232/ccs	20467
m54284U_220709_174650/150012406/ccs	20465
m54284U_220709_174650/174129519/ccs	20464
m54284U_220709_174650/80020896/ccs	20463
m54284U_220709_174650/47057201/ccs	20460
m54284U_220709_174650/68487281/ccs	20449
m54284U_220709_174650/28182839/ccs	20438
m54284U_220709_174650/99550116/ccs	20434
m54284U_220709_174650/140706787/ccs	20431
m54284U_220709_174650/89130113/ccs	20429
m54284U_220709_174650/92343051/ccs	20428
m54284U_220709_174650/5439615/ccs	20426
m54284U_220709_174650/86902327/ccs	20423
m54284U_220709_174650/81397301/ccs	20422
m54284U_220709_174650/15598158/ccs	20416
m54284U_220709_174650/85329726/ccs	20415
m54284U_220709_174650/96077485/ccs	20405
m54284U_220709_174650/134743850/ccs	20403
m54284U_220709_174650/15469049/ccs	20402
m54284U_220709_174650/127338944/ccs	20398
m54284U_220709_174650/120391983/ccs	20392
m54284U_220709_174650/3408407/ccs	20391
m54284U_220709_174650/116916708/ccs	20389
m54284U_220709_174650/85788728/ccs	20388
m54284U_220709_174650/110690738/ccs	20387
m54284U_220709_174650/106430608/ccs	20384
m54284U_220709_174650/154011357/ccs	20376
m54284U_220709_174650/45810751/ccs	20375
m54284U_220709_174650/76153307/ccs	20372
m54284U_220709_174650/154338725/ccs	20371
m54284U_220709_174650/73206482/ccs	20369
m54284U_220709_174650/47318760/ccs	20361
m54284U_220709_174650/129238367/ccs	20360
m54284U_220709_174650/53086995/ccs	20357
m54284U_220709_174650/40173677/ccs	20354
m54284U_220709_174650/35063380/ccs	20354
m54284U_220709_174650/155124610/ccs	20352
m54284U_220709_174650/17236746/ccs	20348
m54284U_220709_174650/169869392/ccs	20348
m54284U_220709_174650/82969076/ccs	20343
m54284U_220709_174650/170330282/ccs	20336
m54284U_220709_174650/18089193/ccs	20330
m54284U_220709_174650/80612040/ccs	20327
m54284U_220709_174650/84805180/ccs	20324
m54284U_220709_174650/82512514/ccs	20319
m54284U_220709_174650/80938555/ccs	20319
m54284U_220709_174650/122946487/ccs	20309
m54284U_220709_174650/49283492/ccs	20303
m54284U_220709_174650/130419375/ccs	20302
m54284U_220709_174650/1245331/ccs	20302
m54284U_220709_174650/70648382/ccs	20300
m54284U_220709_174650/164759386/ccs	20295
m54284U_220709_174650/158730847/ccs	20295
m54284U_220709_174650/135266353/ccs	20295
m54284U_220709_174650/87951244/ccs	20292
m54284U_220709_174650/24446833/ccs	20287
m54284U_220709_174650/114557366/ccs	20287
m54284U_220709_174650/71369832/ccs	20284
m54284U_220709_174650/60360357/ccs	20284
m54284U_220709_174650/138805265/ccs	20281
m54284U_220709_174650/83101194/ccs	20278
m54284U_220709_174650/111872833/ccs	20277
m54284U_220709_174650/70386348/ccs	20275
m54284U_220709_174650/9372689/ccs	20274
m54284U_220709_174650/6488457/ccs	20269
m54284U_220709_174650/111938095/ccs	20268
m54284U_220709_174650/45943026/ccs	20255
m54284U_220709_174650/42796428/ccs	20255
m54284U_220709_174650/83755800/ccs	20254
m54284U_220709_174650/117770346/ccs	20248
m54284U_220709_174650/148245151/ccs	20238
m54284U_220709_174650/168493620/ccs	20237
m54284U_220709_174650/172165655/ccs	20236
m54284U_220709_174650/54855262/ccs	20232
m54284U_220709_174650/163644735/ccs	20232
m54284U_220709_174650/9111347/ccs	20228
m54284U_220709_174650/170132791/ccs	20228
m54284U_220709_174650/116066938/ccs	20225
m54284U_220709_174650/396069/ccs	20218
m54284U_220709_174650/13633542/ccs	20217
m54284U_220709_174650/52038041/ccs	20209
m54284U_220709_174650/56035704/ccs	20208
m54284U_220709_174650/72354532/ccs	20204
m54284U_220709_174650/154994827/ccs	20197
m54284U_220709_174650/35457283/ccs	20194
m54284U_220709_174650/106039945/ccs	20193
m54284U_220709_174650/123079094/ccs	20191
m54284U_220709_174650/123799270/ccs	20190
m54284U_220709_174650/77138266/ccs	20187
m54284U_220709_174650/143131272/ccs	20187
m54284U_220709_174650/28771746/ccs	20186
m54284U_220709_174650/160630224/ccs	20183
m54284U_220709_174650/13895157/ccs	20181
m54284U_220709_174650/118816863/ccs	20171
m54284U_220709_174650/123732360/ccs	20169
m54284U_220709_174650/3278204/ccs	20163
m54284U_220709_174650/132383424/ccs	20159
m54284U_220709_174650/14287953/ccs	20157
m54284U_220709_174650/79888466/ccs	20156
m54284U_220709_174650/149423644/ccs	20153
m54284U_220709_174650/8259596/ccs	20152
m54284U_220709_174650/12781957/ccs	20150
m54284U_220709_174650/174393602/ccs	20146
m54284U_220709_174650/36571774/ccs	20145
m54284U_220709_174650/125044109/ccs	20144
m54284U_220709_174650/9766383/ccs	20141
m54284U_220709_174650/129762203/ccs	20141
m54284U_220709_174650/95488673/ccs	20137
m54284U_220709_174650/158926580/ccs	20134
m54284U_220709_174650/131467776/ccs	20133
m54284U_220709_174650/161875285/ccs	20127
m54284U_220709_174650/11928798/ccs	20125
m54284U_220709_174650/1180087/ccs	20122
m54284U_220709_174650/28115274/ccs	20121
m54284U_220709_174650/46925685/ccs	20115
m54284U_220709_174650/45550276/ccs	20110
m54284U_220709_174650/171377948/ccs	20105
m54284U_220709_174650/82577358/ccs	20102
m54284U_220709_174650/155255032/ccs	20102
m54284U_220709_174650/112003871/ccs	20100
m54284U_220709_174650/73139633/ccs	20099
m54284U_220709_174650/21824477/ccs	20097
m54284U_220709_174650/137233638/ccs	20096
m54284U_220709_174650/112069330/ccs	20093
m54284U_220709_174650/153880857/ccs	20090
m54284U_220709_174650/17040812/ccs	20089
m54284U_220709_174650/105513586/ccs	20077
m54284U_220709_174650/46728130/ccs	20074
m54284U_220709_174650/35849150/ccs	20073
m54284U_220709_174650/178325303/ccs	20073
m54284U_220709_174650/19071341/ccs	20069
m54284U_220709_174650/158139188/ccs	20069
m54284U_220709_174650/150210422/ccs	20065
m54284U_220709_174650/109904367/ccs	20065
m54284U_220709_174650/127533300/ccs	20064
m54284U_220709_174650/68486733/ccs	20063
m54284U_220709_174650/161219963/ccs	20063
m54284U_220709_174650/57672850/ccs	20059
m54284U_220709_174650/147720877/ccs	20059
m54284U_220709_174650/71500874/ccs	20055
m54284U_220709_174650/52036609/ccs	20051
m54284U_220709_174650/2294541/ccs	20050
m54284U_220709_174650/103678533/ccs	20047
m54284U_220709_174650/20186378/ccs	20046
m54284U_220709_174650/168625068/ccs	20045
m54284U_220709_174650/94571345/ccs	20042
m54284U_220709_174650/77792632/ccs	20033
m54284U_220709_174650/177801295/ccs	20032
m54284U_220709_174650/171444326/ccs	20031
m54284U_220709_174650/147850928/ccs	20028
m54284U_220709_174650/134218238/ccs	20028
m54284U_220709_174650/15862176/ccs	20027
m54284U_220709_174650/157223534/ccs	20022
m54284U_220709_174650/5245324/ccs	20011
m54284U_220709_174650/92013865/ccs	20009
m54284U_220709_174650/86049486/ccs	20006
m54284U_220709_174650/10486158/ccs	20005
m54284U_220709_174650/34669468/ccs	20004
m54284U_220709_174650/5637858/ccs	20002
m54284U_220709_174650/96536834/ccs	19999
m54284U_220709_174650/18417722/ccs	19998
m54284U_220709_174650/78775421/ccs	19997
m54284U_220709_174650/148638188/ccs	19994
m54284U_220709_174650/45286250/ccs	19993
m54284U_220709_174650/69140671/ccs	19991
m54284U_220709_174650/170854714/ccs	19991
m54284U_220709_174650/87427025/ccs	19990
m54284U_220709_174650/91095548/ccs	19988
m54284U_220709_174650/163514352/ccs	19985
m54284U_220709_174650/83823343/ccs	19982
m54284U_220709_174650/122947772/ccs	19982
m54284U_220709_174650/1507483/ccs	19978
m54284U_220709_174650/25887770/ccs	19976
m54284U_220709_174650/133695371/ccs	19976
m54284U_220709_174650/120981301/ccs	19973
m54284U_220709_174650/117770037/ccs	19970
m54284U_220709_174650/22742428/ccs	19968
m54284U_220709_174650/10945046/ccs	19968
m54284U_220709_174650/56034939/ccs	19962
m54284U_220709_174650/13370251/ccs	19958
m54284U_220709_174650/72615557/ccs	19957
m54284U_220709_174650/68027110/ccs	19955
m54284U_220709_174650/1182331/ccs	19955
m54284U_220709_174650/84607309/ccs	19954
m54284U_220709_174650/121702417/ccs	19950
m54284U_220709_174650/153946743/ccs	19947
m54284U_220709_174650/2033016/ccs	19946
m54284U_220709_174650/103350580/ccs	19943
m54284U_220709_174650/27328959/ccs	19940
m54284U_220709_174650/136316509/ccs	19939
m54284U_220709_174650/71893151/ccs	19938
m54284U_220709_174650/86377853/ccs	19930
m54284U_220709_174650/13371870/ccs	19929
m54284U_220709_174650/115933362/ccs	19926
m54284U_220709_174650/38406746/ccs	19924
m54284U_220709_174650/118557022/ccs	19923
m54284U_220709_174650/121046035/ccs	19922
m54284U_220709_174650/107088064/ccs	19918
m54284U_220709_174650/88998633/ccs	19917
m54284U_220709_174650/133958108/ccs	19914
m54284U_220709_174650/103416412/ccs	19914
m54284U_220709_174650/79432473/ccs	19912
m54284U_220709_174650/29296682/ccs	19911
m54284U_220709_174650/11994580/ccs	19909
m54284U_220709_174650/12192211/ccs	19907
m54284U_220709_174650/24513345/ccs	19905
m54284U_220709_174650/162530735/ccs	19905
m54284U_220709_174650/85591622/ccs	19904
m54284U_220709_174650/57279937/ccs	19901
m54284U_220709_174650/79693446/ccs	19898
m54284U_220709_174650/147521682/ccs	19896
m54284U_220709_174650/93389578/ccs	19891
m54284U_220709_174650/15401655/ccs	19888
m54284U_220709_174650/8783557/ccs	19886
m54284U_220709_174650/175506208/ccs	19884
m54284U_220709_174650/67436809/ccs	19879
m54284U_220709_174650/57411604/ccs	19879
m54284U_220709_174650/31458325/ccs	19879
m54284U_220709_174650/16187892/ccs	19876
m54284U_220709_174650/57475533/ccs	19869
m54284U_220709_174650/168625285/ccs	19867
m54284U_220709_174650/12584017/ccs	19867
m54284U_220709_174650/92144316/ccs	19864
m54284U_220709_174650/31130827/ccs	19859
m54284U_220709_174650/143786444/ccs	19859
m54284U_220709_174650/111610598/ccs	19853
m54284U_220709_174650/103874910/ccs	19853
m54284U_220709_174650/59441363/ccs	19850
m54284U_220709_174650/136121003/ccs	19850
m54284U_220709_174650/97780854/ccs	19840
m54284U_220709_174650/131926417/ccs	19838
m54284U_220709_174650/330354/ccs	19833
m54284U_220709_174650/29756178/ccs	19827
m54284U_220709_174650/76218738/ccs	19824
m54284U_220709_174650/11011287/ccs	19822
m54284U_220709_174650/118097643/ccs	19821
m54284U_220709_174650/49547885/ccs	19817
m54284U_220709_174650/139725616/ccs	19816
m54284U_220709_174650/130680001/ccs	19816
m54284U_220709_174650/90440276/ccs	19814
m54284U_220709_174650/147720767/ccs	19812
m54284U_220709_174650/11666076/ccs	19797
[truncated: 5,735 more rows]
