# Supplementary material for: Genetic variation in recalcitrant repetitive regions of the Drosophila melanogaster genome
Source: Genome Res. 2025 Sep;35(9):2023–40. doi: 10.1101/gr.280728.125 (PMC12400953; doi:10.1101/gr.280728.125)
Supplement: Supplement 10 [file Supplemental_Code.zip › Dmel_HiFi_Asm_variation/Histone_Locus_Analysis/Targeted_genome_Assembly/A3_Well_resolved_ASM/first.fasta]

>NODE_utg000002l+_length_236013_cov_0
ATTTTTCAATTCTTTGGTAATAATTTGGTCGTCCTGAAAAGGACGGTTTGATTGACGATTTTATGTACAT
GTAGGTTTTTAGCTTAGCCTTTGAAACGTTTAGGCCTTCTTCTCGGTCTTCTTGGGCAACAGAACAGCCT
GTATATTAGGCAACACGCCACCTTGTGCAATTGTGACGCCGGAGAGCAGCTTGTTTAACTCCTCGTCGTT
GCGGATGGCCAGTTGCAGATGACGCGGAATAATTCTAGTCTTCTTGTTGTCACGAGCAGCATTGCCAGCC
AACTCGAGAACCTCAGCGGCCAGATATTCCATTACGGCAGCTAGGTAAACTGGAGCGCCTGCACCAACAC
GCTCTGCGTAGTTTCCCTTCCGGAGCAAACGGTGAATACGGCCCACAGGGAATTGAAGACCGGCACGGTT
TGAGCGGGACTTTGCCTTTCCCTTCACTTTGCCACCTTTTCCACGTCCAGACATTTTGCTTTGCGTTTAT
TTCACTTAGTTCACTTTACACACGGAACACGAATGCTCGCCTAACCCATACAGCGAAATATTTATACTTT
TCCGTTTGCCTGCGCATTCAGTTAGGGGTGGGTGACTTAGACCTGAATTGACTGCTCGAAAAAAAGTATA
AACGTGAACGCGTTCGGGCCCACATTACGATAAGTGAATTGTGTTTGTGAAAATATAAGTAACGTGAACA
ATGCCTCCGAAAACTAGTGGAAAGGCAGCCAAGAAGGCTGGCAAGGCTCAGAAGAACATCACCAAGACCG
ACAAGAAAAAGAAGCGCAAAAGGAAGGAGAGCTATGCCATCTACATTTACAAGGTTCTCAAGCAGGTCCA
TCCTGACACCGGAATTTCGTCGAAGGCGATGAGCATAATGAACAGCTTTGTAAATGATATTTTCGAGCGA
ATTGCTGCCGAAGCGTCTCGTCTAGCTCACTACAACAAGCGCTCGACCATCACCAGTCGGGAGATCCAAA
CGGCTGTTCGCCTGCTTTTGCCTGGAGAGTTGGCCAAGCATGCTGTCAGTGAGGGAACCAAGGCTGTCAC
CAAGTACACCAGCTCTAAATAATTTTCCCCTGCGAATGCGGACAATAATCCAAAACGGCCCTTTTCAGGG
CCACAATGTGTTATACCAAAGAAATGCATTTTTCAACCACCAATCATCGAATATGAATTTACAAATAAAA
CTTATTTACCCGCAATATGGGTAATTGGGTAATGTTCAAATAAATACAAAAAAATCGGGAACGAAAACTG
AATGCGACCAACATGCAATGTAATTCATGACATGAAACGTTTTATTGTTGCTGCGAACGTCAGCTAATAA
ATAAGTGGAAGAAAATAAAAGTTTTTTTCTCTTGCAACGGAACGTTGTAGCCCTGAAAAGGACTTGTTTA
AACAAATTTCAGATCTATAAAACATAAATCTAAAATTTTAATTGCGAACATGTACCAAATACTGCACTTT
TTCACAATTTACTTTTTGGCAGCCGTAGTCTTCGCTTTCGGCTTCTTGGCGGTAGCAGAAACCGATGCTT
TCTTCACCGTCTTTTTGGGTTTTGCAGACACCGCTGGCTTTGCCTTTGACGCTTTCGCTATTACAGCCTT
TGGCTTCGCTGCAGTCACTTTCGCCTTTGTTGCGGCGGGCTTCGACTTTATGATTCCAGTTTTCTTGGCA
TCCTTGGCTTTTGCCTTCTCAGTTTTCTTATTTTCGGCAGTCTTTTTGGTAGCCACAGCCTTCTTAGCTT
TGGGCTTTTTGTCAGCAGCCCCAACGGCAGTTTTTTTGGAGGAGACACCAATCTTCTTAGAGGCTACCTT
CTTGCTTTGAACTTTTTTCTCAGCAGACAAAACCTTCGACTTTGCCTTCGGATCCTTTTCCTTCTTGGCA
GAGGCCGACAGTTTGAAAGATCCAGATGCACCCTTTCCCTTAGTTTGGATAAGCTTTCCATTGACCACGG
CCGATTTTAAGTACTTCTTGATGAATGGCGCTAACTTTTGGGCGTCGCATTTATAAGTGGCAGTGATATA
TTTTTTGATTGCCAGAAGTGATGAACCGCCACGTTCCTTTAAATTTTTAATGGAAGCGTCCACCATTTGC
TGAGTTGGCGGATGTGACGGCGTCGCAGAGGCTTTCTTTGCCTTTGTGCCAGCAGATCCAGATGCCTTTT
TTTGGACCACTTTCTTCTCAACTGTCGCTGGTGGGGCAGCCACTGGGGAAGCGGACGTTGCAACTGCAGA
ATCAGACATCTTTTTTTCACTGAGAACACTTTTTTTCTGTTAAAAATGGCTCGCGCGCTGCCTACCAACC
TCCTTTGCTCTGATGAGAATCGAGGAGGAGAGCACTTTAACAATGCTACTGACATCAGTCATTTACTATG
TCGAAGTTTGCTTGAAGTGTAAACTTTTTTTAATTTTTTAGTATTTTAAATCATTAATAAAAATAAGGTT
TTAATAGTTCTACACTTTTAAATAATTTTTTCGTCACTTTCCATTTTTAAAAGGATGTAATATGGGTTTT
GAGACTTTCAAATGTTGATTGAATTTTTATATTCAAATTTTTAACTGGACCAATTTATAAAAAAACATCT
AATAAAATAAGAATCATTGCAAATATTTCACTAATTCGTAATGTTTATTAAAATTGAAACGTTCATCCCC
TAGAAGGGCTTCTGAAAGAAGCGTCTATTATTAATTAAGATACTTTATTACTTGATTTAAGTTCACATTG
AACTACAGAAAAATTTGCTTTAAAGCAGCATTCAGAAATAATTTTCGATCGTTAAAAATACAGATACTTT
CTTAAATAACATAATATTGATATAATAAATAATATTTTCTTAAATTATTAATGTGTTTGCTTGTTATTAA
TGTGTTTTCATGCATATTTTAAAATAATTTGTTCTGAAATCAATCGATTTCCTCGCCACATATGCATTAC
CGTCTATGTAGTCAAATAAATAAATCAAATAAAAAATAAAAAGAAACAATTTTTGTATTATCCTTTATTA
TGTAATATATATTACATTCCGCAACAAAATTAGCCAATTTCCGTGCTGAATTTTACATAGGTTTTATTTT
TTACAGACGTTTGAAGGGACAGTGTCAATTGTCCCGTACGACCTCTTCAATAATAACACATTCTTCAGTT
AACACATGGAAAAAATATAAAATAGCTAGTTTTATTTTATTATTTTCTGTTATTTTATAAATATTGCCGT
CATCAATGTAATTTCATTAATTTCAAACTGTCTTACACAGAATTCAGATTTTTTTTTTAGATGTTTAAGG
TTCAGAGTCCCTTGCCCCGCACGACACTTTCACTGCTTTAAAGGATGTTCGCACAAAGAACAAATAAAAA
TATATATTTTTGTATTAACCTCTTCTTTAATTTAATAAATGTTGAGCTGACAATTAAAATAAGATTATTT
TTATTCCTTCTCTGGCAGAATTAGTATTTTTACATATGATTTAAGACCCAGTACCGTTTGCGCAATAAAT
AATAGAATATGAATTTTGTTCTTATTTTTTTAAGTTATAAATAGTCGGCCACAGAAAATTTTATCTCATT
GAATCTGGTTTGTGGTCCTGAAAAGGACCGATTATAGAGTACGCTAGCGCTTTATCTGCAAGTTAATGCC
GTGTCAGCTTAAGCACGCTCGCCGCGAATGCGTCGCGCTAACTGGATGTCTTTGGGCATTATGGTGACAC
GCTTGGCATGAATGGCACACAAGTTGGTATCTTCGAAGAGACCAACCAGGTAGGCTTCGCTAGCTTCCTG
CAGAGCCATAACCGCCGAGCTCTGGAATCGCAAGTCCGTCTTAAAGTCCTGAGCGATTTCACGCACCAGA
CGCTGGAAAGGCAGCTTGCGGATTAGAAGCTCGGTGCTCTTTTGGTAGCGACGAATTTCACGCAAGGCCA
CGGTTCCAGGGCGATAGCGGTGGGGCTTCTTCACACCTCCGGTGGCTGGAGCACTCTTGCGAGCGGCCTT
AGTAGCCAGTTGTTTGCGTGGCGCCTTTCCACCAGTCGACTTGCGAGCAGTTTGCTTGGTACGAGCCATC
TCCGATTTGGGTTTCACTAAAGTTCACGTTCACTACTTCACGTTTGAAAACACAATAAACGATCAGAGCA
TTTGCTACCTACTTATATAGCAATCCTGGACGGTGAAAGAGAGAGAGAGAGAGAGAGAGAGAAAAACAGA
GGCCATTTCATTTGACGAGCGAAAAGCGAACGAACATATCGTTCGTACTCTCTCGGGTTTTTGTCGTTTT
ACCTATAAATAGGGGCACACAGAAACGTTGAAATTAGTTCTTTAGTGACTTTCGTGCTGTGCGTGTATAA
TAGTATAGAACAGTGAAAAATGACTGGTCGTGGTAAAGGAGGCAAAGGCTTGGGAAAGGGTGGCGCCAAG
CGTCATCGCAAAGTGCTGCGTGATAACATCCAAGGTATCACGAAGCCTGCTATCCGCCGTTTGGCCCGTC
GAGGCGGTGTGAAGCGCATATCTGGACTCATATACGAGGAAACGCGTGGCGTTCTGAAGGTTTTCTTGGA
GAACGTAATTCGTGATGCCGTGACCTACACGGAACACGCCAAGAGGAAGACAGTTACAGCCATGGATGTT
GTGTACGCTCTGAAGAGGCAAGGCCGCACCCTCTACGGATTTGGCGGTTAAAAAGTGTACATCCTGTGTA
CCCCTATTAAGCAATCGGTCCTTTTCAGGACCACCATTCAGTTTTTAAAAGGAGGAAGATTTTCAAAAAG
TATTTAATTTTATTGGCCGGGACTCCCAAAAAATATGTTAAACTAAAAATAAATGTCTGTCGTTCGTACT
CTTTCAAATAGAATGTGTATATTTCTAACATGGATTTGTACAGACTGTACAAATGGTTTCAGACACCGCA
TGTACAGCATCACATCGTGGTGTGCGATTGTTTAAAGAAGCAAATTATAGTTTATACCGCATATAGTAGA
AAACCCTTACTACATTACCATCTTTACGTTAATAATTCTTTATGATTTACTAATTACAACAAATTGCCAA
GCTAAAAAATTTTTCAATTCTTTGGTAATAATTTGGTCGTCCTGAAAAGGACGGTTTGATTGACGATTTT
ATGTACATGTAGGTTTTTAGCTTAGCCTTTGAAACGTTTAGGCCTTCTTCTCGGTCTTCTTGGGCAACAG
AACAGCCTGTATATTAGGCAACACGCCACCTTGTGCAATTGTGACGCCGGAGAGCAGCTTGTTTAACTCC
TCGTCGTTGCGGATGGCCAGTTGCAGATGACGCGGAATAATTCTAGTCTTCTTGTTGTCACGAGCAGCAT
TGCCAGCCAACTCGAGAACCTCAGCGGCCAGATATTCCATTACGGCAGCTAGGTAAACTGGAGCGCCTGC
ACCAACACGCTCTGCGTAGTTTCCCTTCCGGAGCAAACGGTGAATACGGCCCACAGGGAATTGAAGACCG
GCACGGTTTGAGCGGGACTTTGCCTTTCCCTTCACTTTGCCACCTTTTCCACGTCCAGACATTTTGCTTT
GCGTTTATTTCACTTAGTTCACTTTACACACGGAACACGAATGCTCGCCTAACCCATACAGCGAAATATT
TATACTTTTCCGTTTGCCTGCGCATTCAGTTAGGGGTGGGTGACTTAGACCTGAATTGACTGCTCGAAAA
AAAGTATAAACGTGAACGCGTTCGGGCCCACATTACGATAAGTGAATTGTGTTTGTGAAAATATAAGTAA
CGTGAACAATGCCTCCGAAAACTAGTGGAAAGGCAGCCAAGAAGGCTGGCAAGGCTCAGAAGAACATCAC
CAAGACCGACAAGAAAAAGAAGCGCAAAAGGAAGGAGAGCTATGCCATCTACATTTACAAGGTTCTCAAG
CAGGTCCATCCTGACACCGGAATTTCGTCGAAGGCGATGAGCATAATGAACAGCTTTGTAAATGATATTT
TCGAGCGAATTGCTGCGGAAGCGTCTCGTCTAGCTCACTACAACAAGCGCTCGACCATCACCAGTCGGGA
GATCCAAACGGCTGTTCGCCTGCTTTTGCCTGGAGAGTTGGCCAAGCATGCTGTCAGTGAGGGAACCAAG
GCTGTCACCAAGTACACCAGCTCTAAATAATTTTCTCCTGCGAATGCGGACAATAATCCAAAACGGCCCT
TTTCAGGGCCACAATGTGTTATACCAAAGAAATGCATTTTTCAACCACCAATCATCGAATATGAATTTAC
AAATAAAACTTATTTACCCGCAATATGGGTAATTGGGTAATGTTCAAATAAATACAAAAAAATCGGGAAC
GAAAACTGAATGCGACCAACATGCAATGTAATTCATGACATGAAACGTTTTATTGTTGCTGCGAACGTCA
GCTAATAAATAAGTGGAAGAAAATAAAAGTTTTTTTCTCTTGCAACGGAACGTTGTAGCCCTGAAAAGGA
CTTGTTTAAACAAATTTCAGATCTATAAATCATAAATCTAAAATTTTAATTGCGAACATGTACCAAATAC
TGCACTTTTTCACAATTTACTTTTTGGCAGCCGTAGTCTTCGCTTTCGGCTTCTTGGCGGTAGCAGAAAC
CGATGCTTTCTTCACCGTCTTTTTGGGTTTTGCAGACACCGCTGGCTTTGCCTTTGACGCTTTCGCTACT
ACAGCCTTTGGCTTCGCTGCAGTCACTTTCGCCTTTGTTGCGGCGGGCTTCGACTTTATGATTCCAGTTT
TCTTGGCATCCTTGGCTTTTGCCTTCTCAGTTTTCTTATTTTCGGCAGTCTTTTTGGTAGCCACAGCCTT
CTTAGCTTTGGGCTTTTTGTCAGCAGCCCCAACGGCAGTTTTTTTGGAGGAGACACCAATCTTCTTAGAG
GCTACCTTCTTGCTTTGAACTTTTTTCTCAGCAGACAAAACCTTCGACTTTGCCTTCGGATCCTTTTCCT
TCTTGGCAGAGGCCGACAGTTTGAAAGATCCAGATGCACCCTTTCCCTTAGTTTGGATAAGCTTTCCATT
GACCACGGCCGATTTTAAGTACTTCTTGATGAATGGCGCTAACTTTTGGGCGTCGCATTTATAAGTGGCA
GTGATATATTTTTTGATTGCCAGAAGTGATGAACCGCCACGTTCCTTTAAATTTTTAATGGAAGCGTCCA
CCATTTGCTGAGTTGGCGGATGTGACGGCGTCGCAGAGGCTTTCTTTGCCTTTGTGCCAGCAGATCCAGA
TGCCTTTTTTTGGACCACTTTCTTCTCAACTGTCGCTGGTGGGGCAGCCACTGGGGAAGCGGACGTTGCA
ACTGCAGAATCAGACATCTTTTTTTCACTGAGAACACTTTTTTTCTGTTAAAAATGGCTCGCGCGCTGCC
TACCAACCTCCTTTGCTCTGATGAGAATCGAGGAGGAGAGCACTTTAACAATGCTACTGACATCAGTCAT
TTACTATGTCGAAGTTTGCTTGAAGTGTAAACTTTTTTAATTTTTTAGTATTTTAAATCATTAATAAAAA
TAAGGTTTTAATAGTTCTACACTTTTAAATAATTTTTTCGTCACTTTCCATTTTTAAAAGGATGTAATAT
GGGTTTTGAGACTTTCAAATGTTGATTGAATTTTTATATTCAAATTTTTAACTGGACCAATTTATAAAAA
AACATCTAATAAAATAAGAATCATTGCAAATATTTCACTAATTCGTAATGTTTATTAAAATTGAAACGTT
CATCCCCTAGAAGGGCTTCTGAAAGAAGCGTCTATTATTAATTAAGATACTTTATTACTTGATTTAAGTT
CACATTGAACTACAGAAAAATTTGCTTTAAAGCAGCATTCAGAAATAATTTTCGATCGTTAAAAATACAG
ATACTTTCTTAAATAACATAATATTGATATAATAAATAATATTTTCTTAAATTATTAATGTGTTTGCTTG
TTATTAATGTGTTTTCATGCATATTTTAAAATAATTTGTTCTGAAATCAATCGATTTCCTCGCCACATAT
GCATTACCGTCTATGTAGTCAAATAAATAAATCAAATAAAAAATAAAAAGAAACAATTTTTGTATTATCC
TTTATTATGTAATATATATTACATTCCGCAACAAAATTAGCCAATTTCCGTGCTGAATTTTACATAGGTT
TTATTTTTTACAGACGTTTGAAGGGACAGTGTCAATTGTCCCGTACGACCTCTTCAATAATAACACATTC
TTCAGTTAACACATGGAAAAAATATAAAATAGCTAGTTTTATTTTATTATTTTCTGTTATTTTATAAATA
TTGCCGTCATCAATGTAATTTCATTAATTTCAAACTGTCTTACACAGAATTCAGATTTTTTTTTTAGATG
TTTAAGGTTCAGAGTCCCTTGCCCCGCACGACACTTTCACTGCTTTAAAGGATGTTCGCACAAAGAACAA
ATAAAAATATATATTTTTGTATTAACCTCTTCTTTAATTTAATAAATGTTGAGCTGACAATTAAAATAAG
ATTATTTTTATTCCTTCTCTGGCAGAATTAGTATTTTTACATATGATTTAAGACCCAGTACCGTTTGCGC
AATAAATAATAGAATATGAATTTTGTTCTTATTTTTTTAAGTTATAAATAGTCGGCCACAGAAAATTTTA
TCTCATTGAATCTGGTTTGTGGTCCTGAAAAGGACCGATTATAGAGTACGCTAGCGCTTTATCTGCAAGT
TAATGCCGTGTCAGCTTAAGCACGCTCGCCGCGAATGCGTCGCGCTAACTGGATGTCTTTGGGCATTATG
GTGACACGCTTGGCATGAATGGCACACAAGTTGGTATCTTCGAAGAGACCAACCAGGTAGGCTTCGCTAG
CTTCCTGCAGAGCCATAACCGCCGAGCTCTGGAATCGCAAGTCCGTCTTAAAGTCCTGAGCGATTTCACG
CACCAGACGCTGGAAAGGCAGCTTGCGGATTAGAAGCTCGGTGCTCTTTTGGTAGCGACGAATTTCACGC
AAGGCCACGGTTCCAGGGCGATAGCGGTGGGGCTTCTTCACACCTCCGGTGGCTGGAGCACTCTTGCGAG
CGGCCTTAGTAGCCAGTTGTTTGCGTGGCGCCTTTCCACCAGTCGATTTGCGAGCAGTTTGCTTGGTACG
AGCCATCTCCGATTTGGGTTTCACTAAAGTTCACGTTCACTACTTCACGTTTGAAAACACAATAAACGAT
CAGAGCATTTGCTACCTACTTATATAGCAATCCTGGACGGTGAAAGAGAGAGAGAGAGAGAGAGAGAGAG
AAAAACAGAGGCCATTTCATTTGACGAGCGAAAAGCGAACGAACATATCGTTCGTACTCTCTCGGGTTTT
TGTCGTTTTACCTATAAATAGGGGCACACAGAAACGTTGAAATTAGTTCTTTAGTGACTTTCGTGCTGTG
CGTGTATAATAGTATAGAACAGTGAAAAATGACTGGTCGTGGTAAAGGAGGCAAAGGCTTGGGAAAGGGT
GGCGCCAAGCGTCATCGCAAAGTGCTGCGTGATAACATCCAAGGTATCACGAAGCCTGCTATCCGCCGTT
TGGCCCGTCGAGGCGGTGTGAAGCGCATATCTGGACTCATATACGAGGAAACGCGTGGCGTTCTGAAGGT
TTTCTTGGAGAACGTAATTCGTGATGCCGTGACCTACACGGAACACGCCAAGAGGAAGACAGTTACAGCC
ATGGATGTTGTGTACGCTCTGAAGAGGCAAGGCCGCACCCTCTACGGATTTGGCGGTTAAAAAGTGTACA
TCCTGTGTACCCCTATTAAGCAATCGGTCCTTTTCAGGACCACCATTCAGTTTTTAAAAGGAGGAAGATT
TTCAAAAAGTATTTAATTTTATTGGTCGGGACTCCCAAAAAATATGTTAAACTAAAAATAAATGTCTGTC
GTTCGTACTCTTTCAAATAGAATGTGTATTTCTAACATGGATTTGTACAGACTGTACAAATGGTTTCAGA
CACCGCATGTACAGCATCACATCGTGGTGTGCGATTGTTTAAAGAAGCAAATTATAGTTTATACCGCATA
TAGTAGAAAACCCTTACTACATTACCATCTTTACGTTAATAATTCTTTATGATTTACTAATTACAACAAA
TTGCCAAGCTAAAAAATTTTTCAATTCTTTGGTAATAATTTGGTCGTCCTGAAAAGGACGGTTTGATTGA
CGATTTTATGTACATGTAGGTTTTTAGCTTAGCCTTTGAAACGTTTAGGCCTTCTTCTCGGTCTTCTTGG
GCAACAGAACAGCCTGTATATTAGGCAACACGCCACCTTGTGCAATTGTGACGCCGGAGAGCAGCTTGTT
TAACTCCTCGTCGTTGCGGATGGCCAGTTGCAGATGACGCGGAATAATTCTAGTCTTCTTGTTGTCACGA
GCAGCATTGCCAGCCAACTCGAGAACCTCAGCGGCCAGATATTCCATTACGGCAGCTAGGTAAACTGGAG
CGCCTGCACCAACACGCTCTGCGTAGTTTCCCTTCCGGAGCAAACGGTGAATACGGCCCACAGGGAATTG
AAGACCGGCACGGTTTGAGCGGGACTTTGCCTTTCCCTTCACTTTGCCACCTTTTCCACGTCCAGACATT
TTGCTTTGCGTTTATTTCACTTAGTTCACTTTACGCACGGAACACGAATGCTCGCCTAACCCAGACAGCG
AAATATTTATACTTTTCCGTTTGCCTGCGCATTCAGTTAGGGGTGGGTGACTTAGACCTGAATTGACTGC
TCGAAAAAAAGTATAAACGTGAACGCGTTCGGGCCCACATTACGATAAGTGAATTGTGTTTGTGAAAATA
TAAGTAACGTGAACAATGCCTCCGAAAACTAGTGGAAAGGCAGCCAAGAAGGCTGGCAAGGCTCAGAAGA
ACATCACCAAGACCGACAAGAAAAAGAAGCGCAAAAGGAAGGAGAGCTATGCCATCTACATTTACAAGGT
TCTCAAGCAGGTCCATCCTGACACCGGAATTTCGTCGAAGGCGATGAGCATAATGAACAGCTTTGTAAAT
GATATTTTCGAGCGAATTGCTGCCGAAGCGTCTCGTCTAGCTCACTACAACAAGCGCTCGACCATCACCA
GTCGGGAGATCCAAACGGCTGTTCGCCTGCTTTTGCCTGGAGAGTTGGCCAAGCATGCTGTCAGTGAGGG
AACCAAGGCTGTCACCAAGTACACCAGCTCTAAATAATTTTCTCCTGCGAATGCGGACAATAATCCAAAA
CGGCCCTTTTCAAGGCCACAATGTGTTATACCAAAGAAATGCATTTTTCAACTACCAATCATCGAATATG
AATTTACAAATAAAACTTATTTACCCGCAATATGGGTAATTGGGTAATGTTCAAATAAATACAAAAAAAT
CGGGAACGAAAACTGAATGCGACCAACATGCAATGTAATTCATGACATGAAACGTTTTATTGTTGCTGCG
AACGTCAGCTAATAAATAAGTGGAAGAAAATAAAAGTTTTTTTCTCTTGCAACGGAACGTTGTAGCCCTG
AAAAGGACTTGTTTAAACAAATTTCAGATCTATAAATCATAAATCTAAAATTTTAATTGCGAACATGTAC
CAAATACTGCACTTTTTCACAATTTACTTTTTGGCAGCCGTAGTCTTCGCTTTCGGCTTCTTGGCGGTAG
CAGAAACCGATGCTTTCTTCACCGTCTTTTTGGGTTTTGCAGACACCGCTGGCTTTGCCTTTGACGCTTT
CGCTACTACAGCCTTTGGCTTCGCTGCAGTCACTTTCGCCTTTGTTGCGGCGGGCTTCGACTTTATGATT
CCAGTTTTCTTGGCATCCTTGGCTTTTGCCTTCTCAGTTTTCTTATTTTCGGCAGTCTTTTTGGTAGCCA
CAGCCTTCTTAGCTTTGGGCTTTTTGTCAGCAGCCCCAACGGCAGTTTTTTTGGAGGAGACACCAATCTT
CTTAGAGGCTACCTTCTTGCTTTGAACTTTTTTCTCAGCAGACAAAACCTTCGACTTTGCCTTCGGATCC
TTTTCCTTCTTGGCAGAGGCCGACAGTTTGAAAGATCCAGATGCACCCTTTCCCTTAGTTTGAATAAGCT
TTCCATTGACCACGGCCGATTTTAAGTACTTCTTGATGAATGGCGCTAACTTTTGGGCGTCGCATTTATA
AGTGGCAGTGATATATTTTTTGATTGCCAGAAGTGATGAACCGCCACGTTCCTTTAAATTTTTAATGGAA
GCGTCCACCATTTGCTGAGTTGGCGGATGTGACGGCGTCGCAGAGGCTTTCTTTGCCTTTGTGCCAGCAG
ATCCAGATGCCTTTTTTTGGACCACTTTCTTCTCAACTGTCGCTGGTGGGGCAGCCACTGGGGAAGCGGA
CGTTGCAACTGCAGAATCAGACATCTTTTTTTCACTGAGAACACTTTTTTTCTGTTAAAAATGGCTCGCG
CGCTGCCTACCAACCTCCTTTGCTCTGATGAGAATCGAGGAGGAGAGCACTTTAACAATGCTACTGACAT
CAGTCATTTACTATGTCGAAGTTTGCTTGAAGTGTAAACTTTTTTAATTTTTTAGTATTTTAAATCATTA
ATAAAAATAAGGTTTTAATAGTTCTACACTTTTAAATAATTTTTTCGTCACTTTCCATTTTTAAAAGGAT
GTAATATGGGTTTTGAGACTTTCAAATGTTGATTGAATTTTTATATTCAAATTTTTAACTGGACCAATTT
ATAAAAAAACATCTAATAAAATAAGAATCATTGCAAATATTTCACTAATTCGTAATGTTTATTAAAATTG
AAACGTTCATCCCCTAGAAGGGCTTCTGAAAGAAGCGTCTATTATTAATTAAGATACTTTATTACTTGAT
TTAAGTTCACATTGAACTACAGAAAAATTTGCTTTAAAGCAGCATTCAGAAATAATTTTCGATCGTTAAA
AATACAGATACTTTCTTAAATAACATAATATTAATATAATAAATAATATTTTCTTAAATTATTAATGTGG
TTGCTTGTTATTAATGTGTTTTCATGCATATTTTAAAATAATTTGTTCTGAAATCAATCGATTTCCTCGC
CACATATGCATTACCGTCTATGTAGTCAAATAAATAAATCAAATAAAAAATAAAAAGAAACAATTTTTGT
ATTATCCTTTATTATGTAATATATATTACATTCCGCAACAAAATTAGCCAATTTCCGTGCTGAATTTTAC
ATAGGTTTTATTTTTTACAGGCGTTTGAAGGGACAGTGTCAATTGTCCCGTACGACCTCTTCAATAATAA
CACTTTCTTCAGTTAACACATGGAAAAAATATAAAATAGCTAGTTTTATTTTATTATTTTCTGTTATTTT
ATAAATATTGCCGTCATCAATGTAATTTCATTAATTTCAAACTGTCTTACACAGAATTCAGATTTTTTTT
TAGATGTTTAAGGTTCAGAGTCCCTTTCCCCGCACGACACTTTCACTGCTTTAAAGGATGTTCGCACAAA
GAACAAATAAAAATATATATTTTTATATATATTTTATATTTATTAACCTCTTCTTTAATTTAATAAATGT
CGAGCTTACAATTAAAATAAGATTATTTTTATTCCTTCTCTGGCAGAATTAGTATTTTTACATATGATTT
AAGACCCAGTACCGTTTGCGCCATAAATAATAGAATATGAATTTTGTTCTTATTTTTTTTTTAAAGTTAT
AAATAGTCGGCAACAGAAAATTTTATCTCATTGAATCTGGTTTGTGGTCCTGAAAAGGACCGATTATAGA
GTACGCTAGCGCTTTATCTGCAAGTTAATGCCGTGTCAGCTTAAGCACGCTCGCCGCGAATGCGTCGCGC
TAACTGGATGTCTTTGGGCATTATGGTGACACGCTTGGCATGAATGGCACACAAGTTGGTATCTTCGAAG
AGACCAACCAGGTAGGCTTCGCTAGCTTCCTGCAGAGCCATAACCGCCGAGCTCTGGAATCGCAAGTCCG
TCTTAAAGTCCTGAGCGATTTCACGCACCAGACGCTGGAAAGGCAGCTTGCGGATTAGAAGCTCGGTGCT
CTTTTGGTAGCGACGAATTTCACGCAAGGCCACGGTTCCAGGGCGATAGCGGTGGGGCTTCTTCACACCT
CCGGTGGCTGGAGCACTCTTGCGAGCGGCCTTAGTAGCCAGTTGTTTGCGTGGCGCCTTTCCACCAGTCG
ATTTGCGAGCAGTTTGCTTGGTACGAGCCATCTCCGATTTGGGTTTCACTAAAGTTCACGTTCACTACTT
CACGTTTGAAAACACAATAAACGATCAGAGCATTTGCTACCTACTTATATAGCAATCGTGGACGGTGAAA
GAGAGAGAGAGAGAGAGAGAGAAAAACGGAGGCCATTTCATTTGACGAGCGAAAAGCGAACGAACATATC
GTTCGTACTCTCTCGGGTTTTTGTCGTTTTACCTATAAATAGGGGCACACAGAAACGTTGAAATTAGTTC
TTTAGTGACTTTCGTGCTGTGCGTGTATAATAGTATAGAACAGTGAAAAATGACTGGTCGTGGTAAAGGA
GGCAAAGGCTTGGGAAAGGGTGGCGCCAAGCGTCATCGCAAAGTGCTGCGTGATAACATCCAAGGTATCA
CGAAGCCTGCTATCCGCCGTTTGGCCCGTCGAGGCGGTGTGAAGCGCATATCTGGACTCATATACGAGGA
AACGCGTGGCGTTCTGAAGGTTTTCTTGGAGAACGTAATTCGTGATGCCGTGACCTACACGGAACACGCC
AAGAGGAAGACAGTTACAGCCATGGATGTTGTGTACGCTCTGAAGAGGCAAGGCCGCACCCTCTACGGAT
TTGGCGGTTAAAAAGTGTACATCCTGTGTACCCCTATTAAGCAATCGGTCCTTTTCAGGACCACCATTCA
GTTTTTAAAAGGAGGAAGATTTTCAAAAAGTATTTAATTTTATTGGTCGGGACTCCCAAAAAATATGTTA
AACTAAAAATAAATGTCTGTTGTTCGTACTCTTTCAAATAGAATGTGTATTTCTAACATGGATTTGTACA
GACTGTACAAATGGTTTCAGACACCGCATGTACAGCATCACATCGTGGTGTGCGATTGTTTAAAGAAGCA
AATTATAGTTTATACCGCATATAGTAGAAAACCCTTACTACATTACCATCTTTACGTTAATAATTCTTTA
TGATTTACTAATTACAACAAATTGCCAAGCTAAAAAATTTTTCAATTCTTTGGTAATAATTTGGTCGTCC
TGAAAAGGACGGTTTGATTGACGATTTTATGTACATGTAGGTTTTTAGCTTAGCCTTTGAAACGTTTAGG
CCTTCTTCTCGGTCTTCTTGGGCAACAGAACAGCCTGTATATTAGGCAACACGCCACCTTGTGCAATTGT
GACGCCGGAGAGCAGCTTGTTTAACTCCTCGTCGTTGCGGATGGCCAGTTGCAGATGACGCGGAATAATT
CTAGTCTTCTTGTTGTCACGAGCAGCATTGCCAGCCAACTCGAGAACCTCAGCGGCCAGATATTCCATTA
CGGCAGCTAGGTAAACTGGAGCGCCTGCACCAACACGCTCTGCGTAGTTTCCCTTCCGGAGCAAACGGTG
AATACGGCCCACAGGGAATTGAAGACCGGCACGGTTTGAGCGGGACTTTGCCTTTCCCTTCACTTTGCCA
CCTTTTCCACGTCCAGACATTTTGCTTTGCGTTTATTTCACTTAGTTCACTTTACGCACGGAACACGAAT
GCTCGCCTAACCCAGACAGCGAAATATTTATACTTTTCCGTTTGCCTGCGCATTCAGTTAGGGGTGGGTG
ACTTAGACCTGAATTGACTGCTCGAAAAAAAGTATAAACGTGAACGCGTTCGGGCCCACATTACGATAAG
TGAATTGTGTTTGTGAAAATATAAGTAACGTGAACAATGCCTCCGAAAACTAGTGGAAAGGCAGCCAAGA
AGGCTGGCAAGGCTCAGAAGAACATCACCAAGACCGACAAGAAAAAGAAGCGCAAAAGGAAGGAGAGCTA
TGCCATCTACATTTACAAGGTTCTCAAGCAGGTCCATCCTGACACCGGAATTTCGTCGAAGGCGATGAGC
ATAATGAACAGCTTTGTAAATGATATTTTCGAGCGAATTGCTGCCGAAGCGTCTCGTCTAGCTCACTACA
ACAAGCGCTCGACCATCACCAGTCGGGAGATCCAAACGGCTGTTCGCCTGCTTTTGCCTGGAGAGTTGGC
CAAGCATGCTGTCAGTGAGGGATCCAAGGCTGTCACCAAGTACACCAGCTCTAAATAATTTTCTCCTGCG
AATGCGGACAATAATCCAAAACGGCCCTTTTCAGGGCCACAATGTGTTATACCAAAGAAATGCATTTTTC
AACTACCAATCATCGAATATGAATTTACAAATAAAACTTATTTACCCGCAATATGGGTAATTGGGTAATG
TTCAAATAAATACAAAAAAATCGGGAACGAAAACTGAATGCGACCAACATGCAATGTAATTCATGACATG
AAACGTTTTATTGTTGCTGCGAACGTCAGCTAATAAATAAGTGGAAGAAAATAAAAGTTTTTTTCTCTTG
CAACGGAACGTTGTAGCCCTGAAAAGGACTTGTTTAAACAAATTTCAGATCTATAAATCATAAATCTAAA
ATTTTAATTGCGAACATGTACCAAATACTGCACTTTTTCACAATTTACTTTTTGGCAGCCGTAGTCTTCG
CTTTCGGCTTCTTGGCGGTAGCAGAAACCGATGCTTTCTTCACCGTCTTTTTGGGTTTTGCAGACACCGC
TGGCTTTGCCTTTGACGCTTTCGCTACTACAGCCTTTGGCTTCGCTGCAGTCACTTTCGCCTTTGTTGCG
GCGGGCTTCGACTTTATGATTCCAGTTTTCTTGGCATCCTTGGCTTTTGCCTTCTCAGTTTTCTTATTTT
CGGCAGTCTTTTTGGTAGCCACAGCCTTCTTAGCTTTGGGCTTTTTGTCAGCAGCCCCAACGGCAGTTTT
TTTGGAGGAGACACCAATCTTCTTAGAGGCTACCTTCTTGCTTTGAACTTTTTTCTCAGCAGACAAAACC
TTCGACTTTGCCTTCGGATCCTTTTCCTTCTTGGCAGAGGCCGACAGTTTGAAAGATCCAGATGCACCCT
TTCCCTTAGTTTGGATAAGCTTTCCATTGACCACGGCCGATTTTAAGTACTTCTTGATGAATGGCGCTAA
CTTTTGGGCGTCGCATTTATAAGTGGCAGTGATATATTTTTTGATTGCCAGAAGTGATGAACCGCCACGT
TCCTTTAAATTTTTAATGGAAGCGTCCACCATTTGCTGAGTTGGCGGATGTGACGGCGTCGCAGAGGCTT
TCTTTGCCTTTGTGCCAGCAGATCCAGATGCCTTTTTTTGGACCACTTTCTTCTCAACTGTCGCTGGTGG
GGCAGCCACTGGGGAAGCGGACGTTGCAACTGCAGAATCAGACATCTTTTTTTCACTGAGAACACTTTTT
TTCTGTTAAAAATGGCTCGCGCGCTGCCTACCAACCTCCTTTGCTCTGATGAGAATCGAGGAGGAGAGCA
CTTTAACAATGCTACTGACATCAGTCATTTACTATGTCGAAGTTTGCTTGAAGTGTAAACTTTTTTTAAT
TTTTTAGTATTTTAAATCATTAATAAAAATAAGGTTTTAATAGTTCTACACTTTTAAATAATTTTTTCGT
CACTTTCCATTTTTAAAAGGATGTAATATGGGTTTTGAGACTTTCAAATGTTGATTGAATTTTTATATTC
AAATTTTTAACTGGACCAATTTATAAAAAACATCTAATAAAATAAGAATCATTGCAAATATTTCACTAAT
TCGTAATGTTTATTAAAATTGAAACGTTCATCCCCTAGAAGGGCTTCTGAAAGAAGCGTCTATTATTAAT
TAAGATACTTTATTACTTGATTTAAGTTCACATTGAACTACAGAAAAATTTGCTTTAAAGCAGCATTCAG
AAATAATTTTCGATCGTTAAAAATACAGATACTTTCTTAAATAACATAATATTAATATAATAAATAATAT
TTTCTTAAATTATTAATGTGTTTGCTTGTTATTAATGTGTTTTCATGCATATTTTAAAATAATTTGTTCT
GAAATCAATCGATTTCCTCGCCACATATGCATTACCGTCTATGTAGTCAAATAAATAAATCAAATAAAAA
ATAAAAAGAAACAATTTTTGTATTATCCTTTATTATGTAATATATATTACATTCCGCAACAAAATTAGCC
AATTTCCGTGCTGAATTTTACATAGGTTTTATTTTTTACAGGCGTTTGAAGGGACAGTGTCAATTGTCCC
GTACGACCTCTTCAATAATAACACTTTCTTCAGTTAACACATGGAAAAAATATAAAATAGCTAGTTTTAT
TTTATTATTTTCTGTTATTTTATAAATATTGCCGTCATCAATGTAATTTCATTAATTTCAAACTGTCTTA
CACAGAATTCAGATTTTTTTTAGATGTTTAAGGTTCAGAGTCCCTTTCCCCGCACGACACTTTCACTGCT
TTAAAGGATGTTCGCACAAAGAACAAATAAAAATATATATTTTTATATATATTTTATATTTATTAACCTC
TTCTTTAATTTAATAAATGTCGAGCTTACAATTAAAATAAGATTATTTTTATTCCTTCTCTGGCAGAATT
AGTATTTTTACATATGATTTAAGACCCAGTACCGTTTGCGCCATAAATAATAGAATATGAATTTTGTTCT
TATTTTTTTTTTAAAGTTATAAATAGTCGGCAACAGAAAATTTTATCTCATTGAATCTGGTTTGTGGTCC
TGAAAAGGACCGATTATAGAGTACGCTAGCGCTTTATCTGCAAGTTAATGCCGTGTCAGCTTAAGCACGC
TCGCCGCGAATGCGTCGCGCTAACTGGATGTCTTTGGGCATTATGGTGACACGCTTGGCATGAATGGCAC
ACAAGTTGGTATCTTCGAAGAGACCAACCAGGTAGGCTTCGCTAGCTTCCTGCAGAGCCATAACCGCCGA
GCTCTGGAATCGCAAGTCCGTCTTAAAGTCCTGAGCGATTTCACGCACCAGACGCTGGAAAGGCAGCTTG
CGGATTAGAAGCTCGGTGCTCTTTTGGTAGCGACGAATTTCACGCAAGGCCACGGTTCCAGGGCGATAGC
GGTGGGGCTTCTTCACACCTCCGGTGGCTGGAGCACTCTTGCGAGCGGCCTTAGTAGCCAGTTGTTTGCG
TGGCGCCTTTCCACCAGTCGATTTGCGAGCAGTTTGCTTGGTACGAGCCATCTCCGATTTGGGTTTCACT
AAAGTTCACGTTCACTACTTCACGTTTGAAAACACAATAAACGATCAGAGCATTTGCTACCTACTTATAT
AGCAATCGTGGACGGTGAAAGAGAGAGAGAGAGAGAGAGAGAAAAACAGAGGCCATTTCATTTGACGAGC
GAAAAGCGAACGAACATATCGTTCGTACTCTCTCGGGTTTTTGTCGTTTTACCTATAAATAGGGGCACAC
AGAAACGTTGAAATTAGTTCTTTAGTGACTTTCGTGCTGTGCGTGTATAATAGTATAGAACAGTGAAAAA
TGACTGGTCGTGGTAAAGGAGGCAAAGGCTTGGGAAAGGGTGGCGCCAAGCGTCATCGCAAAGTGCTGCG
TGATAACATCCAAGGTATCACGAAGCCTGCTATCCGCCGTTTGGCCCGTCGAGGCGGTGTGAAGCGCATA
TCTGGACTCATATACGAGGAAACGCGTGGCGTTCTGAAGGTTTTCTTGGAGAACGTAATTCGTGATGCCG
TGACCTACACGGAACACGCCAAGAGGAAGACAGTTACAGCCATGGATGTTGTGTACGCTCTGAAGAGGCA
AGGCCGCACCCTCTACGGATTTGGCGGTTAAAAAGTGTACATCCTGTGTACCCCTATTAAGCAATCGGTC
CTTTTCAGGACCACCATTCAGTTTTTAAAAGGAGGAAGATTTTCAAAAAGTATTTAATTTTATTGGTCGG
GACTCCCAAAAAATATGTTAAACTAAAAATAAATGTCTGTCGTTCGTACTCTTTCAAATAGAATGTGTAT
TTCTAACATGGATTTGTACAGACTGTACAAATGGTTTCAGACACCGCATGTACAGCATCACATCGTGGTG
TGCGATTGTTTAAAGAAGCAAATTATAGTTTATACCGCATATAGTAGAAAACCCTTACTACATTACCATC
TTTACGTTAATAATTCTTTATGATTTACTAATTACAACAAATTGCCAAGCTAAAAAATTTTTCAATTCTT
TGGTAATAATTTGGTCGTCCTGAAAAGGACGGTTTGATTGACGATTTTATGTACATGTAGGTTTTTAGCT
TAGCCTTTGAAACGTTTAGGCCTTCTTCTCGGTCTTCTTGGGCAACAGAACAGCCTGTATATTAGGCAAC
ACGCCACCTTGTGCAATTGTGACGCCGGAGAGCAGCTTGTTTAACTCCTCGTCGTTGCGGATGGCCAGTT
GCAGATGACGCGGAATAATTCTAGTCTTCTTGTTGTCACGAGCAGCATTGCCAGCCAACTCGAGAACCTC
AGCGGCCAGATATTCCATTACGGCAGCTAGGTAAACTGGAGCGCCTGCACCAACACGCTCTGCGTAGTTT
CCCTTCCGGAGCAAACGGTGAATACGGCCCACAGGGAATTGAAGACCGGCACGGTTTGAGCGGGACTTTG
CCTTTCCCTTCACTTTGCCACCTTTTCCACGTCCAGACATTTTGCTTTGCGTTTATTTCACTTAGTTCAC
TTTACGCACGGAACACGAATGCTCGCCTAACCCAGACAGCGAAATATTTATACTTTTCCGTTTGCCTGCG
CATTCAGTTAGGGGTGGGTGACTTAGACCTGAATTGACTGCTCGAAAAAAAGTATAAACGTGAACGCGTT
CGGGCCCACATTACGATAAGTGAATTGTGTTTGTGAAAATATAAGTAACGTGAACAATGCCTCCGAAAAC
TAGTGGAAAGGCAGCCAAGAAGGCTGGCAAGGCTCAGAAGAACATCACCAAGACCGACAAGAAAAAGAAG
CGCAAAAGGAAGGAGAGCTATGCCATCTACATTTACAAGGTTCTCAAGCAGGTCCATCCTGACACCGGAA
TTTCGTCGAAGGCGATGAGCATAATGAACAGCTTTGTAAATGATATTTTCGAGCGAATTGCTGCCGAAGC
GTCTCGTCTAGCTCACTACAACAAGCGCTCGACCATCACCAGTCGGGAGATCCAAACGGCTGTTCGCCTG
CTTTTGCCTGGAGAGTTGGCCAAGCATGCTGTCAGTGAGGGATCCAAGGCTGTCACCAAGTACACCAGCT
CTAAATAATTTTCTCCTGCGAATGCGGACAATAATCCAAAACGGCCCTTTTCAGGGCCACAATGTGTTAT
ACCAAAGAAATGCATTTTTCAACTACCAATCATCGAATATGAATTTACAAATAAAACTTATTTACCCGCA
ATATGGGTAATTGGGTAATGTTCAAATAAATACAAAAAAATCGGGAACGAAAACTGAATGCGACCAACAT
GCAATGTAATTCATGACATGAAACGTTTTATTGTTGCTGCGAACGTCAGGTAATAAATAAGTGGAAGAAA
ATAAAAGTTTTTTTCTCTTGCAACGGAACGTTGTAGCCCTGAAAAGGACTTGTTTAAACAAATTTCAGAT
CTATAAATCATAAATCTAAAATTTTAATTGCGAACATGTACCAAATACTGCACTTTTTCACAATTTACTT
TTTGGCAGCCGTAGTCTTCGCTTTCGGCTTCTTGGCGGTAGCAGAAACCGATGCTTTCTTCACCGTCTTT
TTGGGTTTTGCAGACACCGCTGGCTTTGCCTTTGACGCTTTCGCTACTACAGCCTTTGGCTTCGCTGCAG
TCACTTTCGCCTTTGTTGCGGCGGGCTTCGACTTTATGATTCCAGTTTTCTTGGCATCCTTGGCTTTTGC
CTTCTCAGTTTTCTTATTTTCGGCAGTCTTTTTGGTAGCCACAGCCTTCTTAGCTTTGGGCTTTTTGTCA
GCAGCCCCAACGGCAGTTTTTTTGGAGGAGACACCAATCTTCTTAGAGGCTACCTTCTTGCTTTGAACTT
TTTTCTCAGCAGACAAAACCTTCGACTTTGCCTTCGGATCCTTTTCCTTCTTGGCAGAGGCCGACAGTTT
GAAAGATCCAGATGCACCCTTTCCCTTAGTTTGGATAAGCTTTCCATTGACCACGGCCGATTTTAAGTAC
TTCTTGATGAATGGCGCTAACTTTTGGGCGTCGCATTTATAAGTGGCAGTGATATATTTTTTGATTGCCA
GAAGTGATGAACCGCCACGTTCCTTTAAATTTTTAATGGAAGCGTCCACCATTTGCTGAGTTGGCGGATG
TGACGGCGTCGCAGAGGCTTTCTTTGCCTTTGTGCCAGCAGATCCAGATGCCTTTTTTTGGACCACTTTC
TTCTCAACTGTCGCTGGTGGGGCAGCCACTGGGGAAGCGGACGTTGCAACTGCAGAATCAGACATCTTTT
TTTCACTGAGAACACTTTTTTTCTGTTAAAAATGGCTCGCGCGCGGCCTACCAACCTCCTTTGCTCTGAT
GAGAATCGAGGAGGAGAGCACTTTAACAATGCTACTGACATCAAGTCATTTACTATGTCGAAGTTTGCTT
GAAGTGTAAACTTTTTTAATTTTTTAGTATTTTAAATCATTAATAAAAATAAGGTTTTAATAGTTCTACA
CTTTTAAATAATTTTTTCGTCACTTTCCATTTTTAAAAGGATGTAATATGGGTTTTGAGACTTTCAAATG
TTGATTGAATTTTTATATTCAAATTTTTAACTGGACCAATTTAAAAAAAACATCTAATAAAATAAGAATC
ATTGCAAATATTTCACTATTCGTAATGTTTATTAAAATTGAAACGTTCATCCCCTAGAAGGGCTTCTGAA
AGAAGCGTCTATTATTAATTAAGATACTTTATTACTTGATTTAAGTTCACATTGAACTACAGAAAAATTT
GCTTTAAAGCAGCATTCAGAAATAATTTTCGATCGTTAAAAATACAGATACTTTCTTAAATAACATAATA
TTAATATAATAAATAATATTTTCTTAAATTATTAATGTGGTTTGCTTGTTATTAATGTGTTTTCATGCAT
ATTTTAAAATAATTTGTTCTGAAATCAATCGATTTCCTCGCCACATATGCATTACCGTCTATGTAGTCAA
ATAAATAAATCAAATAAAAAATAAAAAGAAACAATTTTTGTATTATCCTTTATTATGTAATATATATTAC
ATTCCGCAACAAAATTAGCCAATTTCCGTGCTGAATTTTACATAGGTTTTATTTTTTACAGGCGTTTGAA
GGGACAGTGTCAATTGTCCCCGTACGACCCTTCAATAATAACACTTTCTTCAGTTAACACATGGAAAAAA
ATATAAAATAGCTAGTTTTATTTTATTATTTTCTGTTATTTTATAAATATTGCCAGTCATCAATGTAATT
TCATTAATTTCAAACTGTCTTACACAGAATTCAGATTTTTTTTAGATGTTTAAGGTTCAGAGTCCCTTTC
CCGCACGACACTTTCACTGCTTTAAAGGATGTTCGCACAAAGAACAAATAAAAATATATATTTTTATATA
TATTTTATATTTATTAACCTCTTCTTTAATTTAATAAATGTCGAGCTTACAATTAAAATAAGATTATTTT
TATTCCTTCTCTGGCAGAATTAGTATTTTTACATATGATTTAAGACCCAGTACCGTTTGCGCCATAAATA
ATAGAATATGAATTTTGTTCTTATTTTTTTTTTTAAAGGTTATAATAGTCGGCAACAGAAAAATTTTATC
TCATTGAATCTGGTTTGTGGTCCTGAAAAGGACCGATTATAGAGTACGCTAGCGCTTTATCTGCAAGTTA
ATGCCGTGTCAGCTTAAGCACGCTCGCCGCGAATGCGTCGCGCTAACTGGATGTCTTTGGGCATTATGGT
GACACGCTTGGCATGAATGGCACACAAGTTGGTATCTTCGAAGAGACCAACCAGGTAGGCTTCGCTAGCT
TCCTGCAGAGCCATAACCGCCGAGCTCTGGAATCGCAAGTCCGTCTTAAAGTCCTGAGCTGATTTCACGC
ACCAGACGCTGGAAAGGCAGCTTGCGGATTAGAAGCTCGGTGCTCTTTTGGTAGCGACGAATTTCACGCA
AGGCCACGGTTCCAGGGCGATAGCGGTGGGGCTTCTTCACACCTCCGGTGGCTGGAGCACTCTTGCGAGC
GGCCTTAGTAGCCAGTTGTTTGCGTGGCGCCTTTCCACCAGTCGATTTGCGAGCAGTTTGCTTGGTACGA
GCCATCTCCGATTTGGGTTTCACTAAAGTTCACGTTCACTACTTCACGTTTGAAAACACAATAAACGATC
AGAGCATTTGCTAACTACTTATATAGCAATCGTGGACGGTGAAAGAGAGAGAGAGAGAGAGAGAGAGAAA
AACAGAGGCCATTTCATTTGACGAGCGAAAGCGAACGAACATATCGTTCGTACTCTCTCGGGTTTTTGTC
GTTTTACCTATAAATAGGGGCACACAGAAACGTTGAAATTAGTTCTTTAGTGACTTTCGTGCTGTGCGTG
TATAATAGTATAGAACAGTGAAAAATGACTGGGTCGTGGTAAAGGAGGCAAAGGCTTGGGAAAGGGTGGC
GCCAAGCGTCATCGCAAAGTGCTGCGTGATAACATCCAAGGTATCCACGAAGCCTGCTATCCGCCGTTTG
GCCCGTCGAGGCGGTGTGTGAAGCGCATATCTGGACTCATATACGAGGAAACGCGTGGCGTTCTGAAGGT
TTTCTTGGAGAACGTAATTCGTGATGCCGTGACCTACACGGAACACGCCAAGAGGAAGACAGTTACAGCC
ATGGATGTTGTGTACGCTCTGAAGAGGCAAGCCGCACCCTCTACGGATTTGGCGGTTAAAAAGTGTACAT
CCTGTGTACCCCTATTAAGCAATCGGTCCTTTTCAGGACCACCATTCAGTTTTTAAAAGGAGGAAGATTT
TCAAAAAGTATTTAATTTTATTGGTCGGGACTCCCAAAAATATGTTAAACTAAAAATAAATGTCTGTTGT
TCGTACTCTTTCAAATAGAATGTGTATTTCTAACATGGATTTGTACAGACTGTACAAATGGTTTCAGACA
CCGCATGTACAGCATCACATCGTGGTGTGCGATTGTTTAAAGAAGCAAATTATAGTTTATACCGCATATA
GTAGAAAACCCTTACTACATTACCATCTTTACGTTAATAATTCTTTATTGATTTACTAATTACAACAAAT
TGCCAAGCTAAAAAATTTTTCAATTCTTTGGTAATAATTTGGTCGTCCTGAAAAGGACGGTTTGATTGAC
GATTTTATGTACATGTAGGTTTTTAGCTTAGCCTTTGAAACGTTTAGGCCTTCTTCTCGGTCTTCTTGGG
CAACAGAACAGCCTGTATATTAGGCAACACGCCACCTTGTGCAATTGTGACGCCGTGAGAGCAGCTTGTT
TAACTCCTCGTCGTTGCGGATGGCCAGTTGCAGATGACGCGGAATAATTCTAGTCTTCTTGTTGTCCACG
AGCAGCATTGCCAGCCAACTCGAGAACCTCAGCGGCCAGATATTCCATTACGGCAGCTAGGTAAACTGGA
GCGCCTGCACCAACACGCTTCTGCGTAGTTTCCCTTCCGGAGCAAACGTGTGAATACGGCCCACAGGGAA
TTGAAGACCGGCACGGTTTGAGCGGGACTTTGCCTTTCCCCTTCACTTTGCCACCTTTTCCACGTCCAGA
CATTTTGCTTTGCGTTTATTTCACTTAGTTCACTTTACGCACGGAACACGAATGCTCGCCTAACCCAGAC
AGCGAAATATTTATACTTTTCCGTTTTGCCTGCGCATTCAGTTAGGGGTGGGTGACTTAGACCTGAATTG
ACTGCTCGAAAAAAAAGTATAAACGTGAACGCGTTCGGGGCCCACATTACGATAAGTGAATTGTGTTTGT
GAAAATATAAGTAACGTGAACAATGCCTCCGAAAACTAGTGGAAAGGCAGCCAAGAAAGGCTGTGCAAGG
CTCAGAAGAACATCCACCAAGACCGACAAGAAAAAGAAGCGCAAAAGGAAGGAGAGCTATGCCATCTACA
TTTACAAGGTTCTCAAGCAGGTCCATCCTGACACCGGAATTTCGTCGAAGGCGATGAGCATAATGACACA
GCTTTGTAAATGATATTTTCGAGCGAATTGCTGCCGAAGCGTCTCGTCTAGCTCACTACAACAAGCGCTC
GACCATCACCAGTCGGGAGATCCAAACGGGCTGTTCGCCTGCTTTTGGCCTGGAGGAGTTGGCCAAGCAT
GCTGTCAGTGAGGGAACCAAGGCTGTCACCAAGTACACCAGCTCTAAATAATTTTCTCCTGCGAATGCGG
ACAATAATCCAAAACGGCCCTTTTTCAGGGCCACAATGTGTTATACCAAAGAAATGCATTTTTCAACTAC
AATCATCGAATATGAATTTACAAATAAAACTTATTTACCCGCAATATGGGTAATTGGGTAATGTTCAAAT
AAATACAAAAAAATCGGGAACGAAAACTGAATGCGACCAACATGCAATGTAATTCATGACATGAAACGTT
TTATTGTTGCTGCGAACGTCAGCTAATAAATAAGTGGAAGAAAATAAAAGTTTTTTTCTCTTGCAACGGA
ACGTTGTAGCCCTGAAAAGGACTTGTTTAAACAAATTTCAGATCTATAAATCATAAATCTAAAATTTTAA
TTGCGAACATGTACCAAATACTGCACTTTTTCACAATTTACTTTTTGGCAGCCGTAGTCTTCGCTTTCGG
CTTCTTGGCGGTAGCAGAAACCGATGCTTTCTTCACCGTCTTTTTGGGTTTTTGCAGACACCGCTGGCTT
TGCCTTTGACGCTTTCGCTACTACAGCCTTTGGCTTCGCTGCAGTCACTTTCGCCTTTGTTGCGGCGGGC
TTCGACTTTATGATTCCAGTTTTCTTGGCATCCTTGGCTTTTGCCTTCTCAGTTTTCTTATTTTCGGCAG
TCTTTTTGGTAGCCACAGCCTTCTTAGCTTTGGGCTTTTTTGTCAGCAGCCCCAACGGCAGTTTTTTTGG
AGGAGACACAATCTTCTTAGAGGCTACCTTCTTGCTTTGAACTTTTTTCCTCAGCAGACAAAACCTTCGA
CTTTGCCTTCGGATCCTTTTCCTTCTTGGCAGAGGCCGACAGTTTGAAAGATCCAGATGCACCCTTTCCC
TTAGTTTGGATAAGCTTTCCATTGACCACGGCCGATTTAAGTACTTCTTGATGAATGGCGCTAACTTTTG
GGCGTCGCATTTATAAGTGGCAGTGATATATTTTTTGATTGCCAGAAGTGATGAACCGCCACGTTCCTTT
AAATTTTTTAATGGAAGCGTCCCACCATTTGCTGAGTTGGCGGATGTGACGGCGTCGCAGAGGCTTTCTT
TGCCTTTGTGCCAGCAGATCCAGATGCCTTTTTTTGGACCACTTTCTTCTCAACTGTCGCTGGTGGGGCA
GCCACTGGGGAAGCGGACGTTGCAACTGCAGAATCAGACATCTTTTTTTCACTGAGAACACTTTTTTTCT
GTTAAAAATGGCTCGCGCGCGGCTACCAACCTCCTTTGCTCTGATGAGAATCGAGGAGGAGAGCACTTTA
ACAATGCTACTGACATCAGTCATTTACTATGTCGAAGTTTGCTTGAAGTGTAAACTTTTTTTAATTTTTT
AGTATTTTAAATCATTAATAAAAATAAGGTTTTAATAGTTCTACACTTTTAAATAATTTTTTCGTCACTT
TCCATTTTTAAAAGGATGTAATATGGGTTTTGAGACTTTCAAATGTTGATTGAATTTTTATATTCAAATT
TTTAACTGGACCAATTTATAAAAAACATCTAATAAAATAAGAATCATTGCAAATATTTCACTAATTCGTA
ATGTTTATTAAAATTGAAACGTTCATCCCCTAGAAGGGCTTCTGAAAGAAGCGTCTATTATTAATTAAGA
TACTTTATTACTTGATTTAAGTTCACATTGAACTACAGAAAAATTTGCTTTAAAGCAGCATTCAGAAATA
ATTTTCGATCGTTAAAAATACAGATACTTTCTTAAATAACATAATATTAATATAATAAATAATATTTTCT
TAAATTATTAATGTGTTTGCTTGTTATTAATGTGTTTTCATGCATATTTTAAAATAATTTGTTCTGAAAT
CAATCGATTTCCTCGCCACATATGCATTACCGTCTATGTAGTCAAATAAATAAATCAAATAAAAAATAAA
AAGAAACAATTTTTGTATTATCCTTTATTATGTAATATATATTACATTCCGCAACAAAATTAGCCAATTT
CCGTGCTGAATTTTACATAGGTTTTATTTTTTACAGGCGTTTGAAGGGACAGTGTCAATTGTCCCGTACG
ACCTCTTCAATAATAACACTTTCTTCAGTTAACACATGGAAAAAATATAAAATAGCTAGTTTTATTTTAT
TATTTTCTGTTATTTTATAAATATTGCCGTCATCAATGTAATTTCATTAATTTCAAACTGTCTTACACAG
AATTCAGATTTTTTTTTAGATGTTTAAGGTTCAGAGTCCCTTTCCCCGCACGACACTTTCACTGCTTTAA
AGGATGTTCGCACAAAGAACAAATAAAAATATATATTTTTATATATATTTTATATTTATTAACCTCTTCT
TTAATTTAATAAATGTCGAGCTTACAATTAAAATAAGATTATTTTTATTCCTTCTCTGGCAGAATTAGTA
TTTTTACATATGATTTAAGACCCAGTACCGTTTGCGCCATAAATAATAGAATATGAATTTTGTTCTTATT
TTTTTTTTAAAGTTATAAATAGTCGGCAACAGAAAATTTTATCTCATTGAATCTGGTTTGTGGTCCTGAA
AAGGACCGATTATAGAGTACGCTAGCGCTTTATCTGCAAGTTAATGCCGTGTCAGCTTAAGCACGCTCGC
CGCGAATGCGTCGCGCTAACTGGATGTCTTTGGGCATTATGGTGACACGCTTGGCATGAATGGCACACAA
GTTGGTATCTTCGAAGAGACCAACCAGGTAGGCTTCGCTAGCTTCCTGCAGAGCCATAACCGCCGAGCTC
TGGAATCGCAAGTCCGTCTTAAAGTCCTGAGCGATTTCACGCACCAGACGCTGGAAAGGCAGCTTGCGGA
TTAGAAGCTCGGTGCTCTTTTGGTAGCGACGAATTTCACGCAAGGCCACGGTTCCAGGGCGATAGCGGTG
GGGCTTCTTCACACCTCCGGTGGCTGGAGCACTCTTGCGAGCGGCCTTAGTAGCCAGTTGTTTGCGTGGC
GCCTTTCCACCAGTCGATTTGCGAGCAGTTTGCTTGGTACGAGCCATCTCCGATTTGGGTTTCACTAAAG
TTCACGTTCACTACTTCACGTTTGAAAACACAATAAACGATCAGAGCATTTGCTACCTACTTATATAGCA
ATCGTGGACGGTGAAAGAGAGAGAGAGAGAGAGAGAGAAAAACAGAGGCCATTTCATTTGACGAGCGAAA
AGCGAACGAACATATCGTTCGTACTCTCTCGGGTTTTTGTCGTTTTACCTATAAATAGGGGCACACAGAA
ACGTTGAAATTAGTTCTTTAGTGACTTTCGTGCTGTGCGTGTATAATAGTATAGAACAGTGAAAAATGAC
TGGTCGTGGTAAAGGAGGCAAAGGCTTGGGAAAGGGTGGCGCCAAGCGTCATCGCAAAGTGCTGCGTGAT
AACATCCAAGGTATCACGAAGCCTGCTATCCGCCGTTTGGCCCGTCGAGGCGGTGTGAAGCGCATATCTG
GACTCATATACGAGGAAACGCGTGGCGTTCTGAAGGTTTTCTTGGAGAACGTAATTCGTGATGCCGTGAC
CTACACGGAACACGCCAAGAGGAAGACAGTTACAGCCATGGATGTTGTGTACGCTCTGAAGAGGCAAGGC
CGCACCCTCTACGGATTTGGCGGTTAAAAAGTGTACATCCTGTGTACCCCTATTAAGCAATCGGTCCTTT
TCAGGACCACCATTCAGTTTTTAAAAGGAGGAAGATTTTCAAAAAGTATTTAATTTTATTGGTCGGGACT
CCCAAAAAATATGTTAAACTAAAAATAAATGTCTGTTGTTCGTACTCTTTCAAATAGAATGTGTATTTCT
AACATGGATTTGTACAGACTGTACAAATGGTTTCAGACACCGCATGTACAGCATCACATCGTGGTGTGCG
ATTGTTTAAAGAAGCAAATTATAGTTTATACCGCATATAGTAGAAAACCCTTACTACATTACCATCTTTA
CGTTAATAATTCTTTATGATTTACTAATTACAACAAATTGCCAAGCTAAAAAATTTTTCAATTCTTTGGT
AATAATTTGGTCGTCCTGAAAAGGACGGTTTGATTGACGATTTTATGTACATGTAGGTTTTTAGCTTAGC
CTTTGAAACGTTTAGGCCTTCTTCTCGGTCTTCTTGGGCAACAGAACAGCCTGTATATTAGGCAACACGC
CACCTTGTGCAATTGTGACGCCGGAGAGCAGCTTGTTTAACTCCTCGTCGTTGCGGATGGCCAGTTGCAG
ATGACGCGGAATAATTCTAGTCTTCTTGTTGTCACGAGCAGCATTGCCAGCCAACTCGAGAACCTCAGCG
GCCAGATATTCCATTACGGCAGCTAGGTAAACTGGAGCGCCTGCACCAACACGCTCTGCGTAGTTTCCCT
TCCGGAGCAAACGGTGAATACGGCCCACAGGGAATTGAAGACCGGCACGGTTTGAGCGGGACTTTGCCTT
TCCCTTCACTTTGCCACCTTTTCCACGTCCAGACATTTTGCTTTGCGTTTATTTCACTTAGTTCACTTTA
CGCACGGAACACGAATGCTCGCCTAACCCAGACAGCGAAATATTTATACTTTTCCGTTTGCCTGCGCATT
CAGTTAGGGGTGGGTGACTTAGACCTGAATTGACTGCTCGAAAAAAAGTATAAACGTGAACGCGTTCGGG
CCCACATTACGATAAGTGAATTGTGTTTGTGAAAATATAAGTAACGTGAACAATGCCTCCGAAAACTAGT
GGAAAGGCAGCCAAGAAGGCTGGCAAGGCTCAGAAGAACATCACCAAGACCGACAAGAAAAAGAAGCGCA
AAAGGAAGGAGAGCTATGCCATCTACATTTACAAGGTTCTCAAGCAGGTCCATCCTGACACCGGAATTTC
GTCGAAGGCGATGAGCATAATGAACAGCTTTGTAAATGATATTTTCGAGCGAATTGCTGCCGAAGCGTCT
CGTCTAGCTCACTACAACAAGCGCTCGACCATCACCAGTCGGGAGATCCAAACGGCTGTTCGCCTGCTTT
TGCCTGGAGAGTTGGCCAAGCATGCTGTCAGTGAGGGAACCAAGGCTGTCACCAAGTACACCAGCTCTAA
ATAATTTTCTCCTGCGAATGCGGACAATAATCCAAAACGGCCCTTTTCAGGGCCACAATGTGTTATACCA
AAGAAATGCATTTTTCAACTACCAATCATCGAATATGAATTTACAAATAAAACTTATTTACCCGCAATAT
GGGTAATTGGGTAATGTTCAAATAAATACAAAAAAATCGGGAACGAAAACTGAATGCGACCAACATGCAA
TGTAATTCATGACATGAAACGTTTTATTGTTGCTGCGAACGTCAGCTAATAAATAAGTGGAAGAAAATAA
AAGTTTTTTTCTCTTGCAACGGAACGTTGTAGCCCTGAAAAGGACTTGTTTAAACAAATTTCAGATCTAT
AAATCATAAATCTAAAATTTTAATTGCGAACATGTACCAAATACTGCACTTTTTCACAATTTACTTTTTG
GCAGCCGTAGTCTTCGCTTTCGGCTTCTTGGCGGTAGCAGAAACCGATGCTTTCTTCACCGTCTTTTTGG
GTTTTGCAGACACCGCTGGCTTTGCCTTTGACGCTTTCGCTACTACAGCCTTTGGCTTCGCTGCAGTCAC
TTTCGCCTTTGTTGCGGCGGGCTTCGACTTTATGATTCCAGTTTTCTTGGCATCCTTGGCTTTTGCCTTC
TCAGTTTTCTTATTTTCGGCAGTCTTTTTGGTAGCCACAGCCTTCTTAGCTTTGGGCTTTTTGTCAGCAG
CCCCAACGGCAGTTTTTTTGGAGGAGACACCAATCTTCTTAGAGGCTACCTTCTTGCTTTGAACTTTTTT
CTCAGCAGACAAAACCTTCGACTTTGCCTTCGGATCCTTTTCCTTCTTGGCAGAGGCCGACAGTTTGAAA
GATCCAGATGCACCCTTTCCCTTAGTTTGGATAAGCTTTCCATTGACCACGGCCGATTTTAAGTACTTCT
TGATGAATGGCGCTAACTTTTGGGCGTCGCATTTATAAGTGGCAGTGATATATTTTTTGATTGCCAGAAG
TGATGAACCGCCACGTTCCTTTAAATTTTTAATGGAAGCGTCCACCATTTGCTGAGTTGGCGGATGTGAC
GGCGTCGCAGAGGCTTTCTTTGCCTTTGTGCCAGCAGATCCAGATGCCTTTTTTTGGACCACTTTCTTCT
CAACTGTCGCTGGTGGGGCAGCCACTGGGGAAGCGGACGTTGCAACTGCAGAATCAGACATCTTTTTTTC
ACTGAGAACACTTTTTTTCTGTTAAAAATGGCTCGCGCGCGGCCTACCAACCTCCTTTGCTCTGATGAGA
ATCGAGGAGGAGAGCACTTTAACAATGCTACTGACATCAGTCATTTACTATGTCGAAGTTTGCTTGAAGT
GTAAACTTTTTTTAATTTTTTAGTATTTTAAATCATTAATAAAAATAAGGTTTTAATAGTTCTACACTTT
TAAATAATTTTTTCGTCACTTTCCATTTTTAAAAGGATGTAATATGGGTTTTGAGACTTTCAAATGTTGA
TTGAATTTTTATATTCAAATTTTTAACTGGACCAATTTATAAAAAACATCTAATAAAATAAGAATCATTG
CAAATATTTCACTAATTCGTAATGTTTATTAAAATTGAAACGTTCATCCCCTAGAAGGGCTTCTGAAAGA
AGCGTCTATTATTAATTAAGATACTTTATTACTTGATTTAAGTTCACATTGAACTACAGAAAAATTTGCT
TTAAAGCAGCATTCAGAAATAATTTTCGATCGTTAAAAATACAGATACTTTCTTAAATAACATAATATTA
ATATAATAAATAATATTTTCTTAAATTATTAATGTGTTTGCTTGTTATTAATGTGTTTTCATGCATATTT
TAAAATAATTTGTTCTGAAATCAATCGATTTCCTCGCCACATATGCATTACCGTCTATGTAGTCAAATAA
ATAAATCAAATAAAAAATAAAAAGAAACAATTTTTGTATTATCCTTTATTATGTAATATATATTACATTC
CGCAACAAAATTAGCCAATTTCCGTGCTGAATTTTACATAGGTTTTATTTTTTACAGGCGTTTGAAGGGA
CAGTGTCAATTGTCCCGTACGACCTCTTCAATAATAACACTTTCTTCAGTTAACACATGGAAAAAATATA
AAATAGCTAGTTTTATTTTATTATTTTCTGTTATTTTATAAATATTGCCGTCATCAATGTAATTTCATTA
ATTTCAAACTGTCTTACACAGAATTCAGATTTTTTTTTAGATGTTTAAGGTTCAGAGTCCCTTTCCCCGC
ACGACACTTTCACTGCTTTAAAGGATGTTCGCACAAAGAACAAATAAAAATATATATTTTTATATATATT
TTATATTTATTAACCTCTTCTTTAATTTAATAAATGTCGAGCTTACAATTAAAATAAGATTATTTTTATT
CCTTCTCTGGCAGAATTAGTATTTTTACATATGATTTAAGACCCAGTACCGTTTGCGCCATAAATAATAG
AATATGAATTTTGTTCTTATTTTTTTTTTAAAGTTATAAATAGTCGGCAACAGAAAATTTTATCTCATTG
AATCTGGTTTGTGGTCCTGAAAAGGACCGATTATAGAGTACGCTAGCGCTTTATCTGCAAGTTAATGCCG
TGTCAGCTTAAGCACGCTCGCCGCGAATGCGTCGCGCTAACTGGATGTCTTTGGGCATTATGGTGACACG
CTTGGCATGAATGGCACACAAGTTGGTATCTTCGAAGAGACCAACCAGGTAGGCTTCGCTAGCTTCCTGC
AGAGCCATAACCGCCGAGCTCTGGAATCGCAAGTCCGTCTTAAAGTCCTGAGCGATTTCACGCACCAGAC
GCTGGAAAGGCAGCTTGCGGATTAGAAGCTCGGTGCTCTTTTGGTAGCGACGAATTTCACGCAAGGCCAC
GGTTCCAGGGCGATAGCGGTGGGGCTTCTTCACACCTCCGGTGGCTGGAGCACTCTTGCGAGCGGCCTTA
GTAGCCAGTTGTTTGCGTGGCGCCTTTCCACCAGTCGATTTGCGAGCAGTTTGCTTGGTACGAGCCATCT
CCGATTTGGGTTTCACTAAAGTTCACGTTCACTACTTCACGTTTGAAAACACAATAAACGATCAGAGCAT
TTGCTACCTACTTATATAGCAATCGTGGACGGTGAAAGAGAGAGAGAGAGAGAGAGAGAAAAACAGAGGC
CATTTCATTTGACGAGCGAAAAGCGAACGAACATATCGTTCGTACTCTCTCGGGTTTTTGTCGTTTTACC
TATAAATAGGGGCACACAGAAACGTTGAAATTAGTTCTTTAGTGACTTTCGTGCTGTGCGTGTATAATAG
TATAGAACAGTGAAAAATGACTGGTCGTGGTAAAGGAGGCAAAGGCTTGGGAAAGGGTGGCGCCAAGCGT
CATCGCAAAGTGCTGCGTGATAACATCCAAGGTATCACGAAGCCTGCTATCCGCCGTTTGGCCCGTCGAG
GCGGTGTGAAGCGCATATCTGGACTCATATACGAGGAAACGCGTGGCGTTCTGAAGGTTTTCTTGGAGAA
CGTAATTCGTGATGCCGTGACCTACACGGAACACGCCAAGAGGAAGACAGTTACAGCCATGGATGTTGTG
TACGCTCTGAAGAGGCAAGGCCGCACCCTCTACGGATTTGGCGGTTAAAAAGTGTACATCCTGTGTACCC
CTATTAAGCAATCGGTCCTTTTCAGGACCACCATTCAGTTTTTAAAAGGAGGAAGATTTTCAAAAAGTAT
TTAATTTTATTGGTCGGGACTCCCAAAAAATATGTTAAACTAAAAATAAATGTCTGTTGTTCGTACTCTT
TCAAATAGAATGTGTATTTCTAACATGGATTTGTACAGACTGTACAAATGGTTTCAGACACCGCATGTAC
AGCATCACATCGTGGTGTGCGATTGTTTAAAGAAGCAAATTATAGTTTATACCGCATATAGTAGAAAACC
CTTACTACATTACCATCTTTACGTTAATAATTCTTTATGATTTACTAATTACAACAAATTGCCAAGCTAA
AAAATTTTTCAATTCTTTGGTAATAATTTGGTCGTCCTGAAAAGGACGGTTTGATTGACGATTTTATGTA
CATGTAGGTTTTTAGCTTAGCCTTTGAAACGTTTAGGCCTTCTTCTCGGTCTTCTTGGGCAACAGAACAG
CCTGTATATTAGGCAACACGCCACCTTGTGCAATTGTGACGCCGGAGAGCAGCTTGTTTAACTCCTCGTC
GTTGCGGATGGCCAGTTGCAGATGACGCGGAATAATTCTAGTCTTCTTGTTGTCACGAGCAGCATTGCCA
GCCAACTCGAGAACCTCAGCGGCCAGATATTCCATTACGGCAGCTAGGTAAACTGGAGCGCCTGCACCAA
CACGCTCTGCGTAGTTTCCCTTCCGGAGCAAACGGTGAATACGGCCCACAGGGAATTGAAGACCGGCACG
GTTTGAGCGGGACTTTGCCTTTCCCTTCACTTTGCCACCTTTTCCACGTCCAGACATTTTGCTTTGCGTT
TATTTCACTTAGTTCACTTTACGCACGGAACACGAATGCTCGCCTAACCCAGACAGCGAAATATTTATAC
TTTTCCGTTTGCCTGCGCATTCAGTTAGGGGTGGGTGACTTAGACCTGAATTGACTGCTCGAAAAAAAGT
ATAAACGTGAACGCGTTCGGGCCCACATTACGATAAGTGAATTGTGTTTGTGAAAATATAAGTAACGTGA
ACAATGCCTCCGAAAACTAGTGGAAAGGCAGCCAAGAAGGCTGGCAAGGCTCAGAAGAACATCACCAAGA
CCGACAAGAAAAAGAAGCGCAAAAGGAAGGAGAGCTATGCCATCTACATTTACAAGGTTCTCAAGCAGGT
CCATCCTGACACCGGAATTTCGTCGAAGGCGATGAGCATAATGAACAGCTTTGTAAATGATATTTTCGAG
CGAATTGCTGCCGAAGCGTCTCGTCTAGCTCACTACAACAAGCGCTCGACCATCACCAGTCGGGAGATCC
AAACGGCTGTTCGCCTGCTTTTGCCTGGAGAGTTGGCCAAGCATGCTGTCAGTGAGGGAACCAAGGCTGT
CACCAAGTACACCAGCTCTAAATAATTTTCTCCTGCGAATGCGGACAATAATCCAAAACGGCCCTTTTCA
GGGCCACAATGTGTTATACCAAAGAAATGCATTTTTCAACTACCAATCATCGAATATGAATTTACAAATA
AAACTTATTTACCCGCAATATGGGTAATTGGGTAATGTTCAAATAAATACAAAAAAATCGGGAACGAAAA
CTGAATGCGACCAACATGCAATGTAATTCATGACATGAAACGTTTTATTGTTGCTGCGAACGTCAGCTAA
TAAATAAGTGGAAGAAAATAAAAGTTTTTTTCTCTTGCAACGGAACGTTGTAGCCCTGAAAAGGACTTGT
TTAAACAAATTTCAGATCTATAAATCATAAATCTAAAATTTTAATTGCGAACATGTACCAAATACTGCAC
TTTTTCACAATTTACTTTTTGGCAGCCGTAGTCTTCGCTTTCGGCTTCTTGGCGGTAGCAGAAACCGATG
CTTTCTTCACCGTCTTTTTGGGTTTTGCAGACACCGCTGGCTTTGCCTTTGACGCTTTCGCTACTACAGC
CTTTGGCTTCGCTGCAGTCACTTTCGCCTTTGTTGCGGCGGGCTTCGACTTTATGATTCCAGTTTTCTTG
GCATCCTTGGCTTTTGCCTTCTCAGTTTTCTTATTTTCGGCAGTCTTTTTGGTAGCCACAGCCTTCTTAG
CTTTGGGCTTTTTGTCAGCAGCCCCAACGGCAGTTTTTTTGGAGGAGACACCAATCTTCTTAGAGGCTAC
CTTCTTGCTTTGAACTTTTTTCTCAGCAGACAAAACCTTCGACTTTGCCTTCGGATCCTTTTCCTTCTTG
GCAGAGGCCGACAGTTTGAAAGATCCAGATGCACCCTTTCCCTTAGTTTGGATAAGCTTTCCATTGACCA
CGGCCGATTTTAAGTACTTCTTGATGAATGGCGCTAACTTTTGGGCGTCGCATTTATAAGTGGCAGTGAT
ATATTTTTTGATTGCCAGAAGTGATGAACCGCCACGTTCCTTTAAATTTTTAATGGAAGCGTCCACCATT
TGCTGAGTTGGCGGATGTGACGGCGTCGCAGAGGCTTTCTTTGCCTTTGTGCCAGCAGATCCAGATGCCT
TTTTTTGGACCACTTTCTTCTCAACTGTCGCTGGTGGGGCAGCCACTGGGGAAGCGGACGTTGCAACTGC
AGAATCAGACATCTTTTTTTCACTGAGAACACTTTTTTTCTGTTAAAAATGGCTCGCGCGCGGCCTACCA
ACCTCCTTTGCTCTGATGAGAATCGAGGAGGAGAGCACTTTAACAATGCTACTGACATCAGTCATTTACT
ATGTCGAAGTTTGCTTGAAGTGTAAACTTTTTTTAATTTTTTAGTATTTTAAATCATTAATAAAAATAAG
GTTTTAATAGTTCTACACTTTTAAATAATTTTTTCGTCACTTTCCATTTTTAAAAGGATGTAATATGGGT
TTTGAGACTTTCAAATGTTGATTGAATTTTTATATTCAAATTTTTAACTGGACCAATTTATAAAAAACAT
CTAATAAAATAAGAATCATTGCAAATATTTCACTAATTCGTAATGTTTATTAAAATTGAAACGTTCATCC
CCTAGAAGGGCTTCTGAAAGAAGCGTCTATTATTAATTAAGATACTTTATTACTTGATTTAAGTTCACAT
TGAACTACAGAAAAATTTGCTTTAAAGCAGCATTCAGAAATAATTTTCGATCGTTAAAAATACAGATACT
TTCTTAAATAACATAATATTAATATAATAAATAATATTTTCTTAAATTATTAATGTGTTTGCTTGTTATT
AATGTGTTTTCATGCATATTTTAAAATAATTTGTTCTGAAATCAATCGATTTCCTCGCCACATATGCATT
ACCGTCTATGTAGTCAAATAAATAAATCAAATAAAAAATAAAAAGAAACAATTTTTGTATTATCCTTTAT
TATGTAATATATATTACATTCCGCAACAAAATTAGCCAATTTCCGTGCTGAATTTTACATAGGTTTTATT
TTTTACAGGCGTTTGAAGGGACAGTGTCAATTGTCCCGTACGACCTCTTCAATAATAACACTTTCTTCAG
TTAACACATGGAAAAAATATAAAATAGCTAGTTTTATTTTATTATTTTCTGTTATTTTATAAATATTGCC
GTCATCAATGTAATTTCATTAATTTCAAACTGTCTTACACAGAATTCAGATTTTTTTTTAGATGTTTAAG
GTTCAGAGTCCCTTTCCCCGCACGACACTTTCACTGCTTTAAAGGATGTTCGCACAAAGAACAAATAAAA
ATATATATTTTTATATATATTTTATATTTATTAACCTCTTCTTTAATTTAATAAATGTCGAGCTTACAAT
TAAAATAAGATTATTTTTATTCCTTCTCTGGCAGAATTAGTATTTTTACATATGATTTAAGACCCAGTAC
CGTTTGCGCCATAAATAATAGAATATGAATTTTGTTCTTATTTTTTTTTTAAAGTTATAAATAGTCGGCA
ACAGAAAATTTTATCTCATTGAATCTGGTTTGTGGTCCTGAAAAGGACCGATTATAGAGTACGCTAGCGC
TTTATCTGCAAGTTAATGCCGTGTCAGCTTAAGCACGCTCGCCGCGAATGCGTCGCGCTAACTGGATGTC
TTTGGGCATTATGGTGACACGCTTGGCATGAATGGCACACAAGTTGGTATCTTCGAAGAGACCAACCAGG
TAGGCTTCGCTAGCTTCCTGCAGAGCCATAACCGCCGAGCTCTGGAATCGCAAGTCCGTCTTAAAGTCCT
GAGCGATTTCACGCACCAGACGCTGGAAAGGCAGCTTGCGGATTAGAAGCTCGGTGCTCTTTTGGTAGCG
ACGAATTTCACGCAAGGCCACGGTTCCAGGGCGATAGCGGTGGGGCTTCTTCACACCTCCGGTGGCTGGA
GCACTCTTGCGAGCGGCCTTAGTAGCCAGTTGTTTGCGTGGCGCCTTTCCACCAGTCGATTTGCGAGCAG
TTTGCTTGGTACGAGCCATCTCCGATTTGGGTTTCACTAAAGTTCACGTTCACTACTTCACGTTTGAAAA
CACAATAAACGATCAGAGCATTTGCTACCTACTTATATAGCAATCGTGGACGGTGAAAGAGAGAGAGAGA
GAGAGAGAGAAAAACAGAGGCCATTTCATTTGACGAGCGAAAAGCGAACGAACATATCGTTCGTACTCTC
TCGGGTTTTTGTCGTTTTACCTATAAATAGGGGCACACAGAAACGTTGAAATTAGTTCTTTAGTGACTTT
CGTGCTGTGCGTGTATAATAGTATAGAACAGTGAAAAATGACTGGTCGTGGTAAAGGAGGCAAAGGCTTG
GGAAAGGGTGGCGCCAAGCGTCATCGCAAAGTGCTGCGTGATAACATCCAAGGTATCACGAAGCCTGCTA
TCCGCCGTTTGGCCCGTCGAGGCGGTGTGAAGCGCATATCTGGACTCATATACGAGGAAACGCGTGGCGT
TCTGAAGGTTTTCTTGGAGAACGTAATTCGTGATGCCGTGACCTACACGGAACACGCCAAGAGGAAGACA
GTTACAGCCATGGATGTTGTGTACGCTCTGAAGAGGCAAGGCCGCACCCTCTACGGATTTGGCGGTTAAA
AAGTGTACATCCTGTGTACCCCTATTAAGCAATCGGTCCTTTTCAGGACCACCATTCAGTTTTTAAAAGG
AGGAAGATTTTCAAAAAGTATTTAATTTTATTGGTCGGGACTCCCAAAAAATATGTTAAACTAAAAATAA
ATGTCTGTTGTTCGTACTCTTTCAAATAGAATGTGTATTTCTAACATGGATTTGTACAGACTGTACAAAT
GGTTTCAGACACCGCATGTACAGCATCACATCGTGGTGTGCGATTGTTTAAAGAAGCAAATTATAGTTTA
TACCGCATATAGTAGAAAACCCTTACTACATTACCATCTTTACGTTAATAATTCTTTATGATTTACTAAT
TACAACAAATTGCCAAGCTAAAAAATTTTTCAATTCTTTGGTAATAATTTGGTCGTCCTGAAAAGGACGG
TTTGATTGACGATTTTATGTACATGTAGGTTTTTAGCTTAGCCTTTGAAACGTTTAGGCCTTCTTCTCGG
TCTTCTTGGGCAACAGAACAGCCTGTATATTAGGCAACACGCCACCTTGTGCAATTGTGACGCCGGAGAG
CAGCTTGTTTAACTCCTCGTCGTTGCGGATGGCCAGTTGCAGATGACGCGGAATAATTCTAGTCTTCTTG
TTGTCACGAGCAGCATTGCCAGCCAACTCGAGAACCTCAGCGGCCAGATATTCCATTACGGCAGCTAGGT
AAACTGGAGCGCCTGCACCAACACGCTCTGCGTAGTTTCCCTTCCGGAGCAAACGGTGAATACGGCCCAC
AGGGAATTGAAGACCGGCACGGTTTGAGCGGGACTTTGCCTTTCCCTTCACTTTGCCACCTTTTCCACGT
CCAGACATTTTGCTTTGCGTTTATTTCACTTAGTTCACTTTACGCACGGAACACGAATGCTCGCCTAACC
CAGACAGCGAAATATTTATACTTTTCCGTTTGCCTGCGCATTCAGTTAGGGGTGGGTGACTTAGACCTGA
ATTGACTGCTCGAAAAAAAGTATAAACGTGAACGCGTTCGGGCCCACATTACGATAAGTGAATTGTGTTT
GTGAAAATATAAGTAACGTGAACAATGCCTCCGAAAACTAGTGGAAAGGCAGCCAAGAAGGCTGGCAAGG
CTCAGAAGAACATCACCAAGACCGACAAGAAAAAGAAGCGCAAAAGGAAGGAGAGCTATGCCATCTACAT
TTACAAGGTTCTCAAGCAGGTCCATCCTGACACCGGAATTTCGTCGAAGGCGATGAGCATAATGAACAGC
TTTGTAAATGATATTTTCGAGCGAATTGCTGCCGAAGCGTCTCGTCTAGCTCACTACAACAAGCGCTCGA
CCATCACCAGTCGGGAGATCCAAACGGCTGTTCGCCTGCTTTTGCCTGGAGAGTTGGCCAAGCATGCTGT
CAGTGAGGGAACCAAGGCTGTCACCAAGTACACCAGCTCTAAATAATTTTCTCCTGCGAATGCGGACAAT
AATCCAAAACGGCCCTTTTCAGGGCCACAATGTGTTATACCAAAGAAATGCATTTTTCAACTACCAATCA
TCGAATATGAATTTACAAATAAAACTTATTTACCCGCAATATGGGTAATTGGGTAATGTTCAAATAAATA
CAAAAAAATCGGGAACGAAAACTGAATGCGACCAACATGCAATGTAATTCATGACATGAAACGTTTTATT
GTTGCTGCGAACGTCAGCTAATAAATAAGTGGAAGAAAATAAAAGTTTTTTTCTCTTGCAACGGAACGTT
GTAGCCCTGAAAAGGACTTGTTTAAACAAATTTCAGATCTATAAATCATAAATCTAAAATTTTAATTGCG
AACATGTACCAAATACTGCACTTTTTCACAATTTACTTTTTGGCAGCCGTAGTCTTCGCTTTCGGCTTCT
TGGCGGTAGCAGAAACCGATGCTTTCTTCACCGTCTTTTTGGGTTTTGCAGACACCGCTGGCTTTGCCTT
TGACGCTTTCGCTACTACAGCCTTTGGCTTCGCTGCAGTCACTTTCGCCTTTGTTGCGGCGGGCTTCGAC
TTTATGATTCCAGTTTTCTTGGCATCCTTGGCTTTTGCCTTCTCAGTTTTCTTATTTTCGGCAGTCTTTT
TGGTAGCCACAGCCTTCTTAGCTTTGGGCTTTTTGTCAGCAGCCCCAACGGCAGTTTTTTTGGAGGAGAC
ACCAATCTTCTTAGAGGCTACCTTCTTGCTTTGAACTTTTTTCTCAGCAGACAAAACCTTCGACTTTGCC
TTCGGATCCTTTTCCTTCTTGGCAGAGGCCGACAGTTTGAAAGATCCAGATGCACCCTTTCCCTTAGTTT
GGATAAGCTTTCCATTGACCACGGCCGATTTTAAGTACTTCTTGATGAATGGCGCTAACTTTTGGGCGTC
GCATTTATAAGTGGCAGTGATATATTTTTTGATTGCCAGAAGTGATGAACCGCCACGTTCCTTTAAATTT
TTAATGGAAGCGTCCACCATTTGCTGAGTTGGCGGATGTGACGGCGTCGCAGAGGCTTTCTTTGCCTTTG
TGCCAGCAGATCCAGATGCCTTTTTTTGGACCACTTTCTTCTCAACTGTCGCTGGTGGGGCAGCCACTGG
GGAAGCGGACGTTGCAACTGCAGAATCAGACATCTTTTTTTCACTGAGAACACTTTTTTTCTGTTAAAAA
TGGCTCGCGCGCGGCCTACCAACCTCCTTTGCTCTGATGAGAATCGAGGAGGAGAGCACTTTAACAATGC
TACTGACATCAGTCATTTACTATGTCGAAGTTTGCTTGAAGTGTAAACTTTTTTTAATTTTTTAGTATTT
TAAATCATTAATAAAAATAAGGTTTTAATAGTTCTACACTTTTAAATAATTTTTTCGTCACTTTCCATTT
TTAAAAGGATGTAATATGGGTTTTGAGACTTTCAAATGTTGATTGAATTTTTATATTCAAATTTTTAACT
GGACCAATTTATAAAAAACATCTAATAAAATAAGAATCATTGCAAATATTTCACTAATTCGTAATGTTTA
TTAAAATTGAAACGTTCATCCCCTAGAAGGGCTTCTGAAAGAAGCGTCTATTATTAATTAAGATACTTTA
TTACTTGATTTAAGTTCACATTGAACTACAGAAAAATTTGCTTTAAAGCAGCATTCAGAAATAATTTTCG
ATCGTTAAAAATACAGATACTTTCTTAAATAACATAATATTAATATAATAAATAATATTTTCTTAAATTA
TTAATGTGTTTGCTTGTTATTAATGTGTTTTCATGCATATTTTAAAATAATTTGTTCTGAAATCAATCGA
TTTCCTCGCCACATATGCATTACCGTCTATGTAGTCAAATAAATAAATCAAATAAAAAATAAAAAGAAAC
AATTTTTGTATTATCCTTTATTATGTAATATATATTACATTCCGCAACAAAATTAGCCAATTTCCGTGCT
GAATTTTACATAGGTTTTATTTTTTACAGGCGTTTGAAGGGACAGTGTCAATTGTCCCGTACGACCTCTT
CAATAATAACACTTTCTTCAGTTAACACATGGAAAAAATATAAAATAGCTAGTTTTATTTTATTATTTTC
TGTTATTTTATAAATATTGCCGTCATCAATGTAATTTCATTAATTTCAAACTGTCTTACACAGAATTCAG
ATTTTTTTTTAGATGTTTAAGGTTCAGAGTCCCTTTCCCCGCACGACACTTTCACTGCTTTAAAGGATGT
TCGCACAAAGAACAAATAAAAATATATATTTTTATATATATTTTATATTTATTAACCTCTTCTTTAATTT
AATAAATGTCGAGCTTACAATTAAAATAAGATTATTTTTATTCCTTCTCTGGCAGAATTAGTATTTTTAC
ATATGATTTAAGACCCAGTACCGTTTGCGCCATAAATAATAGAATATGAATTTTGTTCTTATTTTTTTTT
TAAAGTTATAAATAGTCGGCAACAGAAAATTTTATCTCATTGAATCTGGTTTGTGGTCCTGAAAAGGACC
GATTATAGAGTACGCTAGCGCTTTATCTGCAAGTTAATGCCGTGTCAGCTTAAGCACGCTCGCCGCGAAT
GCGTCGCGCTAACTGGATGTCTTTGGGCATTATGGTGACACGCTTGGCATGAATGGCACACAAGTTGGTA
TCTTCGAAGAGACCAACCAGGTAGGCTTCGCTAGCTTCCTGCAGAGCCATAACCGCCGAGCTCTGGAATC
GCAAGTCCGTCTTAAAGTCCTGAGCGATTTCACGCACCAGACGCTGGAAAGGCAGCTTGCGGATTAGAAG
CTCGGTGCTCTTTTGGTAGCGACGAATTTCACGCAAGGCCACGGTTCCAGGGCGATAGCGGTGGGGCTTC
TTCACACCTCCGGTGGCTGGAGCACTCTTGCGAGCGGCCTTAGTAGCCAGTTGTTTGCGTGGCGCCTTTC
CACCAGTCGATTTGCGAGCAGTTTGCTTGGTACGAGCCATCTCCGATTTGGGTTTCACTAAAGTTCACGT
TCACTACTTCACGTTTGAAAACACAATAAACGATCAGAGCATTTGCTACCTACTTATATAGCAATCGTGG
ACGGTGAAAGAGAGAGAGAGAGAGAGAGAGAAAAACAGAGGCCATTTCATTTGACGAGCGAAAAGCGAAC
GAACATATCGTTCGTACTCTCTCGGGTTTTTGTCGTTTTACCTATAAATAGGGGCACACAGAAACGTTGA
AATTAGTTCTTTAGTGACTTTCGTGCTGTGCGTGTATAATAGTATAGAACAGTGAAAAATGACTGGTCGT
GGTAAAGGAGGCAAAGGCTTGGGAAAGGGTGGCGCCAAGCGTCATCGCAAAGTGCTGCGTGATAACATCC
AAGGTATCACGAAGCCTGCTATCCGCCGTTTGGCCCGTCGAGGCGGTGTGAAGCGCATATCTGGACTCAT
ATACGAGGAAACGCGTGGCGTTCTGAAGGTTTTCTTGGAGAACGTAATTCGTGATGCCGTGACCTACACG
GAACACGCCAAGAGGAAGACAGTTACAGCCATGGATGTTGTGTACGCTCTGAAGAGGCAAGGCCGCACCC
TCTACGGATTTGGCGGTTAAAAAGTGTACATCCTGTGTACCCCTATTAAGCAATCGGTCCTTTTCAGGAC
CACCATTCAGTTTTTAAAAGGAGGAAGATTTTCAAAAAGTATTTAATTTTATTGGTCGGGACTCCCAAAA
AATATGTTAAACTAAAAATAAATGTCTGTCGTTCGTACTCTTTCAAATAGAATGTGTATTTCTAACATGG
ATTTGTACAGACTGTACAAATGGTTTCAGACACCGCATGTACAGCATCACATCGTGGTGTGCGATTGTTT
AAAGAAGCAAATTATAGTTTATACCGCATATAGTAGAAAACCCTTACTACATTACCATCTTTACGTTAAT
AATTCTTTATGATTTACTAATTACAACAAATTGCCAAGCTAAAAAATTTTTCAATTCTTTGGTAATAATT
TGGTCGTCCTGAAAAGGACGGTTTGATTGACGATTTTATGTACATGTAGGTTTTTAGCTTAGCCTTTGAA
ACGTTTAGGCCTTCTTCTCGGTCTTCTTGGGCAACAGAACAGCCTGTATATTAGGCAACACGCCACCTTG
TGCAATTGTGACGCCGGAGAGCAGCTTGTTTAACTCCTCGTCGTTGCGGATGGCCAGTTGCAGATGACGC
GGAATAATTCTAGTCTTCTTGTTGTCACGAGCAGCATTGCCAGCCAACTCGAGAACCTCAGCGGCCAGAT
ATTCCATTACGGCAGCTAGGTAAACTGGAGCGCCTGCACCAACACGCTCTGCGTAGTTTCCCTTCCGGAG
CAAACGGTGAATACGGCCCACAGGGAATTGAAGACCGGCACGGTTTGAGCGGGACTTTGCCTTTCCCTTC
ACTTTGCCACCTTTTCCACGTCCAGACATTTTGCTTTGCGTTTATTTCACTTAGTTCACTTTACGCACGG
AACACGAATGCTCGCCTAACCCAGACAGCGAAATATTTATACTTTTCCGTTTGCCTGCGCATTCAGTTAG
GGGTGGGTGACTTAGACCTGAATTGACTGCTCGAAAAAAAGTATAAACGTGAACGCGTTCGGGCCCACAT
TACGATAAGTGAATTGTGTTTGTGAAAATATAAGTAACGTGAACAATGCCTCCGAAAACTAGTGGAAAGG
CAGCCAAGAAGGCTGGCAAGGCTCAGAAGAACATCACCAAGACCGACAAGAAAAAGAAGCGCAAAAGGAA
GGAGAGCTATGCCATCTACATTTACAAGGTTCTCAAGCAGGTCCATCCTGACACCGGAATTTCGTCGAAG
GCGATGAGCATAATGAACAGCTTTGTAAATGATATTTTCGAGCGAATTGCTGCCGAAGCGTCTCGTCTAG
CTCACTACAACAAGCGCTCGACCATCACCAGTCGGGAGATCCAAACGGCTGTTCGCCTGCTTTTGCCTGG
AGAGTTGGCCAAGCATGCTGTCAGTGAGGGAACCAAGGCTGTCACCAAGTACACCAGCTCTAAATAATTT
TCTCCTGCGAATGCGGACAATAATCCAAAACGGCCCTTTTCAGGGCCACAATGTGTTATACCAAAGAAAT
GCATTTTTCAACTACCAATCATCGAATATGAATTTACAAATAAAACTTATTTACCCGCAATATGGGTAAT
TGGGTAATGTTCAAATAAATACAAAAAAATCGGGAACGAAAACTGAATGCGACCAACATGCAATGTAATT
CATGACATGAAACGTTTTATTGTTGCTGCGAACGTCAGCTAATAAATAAGTGGAAGAAAATAAAAGTTTT
TTTCTCTTGCAACGGAACGTTGTAGCCCTGAAAAGGACTTGTTTAAACAAATTTCAGATCTATAAATCAT
AAATCTAAAATTTTAATTGCGAACATGTACCAAATACTGCACTTTTTCACAATTTACTTTTTGGCAGCCG
TAGTCTTCGCTTTCGGCTTCTTGGCGGTAGCAGAAACCGATGCTTTCTTCACCGTCTTTTTGGGTTTTGC
AGACACCGCTGGCTTTGCCTTTGACGCTTTCGCTACTACAGCCTTTGGCTTCGCTGCAGTCACTTTCGCC
TTTGTTGCGGCGGGCTTCGACTTTATGATTCCAGTTTTCTTGGCATCCTTGGCTTTTGCCTTCTCAGTTT
TCTTATTTTCGGCAGTCTTTTTGGTAGCCACAGCCTTCTTAGCTTTGGGCTTTTTGTCAGCAGCCCCAAC
GGCAGTTTTTTTGGAGGAGACACCAATCTTCTTAGAGGCTACCTTCTTGCTTTGAACTTTTTTCTCAGCA
GACAAAACCTTCGACTTTGCCTTCGGATCCTTTTCCTTCTTGGCAGAGGCCGACAGTTTGAAAGATCCAG
ATGCACCCTTTCCCTTAGTTTGGATAAGCTTTCCATTGACCACGGCCGATTTTAAGTACTTCTTGATGAA
TGGCGCTAACTTTTGGGCGTCGCATTTATAAGTGGCAGTGATATATTTTTTGATTGCCAGAAGTGATGAA
CCGCCACGTTCCTTTAAATTTTTAATGGAAGCGTCCACCATTTGCTGAGTTGGCGGATGTGACGGCGTCG
CAGAGGCTTTCTTTGCCTTTGTGCCAGCAGATCCAGATGCCTTTTTTTGGACCACTTTCTTCTCAACTGT
CGCTGGTGGGGCAGCCACTGGGGTAGCGGACGTTGCAACTGCAGAATCAGACATCTTTTTTTCACTGAGA
ACACTTTTTTTCTGTTAAAAATGGCTCGCGCGCGGCCTACCAACCTCCTTTGCTCTGATGAGAATCGAGG
AGGAGAGCACTTTAACAATGCTACTGACATCAGTCATTTACTATGTCGAAGTTTGCTTGAAGTGTAAACT
TTTTTTAATTTTTTAGTATTTTAAATCATTAATAAAAATAAGGTTTTAATAGTTCTACACTTTTAAATAA
TTTTTTCGTCACTTTCCATTTTTAAAAGGATGTAATATGGGTTTTGAGACTTTCAAATGTTGATTGAATT
TTTATATTCAAATTTTTAACTGGCCCAATTTATAAAAAACATCTAATAAAATAAGAATCATTGCAAATAT
TTCACTAATTCGTAATGTTTATTAAAATTGAAACGTTCATCCCCTAGAAGGGCTTCTGAAAGAAGCGTCT
ATTATTAATTAAGATACTTTATTACTTGATTTAAGTTCACATTGAACTACAGAAAAATTTGCTTTAAAGC
AGCATTCAGAAATAATTTTCGATCGTTAAAAATACAGATACTTTCTTAAATAACATAATATTAATATAAT
AAATAATATTTTCTTAAATTATTAATGTGTTTGCTTGTTATTAATGTGTTTTCATGCATATTTTAAAATA
ATTTGTTCTGAAATCAATCGATTTCCTCGCCACATATGCATTACCGTCTATGTAGTCAAATAAATAAATC
AAATAAAAAATAAAAAGAAACAATTTTTGTATTATCCTTTATTATGTAATATATATTACATTCCGCAACA
AAATTAGCCAATTTCCGTGCTGAATTTTACATAGGTTTTATTTTTTACAGGCGTTTGAAGGGACAGTGTC
AATTGTCCCGTACGACCTCTTCAATAATAACACTTTCTTCAGTTAACACATGGAAAAAATATAAAATAGC
TAGTTTTATTTTATTATTTTCTGTTATTTTATAAATATTGCCGTCATCAATGTAATTTCATTAATTTCAA
ACTGTCTTACACAGAATTCAGATTTTTTTTTAGATGTTTAAGGTTCAGAGTCCCTTTCCCCGCACGACAC
TTTCACTGCTTTAAAGGATGTTCGCACAAAGAACAAATAAAAATATATATTTTTATATATATTTTATATT
TATTAACCTCTTCTTTAATTTAATAAATGTCGAGCTTACAATTAAAATAAGATTATTTTTATTCCTTCTC
TGGCAGAATTAGTATTTTTACATATGATTTAAGACCCAGTACCGTTTGCGCCATAAATAATAGAATATGA
ATTTTGTTCTTATTTTTTTTTTAAAGTTATAAATAGTCGGCAACAGAAAATTTTATCTCATTGAATCTGG
TTTGTGGTCCTGAAAAGGACCGATTATAGAGTACGCTAGCGCTTTATCTGCAAGTTAATGCCGTGTCAGC
TTAAGCACGCTCGCCGCGAATGCGTCGCGCTAACTGGATGTCTTTGGGCATTATGGTGACACGCTTGGCA
TGAATGGCACACAAGTTGGTATCTTCGAAGAGACCAACCAGGTAGGCTTCGCTAGCTTCCTGCAGAGCCA
TAACCGCCGAGCTCTGGAATCGCAAGTCCGTCTTAAAGTCCTGAGCGATTTCACGCACCAGACGCTGGAA
AGGCAGCTTGCGGATTAGAAGCTCGGTGCTCTTTTGGTAGCGACGAATTTCACGCAAGGCCACGGTTCCA
GGGCGATAGCGGTGGGGCTTCTTCACACCTCCGGTGGCTGGAGCACTCTTGCGAGCGGCCTTAGTAGCCA
GTTGTTTGCGTGGCGCCTTTCCACCAGTCGATTTGCGAGCAGTTTGCTTGGTACGAGCCATCTCCGATTT
GGGTTTCACTAAAGTTCACGTTCACTACTTCACGTTTGAAAACACAATAAACGATCAGAGCATTTGCTAC
CTACTTATATAGCAATCGTGGACGGTGAAAGAGAGAGAGAGAGAGAGAGAGAAAAACAGAGGCCATTTCA
TTTGACGAGCGAAAAGCGAACGAACATATCGTTCGTACTCTCTCGGGTTTTTGTCGTTTTACCTATAAAT
AGGGGCACACAGAAACGTTGAAATTAGTTCTTTAGTGACTTTCGTGCTGTGCGTGTATAATAGTATAGAA
CAGTGAAAAATGACTGGTCGTGGTAAAGGAGGCAAAGGCTTGGGAAAGGGTGGCGCCAAGCGTCATCGCA
AAGTGCTGCGTGATAACATCCAAGGTATCACGAAGCCTGCTATCCGCCGTTTGGCCCGTCGAGGCGGTGT
GAAGCGCATATCTGGACTCATATACGAGGAAACGCGTGGCGTTCTGAAGGTTTTCTTGGAGAACGTAATT
CGTGATGCCGTGACCTACACGGAACACGCCAAGAGGAAGACAGTTACAGCCATGGATGTTGTGTACGCTC
TGAAGAGGCAAGGCCGCACCCTCTACGGATTTGGCGGTTAAAAAGTGTACATCCTGTGTACCCCTATTAA
GCAATCGGTCCTTTTCAGGACCACCATTCAGTTTTTAAAAGGAGGAAGATTTTCAAAAAGTATTTAATTT
TATTGGTCGGGACTCCCAAAAAATATGTTAAACTAAAAATAAATGTCTGTCGTTCGTACTCTTTCAAATA
GAATGTGTATTTCTAACATGGATTTGTACAGACTGTACAAATGGTTTCAGACACCGCATGTACAGCATCA
CATCGTGGTGTGCGATTGTTTAAAGAAGCAAATTATAGTTTATACCGCATATAGTAGAAAACCCTTACTA
CATTACCATCTTTACGTTAATAATTCTTTATGATTTACTAATTACAACAAATTGCCAAGCTAAAAAATTT
TTCAATTCTTTGGTAATAATTTGGTCGTCCTGAAAAGGACGGTTTGATTGACGATTTTATGTACATGTAG
GTTTTTAGCTTAGCCTTTGAAACGTTTAGGCCTTCTTCTCGGTCTTCTTGGGCAACAGAACAGCCTGTAT
ATTAGGCAACACGCCACCTTGTGCAATTGTGACGCCGGAGAGCAGCTTGTTTAACTCCTCGTCGTTGCGG
ATGGCCAGTTGCAGATGACGCGGAATAATTCTAGTCTTCTTGTTGTCACGAGCAGCATTGCCAGCCAACT
CGAGAACCTCAGCGGCCAGATATTCCATTACGGCAGCTAGGTAAACTGGAGCGCCTGCACCAACACGCTC
TGCGTAGTTTCCCTTCCGGAGCAAACGGTGAATACGGCCCACAGGGAATTGAAGACCGGCACGGTTTGAG
CGGGACTTTGCCTTTCCCTTCACTTTGCCACCTTTTCCACGTCCAGACATTTTGCTTTGCGTTTATTTCA
CTTAGTTCACTTTACGCACGGAACACGAATGCTCGCCTAACCCAGACAGCGAAATATTTATACTTTTCCG
TTTGCCTGCGCATTCAGTTAGGGGTGGGTGACTTAGACCTGAATTGACTGCTCGAAAAAAAGTATAAACG
TGAACGCGTTCGGGCCCACATTACGATAAGTGAATTGTGTTTGTGAAAATATAAGTAACGTGAACAATGC
CTCCGAAAACTAGTGGAAAGGCAGCCAAGAAGGCTGGCAAGGCTCAGAAGAACATCACCAAGACCGACAA
GAAAAAGAAGCGCAAAAGGAAGGAGAGCTATGCCATCTACATTTACAAGGTTCTCAAGCAGGTCCATCCT
GACACCGGAATTTCGTCGAAGGCGATGAGCATAATGAACAGCTTTGTAAATGATATTTTCGAGCGAATTG
CTGCCGAAGCGTCTCGTCTAGCTCACTACAACAAGCGCTCGACCATCACCAGTCGGGAGATCCAAACGGC
TGTTCGCCTGCTTTTGCCTGGAGAGTTGGCCAAGCATGCTGTCAGTGAGGGAACCAAGGCTGTCACCAAG
TACACCAGCTCTAAATAATTTTCTCCTGCGAATGCGGACAATAATCCAAAACGGCCCTTTTCAAGGCCAC
AATGTGTTATACCAAAGAAATGCATTTTTCAACTACCAATCATCGAATATGAATTTACAAATAAAACTTA
TTTACCCGCAATATGGGTAATTGGGTAATGTTCAAATAAATACAAAAAAATCGGGAACGAAAACTGAATG
CGACCAACATGCAATGTAATTCATGACATGAAACGTTTTATTGTTGCTGCGAACGTCAGCTAATAAATAA
GTGGAAGAAAATAAAAGTTTTTTTCTCTTGCAACGGAACGTTGTAGCCCTGAAAAGGACTTGTTTAAACA
AATTTCAGATCTATAAATCATAAATCTAAAATTTTAATTGCGAACATGTACCAAATACTGCACTTTTTCA
CAATTTACTTTTTGGCAGCCGTAGTCTTCGCTTTCGGCTTCTTGGCGGTAGCAGAAACCGATGCTTTCTT
CACCGTCTTTTTGGGTTTTGCAGACACCGCTGGCTTTGCCTTTGACGCTTTCGCTACTACAGCCTTTGGC
TTCGCTGCAGTCACTTTCGCCTTTGTTGCGGCGGGCTTCGACTTTATGATTCCAGTTTTCTTGGCATCCT
TGGCTTTTGCCTTCTCAGTTTTCTTATTTTCGGCAGTCTTTTTGGTAGCCACAGCCTTCTTAGCTTTGGG
CTTTTTGTCAGCAGCCCCAACGGCAGTTTTTTTGGAGGAGACACCAATCTTCTTAGAGGCTACCTTCTTG
CTTTGAACTTTTTTCTCAGCAGACAAAACCTTCGACTTTGCCTTCGGATCCTTTTCCTTCTTGGCAGAGG
CCGACAGTTTGAAAGATCCAGATGCACCCTTTCCCTTAGTTTGAATAAGCTTTCCATTGACCACGGCCGA
TTTTAAGTACTTCTTGATGAATGGCGCTAACTTTTGGGCGTCGCATTTATAAGTGGCAGTGATATATTTT
TTGATTGCCAGAAGTGATGAACCGCCATGTTCCTTTAAATTTTTAATGGAAGCGTCCACCATTTGCTGAG
TTGGCGGATGTGACGGCGTCGCAGAGGCTTTCTTTGCCTTTGTGCCAGCAGATCCAGATGCCTTTTTTTG
GACCACTTTCTTCTCAACTGTCGCTGGTGGGGCAGCCACTGGGGAAGCGGACGTTGCAACTGCAGAATCA
GACATCTTTTTTTCACTGAGAACACTTTTTTTCTGTTAAAAATGGCTCGCGCGCTGCCTACCAACCTCCT
TTGCTCTGATGAGAATCGAGGAGGAGAGCACTTTAACAATGCTACTGACATCAGTCATTTACTATGTCGA
AGTTTGCTTGAAGTGTAAACTTTTTTTAATTTTTTAGTATTTTAAATCATTAATAAAAATAAGGTTTTAA
TAGTTCTACACTTTTAAATAATTTTTTCGTCACTTTCCATTTTTAAAAGGATGTAATATGGGTTTTGAGA
CTTTCAAATGTTGATTGAATTTTTATATTCAAATTTTTAACTGGACCAATTTATAAAAAAACATCTAATA
AAATAAGAATCATTGCAAATATTTCACTAATTCGTAATGTTTATTAAAATTGAAACGTTCATCCCCTAGA
AGGGCTTCTGAAAGAAGCGTCTATTATTAATTAAGATACTTTATTACTTGATTTAAGTTCACATTGAACT
ACAGAAAAATTTGCTTTAAAGCAGCATTCAGAAATAATTTTCGATCGTTAAAAATACAGATACTTTCTTA
AATAACATAATATTAATATAATAAATAATATTTTCTTAAATTATTAATGTGGTTGCTTGTTATTAATGTG
TTTTCATGCATATTTTAAAATAATTTGTTCTGAAATCAATCGATTTCCTCGCCACATATGCATTACCGTC
TATGTAGTCAAATAAATAAATCAAATAAAAAATAAAAAGAAACAATTTTTGTATTATCCTTTATTATGTA
ATATATATTACATTCCGCAACAAAATTAGCCAATTTCCGTGCTGAATTTTACATAGGTTTTATTTTTTAC
AGGCGTTTGAAGGGACAGTGTCAATTGTCCCGTACGACCTCTTCAATAATAACACTTTCTTCAGTTAACA
CATGGAAAAAATATAAAATAGCTAGTTTTATTTTATTATTTTCTGTTATTTTATAAATATTGCCGTCATC
AATGTAATTTCATTAATTTCAAACTGTCTTACACAGAATTCAGATTTTTTTTTAGATGTTTAAGGTTCAG
AGTCCCTTTCCCCGCACGACACTTTCACTGCTTTAAAGGATGTTCGCACAAAGAACAAATAAAAATATAT
ATTTTTATATATATTTTATATTTATTAACCTCTTCTTTAATTTAATAAATGTCGAGCTTACAATTAAAAT
AAGATTATTTTTATTCCTTCTCTGGCAGAATTAGTATTTTTACATATGATTTAAGACCCAGTACCGTTTG
CGCCATAAATAATAGAATATGAATTTTGTTCTTATTTTTTTTTTAAAGTTATAAATAGTCGGCAACAGAA
AATTTTATCTCATTGAATCTGGTTTGTGGTCCTGAAAAGGACCGATTATAGAGTACGCTAGCGCTTTATC
TGCAAGTTAAGGCCGTGTCAGCTTAAGCACGCTCGCCGCGAATGCGTCGCGCTAACTGGATGTCTTTGGG
CATTATGGTGACACGCTTGGCATGAATGGCACACAAGTTGGTATCTTCGAAGAGACCAACCAGGTAGGCT
TCGCTAGCTTCCTGCAGAGCCATAACCGCCGAGCTCTGGAATCGCAAGTCCGTCTTAAAGTCCTGAGCGA
TTTCACGCACCAGACGCTGGAAAGGCAGCTTGCGGATTAGAAGCTCGGTGCTCTTTTGGTAGCGACGAAT
TTCACGCAAGGCCACGGTTCCAGGGCGATAGCGGTGGGGCTTCTTCACACCTCCGGTGGCTGGAGCACTC
TTGCGAGCGGCCTTAGTAGCCAGTTGTTTGCGTGGCGCCTTTCCACCAGTCGATTTGCGAGCAGTTTGCT
TGGTACGAGCCATCTCCGATTTGGGTTTCACTAAAGTTCACGTTCACTACTTCACGTTTGAAAACACAAT
AAACGATCAGAGCATTTGCTACCTACTTATATAGCAATCGTGGACGGTGAAAGAGAGAGAGAGAGAGAGA
GAGAGAAAAACGGAGGCCATTTCATTTGACGAGCGAAAAGCGAACGAACATATCGTTCGTACTCTCTCGG
GTTTTTGTCGTTTTACCTATAAATAGGGGCACACAGAAACGTTGAAATTAGTTCTTTAGTGACTTTCGTG
CTGTGCGTGTATAATAGTATAGAACAGTGAAAAATGACTGGTCGTGGTAAAGGAGGCAAAGGCTTGGGAA
AGGGTGGCGCCAAGCGTCATCGCAAAGTGCTGCGTGATAACATCCAAGGTATCACGAAGCCTGCTATCCG
CCGTTTGGCCCGTCGAGGCGGTGTGAAGCGCATATCTGGACTCATATACGAGGAAACGCGTGGCGTTCTG
AAGGTTTTCTTGGAGAACGTAATTCGTGATGCCGTGACCTACACGGAACACGCCAAGAGGAAGACAGTTA
CAGCCATGGATGTTGTGTACGCTCTGAAGAGGCAAGGCCGCACCCTCTACGGATTTGGCGGTTAAAAAGT
GTACATCCTGTGTACCCCTATTAAGCAATCGGTCCTTTTCAGGACCACCATTCAGTTTTTAAAAGGAGGA
AGATTTTCAAAAAGTATTTAATTTTATTGGTCGGGACTCCCAAAAAATATGTTAAACTAAAAATAAATGT
CTGTTGTTCGTACTCTTTCAAATAGAATGTGTATTTCTAACATGGATTTGTACAGACTGTACAAATGGTT
TCAGACACCGCATGTACAGCATCACATCGTGGTGTGCGATTGTTTAAAGAAGCAAATTATAGTTTATACC
GCATATAGTAGAAAACCCTTACTACATTACCATCTTTACGTTAATAATTCTTTATGATTTACTAATTACA
ACAAATTGCCAAGCTAAAAAATTTTTCAATTCTTTGGTAATAATTTGGTCGTCCTGAAAAGGACGGTTTG
ATTGACGATTTTATGTACATGTAGGTTTTTAGCTTAGCCTTTGAAACGTTTAGGCCTTCTTCTCGGTCTT
CTTGGGCAACAGAACAGCCTGTATATTAGGCAACACGCCACCTTGTGCAATTGTGACGCCGGAGAGCAGC
TTGTTTAACTCCTCGTCGTTGCGGATGGCCAGTTGCAGATGACGCGGAATAATTCTAGTCTTCTTGTTGT
CACGAGCAGCATTGCCAGCCAACTCGAGAACCTCAGCGGCCAGATATTCCATTACGGCAGCTAGGTAAAC
TGGAGCGCCTGCACCAACACGCTCTGCGTAGTTTCCCTTCCGGAGCAAACGGTGAATACGGCCCACAGGG
AATTGAAGACCGGCACGGTTTGAGCGGGACTTTGCCTTTCCCTTCACTTTGCCACCTTTTCCACGTCCAG
ACATTTTGCTTTGCGTTTATTTCACTTAGTTCACTTTACGCACGGAACACGAATGCTCGCCTAACCCAGA
CAGCGAAATATTTATACTTTTCCGTTTGCCTGCGCATTCAGTTAGGGGTGGGTGACTTAGACCTGAATTG
ACTGCTCGAAAAAAAGTATAAACGTGAACGCGTTCGGGCCCACATTACGATAAGTGAATTGTGTTTGTGA
AAATATAAGTAACGTGAACAATGCCTCCGAAAACTAGTGGAAAGGCAGCCAAGAAGGCTGGCAAGGCTCA
GAAGAACATCACCAAGACCGACAAGAAAAAGAAGCGCAAAAGGAAGGAGAGCTATGCCATCTACATTTAC
AAGGTTCTCAAGCAGGTCCATCCTGACACCGGAATTTCGTCGAAGGCGATGAGCATAATGAACAGCTTTG
TAAATGATATTTTCGAGCGAATTGCTGCCGAAGCGTCTCGTCTAGCTCACTACAACAAGCGCTCGACCAT
CACCAGTCGGGAGATCCAAACGGCTGTTCGCCTGCTTTTGCCTGGAGAGTTGGCCAAGCATGCTGTCAGT
GAGGGAACCAAGGCTGTCACCAAGTACACCAGCTCTAAATAATTTTCTCCTGCGAATGCGGACAATAATC
CAAAACGGCCCTTTTCAAGGCCACAATGTGTTATACCAAAGAAATGCATTTTTCAACTACCAATCATCGA
ATATGAATTTACAAATAAAACTTATTTACCCGCAATATGGGTAATTGGGTAATGTTCAAATAAATACAAA
AAAATCGGGAACGAAAACTGAATGCGACCAACATGCAATGTAATTCATGACATGAAACGTTTTATTGTTG
CTGCGAACGTCAGCTAATAAATAAGTGGAAGAAAATAAAAGTTTTTTTCTCTTGCAACGGAACGTTGTAG
CCCTGAAAAGGACTTGTTTAAACAAATTTCAGATCTATAAATCATAAATCTAAAATTTTAATTGCGAACA
TGTACCAAATACTGCACTTTTTCACAATTTACTTTTTGGCAGCCGTAGTCTTCGCTTTCGGCTTCTTGGC
GGTAGCAGAAACCGATGCTTTCTTCACCGTCTTTTTGGGTTTTGCAGACACCGCTGGCTTTGCCTTTGAC
GCTTTCGCTACTACAGCCTTTGGCTTCGCTGCAGTCACTTTCGCCTTTGTTGCGGCGGGCTTCGACTTTA
TGATTCCAGTTTTCTTGGCATCCTTGGCTTTTGCCTTCTCAGTTTTCTTATTTTCGGCAGTCTTTTTGGT
AGCCACAGCCTTCTTAGCTTTGGGCTTTTTGTCAGCAGCCCCAACGGCAGTTTTTTTGGAGGAGACACCA
ATCTTCTTAGAGGCTACCTTCTTGCTTTGAACTTTTTTCTCAGCAGACAAAACCTTCGACTTTGCCTTCG
GATCCTTTTCCTTCTTGGCAGAGGCCGACAGTTTGAAAGATCCAGATGCACCCTTTCCCTTAGTTTGAAT
AAGCTTTCCATTGACCACGGCCGATTTTAAGTACTTCTTGATGAATGGCGCTAACTTTTGGGCGTCGCAT
TTATAAGTGGCAGTGATATATTTTTTGATTGCCAGAAGTGATGAACCGCCATGTTCCTTTAAATTTTTAA
TGGAAGCGTCCACCATTTGCTGAGTTGGCGGATGTGACGGCGTCGCAGAGGCTTTCTTTGCCTTTGTGCC
AGCAGATCCAGATGCCTTTTTTTGGACCACTTTCTTCTCAACTGTCGCTGGTGGGGCAGCCACTGGGGAA
GCGGACGTTGCAACTGCAGAATCAGACATCTTTTTTTCACTGAGAACACTTTTTTTCTGTTAAAAATGGC
TCGCGCGCTGCCTACCAACCTCCTTTGCTCTGATGAGAATCGAGGAGGAGAGCACTTTAACAATGCTACT
GACATCAGTCATTTACTATGTCGAAGTTTGCTTGAAGTGTAAACTTTTTTTAATTTTTTAGTATTTTAAA
TCATTAATAAAAATAAGGTTTTAATAGTTCTACACTTTTAAATAATTTTTTCGTCACTTTCCATTTTTAA
AAGGATGTAATATGGGTTTTGAGACTTTCAAATGTTGATTGAATTTTTATATTCAAATTTTTAACTGGAC
CAATTTATAAAAAAACATCTAATAAAATAAGAATCATTGCAAATATTTCACTAATTCGTAATGTTTATTA
AAATTGAAACGTTCATCCCCTAGAAGGGCTTCTGAAAGAAGCGTCTATTATTAATTAAGATACTTTATTA
CTTGATTTAAGTTCACATTGAACTACAGAAAAATTTGCTTTAAAGCAGCATTCAGAAATAATTTTCGATC
GTTAAAAATACAGATACTTTCTTAAATAACATAATATTAATATAATAAATAATATTTTCTTAAATTATTA
ATGTGGTTGCTTGTTATTAATGTGTTTTCATGCATATTTTAAAATAATTTGTTCTGAAATCAATCGATTT
CCTCGCCACATATGCATTACCGTCTATGTAGTCAAATAAATAAATCAAATAAAAAATAAAAAGAAACAAT
TTTTGTATTATCCTTTATTATGTAATATATATTACATTCCGCAACAAAATTAGCCAATTTCCGTGCTGAA
TTTTACATAGGTTTTATTTTTTACAGGCGTTTGAAGGGACAGTGTCAATTGTCCCGTACGACCTCTTCAA
TAATAACACTTTCTTCAGTTAACACATGGAAAAAATATAAAATAGCTAGTTTTATTTTATTATTTTCTGT
TATTTTATAAATATTGCCGTCATCAATGTAATTTCATTAATTTCAAACTGTCTTACACAGAATTCAGATT
TTTTTTTAGATGTTTAAGGTTCAGAGTCCCTTTCCCCGCACGACACTTTCACTGCTTTAAAGGATGTTCG
CACAAAGAACAAATAAAAATATATATTTTTATATATATTTTATATTTATTAACCTCTTCTTTAATTTAAT
AAATGTCGAGCTTACAATTAAAATAAGATTATTTTTATTCCTTCTCTGGCAGAATTAGTATTTTTACATA
TGATTTAAGACCCAGTACCGTTTGCGCCATAAATAATAGAATATGAATTTTGTTCTTATTTTTTTTTTAA
AGTTATAAATAGTCGGCAACAGAAAATTTTATCTCATTGAATCTGGTTTGTGGTCCTGAAAAGGACCGAT
TATAGAGTACGCTAGCGCTTTATCTGCAAGTTAAGGCCGTGTCAGCTTAAGCACGCTCGCCGCGAATGCG
TCGCGCTAACTGGATGTCTTTGGGCATTATGGTGACACGCTTGGCATGAATGGCACACAAGTTGGTATCT
TCGAAGAGACCAACCAGGTAGGCTTCGCTAGCTTCCTGCAGAGCCATAACCGCCGAGCTCTGGAATCGCA
AGTCCGTCTTAAAGTCCTGAGCGATTTCACGCACCAGACGCTGGAAAGGCAGCTTGCGGATTAGAAGCTC
GGTGCTCTTTTGGTAGCGACGAATTTCACGCAAGGCCACGGTTCCAGGGCGATAGCGGTGGGGCTTCTTC
ACACCTCCGGTGGCTGGAGCACTCTTGCGAGCGGCCTTAGTAGCCAGTTGTTTGCGTGGCGCCTTTCCAC
CAGTCGATTTGCGAGCAGTTTGCTTGGTACGAGCCATCTCCGATTTGGGTTTCACTAAAGTTCACGTTCA
CTACTTCACGTTTGAAAACACAATAAACGATCAGAGCATTTGCTACCTACTTATATAGCAATCGTGGACG
GTGAAAGAGAGAGAGAGAGAGAGAGAGAGAAAAACGGAGGCCATTTCATTTGACGAGCGAAAAGCGAACG
AACATATCGTTCGTACTCTCTCGGGTTTTTGTCGTTTTACCTATAAATAGGGGCACACAGAAACGTTGAA
ATTAGTTCTTTAGTGACTTTCGTGCTGTGCGTGTATAATAGTATAGAACAGTGAAAAATGACTGGTCGTG
GTAAAGGAGGCAAAGGCTTGGGAAAGGGTGGCGCCAAGCGTCATCGCAAAGTGCTGCGTGATAACATCCA
AGGTATCACGAAGCCTGCTATCCGCCGTTTGGCCCGTCGAGGCGGTGTGAAGCGCATATCTGGACTCATA
TACGAGGAAACGCGTGGCGTTCTGAAGGTTTTCTTGGAGAACGTAATTCGTGATGCCGTGACCTACACGG
AACACGCCAAGAGGAAGACAGTTACAGCCATGGATGTTGTGTACGCTCTGAAGAGGCAAGGCCGCACCCT
CTACGGATTTGGCGGTTAAAAAGTGTACATCCTGTGTACCCCTATTAAGCAATCGGTCCTTTTCAGGACC
ACCATTCAGTTTTTAAAAGGAGGAAGATTTTCAAAAAGTATTTAATTTTATTGGTCGGGACTCCCAAAAA
ATATGTTAAACTAAAAATAAATGTCTGTTGTTCGTACTCTTTCAAATAGAATGTGTATTTCTAACATGGA
TTTGTACAGACTGTACAAATGGTTTCAGACACCGCATGTACAGCATCACATCGTGGTGTGCGATTGTTTA
AAGAAGCAAATTATAGTTTATACCGCATATAGTAGAAAACCCTTACTACATTACCATCTTTACGTTAATA
ATTCTTTATGATTTACTAATTACAACAAATTGCCAAGCTAAAAAATTTTTCAATTCTTTGGTAATAATTT
GGTCGTCCTGAAAAGGACGGTTTGATTGACGATTTTATGTACATGTAGGTTTTTAGCTTAGCCTTTGAAA
CGTTTAGGCCTTCTTCTCGGTCTTCTTGGGCAACAGAACAGCCTGTATATTAGGCAACACGCCACCTTGT
GCAATTGTGACGCCGGAGAGCAGCTTGTTTAACTCCTCGTCGTTGCGGATGGCCAGTTGCAGATGACGCG
GAATAATTCTAGTCTTCTTGTTGTCACGAGCAGCATTGCCAGCCAACTCGAGAACCTCAGCGGCCAGATA
TTCCATTACGGCAGCTAGGTAAACTGGAGCGCCTGCACCAACACGCTCTGCGTAGTTTCCCTTCCGGAGC
AAACGGTGAATACGGCCCACAGGGAATTGAAGACCGGCACGGTTTGAGCGGGACTTTGCCTTTCCCTTCA
CTTTGCCACCTTTTCCACGTCCAGACATTTTGCTTTGCGTTTATTTCACTTAGTTCACTTTACGCACGGA
ACACGAATGCTCGCCTAACCCAGACAGCGAAATATTTATACTTTTCCGTTTGCCTGCGCATTCAGTTAGG
GGTGGGTGACTTAGACCTGAATTGACTGCTCGAAAAAAAGTATAAACGTGAACGCGTTCGGGCCCACATT
ACGATAAGTGAATTGTGTTTGTGAAAATATAAGTAACGTGAACAATGCCTCCGAAAACTAGTGGAAAGGC
AGCCAAGAAGGCTGGCAAGGCTCAGAAGAACATCACCAAGACCGACAAGAAAAAGAAGCGCAAAAGGAAG
GAGAGCTATGCCATCTACATTTACAAGGTTCTCAAGCAGGTCCATCCTGACACCGGAATTTCGTCGAAGG
CGATGAGCATAATGAACAGCTTTGTAAATGATATTTTCGAGCGAATTGCTGCCGAAGCGTCTCGTCTAGC
TCACTACAACAAGCGCTCGACCATCACCAGTCGGGAGATCCAAACGGCTGTTCGCCTGCTTTTGCCTGGA
GAGTTGGCCAAGCATGCTGTCAGTGAGGGAACCAAGGCTGTCACCAAGTACACCAGCTCTAAATAATTTT
CTCCTGCGAATGCGGACAATAATCCAAAACGGCCCTTTTCAAGGCCACAATGTGTTATACCAAAGAAATG
CATTTTTCAACTACCAATCATCGAATATGAATTTACAAATAAAACTTATTTACCCGCAATATGGGTAATT
GGGTAATGTTCAAATAAATACAAAAAAATCGGGAACGAAAACTGAATGCGACCAACATGCAATGTAATTC
ATGACATGAAACGTTTTATTGTTGCTGCGAACGTCAGCTAATAAATAAGTGGAAGAAAATAAAAGTTTTT
TTCTCTTGCAACGGAACGTTGTAGCCCTGAAAAGGACTTGTTTAAACAAATTTCAGATCTATAAATCATA
AATCTAAAATTTTAATTGCGAACATGTACCAAATACTGCACTTTTTCACAATTTACTTTTTGGCAGCCGT
AGTCTTCGCTTTCGGCTTCTTGGCGGTAGCAGAAACCGATGCTTTCTTCACCGTCTTTTTGGGTTTTGCA
GACACCGCTGGCTTTGCCTTTGACGCTTTCGCTACTACAGCCTTTGGCTTCGCTGCAGTCACTTTCGCCT
TTGTTGCGGCGGGCTTCGACTTTATGATTCCAGTTTTCTTGGCATCCTTGGCTTTTGCCTTCTCAGTTTT
CTTATTTTCGGCAGTCTTTTTGGTAGCCACAGCCTTCTTAGCTTTGGGCTTTTTGTCAGCAGCCCCAACG
GCAGTTTTTTTGGAGGAGACACCAATCTTCTTAGAGGCTACCTTCTTGCTTTGAACTTTTTTCTCAGCAG
ACAAAACCTTCGACTTTGCCTTCGGATCCTTTTCCTTCTTGGCAGAGGCCGACAGTTTGAAAGATCCAGA
TGCACCCTTTCCCTTAGTTTGAATAAGCTTTCCATTGACCACGGCCGATTTTAAGTACTTCTTGATGAAT
GGCGCTAACTTTTGGGCGTCGCATTTATAAGTGGCAGTGATATATTTTTTGATTGCCAGAAGTGATGAAC
CGCCATGTTCCTTTAAATTTTTAATGGAAGCGTCCACCATTTGCTGAGTTGGCGGATGTGACGGCGTCGC
AGAGGCTTTCTTTGCCTTTGTGCCAGCAGATCCAGATGCCTTTTTTTGGACCACTTTCTTCTCAACTGTC
GCTGGTGGGGCAGCCACTGGGGAAGCGGACGTTGCAACTGCAGAATCAGACATCTTTTTTTCACTGAGAA
CACTTTTTTTCTGTTAAAAATGGCTCGCGCGCTGCCTACCAACCTCCTTTGCTCTGATGAGAATCGAGGA
GGAGAGCACTTTAACAATGCTACTGACATCAGTCATTTACTATGTCGAAGTTTGCTTGAAGTGTAAACTT
TTTTTAATTTTTTAGTATTTTAAATCATTAATAAAAATAAGGTTTTAATAGTTCTACACTTTTAAATAAT
TTTTTCGTCACTTTCCATTTTTAAAAGGATGTAATATGGGTTTTGAGACTTTCAAATGTTGATTGAATTT
TTATATTCAAATTTTTAACTGGACCAATTTATAAAAAAACATCTAATAAAATAAGAATCATTGCAAATAT
TTCACTAATTCGTAATGTTTATTAAAATTGAAACGTTCATCCCCTAGAAGGGCTTCTGAAAGAAGCGTCT
ATTATTAATTAAGATACTTTATTACTTGATTTAAGTTCACATTGAACTACAGAAAAATTTGCTTTAAAGC
AGCATTCAGAAATAATTTTCGATCGTTAAAAATACAGATACTTTCTTAAATAACATAATATTAATATAAT
AAATAATATTTTCTTAAATTATTAATGTGGTTGCTTGTTATTAATGTGTTTTCATGCATATTTTAAAATA
ATTTGTTCTGAAATCAATCGATTTCCTCGCCACATATGCATTACCGTCTATGTAGTCAAATAAATAAATC
AAATAAAAAATAAAAAGAAACAATTTTTGTATTATCCTTTATTATGTAATATATATTACATTCCGCAACA
AAATTAGCCAATTTCCGTGCTGAATTTTACATAGGTTTTATTTTTTACAGGCGTTTGAAGGGACAGTGTC
AATTGTCCCGTACGACCTCTTCAATAATAACACTTTCTTCAGTTAACACATGGAAAAAATATAAAATAGC
TAGTTTTATTTTATTATTTTCTGTTATTTTATAAATATTGCCGTCATCAATGTAATTTCATTAATTTCAA
ACTGTCTTACACAGAATTCAGATTTTTTTTTAGATGTTTAAGGTTCAGAGTCCCTTTCCCCGCACGACAC
TTTCACTGCTTTAAAGGATGTTCGCACAAAGAACAAATAAAAATATATATTTTTATATATATTTTATATT
TATTAACCTCTTCTTTAATTTAATAAATGTCGAGCTTACAATTAAAATAAGATTATTTTTATTCCTTCTC
TGGCAGAATTAGTATTTTTACATATGATTTAAGACCCAGTACCGTTTGCGCCATAAATAATAGAATATGA
ATTTTGTTCTTATTTTTTTTTTAAAGTTATAAATAGTCGGCAACAGAAAATTTTATCTCATTGAATCTGG
TTTGTGGTCCTGAAAAGGACCGATTATAGAGTACGCTAGCGCTTTATCTGCAAGTTAAGGCCGTGTCAGC
TTAAGCACGCTCGCCGCGAATGCGTCGCGCTAACTGGATGTCTTTGGGCATTATGGTGACACGCTTGGCA
TGAATGGCACACAAGTTGGTATCTTCGAAGAGACCAACCAGGTAGGCTTCGCTAGCTTCCTGCAGAGCCA
TAACCGCCGAGCTCTGGAATCGCAAGTCCGTCTTAAAGTCCTGAGCGATTTCACGCACCAGACGCTGGAA
AGGCAGCTTGCGGATTAGAAGCTCGGTGCTCTTTTGGTAGCGACGAATTTCACGCAAGGCCACGGTTCCA
GGGCGATAGCGGTGGGGCTTCTTCACACCTCCGGTGGCTGGAGCACTCTTGCGAGCGGCCTTAGTAGCCA
GTTGTTTGCGTGGCGCCTTTCCACCAGTCGATTTGCGAGCAGTTTGCTTGGTACGAGCCATCTCCGATTT
GGGTTTCACTAAAGTTCACGTTCACTACTTCACGTTTGAAAACACAATAAACGATCAGAGCATTTGCTAC
CTACTTATATAGCAATCGTGGACGGTGAAAGAGAGAGAGAGAGAGAGAGAGAGAAAAACGGAGGCCATTT
CATTTGACGAGCGAAAAGCGAACGAACATATCGTTCGTACTCTCTCGGGTTTTTGTCGTTTTACCTATAA
ATAGGGGCACACAGAAACGTTGAAATTAGTTCTTTAGTGACTTTCGTGCTGTGCGTGTATAATAGTATAG
AACAGTGAAAAATGACTGGTCGTGGTAAAGGAGGCAAAGGCTTGGGAAAGGGTGGCGCCAAGCGTCATCG
CAAAGTGCTGCGTGATAACATCCAAGGTATCACGAAGCCTGCTATCCGCCGTTTGGCCCGTCGAGGCGGT
GTGAAGCGCATATCTGGACTCATATACGAGGAAACGCGTGGCGTTCTGAAGGTTTTCTTGGAGAACGTAA
TTCGTGATGCCGTGACCTACACGGAACACGCCAAGAGGAAGACAGTTACAGCCATGGATGTTGTGTACGC
TCTGAAGAGGCAAGGCCGCACCCTCTACGGATTTGGCGGTTAAAAAGTGTACATCCTGTGTACCCCTATT
AAGCAATCGGTCCTTTTCAGGACCACCATTCAGTTTTTAAAAGGAGGAAGATTTTCAAAAAGTATTTAAT
TTTATTGGTCGGGACTCCCAAAAAATATGTTAAACTAAAAATAAATGTCTGTTGTTCGTACTCTTTCAAA
TAGAATGTGTATTTCTAACATGGATTTGTACAGACTGTACAAATGGTTTCAGACACCGCATGTACAGCAT
CACATCGTGGTGTGCGATTGTTTAAAGAAGCAAATTATAGTTTATACCGCATATAGTAGAAAACCCTTAC
TACATTACCATCTTTACGTTAATAATTCTTTATGATTTACTAATTACAACAAATTGCCAAGCTAAAAAAT
TTTTCAATTCTTTGGTAATAATTTGGTCGTCCTGAAAAGGACGGTTTGATTGACGATTTTATGTACATGT
AGGTTTTTAGCTTAGCCTTTGAAACGTTTAGGCCTTCTTCTCGGTCTTCTTGGGCAACAGAACAGCCTGT
ATATTAGGCAACACGCCACCTTGTGCAATTGTGACGCCGGAGAGCAGCTTGTTTAACTCCTCGTCGTTGC
GGATGGCCAGTTGCAGATGACGCGGAATAATTCTAGTCTTCTTGTTGTCACGAGCAGCATTGCCAGCCAA
CTCGAGAACCTCAGCGGCCAGATATTCCATTACGGCAGCTAGGTAAACTGGAGCGCCTGCACCAACACGC
TCTGCGTAGTTTCCCTTCCGGAGCAAACGGTGAATACGGCCCACAGGGAATTGAAGACCGGCACGGTTTG
AGCGGGACTTTGCCTTTCCCTTCACTTTGCCACCTTTTCCACGTCCAGACATTTTGCTTTGCGTTTATTT
CACTTAGTTCACTTTACGCACGGAACACGAATGCTCGCCTAACCCAGACAGCGAAATATTTATACTTTTC
CGTTTGCCTGCGCATTCAGTTAGGGGTGGGTGACTTAGACCTGAATTGACTGCTCGAAAAAAAGTATAAA
CGTGAACGCGTTCGGGCCCACATTACGATAAGTGAATTGTGTTTGTGAAAATATAAGTAACGTGAACAAT
GCCTCCGAAAACTAGTGGAAAGGCAGCCAAGAAGGCTGGCAAGGCTCAGAAGAACATCACCAAGACCGAC
AAGAAAAAGAAGCGCAAAAGGAAGGAGAGCTATGCCATCTACATTTACAAGGTTCTCAAGCAGGTCCATC
CTGACACCGGAATTTCGTCGAAGGCGATGAGCATAATGAACAGCTTTGTAAATGATATTTTCGAGCGAAT
TGCTGCCGAAGCGTCTCGTCTAGCTCACTACAACAAGCGCTCGACCATCACCAGTCGGGAGATCCAAACG
GCTGTTCGCCTGCTTTTGCCTGGAGAGTTGGCCAAGCATGCTGTCAGTGAGGGAACCAAGGCTGTCACCA
AGTACACCAGCTCTAAATAATTTTCTCCTGCGAATGCGGACAATAATCCAAAACGGCCCTTTTCAGGGCC
ACAATGTGTTATACCAAAGAAATGCATTTTTCAACTACCAATCATCGAATATGAATTTACAAATAAAACT
TATTTACCCGCAATATGGGTAATTGGGTAATGTTCAAATAAATACAAAAAAATCGGGAACGAAAACTGAA
TGCGACCAACATGCAATGTAATTCATGACATGAAACGTTTTATTGTTGCTGCGAACGTCAGCTAATAAAT
AAGTGGAAGAAAATAAAAGTTTTTTTCTCTTGCAACGGAACGTTGTAGCCCTGAAAAGGACTTGTTTAAA
CAAATTTCAGATCTATAAATCATAAATCTAAAATTTTAATTGCGAACATGTACCAAATACTGCACTTTTT
CACAATTTACTTTTTGGCAGCCGTAGTCTTCGCTTTCGGCTTCTTGGCGGTAGCAGAAACCGATGCTTTC
TTCACCGTCTTTTTGGGTTTTGCAGACACCGCTGGCTTTGCCTTTGACGCTTTCGCTACTACAGCCTTTG
GCTTCGCTGCAGTCACTTTCGCCTTTGTTGCGGCGGGCTTCGACTTTATGATTCCAGTTTTCTTGGCATC
CTTGGCTTTTGCCTTCTCAGTTTTCTTATTTTCGGCAGTCTTTTTGGTAGCCACAGCCTTCTTAGCTTTG
GGCTTTTTGTCAGCAGCCCCAACGGCAGTTTTTTTGGAGGAGACACCAATCTTCTTAGAGGCTACCTTCT
TGCTTTGAACTTTTTTCTCAGCAGACAAAACCTTCGACTTTGCCTTCGGATCCTTTTCCTTCTTGGCAGA
GGCCGACAGTTTGAAAGATCCAGATGCACCCTTTCCCTTAGTTTGAATAAGCTTTCCATTGACCACGGCC
GATTTTAAGTACTTCTTGATGAATGGCGCTAACTTTTGGGCGTCGCATTTATAAGTGGCAGTGATATATT
TTTTGATTGCCAGAAGTGATGAACCGCCATGTTCCTTTAAATTTTTAATGGAAGCGTCCACCATTTGCTG
AGTTGGCGGATGTGACGGCGTCGCAGAGGCTTTCTTTGCCTTTGTGCCAGCAGATCCAGATGCCTTTTTT
TGGACCACTTTCTTCTCAACTGTCGCTGGTGGGGCAGCCACTGGGGAAGCGGACGTTGCAACTGCAGAAT
CAGACATCTTTTTTTCACTGAGAACACTTTTTTTCTGTTAAAAATGGCTCGCGCGCTGCCTACCAACCTC
CTTTGCTCTGATGAGAATCGAGGAGGAGAGCACTTTAACAATGCTACTGACATCAGTCATTTACTATGTC
GAAGTTTGCTTGAAGTGTAAACTTTTTTAATTTTTTAGTATTTTAAATCATTAATAAAAATAAGGTTTTA
ATAGTTCTACACTTTTAAATAATTTTTTCGTCACTTTCCATTTTTAAAAGGATGTAATATGGGTTTTGAG
ACTTTCAAATGTTGATTGAATTTTTATATTCAAATTTTTAACTGGACCAATTTATAAAAAAACATCTAAT
AAAATAAGAATCATTGCAAATATTTCACTAATTCGTAATGTTTATTAAAATTGAAACGTTCATCCCCTAG
AAGGGCTTCTGAAAGAAGCGTCTATTATTAATTAAGATACTTTATTACTTGATTTAAGTTCACATTGAAC
TACAGAAAAATTTGCTTTAAAGCAGCATTCAGAAATAATTTTCGATCGTTAAAAATACAGATACTTTCTT
AAATAACATAATATTAATATAATAAATAATATTTTCTTAAATTATTAATGTGTTTGCTTGTTATTAATGT
GTTTTCATGCATATTTTAAAATAATTTGTTCTGAAATCAATCGATTTCCTCGCCACATATGCATTACCGT
CTATGTAGTCAAATAAATAAATCAAATAAAAAATAAAAAGAAACAATTTTTGTATTATCCTTTATTATGT
AATATATATTACATTCCGCAACAAAATTAGCCAATTTCCGTGCTGAATTTTACATAGGTTTTATTTTTTA
CAGACGTTTGAAGGGACAGTGTCAATTGTCCCGTACGACCTCTTCAATAATAACACATTCTTCAGTTAAC
ACATGGAAAAAATATAAAATAGCTAGTTTTATTTTATAATTTTCTGTTATTTTATAAATATTGCCGTCAT
CAATGTAATTTCATTAATTTCAAACTGTCTTACACAGAATTCAGATTTTTTTTTTTAGATGTTTAAGGTT
CAGAGTCCCTTGCCCCGCACGACACTTTCACTGCTTTAAAGGATGTTCGCACAAAGAACAAATAAAAATA
TATATTTTTGTATTAACCTCTTCTTTAATTTAATAAATGTTGAGCTGACAATTAAAATAAGATTATTTTT
ATTCCTTCTCTGGCAGAATTAGTATTTTTACATATGATTTAAGACCCAGTACCGTTTGCGCCATAAATAA
TAGAATATGAATTTTGTTCTTATTTTTTTTAAGTTATAAATAGTCGGCCACAGAAAATTTTATCTCATTG
AATCTGGTTTGTGGTCCTGAAAAGGACCGATTATAGAGTACGCTAGCGCTTTATCTGCAAGTTAATGCCG
TGTCAGCTTAAGCACGCTCGCCGCGAATGCGTCGCGCTAACTGGATGTCTTTGGGCATTATGGTGACACG
CTTGGCATGAATGGCACACAAGTTGGTATCTTCGAAGAGACCAACCAGGTAGGCTTCGCTAGCTTCCTGC
AGAGCCATAACCGCCGAGCTCTGGAATCGCAAGTCCGTCTTAAAGTCCTGAGCGATTTCACGCACCAGAC
GCTGGAAAGGCAGCTTGCGGATTAGAAGCTCGGTGCTCTTTTGGTAGCGACGAATTTCACGCAAGGCCAC
GGTTCCAGGGCGATAGCGGTGGGGCTTCTTCACACCTCCGGTGGCTGGAGCACTCTTGCGAGCGGCCTTA
GTAGCCAGTTGTTTGCGTGGCGCCTTTCCACCAGTCGATTTGCGAGCAGTTTGCTTGGTACGAGCCATCT
CCGATTTGGGTTTCACTAAAGTTCACGTTCACTACTTCACGTTTGAAAACACAATAAACGATCAGAGCAT
TTGCTACCTACTTATATAGCAATCCTGGACGGTGAAAGAGAGAGAGAGAGAGAGAGAGAGAGAAAAACAG
AGGCCATTTCATTTGACGAGCGAAAAGCGAACGAACATATCGTTCGTACTCTCTCGGGTTTTTGTCGTTT
TACCTATAAATAGGGGCACACAGAAACGTTGAAATTAGTTCTTTAGTGACTTTCGTGCTGTGCGTGTATA
ATAGTATAGAACAGTGAAAAATGACTGGTCGTGGTAAAGGAGGCAAAGGCTTGGGAAAGGGTGGCGCCAA
GCGTCATCGCAAAGTGCTGCGTGATAACATCCAAGGTATCACGAAGCCTGCTATCCGCCGTTTGGCCCGT
CGAGGCGGTGTGAAGCGCATATCTGGACTCATATACGAGGAAACGCGTGGCGTTCTGAAGGTTTTCTTGG
AGAACGTAATTCGTGATGCCGTGACCTACACGGAACACGCCAAGAGGAAGACAGTTACAGCCATGGATGT
TGTGTACGCTCTGAAGAGGCAAGGCCGCACCCTCTACGGATTTGGCGGTTAAAAAGTGTACATCCTGTGT
ACCCCTATTAAGCAATCGGTCCTTTTCAGGACCACCATTCAGTTTTTAAAAGGAGGAAGATTTTCAAAAA
GTATTTAATTTTATTGGTCGGGACTCCCAAAAAATATGTTAAACTAAAAATAAATGTCTGTTGTTCGTAC
TCTTTCAAATAGAATGTGTATTTCTAACATGGATTTGTACAGACTGTACAAATGGTTTCAGACACCGCAT
GTACAGCATCACATCGTGGTGTGCGATTGTTTAAAGAAGCAAATTATAGTTTATACCGCATATAGTAGAA
AACCCTTACTACATTACCATCTTTACGTTAATAATTCTTTATGATTTACTAATTACAACAAATTGCCAAG
CTAAAAAATTTTTCAATTCTTTGGTAATAATTTGGTCGTCCTGAAAAGGACGGTTTGATTGACGATTTTA
TGTACATGTAGGTTTTTAGCTTAGCCTTTGAAACGTTTAGGCCTTCTTCTCGGTCTTCTTGGGCAACAGA
ACAGCCTGTATATTAGGCAACACGCCACCTTGTGCAATTGTGACGCCGGAGAGCAGCTTGTTTAACTCCT
CGTCGTTGCGGATGGCCAGTTGCAGATGACGCGGAATAATTCTAGTCTTCTTGTTGTCACGAGCAGCATT
GCCAGCCAACTCGAGAACCTCAGCGGCCAGATATTCCATTACGGCAGCTAGGTAAACTGGAGCGCCTGCA
CCAACACGCTCTGCGTAGTTTCCCTTCCGGAGCAAACGGTGAATACGGCCCACAGGGAATTGAAGACCGG
CACGGTTTGAGCGGGACTTTGCCTTTCCCTTCACTTTGCCACCTTTTCCACGTCCAGACATTTTGCTTTG
CGTTTATTTCACTTAGTTCACTTTACGCACGGAACACGAATGCTCGCCTAACCCAGACAGCGAAATATTT
ATACTTTTCCGTTTGCCTGCGCATTCAGTTAGGGGTGGGTGACTTAGACCTGAATTGACTGCTCGAAAAA
AAGTATAAACGTGAACGCGTTCGGGCCCACATTACGATAAGTGAATTGTGTTTGTGAAAATATAAGTAAC
GTGAACAATGCCTCCGAAAACTAGTGGAAAGGCAGCCAAGAAGGCTGGCAAGGCTCAGAAGAACATCACC
AAGACCGACAAGAAAAAGAAGCGCAAAAGGAAGGAGAGCTATGCCATCTACATTTACAAGGTTCTCAAGC
AGGTCCATCCTGACACCGGAATTTCGTCGAAGGCGATGAGCATAATGAACAGCTTTGTAAATGATATTTT
CGAGCGAATTGCTGCCGAAGCGTCTCGTCTAGCTCACTACAACAAGCGCTCGACCATCACCAGTCGGGAG
ATCCAAACGGCTGTTCGCCTGCTTTTGCCTGGAGAGTTGGCCAAGCATGCTGTCAGTGAGGGAACCAAGG
CTGTCACCAAGTACACCAGCTCTAAATAATTTTCTCCTGCGAATGCGGACAATAATCCAAAACGGCCCTT
TTCAGGGCCACAATGTGTTATACCAAAGAAATGCATTTTTCAACTACCAATCATCGAATATGAATTTACA
AATAAAACTTATTTACCCGCAATATGGGTAATTGGGTAATGTTCAAATAAATACAAAAAAATCGGGAACG
AAAACTGAATGCGACCAACATGCAATGTAATTCATGACATGAAACGTTTTATTGTTGCTGCGAACGTCAG
CTAATAAATAAGTGGAAGAAAATAAAAGTTTTTTTCTCTTGCAACGGAACGTTGTAGCCCTGAAAAGGAC
TTGTTTAAACAAATTTCAGATCTATAAATCATAAATCTAAAATTTTAATTGCGAACATGTACCAAATACT
GCACTTTTTCACAATTTACTTTTTGGCAGCCGTAGTCTTCGCTTTCGGCTTCTTGGCGGTAGCAGAAACC
GATGCTTTCTTCACCGTCTTTTTGGGTTTTGCAGACACCGCTGGCTTTGCCTTTGACGCTTTCGCTACTA
CAGCCTTTGGCTTCGCTGCAGTCACTTTCGCCTTTGTTGCGGCGGGCTTCGACTTTATGATTCCAGTTTT
CTTGGCATCCTTGGCTTTTGCCTTCTCAGTTTTCTTATTTTCGGCAGTCTTTTTGGTAGCCACAGCCTTC
TTAGCTTTGGGCTTTTTGTCAGCAGCCCCAACGGCAGTTTTTTTGGAGGAGACACCAATCTTCTTAGAGG
CTACCTTCTTGCTTTGAACTTTTTTCTCAGCAGACAAAACCTTCGACTTTGCCTTCGGATCCTTTTCCTT
CTTGGCAGAGGCCGACAGTTTGAAAGATCCAGATGCACCCTTTCCCTTAGTTTGAATAAGCTTTCCATTG
ACCACGGCCGATTTTAAGTACTTCTTGATGAATGGCGCTAACTTTTGGGCGTCGCATTTATAAGTGGCAG
TGATATATTTTTTGATTGCCAGAAGTGATGAACCGCCATGTTCCTTTAAATTTTTAATGGAAGCGTCCAC
CATTTGCTGAGTTGGCGGATGTGACGGCGTCGCAGAGGCTTTCTTTGCCTTTGTGCCAGCAGATCCAGAT
GCCTTTTTTTGGACCACTTTCTTCTCAACTGTCGCTGGTGGGGCAGCCACTGGGGAAGCGGACGTTGCAA
CTGCAGAATCAGACATCTTTTTTTCACTGAGAACACTTTTTTTCTGTTAAAAATGGCTCGCGCGCTGCCT
ACCAACCTCCTTTGCTCTGATGAGAATCGAGGAGGAGAGCACTTTAACAATGCTACTGACATCAGTCATT
TACTATGTCGAAGTTTGCTTGAAGTGTAAACTTTTTTAATTTTTTAGTATTTTAAATCATTAATAAAAAT
AAGGTTTTAATAGTTCTACACTTTTAAATAATTTTTTCGTCACTTTCCATTTTTAAAAGGATGTAATATG
GGTTTTGAGACTTTCAAATGTTGATTGAATTTTTATATTCAAATTTTTAACTGGACCAATTTATAAAAAA
ACATCTAATAAAATAAGAATCATTGCAAATATTTCACTAATTCGTAATGTTTATTAAAATTGAAACGTTC
ATCCCCTAGAAGGGCTTCTGAAAGAAGCGTCTATTATTAATTAAGATACTTTATTACTTGATTTAAGTTC
ACATTGAACTACAGAAAAATTTGCTTTAAAGCAGCATTCAGAAATAATTTTCGATCGTTAAAAATACAGA
TACTTTCTTAAATAACATAATATTAATATAATAAATAATATTTTCTTAAATTATTAATGTGTTTGCTTGT
TATTAATGTGTTTTCATGCATATTTTAAAATAATTTGTTCTGAAATCAATCGATTTCCTCGCCACATATG
CATTACCGTCTATGTAGTCAAATAAATAAATCAAATAAAAAATAAAAAGAAACAATTTTTGTATTATCCT
TTATTATGTAATATATATTACATTCCGCAACAAAATTAGCCAATTTCCGTGCTGAATTTTACATAGGTTT
TATTTTTTACAGACGTTTGAAGGGACAGTGTCAATTGTCCCGTACGACCTCTTCAATAATAACACATTCT
TCAGTTAACACATGGAAAAAATATAAAATAGCTAGTTTTATTTTATAATTTTCTGTTATTTTATAAATAT
TGCCGTCATCAATGTAATTTCATTAATTTCAAACTGTCTTACACAGAATTCAGATTTTTTTTTTTAGATG
TTTAAGGTTCAGAGTCCCTTGCCCCGCACGACACTTTCACTGCTTTAAAGGATGTTCGCACAAAGAACAA
ATAAAAATATATATTTTTGTATTAACCTCTTCTTTAATTTAATAAATGTTGAGCTGACAATTAAAATAAG
ATTATTTTTATTCCTTCTCTGGCAGAATTAGTATTTTTACATATGATTTAAGACCCAGTACCGTTTGCGC
CATAAATAATAGAATATGAATTTTGTTCTTATTTTTTTTAAGTTATAAATAGTCGGCCACAGAAAATTTT
ATCTCATTGAATCTGGTTTGTGGTCCTGAAAAGGACCGATTATAGAGTACGCTAGCGCTTTATCTGCAAG
TTAATGCCGTGTCAGCTTAAGCACGCTCGCCGCGAATGCGTCGCGCTAACTGGATGTCTTTGGGCATTAT
GGTGACACGCTTGGCATGAATGGCACACAAGTTGGTATCTTCGAAGAGACCAACCAGGTAGGCTTCGCTA
GCTTCCTGCAGAGCCATAACCGCCGAGCTCTGGAATCGCAAGTCCGTCTTAAAGTCCTGAGCGATTTCAC
GCACCAGACGCTGGAAAGGCAGCTTGCGGATTAGAAGCTCGGTGCTCTTTTGGTAGCGACGAATTTCACG
CAAGGCCACGGTTCCAGGGCGATAGCGGTGGGGCTTCTTCACACCTCCGGTGGCTGGAGCACTCTTGCGA
GCGGCCTTAGTAGCCAGTTGTTTGCGTGGCGCCTTTCCACCAGTCGATTTGCGAGCAGTTTGCTTGGTAC
GAGCCATCTCCGATTTGGGTTTCACTAAAGTTCACGTTCACTACTTCACGTTTGAAAACACAATAAACGA
TCAGAGCATTTGCTACCTACTTATATAGCAATCCTGGACGGTGAAAGAGAGAGAGAGAGAGAGAGAGAGA
GAAAAACAGAGGCCATTTCATTTGACGAGCGAAAAGCGAACGAACATATCGTTCGTACTCTCTCGGGTTT
TTGTCGTTTTACCTATAAATAGGGGCACACAGAAACGTTGAAATTAGTTCTTTAGTGACTTTCGTGCTGT
GCGTGTATAATAGTATAGAACAGTGAAAAATGACTGGTCGTGGTAAAGGAGGCAAAGGCTTGGGAAAGGG
TGGCGCCAAGCGTCATCGCAAAGTGCTGCGTGATAACATCCAAGGTATCACGAAGCCTGCTATCCGCCGT
TTGGCCCGTCGAGGCGGTGTGAAGCGCATATCTGGACTCATATACGAGGAAACGCGTGGCGTTCTGAAGG
TTTTCTTGGAGAACGTAATTCGTGATGCCGTGACCTACACGGAACACGCCAAGAGGAAGACAGTTACAGC
CATGGATGTTGTGTACGCTCTGAAGAGGCAAGGCCGCACCCTCTACGGATTTGGCGGTTAAAAAGTGTAC
ATCCTGTGTACCCCTATTAAGCAATCGGTCCTTTTCAGGACCACCATTCAGTTTTTAAAAGGAGGAAGAT
TTTCAAAAAGTATTTAATTTTATTGGTCGGGACTCCCAAAAAATATGTTAAACTAAAAATAAATGTCTGT
CGTTCGTACTCTTTCAAATAGAATGTGTATATTTCTGACATGGATTTGTACAGACTGTACAAATGGTTTC
AGACACCGCATGTACAGCATCACATCGTGGTGTGCGATTGTTTAAAGAAGCAAATTATAGTTTATACCGC
ATATAGTAGAAAACCCTTACTACATTACCATCTTTACGTTAATAATTCTTTATGATTTACTAATTACAAC
AAATTGCCAAGCTAAAAAATTTTTCAATTCTTTGGTAATAATTTGGTCGTCCTGAAAAGGACGGTTTGAT
TGACGATTTTATGTACATGTAGGTTTTTAGCTTAGCCTTTGAAACGTTTAGGCCTTCTTCTCGGTCTTCT
TGGGCAACAGAACAGCCTGTATATTAGGCAACACGCCACCTTGTGCAATTGTGACGCCGGAGAGCAGCTT
GTTTAACTCCTCGTCGTTGCGGATGGCCAGTTGCAGATGACGCGGAATAATTCTAGTCTTCTTGTTGTCA
CGAGCAGCATTGCCAGCCAACTCGAGAACCTCAGCGGCCAGATATTCCATTACGGCAGCTAGGTAAACTG
GAGCGCCTGCACCAACACGCTCTGCGTAGTTTCCCTTCCGGAGCAAACGGTGAATACGGCCCACAGGGAA
TTGAAGACCGGCACGGTTTGAGCGGGACTTTGCCTTTCCCTTCACTTTGCCACCTTTTCCACGTCCAGAC
ATTTTGCTTTGCGTTTATTTCACTTAGTTCACTTTACGCACGGAACACGAATGCTCGCCTAACCCAGACA
GCGAAATATTTATACTTTTCCGTTTGCCTGCGCATTCAGTTAGGGGTGGGTGACTTAGACCTGAATTGAC
TGCTCGAAAAAAAGTATAAACGTGAACGCGTTCGGGCCCACATTACGATAAGTGAATTGTGTTTGTGAAA
ATATAAGTAACGTGAACAATGCCTCCGAAAACTAGTGGAAAGGCAGCCAAGAAGGCTGGCAAGGCTCAGA
AGAACATCACCAAGACCGACAAGAAAAAGAAGCGCAAAAGGAAGGAGAGCTATGCCATCTACATTTACAA
GGTTCTCAAGCAGGTCCATCCTGACACCGGAATTTCGTCGAAGGCGATGAGCATAATGAACAGCTTTGTA
AATGATATTTTCGAGCGAATTGCTGCCGAAGCGTCTCGTCTAGCTCACTACAACAAGCGCTCGACCATCA
CCAGTCGGGAGATCCAAACGGCTGTTCGCCTGCTTTTGCCTGGAGAGTTGGCCAAGCATGCTGTCAGTGA
GGGAACCAAGGCTGTCACCAAGTACACCAGCTCTAAATAATTTTCTCCTGCGAATGCGGACAATAATCCA
AAACGGCCCTTTTCAGGGCCACAATGTGTTATACCAAAGAAATGCATTTTTCAACTACCAATCATCGAAT
ATGAATTTACAAATAAAACTTATTTACCCGCAATATGGGTAATTGGGTAATGTTCAAATAAATACAAAAA
AATCGGGAACGAAAACTGAATGCGACCAACATGCAATGTAATTCATGACATGAAACGTTTTATTGTTGCT
GCGAACGTCAGCTAATAAATAAGTGGAAGAAAATAAAAGTTTTTTTCTCTTGCAACGGAACGTTGTAGCC
CTGAAAAGGACTTGTTTAAACAAATTTCAGATCTATAAATCATAAATCTAAAATTTTAATTGCGAACATG
TACCAAATACTGCACTTTTTCACAATTTACTTTTTGGCAGCCGTAGTCTTCGCTTTCGGCTTCTTGGCGG
TAGCAGAAACCGATGCTTTCTTCACCGTCTTTTTGGGTTTTGCAGACACCGCTGGCTTTGCCTTTGACGC
TTTCGCTACTACAGCCTTTGGCTTCGCTGCAGTCACTTTCGCCTTTGTTGCGGCGGGCTTCGACTTTATG
ATTCCAGTTTTCTTGGCATCCTTGGCTTTTGCCTTCTCAGTTTTCTTATTTTCGGCAGTCTTTTTGGTAG
CCACAGCCTTCTTAGCTTTGGGCTTTTTGTCAGCAGCCCCAACGGCAGTTTTTTTGGAGGAGACACCAAT
CTTCTTAGAGGCTACCTTCTTGCTTTGAACTTTTTTCTCAGCAGACAAAACCTTCGACTTTGCCTTCGGA
TCCTTTTCCTTCTTGGCAGAGGCCGACAGTTTGAAAGATCCAGATGCACCCTTTCCCTTAGTTTGAATAA
GCTTTCCATTGACCACGGCCGATTTTAAGTACTTCTTGATGAATGGCGCTAACTTTTGGGCGTCGCATTT
ATAAGTGGCAGTGATATATTTTTTGATTGCCAGAAGTGATGAACCGCCATGTTCCTTTAAATTTTTAATG
GAAGCGTCCACCATTTGCTGAGTTGGCGGATGTGACGGCGTCGCAGAGGCTTTCTTTGCCTTTGTGCCAG
CAGATCCAGATGCCTTTTTTTGGACCACTTTCTTCTCAACTGTCGCTGGTGGGGCAGCCACTGGGGAAGC
GGACGTTGCAACTGCAGAATCAGACATCTTTTTTTCACTGAGAACACTTTTTTTCTGTTAAAAATGGCTC
GCGCGCTGCCTACCAACCTCCTTTGCTCTGATGAGAATCGAGGAGGAGAGCACTTTAACAATGCTACTGA
CATCAGTCATTTACTATGTCGAAGTTTGCTTGAAGTGTAAACTTTTTTAATTTTTTAGTATTTTAAATCA
TTAATAAAAATAAGGTTTTAATAGTTCTACACTTTTAAATAATTTTTTCGTCACTTTCCATTTTTAAAAG
GATGTAATATGGGTTTTGAGACTTTCAAATGTTGATTGAATTTTTATATTCAAATTTTTAACTGGACCAA
TTTATAAAAAAACATCTAATAAAATAAGAATCATTGCAAATATTTCACTAATTCGTAATGTTTATTAAAA
TTGAAACGTTCATCCCCTAGAAGGGCTTCTGAAAGAAGCGTCTATTATTAATTAAGATACTTTATTACTT
GATTTAAGTTCACATTGAACTACAGAAAAATTTGCTTTAAAGCAGCATTCAGAAATAATTTTCGATCGTT
AAAAATACAGATACTTTCTTAAATAACATAATATTAATATAATAAATAATATTTTCTTAAATTATTAATG
TGTTTGCTTGTTATTAATGTGTTTTCATGCATATTTTAAAATAATTTGTTCTGAAATCAATCGATTTCCT
CGCCACATATGCATTACCGTCTATGTAGTCAAATAAATAAATCAAATAAAAAATAAAAAGAAACAATTTT
TGTATTATCCTTTATTATGTAATATATATTACATTCCGCAACAAAATTAGCCAATTTCCGTGCTGAATTT
TACATAGGTTTTATTTTTTACAGACGTTTGAAGGGACAGTGTCAATTGTCCCGTACGACCTCTTCAATAA
TAACACATTCTTCAGTTAACACATGGAAAAAATATAAAATAGCTAGTTTTATTTTATAATTTTCTGTTAT
TTTATAAATATTGCCGTCATCAATGTAATTTCATTAATTTCAAACTGTCTTACACAGAATTCAGATTTTT
TTTTTTAGATGTTTAAGGTTCAGAGTCCCTTGCCCCGCACGACACTTTCACTGCTTTAAAGGATGTTCGC
ACAAAGAACAAATAAAAATATATATTTTTGTATTAACCTCTTCTTTAATTTAATAAATGTTGAGCTGACA
ATTAAAATAAGATTATTTTTATTCCTTCTCTGGCAGAATTAGTATTTTTACATATGATTTAAGACCCAGT
ACCGTTTGCGCCATAAATAATAGAATATGAATTTTGTTCTTATTTTTTTTAAGTTATAAATAGTCGGCCA
CAGAAAATTTTATCTCATTGAATCTGGTTTGTGGTCCTGAAAAGGACCGATTATAGAGTACGCTAGCGCT
TTATCTGCAAGTTAATGCCGTGTCAGCTTAAGCACGCTCGCCGCGAATGCGTCGCGCTAACTGGATGTCT
TTGGGCATTATGGTGACACGCTTGGCATGAATGGCACACAAGTTGGTATCTTCGAAGAGACCAACCAGGT
AGGCTTCGCTAGCTTCCTGCAGAGCCATAACCGCCGAGCTCTGGAATCGCAAGTCCGTCTTAAAGTCCTG
AGCGATTTCACGCACCAGACGCTGGAAAGGCAGCTTGCGGATTAGAAGCTCGGTGCTCTTTTGGTAGCGA
CGAATTTCACGCAAGGCCACGGTTCCAGGGCGATAGCGGTGGGGCTTCTTCACACCTCCGGTGGCTGGAG
CACTCTTGCGAGCGGCCTTAGTAGCCAGTTGTTTGCGTGGCGCCTTTCCACCAGTCGATTTGCGAGCAGT
TTGCTTGGTACGAGCCATCTCCGATTTGGGTTTCACTAAAGTTCACGTTCACTACTTCACGTTTGAAAAC
ACAATAAACGATCAGAGCATTTGCTACCTACTTATATAGCAATCCTGGACGGTGAAAGAGAGAGAGAGAG
AGAGAGAGAGAAAAACAGAGGCCATTTCATTTGACGAGCGAAAAGCGAACGAACATATCGTTCGTACTCT
CTCGGGTTTTTGTCGTTTTACCTATAAATAGGGGCACACAGAAACGTTGAAATTAGTTCTTTAGTGACTT
TCGTGCTGTGCGTGTATAATAGTATAGAACAGTGAAAAATGACTGGTCGTGGTAAAGGAGGCAAAGGCTT
GGGAAAGGGTGGCGCCAAGCGTCATCGCAAAGTGCTGCGTGATAACATCCAAGGTATCACGAAGCCTGCT
ATCCGCCGTTTGGCCCGTCGAGGCGGTGTGAAGCGCATATCTGGACTCATATACGAGGAAACGCGTGGCG
TTCTGAAGGTTTTCTTGGAGAACGTAATTCGTGATGCCGTGACCTACACGGAACACGCCAAGAGGAAGAC
AGTTACAGCCATGGATGTTGTGTACGCTCTGAAGAGGCAAGGCCGCACCCTCTACGGATTTGGCGGTTAA
AAAGTGTACATCCTGTGTACCCCTATTAAGCAATCGGTCCTTTTCAGGACCACCATTCAGTTTTTAAAAG
GAGGAAGATTTTCAAAAAGTATTTAATTTTATTGGTCGGGACTCCCAAAAAATATGTTAAACTAAAAATA
AATGTCTGTCGTTCGTACTCTTTCAAATAGAATGTGTATATTTCTGACATGGATTTGTACAGACTGTACA
AATGGTTTCAGACACCGCATGTACAGCATCACATCGTGGTGTGCGATTGTTTAAAGAAGCAAATTATAGT
TTATACCGCATATAGTAGAAAACCCTTACTACATTACCATCTTTACGTTAATAATTCTTTATGATTTACT
AATTACAACAAATTGCCAAGCTAAAAAATTTTTCAATTCTTTGGTAATAATTTGGTCGTCCTGAAAAGGA
CGGTTTGATTGACGATTTTATGTACATGTAGGTTTTTAGCTTAGCCTTTGAAACGTTTAGGCCTTCTTCT
CGGTCTTCTTGGGCAACAGAACAGCCTGTATATTAGGCAACACGCCACCTTGTGCAATTGTGACGCCGGA
GAGCAGCTTGTTTAACTCCTCGTCGTTGCGGATGGCCAGTTGCAGATGACGCGGAATAATTCTAGTCTTC
TTGTTGTCACGAGCAGCATTGCCAGCCAACTCGAGAACCTCAGCGGCCAGATATTCCATTACGGCAGCTA
GGTAAACTGGAGCGCCTGCACCAACACGCTCTGCGTAGTTTCCCTTCCGGAGCAAACGGTGAATACGGCC
CACAGGGAATTGAAGACCGGCACGGTTTGAGCGGGACTTTGCCTTTCCCTTCACTTTGCCACCTTTTCCA
CGTCCAGACATTTTGCTTTGCGTTTATTTCACTTAGTTCACTTTACGCACGGAACACGAATGCTCGCCTA
ACCCAGACAGCGAAATATTTATACTTTTCCGTTTGCCTGCGCATTCAGTTAGGGGTGGGTGACTTAGACC
TGAATTGACTGCTCGAAAAAAAGTATAAACGTGAACGCGTTCGGGCCCACATTACGATAAGTGAATTGTG
TTTGTGAAAATATAAGTAACGTGAACAATGCCTCCGAAAACTAGTGGAAAGGCAGCCAAGAAGGCTGGCA
AGGCTCAGAAGAACATCACCAAGACCGACAAGAAAAAGAAGCGCAAAAGGAAGGAGAGCTATGCCATCTA
CATTTACAAGGTTCTCAAGCAGGTCCATCCTGACACCGGAATTTCGTCGAAGGCGATGAGCATAATGAAC
AGCTTTGTAAATGATATTTTCGAGCGAATTGCTGCCGAAGCGTCTCGTCTAGCTCACTACAACAAGCGCT
CGACCATCACCAGTCGGGAGATCCAAACGGCTGTTCGCCTGCTTTTGCCTGGAGAGTTGGCCAAGCATGC
TGTCAGTGAGGGAACCAAGGCTGTCACCAAGTACACCAGCTCTAAATAATTTTCTCCTGCGAATGCGGAC
AATAATCCAAAACGGCCCTTTTCAGGGCCACAATGTGTTATACCAAAGAAATGCATTTTTCAACTACCAA
TCATCGAATATGAATTTACAAATAAAACTTATTTACCCGCAATATGGGTAATTGGGTAATGTTCAAATAA
ATACAAAAAAATCGGGAACGAAAACTGAATGCGACCAACATGCAATGTAATTCATGACATGAAACGTTTT
ATTGTTGCTGCGAACGTCAGCTAATAAATAAGTGGAAGAAAATAAAAGTTTTTTTCTCTTGCAACGGAAC
GTTGTAGCCCTGAAAAGGACTTGTTTAAACAAATTTCAGATCTATAAATCATAAATCTAAAATTTTAATT
GCGAACATGTACCAAATACTGCACTTTTTCACAATTTACTTTTTGGCAGCCGTAGTCTTCGCTTTCGGCT
TCTTGGCGGTAGCAGAAACCGATGCTTTCTTCACCGTCTTTTTGGGTTTTGCAGACACCGCTGGCTTTGC
CTTTGACGCTTTCGCTACTACAGCCTTTGGCTTCGCTGCAGTCACTTTCGCCTTTGTTGCGGCGGGCTTC
GACTTTATGATTCCAGTTTTCTTGGCATCCTTGGCTTTTGCCTTCTCAGTTTTCTTATTTTCGGCAGTCT
TTTTGGTAGCCACAGCCTTCTTAGCTTTGGGCTTTTTGTCAGCAGCCCCAACGGCAGTTTTTTTGGAGGA
GACACCAATCTTCTTAGAGGCTACCTTCTTGCTTTGAACTTTTTTCTCAGCAGACAAAACCTTCGACTTT
GCCTTCGGATCCTTTTCCTTCTTGGCAGAGGCCGACAGTTTGAAAGATCCAGATGCACCCTTTCCCTTAG
TTTGAATAAGCTTTCCATTGACCACGGCCGATTTTAAGTACTTCTTGATGAATGGCGCTAACTTTTGGGC
GTCGCATTTATAAGTGGCAGTGATATATTTTTTGATTGCCAGAAGTGATGAACCGCCATGTTCCTTTAAA
TTTTTAATGGAAGCGTCCACCATTTGCTGAGTTGGCGGATGTGACGGCGTCGCAGAGGCTTTCTTTGCCT
TTGTGCCAGCAGATCCAGATGCCTTTTTTTGGACCACTTTCTTCTCAACTGTCGCTGGTGGGGCAGCCAC
TGGGGAAGCGGACGTTGCAACTGCAGAATCAGACATCTTTTTTTCACTGAGAACACTTTTTTTCTGTTAA
AAATGGCTCGCGCGCTGCCTACCAACCTCCTTTGCTCTGATGAGAATCGAGGAGGAGAGCACTTTAACAA
TGCTACTGACATCAGTCATTTACTATGTCGAAGTTTGCTTGAAGTGTAAACTTTTTTAATTTTTTAGTAT
TTTAAATCATTAATAAAAATAAGGTTTTAATAGTTCTACACTTTTAAATAATTTTTTCGTCACTTTCCAT
TTTTAAAAGGATGTAATATGGGTTTTGAGACTTTCAAATGTTGATTGAATTTTTATATTCAAATTTTTAA
CTGGACCAATTTATAAAAAAACATCTAATAAAATAAGAATCATTGCAAATATTTCACTAATTCGTAATGT
TTATTAAAATTGAAACGTTCATCCCCTAGAAGGGCTTCTGAAAGAAGCGTCTATTATTAATTAAGATACT
TTATTACTTGATTTAAGTTCACATTGAACTACAGAAAAATTTGCTTTAAAGCAGCATTCAGAAATAATTT
TCGATCGTTAAAAATACAGATACTTTCTTAAATAACATAATATTAATATAATAAATAATATTTTCTTAAA
TTATTAATGTGGTTGCTTGTTATTAATGTGTTTTCATGCATATTTTAAAATAATTTGTTCTGAAATCAAT
CGATTTCCTCGCCACATATGCATTACCGTCTATGTAGTCAAATAAATAAATCAAATAAAAAATAAAAAGA
AACAATTTTTGTATTATCCTTTATTATGTAATATATATTACATTCCGCAACAAAATTAGCCAATTTCCGT
GCTGAATTTTACATAGGTTTTATTTTTTACAGACGTTTGAAGGGACAGTGTCAATTGTCCCGTACGACCT
CTTCAATAATAACACATTCTTCAGTTAACACATGGAAAAAATATAAAATAGCTAGTTTTATTTTATAATT
TTCTGTTATTTTATAAATATTGCCGTCATCAATGTAATTTCATTAATTTCAAACTGTCTTACACAGAATT
CAGATTTTTTTTTTTAGATGTTTAAGGTTCAGAGTCCCTTGCCCCGCACGACACTTTCACTGCTTTAAAG
GATGTTCGCACAAAGAACAAATAAAAATATATATTTTTATATATATTTTATATTTATTAACCTCTTCTTT
AATTTAATAAATGTCGAGCTTACAATTAAAATAAGATTATTTTTATTCCTTCTCTGGCAGAATTAGTATT
TTTACATATGATTTAAGACCCAGTACCGTTTGCGCCATAAATAATAGAATATGAATTTTGTTCTTATTTT
TTTTTTAAAGTTATAAATAGTCGGCAACAGAAAATTTTATCTCATTGAATCTGGTTTGTGGTCCTGAAAA
GGACCGATTATAGAGTACGCTAGCGCTTTATCTGCAAGTTAATGCCGTGTCAGCTTAAGCACGCTCGCCG
CGAATGCGTCGCGCTAACTGGATGTCTTTGGGCATTATGGTGACACGCTTGGCATGAATGGCACACAAGT
TGGTATCTTCGAAGAGACCAACCAGGTAGGCTTCGCTAGCTTCCTGCAGAGCCATAACCGCCGAGCTCTG
GAATCGCAAGTCCGTCTTAAAGTCCTGAGCGATTTCACGCACCAGACGCTGGAAAGGCAGCTTGCGGATT
AGAAGCTCGGTGCTCTTTTGGTAGCGACGAATTTCACGCAAGGCCACGGTTCCAGGGCGATAGCGGTGGG
GCTTCTTCACACCTCCGGTGGCTGGAGCACTCTTGCGAGCGGCCTTAGTAGCCAGTTGTTTGCGTGGCGC
CTTTCCACCAGTCGATTTGCGAGCAGTTTGCTTGGTACGAGCCATCTCCGATTTGGGTTTCACTAAAGTT
CACGTTCACTACTTCACGTTTGAAAACACAATAAACGATCAGAGCATTTGCTACCTACTTATATAGCAAT
CGTGGACGGTGAAAGAGAGAGAGAGAGAGAGAGAGAAAAACGGAGGCCATTTCATTTGACGAGCGAAAAG
CGAACGAACATATCGTTCGTACTCTCTCGGGTTTTTGTCGTTTTACCTATAAATAGGGGCACACAGAAAC
GTTGAAATTAGTTCTTTAGTGACTTTCGTGCTGTGCGTGTATAATAGTATAGAACAGTGAAAAATGACTG
GTCGTGGTAAAGGAGGCAAAGGCTTGGGAAAGGGTGGCGCCAAGCGTCATCGCAAAGTGCTGCGTGATAA
CATCCAAGGTATCACGAAGCCTGCTATCCGCCGTTTGGCCCGTCGAGGCGGTGTGAAGCGCATATCTGGA
CTCATATACGAGGAAACGCGTGGCGTTCTGAAGGTTTTCTTGGAGAACGTAATTCGTGATGCCGTGACCT
ACACGGAACACGCCAAGAGGAAGACAGTTACAGCCATGGATGTTGTGTACGCTCTGAAGAGGCAAGGCCG
CACCCTCTACGGATTTGGCGGTTAAAAAGTGTACATCCTGTGTACCCCTATTAAGCAATCGGTCCTTTTC
AGGACCACCATTCAGTTTTTAAAAGGAGGAAGATTTTCAAAAAGTATTTAATTTTATTGGTCGGGACTCC
CAAAAAATATGTTAAACTAAAAATAAATGTCTGTTGTTCGTACTCTTTCAAATAGAATGTGTATTTCTAA
CATGGATTTGTACAGACTGTACAAATGGTTTCAGACACCGCATGTACAGCATCACATCGTGGTGTGCGAT
TGTTTAAAGAAGCAAATTATAGTTTATACCGCATATAGTAGAAAACCCTTACTACATTACCATCTTTACG
TTAATAATTCTTTATGATTTACTAATTACAACAAATTGCCAAGCTAAAAAATTTTTCAATTCTTTGGTAA
TAATTTGGTCGTCCTGAAAAGGACGGTTTGATTGACGATTTTATGTACATGTAGGTTTTTAGCTTAGCCT
TTGAAACGTTTAGGCCTTCTTCTCGGTCTTCTTGGGCAACAGAACAGCCTGTATATTAGGCAACACGCCA
CCTTGTGCAATTGTGACGCCGGAGAGCAGCTTGTTTAACTCCTCGTCGTTGCGGATGGCCAGTTGCAGAT
GACGCGGAATAATTCTAGTCTTCTTGTTGTCACGAGCAGCATTGCCAGCCAACTCGAGAACCTCAGCGGC
CAGATATTCCATTACGGCAGCTAGGTAAACTGGAGCGCCTGCACCAACACGCTCTGCGTAGTTTCCCTTC
CGGAGCAAACGGTGAATACGGCCCACAGGGAATTGAAGACCGGCACGGTTTGAGCGGGACTTTGCCTTTC
CCTTCACTTTGCCACCTTTTCCACGTCCAGACATTTTGCTTTGCGTTTATTTCACTTAGTTCACTTTACG
CACGGAACACGAATGCTCGCCTAACCCAGACAGCGAAATATTTATACTTTTCCGTTTGCCTGCGCATTCA
GTTAGGGGTGGGTGACTTAGACCTGAATTGACTGCTCGAAAAAAAGTATAAACGTGAACGCGTTCGGGCC
CACATTACGATAAGTGAATTGTGTTTGTGAAAATATAAGTAACGTGAACAATGCCTCCGAAAACTAGTGG
AAAGGCAGCCAAGAAGGCTGGCAAGGCTCAGAAGAACATCACCAAGACCGACAAGAAAAAGAAGCGCAAA
AGGAAGGAGAGCTATGCCATCTACATTTACAAGGTTCTCAAGCAGGTCCATCCTGACACCGGAATTTCGT
CGAAGGCGATGAGCATAATGAACAGCTTTGTAAATGATATTTTCGAGCGAATTGCTGCCGAAGCGTCTCG
TCTAGCTCACTACAACAAGCGCTCGACCATCACCAGTCGGGAGATCCAAACGGCTGTTCGCCTGCTTTTG
CCTGGAGAGTTGGCCAAGCATGCTGTCAGTGAGGGAACCAAGGCTGTCACCAAGTACACCAGCTCTAAAT
AATTTTCTCCTGCGAATGCGGACAATAATCCAAAACGGCCCTTTTCAGGGCCACAATGTGTTATACCAAA
GAAATGCATTTTTCAACTACCAATCATCGAATATGAATTTACAAATAAAACTTATTTACCCGCAATATGG
GTAATTGGGTAATGTTCAAATAAATACAAAAAAATCGGGAACGAAAACTGAATGCGACCAACATGCAATG
TAATTCATGACATGAAACGTTTTATTGTTGCTGCGAACGTCAGCTAATAAATAAGTGGAAGAAAATAAAA
GTTTTTTTCTCTTGCAACGGAACGTTGTAGCCCTGAAAAGGACTTGTTTAAACAAATTTCAGATCTATAA
ATCATAAATCTAAAATTTTAATTGCGAACATGTACCAAATACTGCACTTTTTCACAATTTACTTTTTGGC
AGCCGTAGTCTTCGCTTTCGGCTTCTTGGCGGTAGCAGAAACCGATGCTTTCTTCACCGTCTTTTTGGGT
TTTGCAGACACCGCTGGCTTTGCCTTTGACGCTTTCGCTACTACAGCCTTTGGCTTCGCTGCAGTCACTT
TCGCCTTTGTTGCGGCGGGCTTCGACTTTATGATTCCAGTTTTCTTGGCATCCTTGGCTTTTGCCTTCTC
AGTTTTCTTATTTTCGGCAGTCTTTTTGGTAGCCACAGCCTTCTTAGCTTTGGGCTTTTTGTCAGCAGCC
CCAACGGCAGTTTTTTTGGAGGAGACACCAATCTTCTTAGAGGCTACCTTCTTGCTTTGAACTTTTTTCT
CAGCAGACAAAACCTTCGACTTTGCCTTCGGATCCTTTTCCTTCTTGGCAGAGGCCGACAGTTTGAAAGA
TCCAGATGCACCCTTTCCCTTAGTTTGAATAAGCTTTCCATTGACCACGGCCGATTTTAAGTACTTCTTG
ATGAATGGCGCTAACTTTTGGGCGTCGCATTTATAAGTGGCAGTGATATATTTTTTGATTGCCAGAAGTG
ATGAACCGCCATGTTCCTTTAAATTTTTAATGGAAGCGTCCACCATTTGCTGAGTTGGCGGATGTGACGG
CGTCGCAGAGGCTTTCTTTGCCTTTGTGCCAGCAGATCCAGATGCCTTTTTTTGGACCACTTTCTTCTCA
ACTGTCGCTGGTGGGGCAGCCACTGGGGAAGCGGACGTTGCAACTGCAGAATCAGACATCTTTTTTTCAC
TGAGAACACTTTTTTTCTGTTAAAAATGGCTCGCGCGCTGCCTACCAACCTCCTTTGCTCTGATGAGAAT
CGAGGAGGAGAGCACTTTAACAATGCTACTGACATCAGTCATTTACTATGTCGAAGTTTGCTTGAAGTGT
AAACTTTTTTAATTTTTTAGTATTTTAAATCATTAATAAAAATAAGGTTTTAATAGTTCTACACTTTTAA
ATAATTTTTTCGTCACTTTCCATTTTTAAAAGGTTGTAATATGGGTTTTGAGACTTTCAAATGTTGATTG
AATTTTTATATTCAAATTTTTAACTGGACCAATTTATAAAAAAACATCTAATAAAATAAGAATCATTGCA
AATATTTCACTAATTCGTAATGTTTATTAAAATTGAAACGTTCATCCCCTAGAAGGGCTTCTGAAAGAAG
CGTCTATTATTAATTAAGATACTTTATTACTTGATTTAAGTTCACATTGAACTACAGAAAAATTTGCTTT
AAAGCAGCATTCAGAAATAATTTTCGATCGTTAAAAATACAGATACTTTCTTAAATAACATAATATTAAT
ATAATAAATAATATTTTCTTAAATTATTAATGTGTTTGCTTGTTATTAATGTGTTTTCATGCATATTTTA
AAATAATTTGTTCTGAAATCAATCGATTTCCTCGCCACATATGCATTACCGTCTATGTAGTCAAATAAAT
AAATCAAATAAAAAATAAAAAGAAACAATTTTTGTATTATCCTTTATTATGTAATATATATTACATTCCG
CAACAAAATTAGCCAATTTCCGTGCTGAATTTTACATAGGTTTTATTTTTTACAGACGTTTGAAGGGACA
GTGTCAATTGTCCCGTACGACCTCTTCAATAATAACACATTCTTCAGTTAACACATGGAAAAAATATAAA
ATAGCTAGTTTTATTTTATAATTTTCTGTTATTTTATAAATATTGCCGTCATCAATGTAATTTCATTAAT
TTCAAACTGTCTTACACAGAATTCAGATTTTTTTTTTTAGATGTTTAAGGTTCAGAGTCCCTTGCCCCGC
ACGACACTTTCACTGCTTTAAAGGATGTTCGCACAAAGAACAAATAAAAATATATATTTTTGTATTAACC
TCTTCTTTAATTTAATAAATGTTGAGCTGACAATTAAAATAAGATTATTTTTATTCCTTCTCTGGCAGAA
TTAGTATTTTTACATATGATTTAAGACCCAGTACCGTTTGCGCCATAAATAATAGAATATGAATTTTGTT
CTTATTTTTTTTAAGTTATAAATAGTCGGCCACAGAAAATTTTATCTCATTGAATCTGGTTTGTGGTCCT
GAAAAGGACCGATTATAGAGTACGCTAGCGCTTTATCTGCAAGTTAATGCCGTGTCAGCTTAAGCACGCT
CGCCGCGAATGCGTCGCGCTAACTGGATGTCTTTGGGCATTATGGTGACACGCTTGGCATGAATGGCACA
CAAGTTGGTATCTTCGAAGAGACCAACCAGGTAGGCTTCGCTAGCTTCCTGCAGAGCCATAACCGCCGAG
CTCTGGAATCGCAAGTCCGTCTTAAAGTCCTGAGCGATTTCACGCACCAGACGCTGGAAAGGCAGCTTGC
GGATTAGAAGCTCGGTGCTCTTTTGGTAGCGACGAATTTCACGCAAGGCCACGGTTCCAGGGCGATAGCG
GTGGGGCTTCTTCACACCTCCGGTGGCTGGAGCACTCTTGCGAGCGGCCTTAGTAGCCAGTTGTTTGCGT
GGCGCCTTTCCACCAGTCGATTTGCGAGCAGTTTGCTTGGTACGAGCCATCTCCGATTTGGGTTTCACTA
AAGTTCACGTTCACTACTTCACGTTTGAAAACACAATAAACGATCAGAGCATTTGCTACCTACTTATATA
GCAATCCTGGACGGTGAAAGAGAGAGAGAGAGAGAGAGAGAGAGAGAGAAAAACAGAGGCCATTTCATTT
GACGAGCGAAAAGCGAACGAACATATCGTTCGTACTCTCTCGGGTTTTTGTCGTTTTACCTATAAATAGG
GGCACACAGAAACGTTGAAATTAGTTCTTTAGTGACTTTCGTGCTGTGCGTGTATAATAGTATAGAACAG
TGAAAAATGACTGGTCGTGGTAAAGGAGGCAAAGGCTTGGGAAAGGGTGGCGCCAAGCGTCATCGCAAAG
TGCTGCGTGATAACATCCAAGGTATCACGAAGCCTGCTATCCGCCGTTTGGCCCGTCGAGGCGGTGTGAA
GCGCATATCTGGACTCATATACGAGGAAACGCGTGGCGTTCTGAAGGTTTTCTTGGAGAACGTAATTCGT
GATGCCGTGACCTACACGGAACACGCCAAGAGGAAGACAGTTACAGCCATGGATGTTGTGTACGCTCTGA
AGAGGCAAGGCCGCACCCTCTACGGATTTGGCGGTTAAAAAGTGTACATCCTGTGTACCCCTATTAAGCA
ATCGGTCCTTTTCAGGACCACCATTCAGTTTTTAAAAGGAGGAAGATTTTCAAAAAGTATTTAATTTTAT
TGGTCGGGACTCCCAAAAAATATGTTAAACTAAAAATAAATGTCTGTTGTTCGTACTCTTTCAAATAGAA
TGTGTATTTCTAACATGGATTTGTACAGACTGTACAAATGGTTTCAGACACCGCATGTACAGCATCACAT
CGTGGTGTGCGATTGTTTAAAGAAGCAAATTATAGTTTATACCGCATATAGTAGAAAACCCTTACTACAT
TACCATCTTTACGTTAATAATTCTTTATGATTTACTAATTACAACAAATTGCCAAGCTAAAAAATTTTTC
AATTCTTTGGTAATAATTTGGTCGTCCTGAAAAGGACGGTTTGATTGACGATTTTATGTACATGTAGGTT
TTTAGCTTAGCCTTTGAAACGTTTAGGCCTTCTTCTCGGTCTTCTTGGGCAACAGAACAGCCTGTATATT
AGGCAACACGCCACCTTGTGCAATTGTGACGCCGGAGAGCAGCTTGTTTAACTCCTCGTCGTTGCGGATG
GCCAGTTGCAGATGACGCGGAATAATTCTAGTCTTCTTGTTGTCACGAGCAGCATTGCCAGCCAACTCGA
GAACCTCAGCGGCCAGATATTCCATTACGGCAGCTAGGTAAACTGGAGCGCCTGCACCAACACGCTCTGC
GTAGTTTCCCTTCCGGAGCAAACGGTGAATACGGCCCACAGGGAATTGAAGACCGGCACGGTTTGAGCGG
GACTTTGCCTTTCCCTTCACTTTGCCACCTTTTCCACGTCCAGACATTTTGCTTTGCGTTTATTTCACTT
AGTTCACTTTACACACGGAACACGAATGCTCGCCTAACCCAGACAGCGAAATATTTATACTTTTCCGTTT
GCCTGCGCATTCAGTTAGGGGTGGGTGACTTAGACCTGAATTGACTGCTCGAAAAAAAGTATAAACGTGA
ACGCGTTCGGGCCCACATTACGATAAGTGAATTGTGTTTGTGAAAATATAAGTAACGTGAACAATGCCTC
CGAAAACTAGTGGAAAGGCAGCCAAGAAGGCTGGCAAGGCTCAGAAGAACATCACCAAGACCGACAAGAA
AAAGAAGCGCAAAAGGAAGGAGAGCTATGCCATCTACATTTACAAGGTTCTCAAGCAGGTCCATCCTGAC
ACCGGAATTTCGTCGAAGGCGATGAGCATAATGAACAGCTTTGTAAATGATATTTTCGAGCGAATTGCTG
CCGAAGCGTCTCGTCTAGCTCACTACAACAAGCGCTCGACCATCACCAGTCGGGAGATCCAAACGGCTGT
TCGCCTGCTTTTGCCTGGAGAGTTGGCCAAGCATGCTGTCAGTGAGGGAACCAAGGCTGTCACCAAGTAC
ACCAGCTCTAAATAATTTTCTCCTGCGAATGCGGACAATAATCCAAAACGGCCCTTTTCAGGGCCACAAT
GTGTTATACCAAAGAAATGCATTTTTCAACCACCAATCATCGAATATGAATTTACAAATAAAACTTATTT
ACCCGCAATATGGGTAATTGGGTAATGTTCAAATAAATACAAAAAAATCGGGAACGAAAACTGAATGCGA
CCAACATGCAATGTAATTCATGACATGAAACGTTTTATTGTTGCTGCGAACGTCAGCTAATAAATAAGTG
GAAGAAAATAAAAGTTTTTTTCTCTTGCAACGGAACGTTGTAGCCCTGAAAAGGACTTGTTTAAACAAAT
TTCAGATCTATAAATCATAAATCTAAAATTTTAATTGCGAACATGTACCAAATACTGCACTTTTTCACAA
TTTACTTTTTGGCAGCCGTAGTCTTCGCTTTCGGCTTCTTGGCGGTAGCAGAAACCGATGCTTTCTTCAC
CGTCTTTTTGGGTTTTGCAGACACCGCTGGCTTTGCCTTTGACGCTTTCGCTACTACAGCCTTTGGCTTC
GCTGCAGTCACTTTCGCCTTTGTTGCGGCGGGCTTCGACTTTATGATTCCAGTTTTCTTGGCATCCTTGG
CTTTTGCCTTCTCAGTTTTCTTATTTTCGGCAGTCTTTTTGGTAGCCACAGCCTTCTTAGCTTTGGGCTT
TTTGTCAGCAGCCCCAACGGCAGTTTTTTTGGAGGAGACACCAATCTTCTTAGAGGCTACCTTCTTGCTT
TGAACTTTTTTCTCAGCAGACAAAACCTTCGACTTTGCCTTCGGATCCTTTTCCTTCTTGGCAGAGGCCG
ACAGTTTGAAAGATCCAGATGCACCCTTTCCCTTAGTTTGGATAAGCTTTCCATTGACCACGGCCGATTT
TAAGTACTTCTTGATGAATGGCGCTAACTTTTGGGCGTCGCATTTATAAGTGGCAGTGATATATTTTTTG
ATTGCCAGAAGTGATGAACCGCCACGTTCCTTTAAATTTTTAATGGAAGCGTCCACCATTTGCTGAGTTG
GCGGATGTGACGGCGTCGCAGAGGCTTTCTTTGCCTTTGTGCCAGCAGATCCAGATGCCTTTTTTTGGAC
CACTTTCTTCTCAACTGTCGCTGGTGGGGCAGCCACTGGGGAAGCGGACGTTGCAACTGCAGAATCAGAC
ATCTTTTTTTCACTGAGAACACTTTTTTTCTGTTAAAAATGGCTCGCGCGCTGCCTACCAACCTCCTTTG
CTCTGATGAGAATCGAGGAGGAGAGCACTTTAACAATGCTACTGACATCAGTCATTTACTATGTCGAAGT
TTGCTTGAAGTGTAAACTTTTTTTAATTTTTTAGTATTTTAAATCATTAATAAAAATAAGGTTTTAATAG
TTCTACACTTTTAAATAATTTTTTCGTCACTTTCCATTTTTAAAAGGATGTAATATGGGTTTTGAGACTT
TCAAATGTTGATTGAATTTTTATATTCAAATTTTTAACTGGACCAATTTATAAAAAAACATCTAATAAAA
TAAGAATCATTGCAAATATTTCACTAATTCGTAATGTTTATTAAAATTGAAACGTTCATCCCCTAGAAGG
GCTTCTGAAAGAAGCGTCTATTATTAATTAAGATACTTTATTACTTGATTTAAGTTCACATTGAACTACA
GAAAAATTTGCTTTAAAGCAGCATTCAGAAATAATTTTCGATCGTTAAAAATACAGATACTTTCTTAAAT
AACATAATATTAATATAATAAATAATATTTTCTTAAATTATTAATGTGTTTGCTTGTTATTAATGTGTTT
TCATGCATATTTTAAAATAATTTGTTCTGAAATCAATCGATTTCCTCGCCACATATGCATTACCGTCTAT
GTAGTCAAATAAATAAATCAAATAAAAAATAAAAAGAAACAATTTTTGTATTATCCTTTATTATGTAATA
TATATTACATTCCGCAACAAAATTAGCCAATTTCCGTGCTGAATTTTACATAGGTTTTATTTTTTACAGA
CGTTTGAAGGGACAGTGTCAATTGTCCCGTACGACCTCTTCAATAATAACACATTCTTCAGTTAACACAT
GGAAAAAATATAAAATAGCTAGTTTTATTTTATAATTTTCTGTTATTTTATAAATATTGCCGTCATCAAT
GTAATTTCATTAATTTCAAACTGTCTTACACAGAATTCAGATTTTTTTTTTTAGATGTTTAAGGTTCAGA
GTCCCTTGCCCCGCACGACACTTTCACTGCTTTAAAGGATGTTCGCACAAAGAACAAATAAAAATATATA
TTTTTGTATTAACCTCTTCTTTAATTTAATAAATGTTGAGCTGACAATTAAAATAAGATTATTTTTATTC
CTTCTCTGGCAGAATTAGTATTTTTACATATGATTTAAGACCCAGTACCGTTTGCGCCATAAATAATAGA
ATATGAATTTTGTTCTTATTTTTTTTAAGTTATAAATAGTCGGCCACAGAAAATTTTATCTCATTGAATC
TGGTTTGTGGTCCTGAAAAGGACCGATTATAGAGTACGCTAGCGCTTTATCTGCAAGTTAATGCCGTGTC
AGCTTAAGCACGCTCGCCGCGAATGCGTCGCGCTAACTGGATGTCTTTGGGCATTATGGTGACACGCTTG
GCATGAATGGCACACAAGTTGGTATCTTCGAAGAGACCAACCAGGTAGGCTTCGCTAGCTTCCTGCAGAG
CCATAACCGCCGAGCTCTGGAATCGCAAGTCCGTCTTAAAGTCCTGAGCGATTTCACGCACCAGACGCTG
GAAAGGCAGCTTGCGGATTAGAAGCTCGGTGCTCTTTTGGTAGCGACGAATTTCACGCAAGGCCACGGTT
CCAGGGCGATAGCGGTGGGGCTTCTTCACACCTCCGGTGGCTGGAGCACTCTTGCGAGCGGCCTTAGTAG
CCAGTTGTTTGCGTGGCGCCTTTCCACCAGTCGATTTGCGAGCAGTTTGCTTGGTACGAGCCATCTCCGA
TTTGGGTTTCACTAAAGTTCACGTTCACTACTTCACGTTTGAAAACACAATAAACGATCAGAGCATTTGC
TACCTACTTATATAGCAATCCTGGACGGTGAAAGAGAGAGAGAGAGAGAGAGAGAGAGAGAGAAAAACAG
AGGCCATTTCATTTGACGAGCGAAAAGCGAACGAACATATCGTTCGTACTCTCTCGGGTTTTTGTCGTTT
TACCTATAAATAGGGGCACACAGAAACGTTGAAATTAGTTCTTTAGTGACTTTCGTGCTGTGCGTGTATA
ATAGTATAGAACAGTGAAAAATGACTGGTCGTGGTAAAGGAGGCAAAGGCTTGGGAAAGGGTGGCGCCAA
GCGTCATCGCAAAGTGCTGCGTGATAACATCCAAGGTATCACGAAGCCTGCTATCCGCCGTTTGGCCCGT
CGAGGCGGTGTGAAGCGCATATCTGGACTCATATACGAGGAAACGCGTGGCGTTCTGAAGGTTTTCTTGG
AGAACGTAATTCGTGATGCCGTGACCTACACGGAACACGCCAAGAGGAAGACAGTTACAGCCATGGATGT
TGTGTACGCTCTGAAGAGGCAAGGCCGCACCCTCTACGGATTTGGCGGTTAAAAAGTGTACATCCTGTGT
ACCCCTATTAAGCAATCGGTCCTTTTCAGGACCACCATTCAGTTTTTAAAAGGAGGAAGATTTTCAAAAA
GTATTTAATTTTATTGGTCGGGACTCCCAAAAAATATGTTAAACTAAAAATAAATGTCTGTTGTTCGTAC
TCTTTCAAATAGAATGTGTATTTCTAACATGGATTTGTACAGACTGTACAAATGGTTTCAGACACCGCAT
GTACAGCATCACATCGTGGTGTGCGATTGTTTAAAGAAGCAAATTATAGTTTATACCGCATATAGTCATG
TATACCCTTACATACCCTCTTATTAGATTAAGTTATGTTAGAATACACATGGCGCTAAGCTTTTTGTCTG
AGCTTAGCTTTATTTTTAGTCAGTAGACAAGAAGACCTCGATCTGTACACATCATTGAATAAACCCTCAA
TTTGTTAAGCGAAACCTTTCGTTTTGTTTTAACCCCTCTTTAATCGACAAAGAAGTCGATGGGTGCTTAA
CTGAGGAGTTCAACCTTCAACCTACAGACGACAACGAAGTCGTTTCTGGAGGCAACGATCTTTTGGACAC
AACGGTCTCTGCTCGGAAGGCCCTATCAACCTTCCACATAACTGGCGACGAGGATCAACACAGAAAAAAT
AAGGAAACCAGCCATACGTCAAGAAATTCATTCGGAACCACAGTAAGCTGTTCTTATGTAATTTAAGTCC
GGAAATCTTCAATACGTTAACCAATGCACGTGGCCGAGTATAAAGAGGAACATAAAACATAACTGGAAAG
CTTTGGAACACCTGCATGTACGGAGTGACGAAACCCAACCTGGAGAAGAAGAACTTAAGCTGATAAAATT
TTTTTTCTTCGACAAAGCTCTTTATACTAGCTAAGATAAGAAACTAAAAGCTAACTATTAATACTTGCGA
ACCTCGAGAGAAAACAAAGAAATCTAAAATGAACGAAAATAGCTTAGCCGCATTTAACTCAACAATGAAC
TGCATCAAGTTAATACAAAATTTTGATGGTACTGATACAAATCAATTGCCAGATTTAATTACACAAATAG
AAAATATCCTTCCTTCTTTTGATGTTTTCGACACGAATACAAAAAATATTTTGTTTGGCTTTATAAAAAA
TAAATTTGTGGGATTATGCAGGCCAGTGATTCATAGGCATGGAAATATGACAGAGTGGGAAAGTTTTAAA
CGTGTAATTCTGAAAAATTTCGGGGAAAAAGAAACAAGCGATGTCTTAATGGATATGTTAAAATTGTGTC
GAGTGGAATCAACTATAGAAGAATATTATAACAAAATTAATGAAATTTCGAATAGGGTACACAACCGGAT
ACTGATCCATGACGACAAAACATACACCACATTAGAAGTGAACCGAATTGCACTCCGCGTTTTTAGAGAC
AACTTGCCTGAACCTACAAAAACGTTAATATTCGCGAGAAACCCAAATTCCGTAGAGGATGCCTATAAAA
TCATTGAAGATGCTCGGCATCAAAGCTACACATTATACGGACCAATTCGAAGAAATAATAGGTACAATAA
ACCCAACTTCAGAACCAATTTCAGTAATGATAATAGAAATGTAAACGAACCAGTCGTTACAGAAAGAAGC
CTTGATGAAGCCAATAGGTTTCAACAAAATAATGTTGAACAACAAGAAAATTCAAGAACTGAAGGTACGC
CTAGGGTAAATAATAGAAGGCAGGGATATCAATATCAATCGAATAATAGCTCAACTTCTAATTCTGCTCG
AGTCTCAACAAATAGTCGAAATGTGCAAAGCTCTGAGCAAAGCAGGCGTAGTTTCGAGCCAATGGATATT
AATCAATCAAGTGTAAATTTTCAGATAGAGGATCAAGACGAATACCATATATAGAAGTTCAAGGTAAAAA
GAGGCCATTATTATTTATTATTGACACTGGAGCAGAATTCAGTGTAATAAATGATAATTTGTGTCACCCG
AAGTGGAAAACAGACATTGACATAGAAGTAAAAGCAATGGGAAACAAAATTAAAATAAGAAAATTATGCA
GGTTTCCATGTTTTCAAGAATTTGAAGCTGAAGGTTATATTTGCGAATTTCTAGAGTATAATTTTCACAA
CTATTTCGATGGGCTAATTGGCTGTAACATACTTAATGACTTGCATGCAGTCATCGATTACTCAAACAAA
AAGATTCAACTCAATAATGTTTATTTAGATCTTTTAGTTCAGGAAAACCACTTGGATCTTGGCATACATA
ACTTAATTCCAATGAACTTAATTTGTCCACAGGCCAGATCCTCAATAAATGAGCTTATACAAAAATTCGA
ACATATTTTTTACAAAGAAGGCCAAGACCTAAGTTTCACAAGTGAAATCAAACACAGGATTATTACAAAG
AATGATCTTCCCATTTATTCGAAAACATACAAATACCCAGAAATTCACAAAGACGAAGTTAACCGGCAAA
TAGCAGAAATGTTAGATCAAGGAATTATAAGACACTCTAAAAGCCCATATAATAGTCCTTTGTGGGTTGT
TCAGAAAAAAATGGACCAGTCCAATAAGCAAAAGTGGCGGCTCGTCGTAGACTACCGTAAACTTAATAAG
GAAACCATTGAAGATCGATTCCCGATCCCAAATATAGACGAGATTTTCGACAAATTGGGCGACTGTAAAA
TTTTTTCAACTTTAGACCTTGCAAAAGGTTTCTATCAGATAGAAATGGACAACAAAGATGTGCACAAAAC
AGCCTTTTCAACAACCAGTGGCCATTACGAGTTCCTTCGTATGCCTTTCGGACTACGGAACGCACCTTCA
ACATTTCAAAGGCTAATGAATAATATCCTTAGCCCCTATACCGGACAATTTTGCATTGTTTACATGGATG
ACATCCTTATATTTTCTAAGAATATAGGGGAACACGTCAATCATTTAAGCTGTATCTTCAGCTGTCTATC
TAAGGCAAATTTAAAACTCCAATCAGACAAATGCGAGTTTGCCAGAGAGGAGATTGAATTTCTCGGACAT
ACCATTAATTCAGAAGGTCTAAAGCCAAGTCAGAAGAAAATTGACGCAATTTGTAAGATAAATTTACCGA
CAAACCAGAAACAAATTAAAAGTTTTCTAGGCATCACAGGTTATTTGAGGCGCTACATAAAAGACTACTC
CAAAATTGCCCAGCCCTTAATAAAATACTTAAAGAAAAATTCTAAAATAAACACACATGATCAAGAATAC
GTAGAAGCTTTTCAAAAACTAAAAATCCTAATAACAAGCGATCCGATAGTCGTTTACCCAGATTTTAACA
AACAATTCACGATAGTTACAGACGCAAGTAACTATGCATTAGGCGCCGTGCTCATGCAAGATAATAAAGT
AATTTCTTATGCTAGTCGTTCTCTTAAAAATCATGAACTTAATTACAGTACAATAGAAAAAGAGCTTCTT
GCAATCTATTGGTCAACAAAATTCTTTAAATATTATATTTATGGAAGAAAGTTTATAATTAAAACCGACC
ATAGACCCCTAGTTTGGCTTAATAATCTAAAGGAACCCAACCTAAAGTTACAACGTTGGAAAGTGCAATT
AAACGAGTTTGATTTTGACATAACATTTATAAAAGGTAAAGAAAACGCTTTAGCAGACGGACTTAGCAGA
ATTGTCAAAGCATCAACAGAAGAGTATGATAAAAATGCCCAAACAAATATAGAAATTAATAACTTAGATA
TATTTATGCTAGAGAACACTAACACATTACCGGAAGTTACGCCTAAGACAAAAATTATAAATGAAGATTT
CTCGAAAGATCTAATTCATATATTTGCCAACGATATTGACGATTTGGAAACTATTCACAGTGCGGACTCA
GACGATCTTAATTTTATTAGTATTACAACTAATTGTCTAAACGTTTTTAAAATCCAAATACAAATAATAG
AAGCGGAAAGCGATTTAAGTACCTTCAAAATTTTGCATAACAAGAAAATACGACATATCTTTAAATCAAG
CGGAAATCAGGAAAATATGCTTAAGTTCATGCAAGAGAAACTGCCAGAAAAAGGCTTAGTTGTAATATTT
TGTGAAAATTTAAGTTTATTTGTAAAATTTCAAGAAATTTATAGGCAGTATTTTTCAAGTAATAAAAATT
TAAGAATTCTAAAGTCAGGTACATTGTTAGAAGACATAAATGATAAAGAAAAACTCCTGAAGATTATCGA
AAACGAACACATAAAGAATAATCACAGAGGCATTAACGAAATTTTTATATCTATAAGAGAAAAATACTAT
TATCCAAAAATGCAAAAGTTTATTCAAAATTATATTAACAATTGTAAAATTTGTAATTTAGCCAAATATG
ATAGACAACCTATAAAATATAATTTTAATATTACAGAAACGCCAGATAAAATAAACGATATAATTCACAT
AGACATCTGGTATCCTAAAAGAAACATTATGTACGTTACATCAATTGACAAAATGTCTAAATATGCCACT
GCTCAACATATTAAAGACAGATCTTGGATTTCTTTGCTTAACGCAATCAAATTAAGAATTCAATACTTAG
GAAAGCCGAAAAAGATTGTAACTGATAACGAATTCGATATTGTCGTAATTAAGCAATTTCTCCTCGAAAA
TAACATAGATATACACTTTACAACTCCTTATAAGAAAACTGGAAACTCTGATGTGGAAAGATTGCACTTA
ACCCTAAATGAACATATGCGATTGTATAATGCTGATCCAAACAATTTTGACACTATTCAAGAAAATGTTT
ATAAAGCAATTGTTTGCTATAATAACACAATTCATTCAACCACAAATATTAGACCGATAGATTTATTTAA
TAATATACTTTGTCACGAAGACATCTCTAAACTATCCGAAAAGCTAGTAAGAAACAAACAAACTTTAAAT
GCAAAACAGGATAACATAAACGAGTCAAACTTCTCAAATATATTTGTAAAAAATAATCAAGTAGGAAAAT
CAAATCCAAAATATAAAGAAATAAGTAATTACACTCAATACGGTAACTACTTGATTAATAATAAAGACAA
TAAACGAAAAATCTATAAGGATCAGGTGAAACGGAAATATAAATATCAAAATGAAGATTGTGAAACCTAA
CATTTCTGTACTCCTATTATTTACATATGTATTACTTAATGAAATAATTTCAACCACATACTTGAAACTT
ACGCTGGGGGAGTCATGTATACCCTTACATACCCTCTTATTAGATTAAGTTATGTTAGAATACACATGGC
GCTAAGCTTTTTGTCTGAGCTTAGCTTTATTTTTAGTCAGTAGACAAGAAGACCTCGATCTGTACACATC
ATTGAATAAACCCTCAATTTGTTAAGCGAAACCTTTCGTTTTGTTTTAACCCCTCTTTAATCGACAAAGA
AGTCGATGGGTGCTTAACTGAGGAGTTCAACCTTCAACCTACAGACGACAACGAAGTCGTTTCTGGAGGC
AACGATCTTTTGGACACAACGGTCTCTGCTCGGAAGGCCCTATCAACCTTCCACATAACTATATAGTAGA
AAACCCTTACTACATTACCATCTTTACGTTAATAATTCTTTATGATTTACTAATTACAACAAATTGCCAA
GCTAAAAAATTTTTCAATTCTTTGGTAATAATTTGGTCGTCCTGAAAAGGACGGTTTGATTGACGATTTT
ATGTACATGTAGGTTTTTAGCTTAGCCTTTGAAACGTTTAGGCCTTCTTCTCGGTCTTCTTGGGCAACAG
AACAGCCTGTATATTAGGCAACACGCCACCTTGTGCAATTGTGACGCCGGAGAGCAGCTTGTTTAACTCC
TCGTCGTTGCGGATGGCCAGTTGCAGATGACGCGGAATAATTCTAGTCTTCTTGTTGTCACGAGCAGCAT
TGCCAGCCAACTCGAGAACCTCAGCGGCCAGATATTCCATTACGGCAGCTAGGTAAACTGGAGCGCCTGC
ACCAACACGCTCTGCGTAGTTTCCCTTCCGGAGCAAACGGTGAATACGGCCCACAGGGAATTGAAGACCG
GCACGGTTTGAGCGGGACTTTGCCTTTCCCTTCACTTTGCCACCTTTTCCACGTCCAGACATTTTGCTTT
GCGTTTATTTCACATAGTTCACTTTACGCACGGAACACGAATGCTCGCCTAACCCAGACAGCGAAATATT
TATACTTTTCCGTTTGCCTGCGCATTCAGTTAGGGGTGGGTGACTTAGACCTGAATTGACTGCTCGAAAA
AAAGTATAAACGTGAACGCGTTCGGGCCCACATTACGATAAGTGAATTGTGTTTGTGAAAATATAAGTAA
CGTGAACAATGCCTCCGAAAACTAGTGGAAAGGCAGCCAAGAAGGCTGGCAAGGCTCAGAAGAACATCAC
CAAGACCGACAAGAAAAAGAAGCGCAAAAGGAAGGAGAGCTATGCCATCTACATTTACAAGGTTCTCAAG
CAGGTCCATCCTGACACCGGAATTTCGTCGAAGGCGATGAGCATAATGAACAGCTTTGTAAATGATATTT
TCGAGCGAATTGCTGCCGAAGCGTCTCGTCTAGCTCACTACAACAAGCGCTCGACCATCACCAGTCGGGA
GATCCAAACGGCTGTTCGCCTGCTTTTGCCTGGAGAGTTGGCCAAGCATGCTGTCAGTGAGGGAACCAAG
GCTGTCACCAAGTACACCAGCTCTAAATAATTTTCTCCTGCGAATGCGGACAATAATCCAAAACGGCCCT
TTTCAGGGCCACAATGTGTTATACCAAAGAAATGCATTTTTCAACCACCAATCATCGAATATGAATTTAC
AAATAAAACTTATTTACCCGCAATATGGGTAATTGGGTAATGTTCAAATAAATACAAAAAAATCGGGAAC
GAAAACTGAATGCGACCAACATGCAATGTAATTCATGACATGAAACGTTTTATTGTTGCTGCGAACGTCA
GCTAATAAATAAGTGGAAGAAAATAAAAGTTTTTTTCTCTTGCAACGGAACGTTGTAGCCCTGAAAAGGA
CTTGTTTAAACAAATTTCAGATCTATAAATCATAAATCTAAAATTTTAATTGCGAACATGTACCAAATAC
TGCACTTTTTCACAATTTACTTTTTGGCAGCCGTAGTCTTCGCTTTCGGCTTCTTGGCGGTAGCAGAAAC
CGATGCTTTCTTCACCGTCTTTTTGGGTTTTGCAGACACCGCTGGCTTTGCCTTTGACGCTTTCGCTACT
ACAGCCTTTGGCTTCGCTGCAGTCACTTTCGCCTTTGTTGCGGCGGGCTTCGACTTTATGATTCCAGTTT
TCTTGGCATCCTTGGCTTTTGCCTTCTCAGTTTTCTTATTTTCGGCAGTCTTTTTGGTAGCCACAGCCTT
CTTAGCTTTGGGCTTTTTGTCAGCAGCCCCAACGGCAGTTTTTTTGGAGGAGACACCAATCTTCTTAGAG
GCTACCTTCTTGCTTTGAACTTTTTTCTCAGCAGACAAAACCTTCGACTTTGCCTTCGGATCCTTTTCCT
TCTTGGCAGAGGCCGACAGTTTGAAAGATCCAGATGCACCCTTTCCCTTAGTTTGGATAAGCTTTCCATT
GACCACGGCCGATTTTAAGTACTTCTTGATGAATGGCGCTAACTTTTGGGCGTCGCATTTATAAGTGGCA
GTGATATATTTTTTGATTGCCAGAAGTGATGAACCGCCACGTTCCTTTAAATTTTTAATGGAAGCGTCCA
CCATTTGCTGAGTTGGCGGATGTGACGGCGTCGCAGAGGCTTTCTTTGCCTTTGTGCCAGCAGATCCAGA
TGCCTTTTTTTGGACCACTTTCTTCTCAACTGTCGCTGGTGGGGCAGCCACTGGGGAAGCGGACGTTGCA
ACTGCAGAATCAGACATCTTTTTTTCACTGAGAACACTTTTTTTCTGTTAAAAATGGCTCGCGCGCTGCC
TACCAACCTCCTTTGCTCTGATGAGAATCGAGGAGGAGAGCACTTTAACAATGCTACTGACATCAGTCAT
TTACTATGTCGAAGTTTGCTTGAAGTGTAAACTTTTTTTAATTTTTTAGTATTTTAAATCATTAATAAAA
ATAAGGTTTTAATAGTTCTACACTTTTAAATAATTTTTTCGTCACTTTCCATTTTTAAAAGGATGTAATA
TGGGTTTTGAGACTTTCAAATGTTGATTGAATTTTTATATTCAAATTTTTAACTGGACCAATTTATAAAA
AAACATCTAATAAAATAAGAATCATTGCAAATATTTCACTAATTCGTAATGTTTATTAAAATTGAAACGT
TCATCCCCTAGAAGGGCTTCTGAAAGAAGCGTCTATTATTAATTAAGATACTTTATTACTTGATTTAAGT
TCACATTGAACTACAGAAAAATTTGCTTTAAAGCAGCATTCAGAAATAATTTTCGATCGTTAAAAATACA
GATACTTTCTTAAATAACATAATATTAATATAATAAATAATATTTTCTTAAATTATTAATGTGGTTGCTT
GTTATTAATGTGTTTTCATGCATATTTTAAAATAATTTGTTCTGAAATCAATCGATTTCCTCGCCACATA
TGCATTACCGTCTATGTAGTCAAATAAATAAATCAAATAAAAAATAAAAAGAAACAATTTTTGTATTATC
CTTTATTATGTAATATATATTACATTCCGCAACAAAATTAGCCAATTTCCGTGCTGAATTTTACATAGGT
TTTATTTTTTACAGGCGTTTGAAGGGACAGTGTCAATTGTCCCGTACGACCTCTTCAATAATAACACTTT
CTTCAGTTAACACATGGAAAAAATATAAAATAGCTAGTTTTATTTTATTATTTTCTGTTATTTTATAAAT
ATTGCCGTCATCAATGTAATTTCATTAATTTCAAACTGTCTTACACAGAATTCAGATTTTTTTTTTAGAT
GTTTAAGGTTCAGAGTCCCTTTCCCCGCACGACACTTTCACTGCTTTAAAGGATGTTCGCACAAAGAACA
AATAAAAATATATATTTTTATATATATTTTATATTTATTAACCTCTTCTTTAATTTAATAAATGTCGAGC
TTACAATTAAAATAAGATTATTTTTATTCCTTCTCTGGCAGAATTAGTATTTTTACATATGATTTAAGAC
CCAGTACCGTTTGCGCCATAAATAATAGAACATGAATTTTGTTCTTATTTTTTTTTTAAAGTTATAAATA
GTCGGCAACAGAAAATTTTATCTCATTGAATCTGGTTTGTGGTCCTGAAAAGGACCGATTATAGAGTACG
CTAGCGCTTTATCTGCAAGTTAATGCCGTGTCAGCTTAAGCACGCTCGCCGCGAATGCGTCGCGCTAACT
GGATGTCTTTGGGCATTATGGTGACACGCTTGGCATGAATGGCACACAAGTTGGTATCTTCGAAGAGACC
AACCAGGTAGGCTTCGCTAGCTTCCTGCAGAGCCATAACCGCCGAGCTCTGGAATCGCAAGTCCGTCTTA
AAGTCCTGAGCGATTTCACGCACCAGACGCTGGAAAGGCAGCTTGCGGATTAGAAGCTCGGTGCTCTTTT
GGTAGCGACGAATTTCACGCAAGGCCACGGTTCCAGGGCGATAGCGGTGGGGCTTCTTCACACCTCCGGT
GGCTGGAGCACTCTTGCGAGCGGCCTTAGTAGCCAGTTGTTTGCGTGGCGCCTTTCCACCAGTCGATTTG
CGAGCAGTTTGCTTGGTACGAGCCATCTCCGATTTGGGTTTCACTAAAGTTCACGTTCACTACTTCACGT
TTGAAAACACAATAAACGATCAGAGCATTTGCTACCTACTTATATAGCAATCCTGGACGGTGAAAGAGAG
AGAGAGAGAGAGAGAGAGAGAGAGAAACAGAGGCCATTTCATTTGACGAGCGAAAAGCGAACGAACATAT
CGTTCGTACTCTCTCGGGTTTTTGTCGTTTTACCTATAAATAGGGGCACACAGAAACGTTGAAATTAGTT
CTTTAGTGACTTTCGTGCTGTGCGTGTATAATAGTATAGAACAGTGAAAAATGACTGGTCGTGGTAAAGG
AGGCAAAGGCTTGGGAAAGGGTGGCGCCAAGCGTCATCGCAAAGTGCTGCGTGATAACATCCAAGGTATC
ACGAAGCCTGCTATCCGCCGTTTGGCCCGTCGAGGCGGTGTGAAGCGCATATCTGGACTCATATACGAGG
AAACGCGTGGCGTTCTGAAGGTTTTCTTGGAGAACGTAATTCGTGATGCCGTGACCTACACGGAACACGC
CAAGAGGAAGACAGTTACAGCCATGGATGTTGTGTACGCTCTGAAGAGGCAAGGCCGCACCCTCTACGGA
TTTGGCGGTTAAAAAGTGTACATCCTGTGTACCCCTATTAAGCAATCGGTCCTTTTCAGGACCACCATTC
AGTTTTTAAAAGGAGGAAGATTTTCAAAAAGTATTTAATTTTATTGGTCGGGACTCCCAAAAAATATGTT
AAACTAAAAATAAATGTCTGTTGTTCGTACTCTTTCAAATAGAATGTGTATTTCTAACATGGATTTGTAC
AGACTGTACAAATGGTTTCAGACACCGCATGTACAGCATCACATCGTGGTGTGCGATTGTTTAAAGAAGC
AAATTATAGTTTATACCGCATATAGTAGAAAACCCTTACTACATTACCATCTTTACGTTAATAATTCTTT
ATGATTTACTAATTACAACAAATTGCCAAGCTAAAAAATTTTTCAATTCTTTGGTAATAATTTGGTCGTC
CTGAAAAGGACGGTTTGATTGACGATTTTATGTACATGTAGGTTTTTAGCTTAGCCTTTGAAACGTTTAG
GCCTTCTTCTCGGTCTTCTTGGGCAACAGAACAGCCTGTATATTAGGCAACACGCCACCTTGTGCAATTG
TGACGCCGGAGAGCAGCTTGTTTAACTCCTCGTCGTTGCGGATGGCCAGTTGCAGATGACGCGGAATAAT
TCTAGTCTTCTTGTTGTCACGAGCAGCATTGCCAGCCAACTCGAGAACCTCAGCGGCCAGATATTCCATT
ACGGCAGCTAGGTAAACTGGAGCGCCTGCACCAACACGCTCTGCGTAGTTTCCCTTCCGGAGCAAACGGT
GAATACGGCCCACAGGGAATTGAAGACCGGCACGGTTTGAGCGGGACTTTGCCTTTCCCTTCACTTTGCC
ACCTTTTCCACGTCCAGACATTTTGCTTTGCGTTTATTTCACTTAGTTCACTTTACACACGGAACACGAA
TGCTCGCCTAACCCAGACAGCGAAATATTTATACTTTTCCGTTTGCCTGCGCATTCAGTTAGGGGTGGGT
GACTTAGACCTGAATTGACTGCTCGAAAAAAAGTATAAACGTGAACGCGTTCGGGCCCACATTACGATAA
GTGAATTGTGTTTGTGAAAATATAAGTAACGTGAACAATGCCTCCGAAAACTAGTGGAAAGGCAGCCAAG
AAGGCTGGCAAGGCTCAGAAGAACATCACCAAGACCGACAAGAAAAAGAAGCGCAAAAGGAAGGAGAGCT
ATGCCATCTACATTTACAAGGTTCTCAAGCAGGTCCATCCTGACACCGGAATTTCGTCGAAGGCGATGAG
CATAATGAACAGCTTTGTAAATGATATTTTCGAGCGAATTGCTGCCGAAGCGTCTCGTCTAGCTCACTAC
AACAAGCGCTCGACCATCACCAGTCGGGAGATCCAAACGGCTGTTCGCCTGCTTTTGCCTGGAGAGTTGG
CCAAGCATGCTGTCAGTGAGGGAACCAAGGCTGTCACCAAGTACACCAGCTCTAAATAATTTTCTCCTGC
GAATGCGGACAATAATCCAAAACGGCCCTTTTCAGGGCCACAATGTGTTATACCAAAGAAATGCATTTTT
CAACCACCAATCATCGAATATGAATTTACAAATAAAACTTATTTACCCGCAATATGGGTAATTGGGTAAT
GTTCAAATAAATACAAAAAAATCGGGAACGAAAACTGAATGCGACCAACATGCAATGTAATTCATGACAT
GAAACGTTTTATTGTTGCTGCGAACGTCAGCTAATAAATAAGTGGAAGAAAATAAAAGTTTTTTTCTCTT
GCAACGGAACGTTGTAGCCCTGAAAAGGACTTGTTTAAACAAATTTCAGATCTATAAATCATAAATCTAA
AATTTTAATTGCGAACATGTACCAAATACTGCACTTTTTCACAATTTACTTTTTGGCAGCCGTAGTCTTC
GCTTTCGGCTTCTTGGCGGTAGCAGAAACCGATGCTTTCTTCACCGTCTTTTTGGGTTTTGCAGACACCG
CTGGCTTTGCCTTTGACGCTTTCGCTACTACAGCCTTTGGCTTCGCTGCAGTCACTTTCGCCTTTGTTGC
GGCGGGCTTCGACTTTATGATTCCAGTTTTCTTGGCATCCTTGGCTTTTGCCTTCTCAGTTTTCTTATTT
TCGGCAGTCTTTTTGGTAGCCACAGCCTTCTTAGCTTTGGGCTTTTTGTCAGCAGCCCCAACGGCAGTTT
TTTTGGAGGAGACACCAATCTTCTTAGAGGCTACCTTCTTGCTTTGAACTTTTTTCTCAGCAGACAAAAC
CTTCGACTTTGCCTTCGGATCCTTTTCCTTCTTGGCAGAGGCCGACAGTTTGAAAGATCCAGATGCACCC
TTTCCCTTAGTTTGGATAAGCTTTCCATTGACCACGGCCGATTTTAAGTACTTCTTGATGAATGGCGCTA
ACTTTTGGGCGTCGCATTTATAAGTGGCAGTGATATATTTTTTGATTGCCAGAAGTGATGAACCGCCACG
TTCCTTTAAATTTTTAATGGAAGCGTCCACCATTTGCTGAGTTGGCGGATGTGACGGCGTCGCAGAGGCT
TTCTTTGCCTTTGTGCCAGCAGATCCAGATGCCTTTTTTTGGACCACTTTCTTCTCAACTGTCGCTGGTG
GGGCAGCCACTGGGGAAGCGGACGTTGCAACTGCAGAATCAGACATCTTTTTTTCACTGAGAACACTTTT
TTTCTGTTAAAAATGGCTCGCGCGCTGCCTACCAACCTCCTTTGCTCTGATGAGAATCGAGGAGGAGAGC
ACTTTAACAATGCTACTGACATCAGTCATTTACTATGTCGAAGTTTGCTTGAAGTGTAAACTTTTTTTAA
TTTTTTAGTATTTTAAATCATTAATAAAAATAAGGTTTTAATAGTTCTACACTTTTAAATAATTTTTTCG
TCACTTTCCATTTTTAAAAGGATGTAATATGGGTTTTGAGACTTTCAAATGTTGATTGAATTTTTATATT
CAAATTTTTAACTGGACCAATTTATAAAAAAACATCTAATAAAATAAGAATCATTGCAAATATTTCACTA
ATTCGTAATGTTTATTAAAATTGAAACGTTCATCCCCTAGAAGGGCTTCTGAAAGAAGCGTCTATTATTA
ATTAAGATACTTTATTACTTGATTTAAGTTCACATTGAACTACAGAAAAATTTGCTTTAAAGCAGCATTC
AGAAATAATTTTCGATCGTTAAAAATACAGATACTTTCTTAAATAACATAATATTAATATAATAAATAAT
ATTTTCTTAAATTATTAATGTGGTTGCTTGTTATTAATGTGTTTTCATGCATATTTTAAAATAATTTGTT
CTGAAATCAATCGATTTCCTCGCCACATATGCATTACCGTCTATGTAGTCAAATAAATAAATCAAATAAA
AAATAAAAAGAAACAATTTTTGTATTATCCTTTATTATGTAATATATATTACATTCCGCAACAAAATTAG
CCAATTTCCGTGCTGAATTTTACATAGGTTTTATTTTTTACAGGCGTTTGAAGGGACAGTGTCAATTGTC
CCGTACGACCTCTTCAATAATAACACTTTCTTCAGTTAACACATGGAAAAAATATAAAATAGCTAGTTTT
ATTTTATTATTTTCTGTTATTTTATAAATATTGCCGTCATCAATGTAATTTCATTAATTTCAAACTGTCT
TACACAGAATTCAGATTTTTTTTTTAGATGTTTAAGGTTCAGAGTCCCTTTCCCCGCACGACACTTTCAC
TGCTTTAAAGGATGTTCGCACAAAGAACAAATAAAAATATATATTTTTATATATATTTTATATTTATTAA
CCTCTTCTTTAATTTAATAAATGTCGAGCTTACAATTAAAATAAGATTATTTTTATTCCTTCTCTGGCAG
AATTAGTATTTTTACATATGATTTAAGACCCAGTACCGTTTGCGCCATAAATAATAGAATATGAATTTTG
TTCTTATTTTTTTTTTAAAGTTATAAATAGTCGGCAACAGAAAATTTTATCTCATTGAATCTGGTTTGTG
GTCCTGAAAAGGACCGATTATAGAGTACGCTAGCGCTTTATCTGCAAGTTAATGCCGTGTCAGCTTAAGC
ACGCTCGCCGCGAATGCGTCGCGCTAACTGGATGTCTTTGGGCATTATGGTGACACGCTTGGCATGAATG
GCACACAAGTTGGTATCTTCGAAGAGACCAACCAGGTAGGCTTCGCTAGCTTCCTGCAGAGCCATAACCG
CCGAGCTCTGGAATCGCAAGTCCGTCTTAAAGTCCTGAGCGATTTCACGCACCAGACGCTGGAAAGGCAG
CTTGCGGATTAGAAGCTCGGTGCTCTTTTGGTAGCGACGAATTTCACGCAAGGCCACGGTTCCAGGGCGA
TAGCGGTGGGGCTTCTTCACACCTCCGGTGGCTGGAGCACTCTTGCGAGCGGCCTTAGTAGCCAGTTGTT
TGCGTGGCGCCTTTCCACCAGTCGATTTGCGAGCAGTTTGCTTGGTACGAGCCATCTCCGATTTGGGTTT
CACTAAAGTTCACGTTCACTACTTCACGTTTGAAAACACAATAAACGATCAGAGCATTTGCTACCTACTT
ATATAGCAATCCTGGACGGTGAAAGAGAGAGAGAGAGAGAGAGAGAGAGAGAAAAACAGAGGCCATTTCA
TTTGACGAGCGAAAAGCGAACGAACATATCGTTCGTACTCTCTCGGGTTTTTGTCGTTTTACCTATAAAT
AGGGGCACACAGAAACGTTGAAATTAGTTCTTTAGTGACTTTCGTGCTGTGCGTGTATAATAGTATAGAA
CAGTGAAAAATGACTGGTCGTGGTAAAGGAGGCAAAGGCTTGGGAAAGGGTGGCGCCAAGCGTCATCGCA
AAGTGCTGCGTGATAACATCCAAGGTATCACGAAGCCTGCTATCCGCCGTTTGGCCCGTCGAGGCGGTGT
GAAGCGCATATCTGGACTCATATACGAGGAAACGCGTGGCGTTCTGAAGGTTTTCTTGGAGAACGTAATT
CGTGATGCCGTGACCTACACGGAACACGCCAAGAGGAAGACAGTTACAGCCATGGATGTTGTGTACGCTC
TGAAGAGGCAAGGCCGCACCCTCTACGGATTTGGCGGTTAAAAAGTGTACATCCTGTGTACCCCTATTAA
GCAATCGGTCCTTTTCAGGACCACCATTCAGTTTTTAAAAGGAGGAAGATTTTCAAAAAGTATTTAATTT
TATTGGTCGGGACTCCCAAAAAATATGTTAAACTAAAAATAAATGTCTGTTGTTCGTACTCTTTCAAATA
GAATGTGTATTTCTAACATGGATTTGTACAGACTGTACAAATGGTTTCAGACACCGCATGTACAGCATCA
CATCGTGGTGTGCGATTGTTTAAAGAAGCAAATTATAGTTTATACCGCATATAGTAGAAAACCCTTACTA
CATTACCATCTTTACGTTAATAATTCTTTATGATTTACTAATTACAACAAATTGCCAAGCTAAAAAATTT
TTCAATTCTTTGGTAATAATTTGGTCGTCCTGAAAAGGACGGTTTGATTGACGATTTTATGTACATGTAG
GTTTTTAGCTTAGCCTTTGAAACGTTTAGGCCTTCTTCTCGGTCTTCTTGGGCAACAGAACAGCCTGTAT
ATTAGGCAACACGCCACCTTGTGCAATTGTGACGCCGGAGAGCAGCTTGTTTAACTCCTCGTCGTTGCGG
ATGGCCAGTTGCAGATGACGCGGAATAATTCTAGTCTTCTTGTTGTCACGAGCAGCATTGCCAGCCAACT
CGAGAACCTCAGCGGCCAGATATTCCATTACGGCAGCTAGGTAAACTGGAGCGCCTGCACCAACACGCTC
TGCGTAGTTTCCCTTCCGGAGCAAACGGTGAATACGGCCCACAGGGAATTGAAGACCGGCACGGTTTGAG
CGGGACTTTGCCTTTCCCTTCACTTTGCCACCTTTTCCACGTCCAGACATTTTGCTTTGCGTTTATTTCA
CTTAGTTCACTTTACACACGGAACACGAATGCTCGCCTAACCCAGACAGCGAAATATTTATACTTTTCCG
TTTGCCTGCGCATTCAGTTAGGGGTGGGTGACTTAGACCTGAATTGACTGCTCGAAAAAAAGTATAAACG
TGAACGCGTTCGGGCCCACATTACGATAAGTGAATTGTGTTTGTGAAAATATAAGTAACGTGAACAATGC
CTCCGAAAACTAGTGGAAAGGCAGCCAAGAAGGCTGGCAAGGCTCAGAAGAACATCACCAAGACCGACAA
GAAAAAGAAGCGCAAAAGGAAGGAGAGCTATGCCATCTACATTTACAAGGTTCTCAAGCAGGTCCATCCT
GACACCGGAATTTCGTCGAAGGCGATGAGCATAATGAACAGCTTTGTAAATGATATTTTCGAGCGAATTG
CTGCCGAAGCGTCTCGTCTAGCTCACTACAACAAGCGCTCGACCATCACCAGTCGGGAGATCCAAACGGC
TGTTCGCCTGCTTTTGCCTGGAGAGTTGGCCAAGCATGCTGTCAGTGAGGGAACCAAGGCTGTCACCAAG
TACACCAGCTCTAAATAATTTTCTCCTGCGAATGCGGACAATAATCCAAAACGGCCCTTTTCAGGGCCAC
AATGTGTTATACCAAAGAAATGCATTTTTCAACCACCAATCATCGAATATGAATTTACAAATAAAACTTA
TTTACCCGCAATATGGGTAATTGGGTAATGTTCAAATAAATACAAAAAAATCGGGAACGAAAACTGAATG
CGACCAACATGCAATGTAATTCATGACATGAAACGTTTTATTGTTGCTGCGAACGTCAGCTAATAAATAA
GTGGAAGAAAATAAAAGTTTTTTTCTCTTGCAACGGAACGTTGTAGCCCTGAAAAGGACTTGTTTAAACA
AATTTCAGATCTATAAATCATAAATCTAAAATTTTAATTGCGAACATGTACCAAATACTGCACTTTTTCA
CAATTTACTTTTTGGCAGCCGTAGTCTTCGCTTTCGGCTTCTTGGCGGTAGCAGAAACCGATGCTTTCTT
CACCGTCTTTTTGGGTTTTGCAGACACCGCTGGCTTTGCCTTTGACGCTTTCGCTACTACAGCCTTTGGC
TTCGCTGCAGTCACTTTCGCCTTTGTTGCGGCGGGCTTCGACTTTATGATTCCAGTTTTCTTGGCATCCT
TGGCTTTTGCCTTCTCAGTTTTCTTATTTTCGGCAGTCTTTTTGGTAGCCACAGCCTTCTTAGCTTTGGG
CTTTTTGTCAGCAGCCCCAACGGCAGTTTTTTTGGAGGAGACACCAATCTTCTTAGAGGCTACCTTCTTG
CTTTGAACTTTTTTCTCAGCAGACAAAACCTTCGACTTTGCCTTCGGATCCTTTTCCTTCTTGGCAGAGG
CCGACAGTTTGAAAGATCCAGATGCACCCTTTCCCTTAGTTTGGATAAGCTTTCCATTGACCACGGCCGA
TTTTAAGTACTTCTTGATGAATGGCGCTAACTTTTGGGCGTCGCATTTATAAGTGGCAGTGATATATTTT
TTGATTGCCAGAAGTGATGAACCGCCACGTTCCTTTAAATTTTTAATGGAAGCGTCCACCATTTGCTGAG
TTGGCGGATGTGACGGCGTCGCAGAGGCTTTCTTTGCCTTTGTGCCAGCAGATCCAGATGCCTTTTTTTG
GACCACTTTCTTCTCAACTGTCGCTGGTGGGGCAGCCACTGGGGAAGCGGACGTTGCAACTGCAGAATCA
GACATCTTTTTTTCACTGAGAACACTTTTTTTCTGTTAAAAATGGCTCGCGCGCTGCCTACCAACCTCCT
TTGCTCTGATGAGAATCGAGGAGGAGAGCACTTTAACAATGCTACTGACATCAGTCATTTACTATGTCGA
AGTTTGCTTGAAGTGTAAACTTTTTTTAATTTTTTAGTATTTTAAATCATTAATAAAAATAAGGTTTTAA
TAGTTCTACACTTTTAAATAATTTTTTCGTCACTTTCCATTTTTAAAAGGATGTAATATGGGTTTTGAGA
CTTTCAAATGTTGATTGAATTTTTATATTCAAATTTTTAACTGGACCAATTTATAAAAAAACATCTAATA
AAATAAGAATCATTGCAAATATTTCACTAATTCGTAATGTTTATTAAAATTGAAACGTTCATCCCCTAGA
AGGGCTTCTGAAAGAAGCGTCTATTATTAATTAAGATACTTTATTACTTGATTTAAGTTCACATTGAACT
ACAGAAAAATTTGCTTTAAAGCAGCATTCAGAAATAATTTTCGATCGTTAAAAATACAGATACTTTCTTA
AATAACATAATATTAATATAATAAATAATATTTTCTTAAATTATTAATGTGGTTGCTTGTTATTAATGTG
TTTTCATGCATATTTTAAAATAATTTGTTCTGAAATCAATCGATTTCCTCGCCACATATGCATTACCGTC
TATGTAGTCAAATAAATAAATCAAATAAAAAATAAAAAGAAACAATTTTTGTATTATCCTTTATTATGTA
ATATATATTACATTCCGCAACAAAATTAGCCAATTTCCGTGCTGAATTTTACATAGGTTTTATTTTTTAC
AGGCGTTTGAAGGGACAGTGTCAATTGTCCCGTACGACCTCTTCAATAATAACACTTTCTTCAGTTAACA
CATGGAAAAAATATAAAATAGCTAGTTTTATTTTATTATTTTCTGTTATTTTATAAATATTGCCGTCATC
AATGTAATTTCATTAATTTCAAACTGTCTTACACAGAATTCAGATTTTTTTTTTAGATGTTTAAGGTTCA
GAGTCCCTTTCCCCGCACGACACTTTCACTGCTTTAAAGGATGTTCGCACAAAGAACAAATAAAAATATA
TATTTTTATATATATTTTATATTTATTAACCTCTTCTTTAATTTAATAAATGTCGAGCTTACAATTAAAA
TAAGATTATTTTTATTCCTTCTCTGGCAGAATTAGTATTTTTACATATGATTTAAGACCCAGTACCGTTT
GCGCCATAAATAATAGAATATGAATTTTGTTCTTATTTTTTTTTTAAAGTTATAAATAGTCGGCAACAGA
AAATTTTATCTCATTGAATCTGGTTTGTGGTCCTGAAAAGGACCGATTATAGAGTACGCTAGCGCTTTAT
CTGCAAGTTAATGCCGTGTCAGCTTAAGCACGCTCGCCGCGAATGCGTCGCGCTAACTGGATGTCTTTGG
GCATTATGGTGACACGCTTGGCATGAATGGCACACAAGTTGGTATCTTCGAAGAGACCAACCAGGTAGGC
TTCGCTAGCTTCCTGCAGAGCCATAACCGCCGAGCTCTGGAATCGCAAGTCCGTCTTAAAGTCCTGAGCG
ATTTCACGCACCAGACGCTGGAAAGGCAGCTTGCGGATTAGAAGCTCGGTGCTCTTTTGGTAGCGACGAA
TTTCACGCAAGGCCACGGTTCCAGGGCGATAGCGGTGGGGCTTCTTCACACCTCCGGTGGCTGGAGCACT
CTTGCGAGCGGCCTTAGTAGCCAGTTGTTTGCGTGGCGCCTTTCCACCAGTCGATTTGCGAGCAGTTTGC
TTGGTACGAGCCATCTCCGATTTGGGTTTCACTAAAGTTCACGTTCACTACTTCACGTTTGAAAACACAA
TAAACGATCAGAGCATTTGCTACCTACTTATATAGCAATCCTGGACGGTGAAAGAGAGAGAGAGAGAGAG
AGAGAGAGAGAAAAACAGAGGCCATTTCATTTGACGAGCGAAAAGCGAACGAACATATCGTTCGTACTCT
CTCGGGTTTTTGTCGTTTTACCTATAAATAGGGGCACACAGAAACGTTGAAATTAGTTCTTTAGTGACTT
TCGTGCTGTGCGTGTATAATAGTATAGAACAGTGAAAAATGACTGGTCGTGGTAAAGGAGGCAAAGGCTT
GGGAAAGGGTGGCGCCAAGCGTCATCGCAAAGTGCTGCGTGATAACATCCAAGGTATCACGAAGCCTGCT
ATCCGCCGTTTGGCCCGTCGAGGCGGTGTGAAGCGCATATCTGGACTCATATACGAGGAAACGCGTGGCG
TTCTGAAGGTTTTCTTGGAGAACGTAATTCGTGATGCCGTGACCTACACGGAACACGCCAAGAGGAAGAC
AGTTACAGCCATGGATGTTGTGTACGCTCTGAAGAGGCAAGGCCGCACCCTCTACGGATTTGGCGGTTAA
AAAGTGTACATCCTGTGTACCCCTATTAAGCAATCGGTCCTTTTCAGGACCACCATTCAGTTTTTAAAAG
GAGGAAGATTTTCAAAAAGTATTTAATTTTATTGGTCGGGACTCCCAAAAAATATGTTAAACTAAAAATA
AATGTCTGTTGTTCGTACTCTTTCAAATAGAATGTGTATTTCTAACATGGATTTGTACAGACTGTACAAA
TGGTTTCAGACACCGCATGTACAGCATCACATCGTGGTGTGCGATTGTTTAAAGAAGCAAATTATAGTTT
ATACCGCATATAGTAGAAAACCCTTACTACATTACCATCTTTACGTTAATAATTCTTTATGATTTACTAA
TTACAACAAATTGCCAAGCTAAAAAATTTTTCAATTCTTTGGTAATAATTTGGTCGTCCTGAAAAGGACG
GTTTGATTGACGATTTTATGTACATGTAGGTTTTTAGCTTAGCCTTTGAAACGTTTAGGCCTTCTTCTCG
GTCTTCTTGGGCAACAGAACAGCCTGTATATTAGGCAACACGCCACCTTGTGCAATTGTGACGCCGGAGA
GCAGCTTGTTTAACTCCTCGTCGTTGCGGATGGCCAGTTGCAGATGACGCGGAATAATTCTAGTCTTCTT
GTTGTCACGAGCAGCATTGCCAGCCAACTCGAGAACCTCAGCGGCCAGATATTCCATTACGGCAGCTAGG
TAAACTGGAGCGCCTGCACCAACACGCTCTGCGTAGTTTCCCTTCCGGAGCAAACGGTGAATACGGCCCA
CAGGGAATTGAAGACCGGCACGGTTTGAGCGGGACTTTGCCTTTCCCTTCACTTTGCCACCTTTTCCACG
TCCAGACATTTTGCTTTGCGTTTATTTCACTTAGTTCACTTTACACACGGAACACGAATGCTCGCCTAAC
CCAGACAGCGAAATATTTATACTTTTCCGTTTGCCTGCGCATTCAGTTAGGGGTGGGTGACTTAGACCTG
AATTGACTGCTCGAAAAAAAGTATAAACGTGAACGCGTTCGGGCCCACATTACGATAAGTGAATTGTGTT
TGTGAAAATATAAGTAACGTGAACAATGCCTCCGAAAACTAGTGGAAAGGCAGCCAAGAAGGCTGGCAAG
GCTCAGAAGAACATCACCAAGACCGACAAGAAAAAGAAGCGCAAAAGGAAGGAGAGCTATGCCATCTACA
TTTACAAGGTTCTCAAGCAGGTCCATCCTGACACCGGAATTTCGTCGAAGGCGATGAGCATAATGAACAG
CTTTGTAAATGATATTTTCGAGCGAATTGCTGCCGAAGCGTCTCGTCTAGCTCACTACAACAAGCGCTCG
ACCATCACCAGTCGGGAGATCCAAACGGCTGTTCGCCTGCTTTTGCCTGGAGAGTTGGCCAAGCATGCTG
TCAGTGAGGGAACCAAGGCTGTCACCAAGTACACCAGCTCTAAATAATTTTCTCCTGCGAATGCGGACAA
TAATCCAAAACGGCCCTTTTCAGGGCCACAATGTGTTATACCAAAGAAATGCATTTTTCAACCACCAATC
ATCGAATATGAATTTACAAATAAAACTTATTTACCCGCAATATGGGTAATTGGGTAATGTTCAAATAAAT
ACAAAAAAATCGGGAACGAAAACTGAATGCGACCAACATGCAATGTAATTCATGACATGAAACGTTTTAT
TGTTGCTGCGAACGTCAGCTAATAAATAAGTGGAAGAAAATAAAAGTTTTTTTCTCTTGCAACGGAACGT
TGTAGCCCTGAAAAGGACTTGTTTAAACAAATTTCAGATCTATAAATCATAAATCTAAAATTTTAATTGC
GAACATGTACCAAATACTGCACTTTTTCACAATTTACTTTTTGGCAGCCGTAGTCTTCGCTTTCGGCTTC
TTGGCGGTAGCAGAAACCGATGCTTTCTTCACCGTCTTTTTGGGTTTTGCAGACACCGCTGGCTTTGCCT
TTGACGCTTTCGCTACTACAGCCTTTGGCTTCGCTGCAGTCACTTTCGCCTTTGTTGCGGCGGGCTTCGA
CTTTATGATTCCAGTTTTCTTGGCATCCTTGGCTTTTGCCTTCTCAGTTTTCTTATTTTCGGCAGTCTTT
TTGGTAGCCACAGCCTTCTTAGCTTTGGGCTTTTTGTCAGCAGCCCCAACGGCAGTTTTTTTGGAGGAGA
CACCAATCTTCTTAGAGGCTACCTTCTTGCTTTGAACTTTTTTCTCAGCAGACAAAACCTTCGACTTTGC
CTTCGGATCCTTTTCCTTCTTGGCAGAGGCCGACAGTTTGAAAGATCCAGATGCACCCTTTCCCTTAGTT
TGGATAAGCTTTCCATTGACCACGGCCGATTTTAAGTACTTCTTGATGAATGGCGCTAACTTTTGGGCGT
CGCATTTATAAGTGGCAGTGATATATTTTTTGATTGCCAGAAGTGATGAACCGCCACGTTCCTTTAAATT
TTTAATGGAAGCGTCCACCATTTGCTGAGTTGGCGGATGTGACGGCGTCGCAGAGGCTTTCTTTGCCTTT
GTGCCAGCAGATCCAGATGCCTTTTTTTGGACCACTTTCTTCTCAACTGTCGCTGGTGGGGCAGCCACTG
GGGAAGCGGACGTTGCAACTGCAGAATCAGACATCTTTTTTTCACTGAGAACACTTTTTTTCTGTTAAAA
ATGGCTCGCGCGCTGCCTACCAACCTCCTTTGCTCTGATGAGAATCGAGGAGGAGAGCACTTTAACAATG
CTACTGACATCAGTCATTTACTATGTCGAAGTTTGCTTGAAGTGTAAACTTTTTTAAATTTTTTAGTATT
TTAAATCATTAATAAAAATAAGGTTTTAATAGTTCTACACTTTTAAATAATTTTTTCGTCACTTTCCATT
TTTAAAAGGATGTAATATGGGTTTTGAGACTTTCAAATGTTGATTGAATTTTTATATTCAAATTTTTAAC
TGGACCAATTTATAAAAAAACATCTAATAAAATAAGAATCATTGCAAATATTTCACTAATTCGTAATGTT
TATTAAAATTGAAACGTTCATCCCCTAGAAGGGCTTCTGAAAGAAGCGTCTATTATTAATTAAGATACTT
TATTACTTGATTTAAGTTCACATTGAACTACAGAAAAATTTGCTTTAAAGCAGCATTCAGAAATAATTTT
CGATCGTTAAAAATACAGATACTTTCTTAAATAACATAATATTAATATAATAAATAATATTTTCTTAAAT
TATTAATGTGGTTGCTTGTTATTAATGTGTTTTCATGCATATTTTAAAATAATTTGTTCTGAAATCAATC
GATTTCCTCGCCACATATGCATTACCGTCTATGTAGTCAAATAAATAAATCAAATAAAAAATAAAAAGAA
ACAATTTTTGTATTATCCTTTATTATGTAATATATATTACATTCCGCAACAAAATTAGCCAATTTCCGTG
CTGAATTTTACATAGGTTTTATTTTTTACAGGCGTTTGAAGGGACAGTGTCAATTGTCCCGTACGACCTC
TTCAATAATAACACTTTCTTCAGTTAACACATGGAAAAAATATAAAATAGCTAGTTTTATTTTATTATTT
TCTGTTATTTTATAAATATTGCCGTCATCAATGTAATTTCATTAATTTCAAACTGTCTTACACAGAATTC
AGATTTTTTTTTTAGATGTTTAAGGTTCAGAGTCCCTTTCCCCGCACGACACTTTCACTGCTTTAAAGGA
TGTTCGCACAAAGAACAAATAAAAATATATATTTTTATATATATTTTATATTTATTAACCTCTTCTTTAA
TTTAATAAATGTCGAGCTTACAATTAAAATAAGATTATTTTTATTCCTTCTCTGGCAGAATTAGTATTTT
TACATATGATTTAAGACCCAGTACCGTTTGCGCCATAAATAATAGAATATGAATTTTGTTCTTATTTTTT
TTTTAAAGTTATAAATAGTCGGCAACAGAAAATTTTATCTCATTGAATCTGGTTTGTGGTCCTGAAAAGG
ACCGATTATAGAGTACGCTAGCGCTTTATCTGCAAGTTAATGCCGTGTCAGCTTAAGCACGCTCGCCGCG
AATGCGTCGCGCTAACTGGATGTCTTTGGGCATTATGGTGACACGCTTGGCATGAATGGCACACAAGTTG
GTATCTTCGAAGAGACCAACCAGGTAGGCTTCGCTAGCTTCCTGCAGAGCCATAACCGCCGAGCTCTGGA
ATCGCAAGTCCGTCTTAAAGTCCTGAGCGATTTCACGCACCAGACGCTGGAAAGGCAGCTTGCGGATTAG
AAGCTCGGTGCTCTTTTGGTAGCGACGAATTTCACGCAAGGCCACGGTTCCAGGGCGATAGCGGTGGGGC
TTCTTCACACCTCCGGTGGCTGGAGCACTCTTGCGAGCGGCCTTAGTAGCCAGTTGTTTGCGTGGCGCCT
TTCCACCAGTCGATTTGCGAGCAGTTTGCTTGGTACGAGCCATCTCCGATTTGGGTTTCACTAAAGTTCA
CGTTCACTACTTCACGTTTGAAAACACAATAAACGATCAGAGCATTTGCTACCTACTTATATAGCAATCC
TGGACGGTGAAAGAGAGAGAGAGAGAGAGAGAGAGAGAGAAAAACAGAGGCCATTTCATTTGACGAGCGA
AAAGCGAACGAACATATCGTTCGTACTCTCTCGGGTTTTTGTCGTTTTACCTATAAATAGGGGCACACAG
AAACGTTGAAATTAGTTCTTTAGTGACTTTCGTGCTGTGCGTGTATAATAGTATAGAACAGTGAAAAATG
ACTGGTCGTGGTAAAGGAGGCAAAGGCTTGGGAAAGGGTGGCGCCAAGCGTCATCGCAAAGTGCTGCGTG
ATAACATCCAAGGTATCACGAAGCCTGCTATCCGCCGTTTGGCCCGTCGAGGCGGTGTGAAGCGCATATC
TGGACTCATATACGAGGAAACGCGTGGCGTTCTGAAGGTTTTCTTGGAGAACGTAATTCGTGATGCCGTG
ACCTACACGGAACACGCCAAGAGGAAGACAGTTACAGCCATGGATGTTGTGTACGCTCTGAAGAGGCAAG
GCCGCACCCTCTACGGATTTGGCGGTTAAAAAGTGTACATCCTGTGTACCCCTATTAAGCAATCGGTCCT
TTTCAGGACCACCATTCAGTTTTTAAAAGGAGGAAGATTTTCAAAAAGTATTTAATTTTATTGGTCGGGA
CTCCCAAAAAATATGTTAAACTAAAAATAAATGTCTGTTGTTCGTACTCTTTCAAATAGAATGTGTATTT
CTAACATGGATTTGTACAGACTGTACAAATGGTTTCAGACACCGCATGTACAGCATCACATCGTGGTGTG
CGATTGTTTAAAGAAGCAAATTATAGTTTATACCGCATATAGTAGAAAACCCTTACTACATTACCATCTT
TACGTTAATAATTCTTTATGATTTACTAATTACAACAAATTGCCAAGCTAAAAAATTTTTCAATTCTTTG
GTAATAATTTGGTCGTCCTGAAAAGGACGGTTTGATTGACGATTTTATGTACATGTAGGTTTTTAGCTTA
GCCTTTGAAACGTTTAGGCCTTCTTCTCGGTCTTCTTGGGCAACAGAACAGCCTGTATATTAGGCAACAC
GCCACCTTGTGCAATTGTGACGCCGGAGAGCAGCTTGTTTAACTCCTCGTCGTTGCGGATGGCCAGTTGC
AGATGACGCGGAATAATTCTAGTCTTCTTGTTGTCACGAGCAGCATTGCCAGCCAACTCGAGAACCTCAG
CGGCCAGATATTCCATTACGGCAGCTAGGTAAACTGGAGCGCCTGCACCAACACGCTCTGCGTAGTTTCC
CTTCCGGAGCAAACGGTGAATACGGCCCACAGGGAATTGAAGACCGGCACGGTTTGAGCGGGACTTTGCC
TTTCCCTTCACTTTGCCACCTTTTCCACGTCCAGACATTTTGCTTTGCGTTTATTTCACTTAGTTCACTT
TACACACGGAACACGAATGCTCGCCTAACCCAGACAGCGAAATATTTATACTTTTCCGTTTGCCTGCGCA
TTCAGTTAGGGGTGGGTGACTTAGACCTGAATTGACTGCTCGAAAAAAAGTATAAACGTGAACGCGTTCG
GGCCCACATTACGATAAGTGAATTGTGTTTGTGAAAATATAAGTAACGTGAACAATGCCTCCGAAAACTA
GTGGAAAGGCAGCCAAGAAGGCTGGCAAGGCTCAGAAGAACATCACCAAGACCGACAAGAAAAAGAAGCG
CAAAAGGAAGGAGAGCTATGCCATCTACATTTACAAGGTTCTCAAGCAGGTCCATCCTGACACCGGAATT
TCGTCGAAGGCGATGAGCATAATGAACAGCTTTGTAAATGATATTTTCGAGCGAATTGCTGCCGAAGCGT
CTCGTCTAGCTCACTACAACAAGCGCTCGACCATCACCAGTCGGGAGATCCAAACGGCTGTTCGCCTGCT
TTTGCCTGGAGAGTTGGCCAAGCATGCTGTCAGTGAGGGAACCAAGGCTGTCACCAAGTACACCAGCTCT
AAATAATTTTCTCCTGCGAATGCGGACAATAATCCAAAACGGCCCTTTTCAGGGCCACAATGTGTTATAC
CAAAGAAATGCATTTTTCAACCACCAATCATCGAATATGAATTTACAAATAAAACTTATTTACCCGCAAT
ATGGGTAATTGGGTAATGTTCAAATAAATACAAAAAAATCGGGAACGAAAACTGAATGCGACCAACATGC
AATGTAATTCATGACATGAAACGTTTTATTGTTGCTGCGAACGTCAGCTAATAAATAAGTGGAAGAAAAT
AAAAGTTTTTTTCTCTTGCAACGGAACGTTGTAGCCCTGAAAAGGACTTGTTTAAACAAATTTCAGATCT
ATAAATCATAAATCTAAAATTTTAATTGCGAACATGTACCAAATACTGCACTTTTTCACAATTTACTTTT
TGGCAGCCGTAGTCTTCGCTTTCGGCTTCTTGGCGGTAGCAGAAACCGATGCTTTCTTCACCGTCTTTTT
GGGTTTTGCAGACACCGCTGGCTTTGCCTTTGACGCTTTCGCTACTACAGCCTTTGGCTTCGCTGCAGTC
ACTTTCGCCTTTGTTGCGGCGGGCTTCGACTTTATGATTCCAGTTTTCTTGGCATCCTTGGCTTTTGCCT
TCTCAGTTTTCTTATTTTCGGCAGTCTTTTTGGTAGCCACAGCCTTCTTAGCTTTGGGCTTTTTGTCAGC
AGCCCCAACGGCAGTTTTTTTGGAGGAGACACCAATCTTCTTAGAGGCTACCTTCTTGCTTTGAACTTTT
TTCTCAGCAGACAAAACCTTCGACTTTGCCTTCGGATCCTTTTCCTTCTTGGCAGAGGCCGACAGTTTGA
AAGATCCAGATGCACCCTTTCCCTTAGTTTGGATAAGCTTTCCATTGACCACGGCCGATTTTAAGTACTT
CTTGATGAATGGCGCTAACTTTTGGGCGTCGCATTTATAAGTGGCAGTGATATATTTTTTGATTGCCAGA
AGTGATGAACCGCCACGTTCCTTTAAATTTTTAATGGAAGCGTCCACCATTTGCTGAGTTGGCGGATGTG
ACGGCGTCGCAGAGGCTTTCTTTGCCTTTGTGCCAGCAGATCCAGATGCCTTTTTTTGGACCACTTTCTT
CTCAACTGTCGCTGGTGGGGCAGCCACTGGGGAAGCGGACGTTGCAACTGCAGAATCAGACATCTTTTTT
TCACTGAGAACACTTTTTTTCTGTTAAAAATGGCTCGCGCGCTGCCTACCAACCTCCTTTGCTCTGATGA
GAATCGAGGAGGAGAGCACTTTAACAATGCTACTGACATCAGTCATTTACTATGTCGAAGTTTGCTTGAA
GTGTAAACTTTTTTTAATTTTTTAGTATTTTAAATCATTAATAAAAATAAGGTTTTAATAGTTCTACACT
TTTAAATAATTTTTTCGTCACTTTCCATTTTTAAAAGGATGTAATATGGGTTTTGAGACTTTCAAATGTT
GATTGAATTTTTATATTCAAATTTTTAACTGGACCAATTTATAAAAAAACATCTAATAAAATAAGAATCA
TTGCAAATATTTCACTAATTCGTAATGTTTATTAAAATTGAAACGTTCATCCCCTAGAAGGGCTTCTGAA
AGAAGCGTCTATTATTAATTAAGATACTTTATTACTTGATTTAAGTTCACATTGAACTACAGAAAAATTT
GCTTTAAAGCAGCATTCAGAAATAATTTTCGATCGTTAAAAATACAGATACTTTCTTAAATAACATAATA
TTAATATAATAAATAATATTTTCTTAAATTATTAATGTGGTTGCTTGTTATTAATGTGTTTTCATGCATA
TTTTAAAATAATTTGTTCTGAAATCAATCGATTTCCTCGCCACATATGCATTACCGTCTATGTAGTCAAA
TAAATAAATCAAATAAAAAATAAAAAGAAACAATTTTTGTATTATCCTTTATTATGTAATATATATTACA
TTCCGCAACAAAATTAGCCAATTTCCGTGCTGAATTTTACATAGGTTTTATTTTTTACAGGCGTTTGAAG
GGACAGTGTCAATTGTCCCGTACGACCTCTTCAATAATAACACTTTCTTCAGTTAACACATGGAAAAAAT
ATAAAATAGCTAGTTTTATTTTATTATTTTCTGTTATTTTATAAATATTGCCGTCATCAATGTAATTTCA
TTAATTTCAAACTGTCTTACACAGAATTCAGATTTTTTTTTTAGATGTTTAAGGTTCAGAGTCCCTTTCC
CCGCACGACACTTTCACTGCTTTAAAGGATGTTCGCACAAAGAACAAATAAAAATATATATTTTTATATA
TATTTTATATTTATTAACCTCTTCTTTAATTTAATAAATGTCGAGCTTACAATTAAAATAAGATTATTTT
TATTCCTTCTCTGGCAGAATTAGTATTTTTACATATGATTTAAGACCCAGTACCGTTTGCGCCATAAATA
ATAGAATATGAATTTTGTTCTTATTTTTTTTTTAAAGTTATAAATAGTCGGCAACAGAAAATTTTATCTC
ATTGAATCTGGTTTGTGGTCCTGAAAAGGACCGATTATAGAGTACGCTAGCGATTTATCTGCAAGTTAAT
GCCGTGTCAGCTTAAGCACGCTCGCCGCGAATGCGTCGCGCTAACTGGATGTCTTTGGGCATTATGGTGA
CACGCTTGGCATGAATGGCACACAAGTTGGTATCTTCGAAGAGACCAACCAGGTAGGCTTCGCTAGCTTC
CTGCAGAGCCATAACCGCCGAGCTCTGGAATCGCAAGTCCGTCTTAAAGTCCTGAGCGATTTCACGCACC
AGACGCTGGAAAGGCAGCTTGCGGATTAGAAGCTCGGTGCTCTTTTGGTAGCGACGAATTTCACGCAAGG
CCACGGTTCCAGGGCGATAGCGGTGGGGCTTCTTCACACCTCCGGTGGCTGGAGCACTCTTGCGAGCGGC
CTTAGTAGCCAGTTGTTTGCGTGGCGCCTTTCCACCAGTCGATTTGCGAGCAGTTTGCTTGGTACGAGCC
ATCTCCGATTTGGGTTTCACTAAAGTTCACGTTCACTACTTCACGTTTGAAAACACAATAAACGATCAGA
GCATTTGCTACCTACTTATATAGCAATCCTGGACGGTGAAAGAGAGAGAGAGAGAGAGAGAGAGAGAGAA
AAACAGAGGCCATTTCATTTGACGAGCGAAAAGCGAACGAACATATCGTTCGTACTCTCTCGGGTTTTTG
TCGTTTTACCTATAAATAGGGGCACACAGAAACGTTGAAATTAGTTCTTTAGTGACTTTCGTGCTGTGCG
TGTATAATAGTATAGAACAGTGAAAAATGACTGGTCGTGGTAAAGGAGGCAAAGGCTTGGGAAAGGGTGG
CGCCAAGCGTCATCGCAAAGTGCTGCGTGATAACATCCAAGGTATCACGAAGCCTGCTATCCGCCGTTTG
GCCCGTCGAGGCGGTGTGAAGCGCATATCTGGACTCATATACGAGGAAACGCGTGGCGTTCTGAAGGTTT
TCTTGGAGAACGTAATTCGTGATGCCGTGACCTACACGGAACACGCCAAGAGGAAGACAGTTACAGCCAT
GGATGTTGTGTACGCTCTGAAGAGGCAAGGCCGCACCCTCTACGGATTTGGCGGTTAAAAAGTGTACATC
CTGTGTACCCCTATTAAGCAATCGGTCCTTTTCAGGACCACCATTCAGTTTTTAAAAGGAGGAAGATTTT
CAAAAAGTATTTAATTTTATTGGTCGGGACTCCCAAAAAATATGTTAAACTAAAAATAAATGTCTGTTGT
TCGTACTCTTTCAAATAGAATGTGTATTTCTAACATGGATTTGTACAGACTGTACAAATGGTTTCAGACA
CCGCATGTACAGCATCACATCGTGGTGTGCGATTGTTTAAAGAAGCAAATTATAGTTTATACCGCATATA
GTAGAAAACCCTTACTACATTACCATCTTTACGTTAATAATTCTTTATGATTTACTAATTACAACAAATT
GCCAAGCTAAAAAATTTTTCAATTCTTTGGTAATAATTTGGTCGTCCTGAAAAGGACGGTTTGATTGACG
ATTTTATGTACATGTAGGTTTTTAGCTTAGCCTTTGAAACGTTTAGGCCTTCTTCTCGGTCTTCTTGGGC
AACAGAACAGCCTGTATATTAGGCAACACGCCACCTTGTGCAATTGTGACGCCGGAGAGCAGCTTGTTTA
ACTCCTCGTCGTTGCGGATGGCCAGTTGCAGATGACGCGGAATAATTCTAGTCTTCTTGTTGTCACGAGC
AGCATTGCCAGCCAACTCGAGAACCTCAGCGGCCAGATATTCCATTACGGCAGCTAGGTAAACTGGAGCG
CCTGCACCAACACGCTCTGCGTAGTTTCCCTTCCGGAGCAAACGGTGAATACGGCCCACAGGGAATTGAA
GACCGGCACGGTTTGAGCGGGACTTTGCCTTTCCCTTCACTTTGCCACCTTTTCCACGTCCAGACATTTT
GCTTTGCGTTTATTTCACTTAGTTCACTTTACACACGGAACACGAATGCTCGCCTAACCCAGACAGCGAA
ATATTTATACTTTTCCGTTTGCCTGCGCATTCAGTTAGGGGTGGGTGACTTAGACCTGAATTGACTGCTC
GAAAAAAAGTATAAACGTGAACGCGTTCGGGCCCACATTACGATAAGTGAATTGTGTTTGTGAAAATATA
AGTAACGTGAACAATGCCTCCGAAAACTAGTGGAAAGGCAGCCAAGAAGGCTGGCAAGGCTCAGAAGAAC
ATCACCAAGACCGACAAGAAAAAGAAGCGCAAAAGGAAGGAGAGCTATGCCATCTACATTTACAAGGTTC
TCAAGCAGGTCCATCCTGACACCGGAATTTCGTCGAAGGCGATGAGCATAATGAACAGCTTTGTAAATGA
TATTTTCGAGCGAATTGCTGCCGAAGCGTCTCGTCTAGCTCACTACAACAAGCGCTCGACCATCACCAGT
CGGGAGATCCAAACGGCTGTTCGCCTGCTTTTGCCTGGAGAGTTGGCCAAGCATGCTGTCAGTGAGGGAA
CCAAGGCTGTCACCAAGTACACCAGCTCTAAATAATTTTCTCCTGCGAATGCGGACAATAATCCAAAACG
GCCCTTTTCAGGGCCACAATGTGTTATACCAAAGAAATGCATTTTTCAACCACCAATCATCGAATATGAA
TTTACAAATAAAACTTATTTACCCGCAATATGGGTAATTGGGTAATGTTCAAATAAATACAAAAAAATCG
GGAACGAAAACTGAATGCGACCAACATGCAATGTAATTCATGACATGAAACGTTTTATTGTTGCTGCGAA
CGTCAGCTAATAAATAAGTGGAAGAAAATAAAAGTTTTTTTCTCTTGCAACGGAACGTTGTAGCCCTGAA
AAGGACTTGTTTAAACAAATTTCAGATCTATAAATCATAAATCTAAAATTTTAATTGCGAACATGTACCA
AATACTGCACTTTTTCACAATTTACTTTTTGGCAGCCGTAGTCTTCGCTTTCGGCTTCTTGGCGGTAGCA
GAAACCGATGCTTTCTTCACCGTCTTTTTGGGTTTTGCAGACACCGCTGGCTTTGCCTTTGACGCTTTCG
CTACTACAGCCTTTGGCTTCGCTGCAGTCACTTTCGCCTTTGTTGCGGCGGGCTTCGACTTTATGATTCC
AGTTTTCTTGGCATCCTTGGCTTTTGCCTTCTCAGTTTTCTTATTTTCGGCAGTCTTTTTGGTAGCCACA
GCCTTCTTAGCTTTGGGCTTTTTGTCAGCAGCCCCAACGGCAGTTTTTTTGGAGGAGACACCAATCTTCT
TAGAGGCTACCTTCTTGCTTTGAACTTTTTTCTCAGCAGACAAAACCTTCGACTTTGCCTTCGGATCCTT
TTCCTTCTTGGCAGAGGCCGACAGTTTGAAAGATCCAGATGCACCCTTTCCCTTAGTTTGGATAAGCTTT
CCATTGACCACGGCCGATTTTAAGTACTTCTTGATGAATGGCGCTAACTTTTGGGCGTCGCATTTATAAG
TGGCAGTGATATATTTTTTGATTGCCAGAAGTGATGAACCGCCACGTTCCTTTAAATTTTTAATGGAAGC
GTCCACCATTTGCTGAGTTGGCGGATGTGACGGCGTCGCAGAGGCTTTCTTTGCCTTTGTGCCAGCAGAT
CCAGATGCCTTTTTTTGGACCACTTTCTTCTCAACTGTCGCTGGTGGGGCAGCCACTGGGGAAGCGGACG
TTGCAACTGCAGAATCAGACATCTTTTTTTCACTGAGAACACTTTTTTTCTGTTAAAAATGGCTCGCGCG
CTGCCTACCAACCTCCTTTGCTCTGATGAGAATCGAGGAGGAGAGCACTTTAACAATGCTACTGACATCA
GTCATTTACTATGTCGAAGTTTGCTTGAAGTGTAAACTTTTTTTAATTTTTTAGTATTTTAAATCATTAA
TAAAAATAAGGTTTTAATAGTTCTACACTTTTAAATAATTTTTTCGTCACTTTCCATTTTTAAAAGGATG
TAATATGGGTTTTGAGACTTTCAAATGTTGATTGAATTTTTATATTCAAATTTTTAACTGGACCAATTTA
TAAAAAAACATCTAATAAAATAAGAATCATTGCAAATATTTCACTAATTCGTAATGTTTATTAAAATTGA
AACGTTCATCCCCTAGAAGGGCTTCTGAAAGAAGCGTCTATTATTAATTAAGATACTTTATTACTTGATT
TAAGTTCACATTGAACTACAGAAAAATTTGCTTTAAAGCAGCATTCAGAAATAATTTTCGATCGTTAAAA
ATACAGATACTTTCTTAAATAACATAATATTAATATAATAAATAATATTTTCTTAAATTATTAATGTGGT
TGCTTGTTATTAATGTGTTTTCATGCATATTTTAAAATAATTTGTTCTGAAATCAATCGATTTCCTCGCC
ACATATGCATTACCGTCTATGTAGTCAAATAAATAAATCAAATAAAAAATAAAAAGAAACAATTTTTGTA
TTATCCTTTATTATGTAATATATATTACATTCCGCAACAAAATTAGCCAATTTCCGTGCTGAATTTTACA
TAGGTTTTATTTTTTACAGGCGTTTGAAGGGACAGTGTCAATTGTCCCGTACGACCTCTTCAATAATAAC
ACTTTCTTCAGTTAACACATGGAAAAAATATAAAATAGCTAGTTTTATTTTATTATTTTCTGTTATTTTA
TAAATATTGCCGTCATCAATGTAATTTCATTAATTTCAAACTGTCTTACACAGAATTCAGATTTTTTTTT
TAGATGTTTAAGGTTCAGAGTCCCTTTCCCCGCACGACACTTTCACTGCTTTAAAGGATGTTCGCACAAA
GAACAAATAAAAATATATATTTTTATATATATTTTATATTTATTAACCTCTTCTTTAATTTAATAAATGT
CGAGCTTACAATTAAAATAAGATTATTTTTATTCCTTCTCTGGCAGAATTAGTATTTTTACATATGATTT
AAGACCCAGTACCGTTTGCGCCATAAATAATAGAATATGAATTTTGTTCTTATTTTTTTTTTAAAGTTAT
AAATAGTCGGCAACAGAAAATTTTATCTCATTGAATCTGGTTTGTGGTCCTGAAAAGGACCGATTATAGA
GTACGCTAGCGATTTATCTGCAAGTTAATGCCGTGTCAGCTTAAGCACGCTCGCCGCGAATGCGTCGCGC
TAACTGGATGTCTTTGGGCATTATGGTGACACGCTTGGCATGAATGGCACACAAGTTGGTATCTTCGAAG
AGACCAACCAGGTAGGCTTCGCTAGCTTCCTGCAGAGCCATAACCGCCGAGCTCTGGAATCGCAAGTCCG
TCTTAAAGTCCTGAGCGATTTCACGCACCAGACGCTGGAAAGGCAGCTTGCGGATTAGAAGCTCGGTGCT
CTTTTGGTAGCGACGAATTTCACGCAAGGCCACGGTTCCAGGGCGATAGCGGTGGGGCTTCTTCACACCT
CCGGTGGCTGGAGCACTCTTGCGAGCGGCCTTAGTAGCCAGTTGTTTGCGTGGCGCCTTTCCACCAGTCG
ATTTGCGAGCAGTTTGCTTGGTACGAGCCATCTCCGATTTGGGTTTCACTAAAGTTCACGTTCACTACTT
CACGTTTGAAAACACAATAAACGATCAGAGCATTTGCTACCTACTTATATAGCAATCCTGGACGGTGAAA
GAGAGAGAGAGAGAGAGAGAGAGAGAAAAACAGAGGCCATTTCATTTGACGAGCGAAAAGCGAACGAACA
TATCGTTCGTACTCTCTCGGGTTTTTGTCGTTTTACCTATAAATAGGGGCACACAGAAACGTTGAAATTA
GTTCTTTAGTGACTTTCGTGCTGTGCGTGTATAATAGTATAGAACAGTGAAAAATGACTGGTCGTGGTAA
AGGAGGCAAAGGCTTGGGAAAGGGTGGCGCCAAGCGTCATCGCAAAGTGCTGCGTGATAACATCCAAGGT
ATCACGAAGCCTGCTATCCGCCGTTTGGCCCGTCGAGGCGGTGTGAAGCGCATATCTGGACTCATATACG
AGGAAACGCGTGGCGTTCTGAAGGTTTTCTTGGAGAACGTAATTCGTGATGCCGTGACCTACACGGAACA
CGCCAAGAGGAAGACAGTTACAGCCATGGATGTTGTGTACGCTCTGAAGAGGCAAGGCCGCACCCTCTAC
GGATTTGGCGGTTAAAAAGTGTACATCCTGTGTACCCCTATTAAGCAATCGGTCCTTTTCAGGACCACCA
TTCAGTTTTTAAAAGGAGGAAGATTTTCAAAAAGTATTTAATTTTATTGGTCGGGACTCCCAAAAAATAT
GTTAAACTAAAAATAAATGTCTGTTGTTCGTACTCTTTCAAATAGAATGTGTATTTCTAACATGGATTTG
TACAGACTGTACAAATGGTTTCAGACACCGCATGTACAGCATCACATCGTGGTGTGCGATTGTTTAAAGA
AGCAAATTATAGTTTATACCGCATATAGTAGAAAACCCTTACTACATTACCATCTTTACGTTAATAATTC
TTTATGATTTACTAATTACAACAAATTGCCAAGCTAAAAAATTTTTCAATTCTTTGGTAATAATTTGGTC
GTCCTGAAAAGGACGGTTTGATTGACGATTTTATGTACATGTAGGTTTTTAGCTTAGCCTTTGAAACGTT
TAGGCCTTCTTCTCGGTCTTCTTGGGCAACAGAACAGCCTGTATATTAGGCAACACGCCACCTTGTGCAA
TTGTGACGCCGGAGAGCAGCTTGTTTAACTCCTCGTCGTTGCGGATGGCCAGTTGCAGATGACGCGGAAT
AATTCTAGTCTTCTTGTTGTCACGAGCAGCATTGCCAGCCAACTCGAGAACCTCAGCGGCCAGATATTCC
ATTACGGCAGCTAGGTAAACTGGAGCGCCTGCACCAACACGCTCTGCGTAGTTTCCCTTCCGGAGCAAAC
GGTGAATACGGCCCACAGGGAATTGAAGACCGGCACGGTTTGAGCGGGACTTTGCCTTTCCCTTCACTTT
GCCACCTTTTCCACGTCCAGACATTTTGCTTTGCGTTTATTTCACTTAGTTCACTTTACACACGGAACAC
GAATGCTCGCCTAACCCAGACAGCGAAATATTTATACTTTTCCGTTTGCCTGCGCATTCAGTTAGGGGTG
GGTGACTTAGACCTGAATTGACTGCTCGAAAAAAAGTATAAACGTGAACGCGTTCGGGCCCACATTACGA
TAAGTGAATTGTGTTTGTGAAAATATAAGTAACGTGAACAATGCCTCCGAAAACTAGTGGAAAGGCAGCC
AAGAAGGCTGGCAAGGCTCAGAAGAACATCACCAAGACCGACAAGAAAAAGAAGCGCAAAAGGAAGGAGA
GCTATGCCATCTACATTTACAAGGTTCTCAAGCAGGTCCATCCTGACACCGGAATTTCGTCGAAGGCGAT
GAGCATAATGAACAGCTTTGTAAATGATATTTTCGAGCGAATTGCTGCCGAAGCGTCTCGTCTAGCTCAC
TACAACAAGCGCTCGACCATCACCAGTCGGGAGATCCAAACGGCTGTTCGCCTGCTTTTGCCTGGAGAGT
TGGCCAAGCATGCTGTCAGTGAGGGAACCAAGGCTGTCACCAAGTACACCAGCTCTAAATAATTTTCTCC
TGCGAATGCGGACAATAATCCAAAACGGCCCTTTTCAGGGCCACAATGTGTTATACCAAAGAAATGCATT
TTTCAACCACCAATCATCGAATATGAATTTACAAATAAAACTTATTTACCCGCAATATGGGTAATTGGGT
AATGTTCAAATAAATACAAAAAAATCGGGAACGAAAACTGAATGCGACCAACATGCAATGTAATTCATGA
CATGAAACGTTTTATTGTTGCTGCGAACGTCAGCTAATAAATAAGTGGAAGAAAATAAAAGTTTTTTTCT
CTTGCAACGGAACGTTGTAGCCCTGAAAAGGACTTGTTTAAACAAATTTCAGATCTATAAATCATAAATC
TAAAATTTTAATTGCGAACATGTACCAAATACTGCACTTTTTCACAATTTACTTTTTGGCAGCCGTAGTC
TTCGCTTTCGGCTTCTTGGCGGTAGCAGAAACCGATGCTTTCTTCACCGTCTTTTTGGGTTTTGCAGACA
CCGCTGGCTTTGCCTTTGACGCTTTCGCTACTACAGCCTTTGGCTTCGCTGCAGTCACTTTCGCCTTTGT
TGCGGCGGGCTTCGACTTTATGATTCCAGTTTTCTTGGCATCCTTGGCTTTTGCCTTCTCAGTTTTCTTA
TTTTCGGCAGTCTTTTTGGTAGCCACAGCCTTCTTAGCTTTGGGCTTTTTGTCAGCAGCCCCAACGGCAG
TTTTTTTGGAGGAGACACCAATCTTCTTAGAGGCTACCTTCTTGCTTTGAACTTTTTTCTCAGCAGACAA
AACCTTCGACTTTGCCTTCGGATCCTTTTCCTTCTTGGCAGAGGCCGACAGTTTGAAAGATCCAGATGCA
CCCTTTCCCTTAGTTTGAATAAGCTTTCCATTGACCACGGCCGATTTTAAGTACTTCTTGATGAATGGCG
CTAACTTTTGGGCGTCGCATTTATAAGTGGCAGTGATATATTTTTTGATTGCCAGAAGTGATGAACCGCC
ATGTTCCTTTAAATTTTTAATGGAAGCGTCCACCATTTGCTGAGTTGGCGGATGTGACGGCGTCGCAGAG
GCTTTCTTTGCCTTTGTGCCAGCAGATCCAGATGCCTTTTTTTGGACCACTTTCTTCTCAACTGTCGCTG
GTGGGGCAGCCACTGGGGAAGCGGACGTTGCAACTGCAGAATCAGACATCTTTTTTTCACTGAGAACACT
TTTTTTCTGTTAAAAATGGCTCGCGCGCTGCCTACCAACCTCCTTTGCTCTGATGAGAATCGAGGAGGAG
AGCACTTTAACAATGCTACTGACATCAGTCATTTACTATGTCGAAGTTTGCTTGAAGTGTAAACTTTTTT
AATTTTTTAGTATTTTAAATCATTAATAAAAATAAGGTTTTAATAGTTCTACACTTTTAAATAATTTTTT
CGTCACTTTCCATTTTTAAAAGGATGTAATATGGGTTTTGAGACTTTCAAATGTTGATTGAATTTTTATA
TTCAAATTTTTAACTGGACCAATTTATAAAAAAACATCTAATAAAATAAGAATCATTGCAAATATTTCAC
TAATTCGTAATGTTTATTAAAATTGAAACGTTCATCCCCTAGAAGGGCTTCTGAAAGAAGCGTCTATTAT
TAATTAAGATACTTTATTACTTGATTTAAGTTCACATTGAACTACAGAAAAATTTGCTTTAAAGCAGCAT
TCAGAAATAATTTTCGATCGTTAAAAATACAGATACTTTCTTAAATAACATAATATTAATATAATAAATA
ATATTTTCTTAAATTATTAATGTGTTTGCTTGTTATTAATGTGTTTTCATGCATATTTTAAAATAATTTG
TTCTGAAATCAATCGATTTCCTCGCCACATATGCATTACCGTCTATGTAGTCAAATAAATAAATCAAATA
AAAAATAAAAAGCAACAATTTTTGTATTATCCTTTATTATGTAATATATATTACATTCCGCAACAAAATT
AGCCAATTTCCGTGCTGAATTTTACATAGGTTTTATTTTTTACAGGCGTTTGAAGGGACAGTGTCAATTG
TCCCGTACGACCTCTTCAATAATAACACTTTCTTCAGTTAACACATGGAAAAAATATAAAATAGCTAGTT
TTATTTTATTATTTTCTGTTATTTTATAAATATTGCCGTCATCAATGTAATTTCATTAATTTCAAACTGT
CTTACACAGAATTCAGATTTTTTTTTTAGATGTTTAAGGTTCAGAGTCCCTTTCCCCGCACGACACTTTC
ACTGCTTTAAAGGATGTTCGCACAAAGAACAAATAAAAATATATATTTTTATATATATTTTATATTTATT
AACCTCTTCTTTAATTTAATAAATGTCGAGCTTACAATTAAAATAAGATTATTTTTATTCCTTCTCTGGC
AGAATTAGTATTTTTACATATGATTTAAGACCCAGTACCGTTTGCGCCATAAATAATAGAATATGAATTT
TGTTCTTATTTTTTTTTTAAAGTTATAAATAGTCGGCAACAGAAAATTTTATCTCATTGAATCTGGTTTG
TGGTCCTGAAAAGGACCGATTATAGAGTACGCTAGCGATTTATCTGCAAGTTAATGCCGTGTCAGCTTAA
GCACGCTCGCCGCGAATGCGTCGCGCTAACTGGATGTCTTTGGGCATTATGGTGACACGCTTGGCATGAA
TGGCACACAAGTTGGTATCTTCGAAGAGACCAACCAGGTAGGCTTCGCTAGCTTCCTGCAGAGCCATAAC
CGCCGAGCTCTGGAATCGCAAGTCCGTCTTAAAGTCCTGAGCGATTTCACGCACCAGACGCTGGAAAGGC
AGCTTGCGGATTAGAAGCTCGGTGCTCTTTTGGTAGCGACGAATTTCACGCAAGGCCACGGTTCCAGGGC
GATAGCGGTGGGGCTTCTTCACACCTCCGGTGGCTGGAGCACTCTTGCGAGCGGCCTTAGTAGCCAGTTG
TTTGCGTGGCGCCTTTCCACCAGTCGATTTGCGAGCAGTTTGCTTGGTACGAGCCATCTCCGATTTGGGT
TTCACTAAAGTTCACGTTCACTACTTCACGTTTGAAAACACAATAAACGATCAGAGCATTTGCTACCTAC
TTATATAGCAATCCTGGACGGTGAAAGAGAGAGAGAGAGAGAGAGAGAGAGAGAGAAAAACAGAGGCCAT
TTCATTTGACGAGCGAAAAGCGAACGAACATATCGTTCGTACTCTCTCGGGTTTTTGTCGTTTTACCTAT
AAATAGGGGCACACAGAAACGTTGAAATTAGTTCTTTAGTGACTTTCGTGCTGTGCGTGTATAATAGTAT
AGAACAGTGAAAAATGACTGGTCGTGGTAAAGGAGGCAAAGGCTTGGGAAAGGGTGGCGCCAAGCGTCAT
CGCAAAGTGCTGCGTGATAACATCCAAGGTATCACGAAGCCTGCTATCCGCCGTTTGGCCCGTCGAGGCG
GTGTGAAGCGCATATCTGGACTCATATACGAGGAAACGCGTGGCGTTCTGAAGGTTTTCTTGGAGAACGT
AATTCGTGATGCCGTGACCTACACGGAACACGCCAAGAGGAAGACAGTTACAGCCATGGATGTTGTGTAC
GCTCTGAAGAGGCAAGGCCGCACCCTCTACGGATTTGGCGGTTAAAAAGTGTACATCCTGTGTACCCCTA
TTAAGCAATCGGTCCTTTTCAGGACCACCATTCAGTTTTTAAAAGGAGGAAGATTTTCAAAAAGTATTTA
ATTTTATTGGTCGGGACTCCCAAAAAATATGTTAAACTAAAAATAAATGTCTGTTGTTCGTACTCTTTCA
AATAGAATGTGTATTTCTAACATGGATTTGTACAGACTGTACAAATGGTTTCAGACACCGCATGTACAGC
ATCACATCGTGGTGTGCGATTGTTTAAAGAAGCAAATTATAGTTTATACCGCATATAGTAGAAAACCCTT
ACTACATTACCATCTTTACGTTAATAATTCTTTATGATTTACTAATTACAACAAATTGCCAAGCTAAAAA
ATTTTTCAATTCTTTGGTAATAATTTGGTCGTCCTGAAAAGGACGGTTTGATTGACGATTTTATGTACAT
GTAGGTTTTTAGCTTAGCCTTTGAAACGTTTAGGCCTTCTTCTCGGTCTTCTTGGGCAACAGAACAGCCT
GTATATTAGGCAACACGCCACCTTGTGCAATTGTGACGCCGGAGAGCAGCTTGTTTAACTCCTCGTCGTT
GCGGATGGCCAGTTGCAGATGACGCGGAATAATTCTAGTCTTCTTGTTGTCACGAGCAGCATTGCCAGCC
AACTCGAGAACCTCAGCGGCCAGATATTCCATTACGGCAGCTAGGTAAACTGGAGCGCCTGCACCAACAC
GCTCTGCGTAGTTTCCCTTCCGGAGCAAACGGTGAATACGGCCCACAGGGAATTGAAGACCGGCACGGTT
TGAGCGGGACTTTGCCTTTCCCTTCACTTTGCCACCTTTTCCACGTCCAGACATTTTGCTTTGCGTTTAT
TTCACATAGTTCACTTTACGCACGGAACACGAATGCTCGCCTAACCCAGACAGCGAAATATTTATACTTT
TCCGTTTGCCTGCGCATTCAGTTAGGGGTGGGTGACTTAGACCTGAATTGACTGCTCGAAAAAAAGTATA
AACGTGAACGCGTTCGGGCCCACATTACGATAAGTGAATTGTGTTTGTGAAAATATAAGTAACGTGAACA
ATGCCTCCGAAAACTAGTGGAAAGGCAGCCAAGAAGGCTGGCAAGGCTCAGAAGAACATCACCAAGACCG
ACAAGAAAAAGAAGCGCAAAAGGAAGGAGAGCTATGCCATCTACATTTACAAGGTTCTCAAGCAGGTCCA
TCCTGACACCGGAATTTCGTCGAAGGCGATGAGCATAATGAACAGCTTTGTAAATGATATTTTCGAGCGA
ATTGCTGCCGAAGCGTCTCGTCTAGCTCACTACAACAAGCGCTCGACCATCACCAGTCGGGAGATCCAAA
CGGCTGTTCGCCTGCTTTTGCCTGGAGAGTTGGCCAAGCATGCTGTCAGTGAGGGAACCAAGGCTGTCAC
CAAGTACACCAGCTCTAAATAATTTTCTCCTGCGAATGCGGACAATAATCCAAAACGGCCCTTTTCAGGG
CCACAATGTGTTATACCAAAGAAATGCATTTTTCAACCACCAATCATCGAATATGAATTTACAAATAAAA
CTTATTTACCCGCAATATGGGTAATTGGGTAATGTTCAAATAAATACAAAAAAATCGGGAACGAAAACTG
AATGCGACCAACATGCAATGTAATTCATGACATGAAACGTTTTATTGTTGCTGCGAACGTCAGCTAATAA
ATAAGTGGAAGAAAATAAAAGTTTTTTTCTCTTGCAACGGAACGTTGTAGCCCTGAAAAGGACTTGTTTA
AACAAATTTCAGATCTATAAATCATAAATCTAAAATTTTAATTGCGAACATGTACCAAATACTGCACTTT
TTCACAATTTACTTTTTGGCAGCCGTAGTCTTCGCTTTCGGCTTCTTGGCGGTAGCAGAAACCGATGCTT
TCTTCACCGTCTTTTTGGGTTTTGCAGACACCGCTGGCTTTGCCTTTGACGCTTTCGCTACTACAGCCTT
TGGCTTCGCTGCAGTCACTTTCGCCTTTGTTGCGGCGGGCTTCGACTTTATGATTCCAGTTTTCTTGGCA
TCCTTGGCTTTTGCCTTCTCAGTTTTCTTATTTTCGGCAGTCTTTTTGGTAGCCACAGCCTTCTTAGCTT
TGGGCTTTTTGTCAGCAGCCCCAACGGCAGTTTTTTTGGAGGAGACACCAATCTTCTTAGAGGCTACCTT
CTTGCTTTGAACTTTTTTCTCAGCAGACAAAACCTTCGACTTTGCCTTCGGATCCTTTTCCTTCTTGGCA
GAGGCCGACAGTTTGAAAGATCCAGATGCACCCTTTCCCTTAGTTTGGATAAGCTTTCCATTGACCACGG
CCGATTTTAAGTACTTCTTGATGAATGGCGCTAACTTTTGGGCGTCGCATTTATAAGTGGCAGTGATATA
TTTTTTGATTGCCAGAAGTGATGAACCGCCACGTTCCTTTAAATTTTTAATGGAAGCGTCCACCATTTGC
TGAGTTGGCGGATGTGACGGCGTCGCAGAGGCTTTCTTTGCCTTTGTGCCAGCAGATCCAGATGCCTTTT
TTTGGACCACTTTCTTCTCAACTGTCGCTGGTGGGGCAGCCACTGGGGAAGCGGACGTTGCAACTGCAGA
ATCAGACATCTTTTTTTCACTGAGAACACTTTTTTTCTGTTAAAAATGGCTCGCGCGCTGCCTACCAACC
TCCTTTGCTCTGATGAGAATCGAGGAGGAGAGCACTTTAACAATGCTACTGACATCAGTCATTTACTATG
TCGAAGTTTGCTTGAAGTGTAAACTTTTTTTAATTTTTTAGTATTTTAAATCATTAATAAAAATAAGGTT
TTAATAGTTCTACACTTTTAAATAATTTTTTCGTCACTTTCCATTTTTAAAAGGATGTAATATGGGTTTT
GAGACTTTCAAATGTTGATTGAATTTTTATATTCAAATTTTTAACTGGACCAATTTATAAAAAAACATCT
AATAAAATAAGAATCATTGCAAATATTTCACTAATTCGTAATGTTTATTAAAATTGAAACGTTCATCCCC
TAGAAGGGCTTCTGAAAGAAGCGTCTATTATTAATTAAGATACTTTATTACTTGATTTAAGTTCACATTG
AACTACAGAAAAATTTGCTTTAAAGCAGCATTCAGAAATAATTTTCGATCGTTAAAAATACAGATACTTT
CTTAAATAACATAATATTAATATAATAAATAATATTTTCTTAAATTATTAATGTGGTTGCTTGTTATTAA
TGTGTTTTCATGCATATTTTAAAATAATTTGTTCTGAAATCAATCGATTTCCTCGCCACATATGCATTAC
CGTCTATGTAGTCAAATAAATAAATCAAATAAAAAATAAAAAGAAACAATTTTTGTATTATCCTTTATTA
TGTAATATATATTACATTCCGCAACAAAATTAGCCAATTTCCGTGCTGAATTTTACATAGGTTTTATTTT
TTACAGGCGTTTGAAGGGACAGTGTCAATTGTCCCGTACGACCTCTTCAATAATAACACTTTCTTCAGTT
AACACATGGAAAAAATATAAAATAGCTAGTTTTATTTTATTATTTTCTGTTATTTTATAAATATTGCCGT
CATCAATGTAATTTCATTAATTTCAAACTGTCTTACACAGAATTCAGATTTTTTTTTTAGATGTTTAAGG
TTCAGAGTCCCTTTCCCCGCACGACACTTTCACTGCTTTAAAGGATGTTCGCACAAAGAACAAATAAAAA
TATATATTTTTATATATATTTTATATTTATTAACCTCTTCTTTAATTTAATAAATGTCGAGCTTACAATT
AAAATAAGATTATTTTTATTCCTTCTCTGGCAGAATTAGTATTTTTACATATGATTTAAGACCCAGTACC
GTTTGCGCCATAAATAATAGAACATGAATTTTGTTCTTATTTTTTTTTTAAAGTTATAAATAGTCGGCAA
CAGAAAATTTTATCTCATTGAATCTGGTTTGTGGTCCTGAAAAGGACCGATTATAGAGTACGCTAGCGCT
TTATCTGCAAGTTAATGCCGTGTCAGCTTAAGCACGCTCGCCGCGAATGCGTCGCGCTAACTGGATGTCT
TTGGGCATTATGGTGACACGCTTGGCATGAATGGCACACAAGTTGGTATCTTCGAAGAGACCAACCAGGT
AGGCTTCGCTAGCTTCCTGCAGAGCCATAACCGCCGAGCTCTGGAATCGCAAGTCCGTCTTAAAGTCCTG
AGCGATTTCACGCACCAGACGCTGGAAAGGCAGCTTGCGGATTAGAAGCTCGGTGCTCTTTTGGTAGCGA
CGAATTTCACGCAAGGCCACGGTTCCAGGGCGATAGCGGTGGGGCTTCTTCACACCTCCGGTGGCTGGAG
CACTCTTGCGAGCGGCCTTAGTAGCCAGTTGTTTGCGTGGCGCCTTTCCACCAGTCGATTTGCGAGCAGT
TTGCTTGGTACGAGCCATCTCCGATTTGGGTTTCACTAAAGTTCACGTTCACTACTTCACGTTTGAAAAC
ACAATAAACGATCAGAGCATTTGCTACCTACTTATATAGCAATCCTGGACGGTGAAAGAGAGAGAGAGAG
AGAGAGAGAGAGAGAGAGAAACAGAGGCCATTTCATTTGACGAGCGAAAAGCGAACGAACATATCGTTCG
TACTCTCTCGGGTTTTTGTCGTTTTACCTATAAATAGGGGCACACAGAAACGTTGAAATTAGTTCTTTAG
TGACTTTCGTGCTGTGCGTGTATAATAGTATAGAACAGTGAAAAATGACTGGTCGTGGTAAAGGAGGCAA
AGGCTTGGGAAAGGGTGGCGCCAAGCGTCATCGCAAAGTGCTGCGTGATAACATCCAAGGTATCACGAAG
CCTGCTATCCGCCGTTTGGCCCGTCGAGGCGGTGTGAAGCGCATATCTGGACTCATATACGAGGAAACGC
GTGGCGTTCTGAAGGTTTTCTTGGAGAACGTAATTCGTGATGCCGTGACCTACACGGAACACGCCAAGAG
GAAGACAGTTACAGCCATGGATGTTGTGTACGCTCTGAAGAGGCAAGGCCGCACCCTCTACGGATTTGGC
GGTTAAAAAGTGTACATCCTGTGTACCCCTATTAAGCAATCGGTCCTTTTCAGGACCACCATTCAGTTTT
TAAAAGGAGGAAGATTTTCAAAAAGTATTTAATTTTATTGGTCGGGACTCCCAAAAAATATGTTAAACTA
AAAATAAATGTCTGTTGTTCGTACTCTTTCAAATAGAATGTGTATTTCTAACATGGATTTGTACAGACTG
TACAAATGGTTTCAGACACCGCATGTACAGCATCACATCGTGGTGTGCGATTGTTTAAAGAAGCAAATTA
TAGTTTATACCGCATATAGTAGAAAACCCTTACTACATTACCATCTTTACGTTAATAATTCTTTATGATT
TACTAATTACAACAAATTGCCAAGCTAAAAAATTTTTCAATTCTTTGGTAATAATTTGGTCGTCCTGAAA
AGGACGGTTTGATTGACGATTTTATGTACATGTAGGTTTTTAGCTTAGCCTTTGAAACGTTTAGGCCTTC
TTCTCGGTCTTCTTGGGCAACAGAACAGCCTGTATATTAGGCAACACGCCACCTTGTGCAATTGTGACGC
CGGAGAGCAGCTTGTTTAACTCCTCGTCGTTGCGGATGGCCAGTTGCAGATGACGCGGAATAATTCTAGT
CTTCTTGTTGTCACGAGCAGCATTGCCAGCCAACTCGAGAACCTCAGCGGCCAGATATTCCATTACGGCA
GCTAGGTAAACTGGAGCGCCTGCACCAACACGCTCTGCGTAGTTTCCCTTCCGGAGCAAACGGTGAATAC
GGCCCACAGGGAATTGAAGACCGGCACGGTTTGAGCGGGACTTTGCCTTTCCCTTCACTTTGCCACCTTT
TCCACGTCCAGACATTTTGCTTTGCGTTTATTTCACTTAGTTCACTTTACACACGGAACACGAATGCTCG
CCTAACCCAGACAGCGAAATATTTATACTTTTCCGTTTGCCTGCGCATTCAGTTAGGGGTGGGTGACTTA
GACCTGAATTGACTGCTCGAAAAAAAGTATAAACGTGAACGCGTTCGGGCCCACATTACGATAAGTGAAT
TGTGTTTGTGAAAATATAAGTAACGTGAACAATGCCTCCGAAAACTAGTGGAAAGGCAGCCAAGAAGGCT
GGCAAGGCTCAGAAGAACATCACCAAGACCGACAAGAAAAAGAAGCGCAAAAGGAAGGAGAGCTATGCCA
TCTACATTTACAAGGTTCTCAAGCAGGTCCATCCTGACACCGGAATTTCGTCGAAGGCGATGAGCATAAT
GAACAGCTTTGTAAATGATATTTTCGAGCGAATTGCTGCCGAAGCGTCTCGTCTAGCTCACTACAACAAG
CGCTCGACCATCACCAGTCGGGAGATCCAAACGGCTGTTCGCCTGCTTTTGCCTGGAGAGTTGGCCAAGC
ATGCTGTCAGTGAGGGAACCAAGGCTGTCACCAAGTACACCAGCTCTAAATAATTTTCTCCTGCGAATGC
GGACAATAATCCAAAACGGCCCTTTTCAGGGCCACAATGTGTTATACCAAAGAAATGCATTTTTCAACCA
CCAATCATCGAATATGAATTTACAAATAAAACTTATTTACCCGCAATATGGGTAATTGGGTAATGTTCAA
ATAAATACAAAAAAATCGGGAACGAAAACTGAATGCGACCAACATGCAATGTAATTCATGACATGAAACG
TTTTATTGTTGCTGCGAACGTCAGCTAATAAATAAGTGGAAGAAAATAAAAGTTTTTTTCTCTTGCAACG
GAACGTTGTAGCCCTGAAAAGGACTTGTTTAAACAAATTTCAGATCTATAAATCATAAATCTAAAATTTT
AATTGCGAACATGTACCAAATACTGCACTTTTTCACAATTTACTTTTTGGCAGCCGTAGTCTTCGCTTTC
GGCTTCTTGGCGGTAGCAGAAACCGATGCTTTCTTCACCGTCTTTTTGGGTTTTGCAGACACCGCTGGCT
TTGCCTTTGACGCTTTCGCTACTACAGCCTTTGGCTTCGCTGCAGTCACTTTCGCCTTTGTTGCGGCGGG
CTTCGACTTTATGATTCCAGTTTTCTTGGCATCCTTGGCTTTTGCCTTCTCAGTTTTCTTATTTTCGGCA
GTCTTTTTGGTAGCCACAGCCTTCTTAGCTTTGGGCTTTTTGTCAGCAGCCCCAACGGCAGTTTTTTTGG
AGGAGACACCAATCTTCTTAGAGGCTACCTTCTTGCTTTGAACTTTTTTCTCAGCAGACAAAACCTTCGA
CTTTGCCTTCGGATCCTTTTCCTTCTTGGCAGAGGCCGACAGTTTGAAAGATCCAGATGCACCCTTTCCC
TTAGTTTGGATAAGCTTTCCATTGACCACGGCCGATTTTAAGTACTTCTTGATGAATGGCGCTAACTTTT
GGGCGTCGCATTTATAAGTGGCAGTGATATATTTTTTGATTGCCAGAAGTGATGAACCGCCACGTTCCTT
TAAATTTTTAATGGAAGCGTCCACCATTTGCTGAGTTGGCGGATGTGACGGCGTCGCAGAGGCTTTCTTT
GCCTTTGTGCCAGCAGATCCAGATGCCTTTTTTTGGACCACTTTCTTCTCAACTGTCGCTGGTGGGGCAG
CCACTGGGGAAGCGGACGTTGCAACTGCAGAATCAGACATCTTTTTTTCACTGAGAACACTTTTTTTCTG
TTAAAAATGGCTCGCGCGCTGCCTACCAACCTCCTTTGCTCTGATGAGAATCGAGGAGGAGAGCACTTTA
ACAATGCTACTGACATCAGTCATTTACTATGTCGAAGTTTGCTTGAAGTGTAAACTTTTTTTAATTTTTT
AGTATTTTAAATCATTAATAAAAATAAGGTTTTAATAGTTCTACACTTTTAAATAATTTTTTCGTCACTT
TCCATTTTTAAAAGGATGTAATATGGGTTTTGAGACTTTCAAATGTTGATTGAATTTTTATATTCAAATT
TTTAACTGGACCAATTTATAAAAAAACATCTAATAAAATAAGAATCATTGCAAATATTTCACTAATTCGT
AATGTTTATTAAAATTGAAACGTTCATCCCCTAGAAGGGCTTCTGAAAGAAGCGTCTATTATTAATTAAG
ATACTTTATTACTTGATTTAAGTTCACATTGAACTACAGAAAAATTTGCTTTAAAGCAGCATTCAGAAAT
AATTTTCGATCGTTAAAAATACAGATACTTTCTTAAATAACATAATATTAATATAATAAATAATATTTTC
TTAAATTATTAATGTGGTTGCTTGTTATTAATGTGTTTTCATGCATATTTTAAAATAATTTGTTCTGAAA
TCAATCGATTTCCTCGCCACATATGCATTACCGTCTATGTAGTCAAATAAATAAATCAAATAAAAAATAA
AAAGAAACAATTTTTGTATTATCCTTTATTATGTAATATATATTACATTCCGCAACAAAATTAGCCAATT
TCCGTGCTGAATTTTACATAGGTTTTATTTTTTACAGGCGTTTGAAGGGACAGTGTCAATTGTCCCGTAC
GACCTCTTCAATAATAACACTTTCTTCAGTTAACACATGGAAAAAATATAAAATAGCTAGTTTTATTTTA
TTATTTTCTGTTATTTTATAAATATTGCCGTCATCAATGTAATTTCATTAATTTCAAACTGTCTTACACA
GAATTCAGATTTTTTTTTTAGATGTTTAAGGTTCAGAGTCCCTTTCCCCGCACGACACTTTCACTGCTTT
AAAGGATGTTCGCACAAAGAACAAATAAAAATATATATTTTTATATATATTTTATATTTATTAACCTCTT
CTTTAATTTAATAAATGTCGAGCTTACAATTAAAATAAGATTATTTTTATTCCTTCTCTGGCAGAATTAG
TATTTTTACATATGATTTAAGACCCAGTACCGTTTGCGCCATAAATAATAGAATATGAATTTTGTTCTTA
TTTTTTTTTTAAAGTTATAAATAGTCGGCAACAGAAAATTTTATCTCATTGAATCTGGTTTGTGGTCCTG
AAAAGGACCGATTATAGAGTACGCTAGCGCTTTATCTGCAAGTTAATGCCGTGTCAGCTTAAGCACGCTC
GCCGCGAATGCGTCGCGCTAACTGGATGTCTTTGGGCATTATGGTGACACGCTTGGCATGAATGGCACAC
AAGTTGGTATCTTCGAAGAGACCAACCAGGTAGGCTTCGCTAGCTTCCTGCAGAGCCATAACCGCCGAGC
TCTGGAATCGCAAGTCCGTCTTAAAGTCCTGAGCGATTTCACGCACCAGACGCTGGAAAGGCAGCTTGCG
GATTAGAAGCTCGGTGCTCTTTTGGTAGCGACGAATTTCACGCAAGGCCACGGTTCCAGGGCGATAGCGG
TGGGGCTTCTTCACACCTCCGGTGGCTGGAGCACTCTTGCGAGCGGCCTTAGTAGCCAGTTGTTTGCGTG
GCGCCTTTCCACCAGTCGATTTGCGAGCAGTTTGCTTGGTACGAGCCATCTCCGATTTGGGTTTCACTAA
AGTTCACGTTCACTACTTCACGTTTGAAAACACAATAAACGATCAGAGCATTTGCTACCTACTTATATAG
CAATCCTGGACGGTGAAAGAGAGAGAGAGAGAGAGAGAGAGAGAGAAAAACAGAGGCCATTTCATTTGAC
GAGCGAAAAGCGAACGAACATATCGTTCGTACTCTCTCGGGTTTTTGTCGTTTTACCTATAAATAGGGGC
ACACAGAAACGTTGAAATTAGTTCTTTAGTGACTTTCGTGCTGTGCGTGTAAGTTAATAATTACAGTTAT
CGATTTGATTTTGAAGATCGCAAGCGACCGTTTATTGCAATTTATCATTTGAAACTAAATCTAGCGTACA
AAATGTTTCCCTAAGTCCCTAGCAATCAAGTGAAGTCGTCGGCAGCGGCGCAGCAGGCGTCGGCCGCGGC
GCAGCGCAGAAGTGTCGATGTCGCGCTTAACCGTTCGTTGGCGTTGATGGCAGCGGAGACTATGTGGAAC
CACAAGATGTTAGAGAATCAATTGCAGGGCAATAACTCCTCCCCTCTTAATTGACGCTTGTCCTCGAGCG
GTCATCATAAGGATGGGATGTTTTTGAGTCGCATCGTTGGTGGGGTGATTCGTGGTAGTTTGGGCACAGC
ATTAATGGTTTGAATGCCAGGTGTTTATTGTTGCGTGCGTTCGAGGTTTGTGCAACTCGGATGTGTTCTG
CATTGACAACTTGATTGCTTCTATTAAAATTCTGGTTTTTACTAAATTACTAATGAATTTATATCTACAT
ATTTTTAGACCATTGGAACCTTTGCAGAAGGCATTGATTCCGTACATTTCGTCTTTAATTGGTAAATTTT
ATTATTATTCAAATTAAATTATTATTTATTTATTATTATTAGTTTCCTTTACTGATCATGTTTTAAAATA
TAAGAAATAAGGAATTAACTGATTCAATATGGAGATTTCAATGGCATTCAAATTGTAGTTCCGTTGTGTA
AAGCGAGAACGTGTGAAAGTTTTAACATTTATTTGACCGTCAAGGCAGAAATCGGTATATTGTTTTCAAG
TAGGCTACTGGTCTCATTCAATTTAAACTCGCTCCGCAGAAACGCATTCACAACGCAATCTCTTCTTTCA
CGAGCCCAATCTAATTCTGCAAACCTATGGCCAACTCGTCTGTCAAAGTCGAATCGTTTCAAATTTAATT
CTCGTGGTTACGTTAATCAGTATGTTTAATGTTTCTATGTTCTACTTGTCTATCGATGTGGCCACAGTAA
TTATTCTGAAGCAATCATGATCTTATGTTACTTTTATGTACTAATTTCCCTGATTCTGTTAATATTGTGG
TACTTCGGTCTTCCTTAACTAGTTCCTTCCTAAATCTACTTGATAACTTAGAACCTAATCTTGTATTAAC
CCTAACGAAAATTTCTTGCCCTTTGATATAGGTTTTTATGGGCTTTCTTGTCCGGTTGTGGTATTCTATG
TCGGTTTCCTGTTTTTGCCTAAGTCGGTCTATATTGTCCAGTCTAGCTTGTTCATATTTTTCTGGAGCTA
CGGTAGCTATCCTGCCGAAGAACACCTCTAGAGGTCGTTTTTTTGTGACAGAATGGACAGTGTAGTTATA
TTCATAGATGGCCCTATCGAGAAGTTCCTCGAAGCCCCTATGTGTTCCATCTCCTTTCAAACATCTCATT
ATTTCAGAGAGTGTGGAGTGAAATCTTTCTATCTGTCCATTTACTGTACTCTTATACGGAGGTGCTTTGT
AGAGCTCAATACCCAGCTGGTCTGTCAACATGAATTTGATAGAGGCTGAGTTGAGGGACTTTTCATTGTC
CATTACTATTAATTTAGGCACTCCATAATAAAACACGATATCTCTTAGGGCTTTCCTAATGTCTTCTACA
GCTTTGGATTTGATAACTCTTCCCATGGCCAGTTTGGAAAATTTATCAATCGCCGTGAGCACCAGATGTC
GTTCTGTCGAGTAGATGTCAATATGAATAATTTGTCCGGGGTATTCTGGCAAGGGAGTTTGTCTTATTTC
TGGATGCGTGGGATGTCTGTCATATTTAGCAGTCTTACACACCAAACACTGATTCACGATAGCCGAAACT
TTTTTCCTCATTTTAGGAAAGTATACTCTTTCGGACAACTGAGCTTTATTTTCCACAGCATTTCTGTGTG
CTCTGTTATGTGTCCTAAGTATTTCTTCCTCTTGTTCGGCTTCGTTAACAAGGTCTTTGACTTTGCTTTG
GCAGAATCTAATCTTGAAACCCTGAAAATGGATGGGGTAGAGAATTTGAATTTTCCCCATTACATCCTCG
GATGTGAAAATTCCATTAATCACGGATGGGTTAAGATATTCTTTCAAATCTGACAAGAGACTATCGGGTG
TGAACAAGTTGCGATCTACTAAATGCCTTTGAAATGTCGGGAATGGAATGCTAAATGAGTAGTTCTCTGA
CTCGGACTCCCTGAAGAAAATTTGATTCTTGAATGCGTTTATCGGGGCTTCAACGCTAGGTATCAGCCCA
TGGCTCGAACTGTCAGAGCTGTGCATTGTTGAGGCTACTGTGTTAATTTGTTCGACTGTCGGTCCTCTGG
ACAGAGCGTCGGCTACAGTATTTTCTCTGCCTGGCTTGTAGAAAATTTCGTAGTCATATTCCTCAAGGTA
TGCTTTCCATCTCTTAATCCTCGCATTTCCATTCCAACTACTGAGAGAATGGGTCAAAGGCTGATGGTCA
GTAAAGATTTTCACCTTTGCTTTACCGTAAAGGTAAATTTTTAGCTTTTTTAGAGCCCAGATAATGGCTA
ACATTTCCTTCTCATTCGTGGCATAATTTTCTTCCGCCTTCGAGAGTGTTCTCGATAAAAATGAGATGGG
TCTGTTCTCTTGTGAAAGAACAGCACCTACTGCGAAATTGGAAGCATCCGTTGTTAGGTGAAATTCTTTC
TTAAAGTCCGGGTAGTGGAGTATTACGTCTGGAGAAACCAAGCTGCTCTTCAATTTCTTGAAGGCTTCTA
TTGCTTCGCGATTAAGGGAGACGGATTTTTTTGACGATAATGTCCTGGAAATTCGACCATCCTCCCCTCT
CAAAAGCGAGCTAAGTGGTTTTGCTAACTTAGCGTAGTTAGGAATAAATCGCCTGTAATATCCGGATAAT
CCCAAGAATGATCTCAGTTCTTTGAGTGTCCTTGGAATTGGAAAGTCTGAGATTGCCTGTACCTTGGTTG
GGCTGGTTTCAATGCCCTTGTCGGACACGACGAAGCCTAGGAACTCCACTTTTCTCTTCATGAACTCGCA
TTTATCCAACTGACATTTCATGTTGGCTTGCTGAAGAGTTCTGAAAATAGTGTCAAGGTTCTGGTAATGT
GTTTCATCATCTTTACTAAAGATGATGATGTCGTCAATATAAATGAAACATATCTTACCGATATGTTCGT
GAAGAATATCGTCCAGTGCGCGCTGGAAAATTGACGGTGCATTTTTCAGACCGAATGGGAGTCGTGTAAA
CTCATATTTTCCATTATTGATGGAGAAGGCGGTCTTTTCGATATCAGATTCCTTTAAAAGAATCTGATGA
AACCCACTTTTCAGATCGAGCACTGAGAAAATCTTGTTGTCTCCCAATTGGGCCAACACTTCATTAATGT
CAGGGATAGGGTATCTGTCCGCTACCGTTACCATGTTAAGTTTTCGATAGTCAATTACCACCCTGTATTT
TTTCTTGCCAGAGGAGTCGAGTTTTTTTGGTACAATCCACACTGGTGAATTGTAAGGTGACCTTGAGGGT
CGAATGATTCCATCGTGTAAAAGTTCGGAAATTTGTTTGTGTACCTCGTCTTTAAGAGACATTGGGTACT
GATAGAATTTTGAGTATATTGGCGTATCCGATATAGTTCGGATTGCTGCCCTTACACTTGTTGTGTAGGT
TAGTTTTTGATTCGGGTCTGCGAAGAGACCTGGATACGAATCAATTATTTTATTCAATATCATTCTCTGT
TCCACCTCTAAGTGTTTTATTCTCGGACTAATTGTGCTAACAGCCTCGAACTGTTTTTCTTTGAGAACAA
CTCTTTTCCCGTTTTCCAGTGTCATGGTTAGGTTCTTCAAATCAATTTGCGCTCCCATTCCCTTCATTGT
GTCTTTGCCAAGTATGGCGTCAAAAGTCTTCAGCGTTGGTAACAAAAAAAATTTTATTTCGAAATCGAAA
AGGCTTGCTCTTTTGTAATGCGATATTTTTACATCACCGCCTGGAGTATCAGCTATGTAAGGCTTGTTAT
TTGGTATCGCGTTCGTCACCAAATTGGGCTGGATGTAATTTTTATTAGAGCCTGTGTCAATCAACACCCT
TAAAACCTTTCCACTCCCCACTCTACATTCGAAGTATGGTAGTGAGGAGTCTTCTACTCTAAAAAATGCA
ACACGTGGTCTCGTTGTTCGCTGTCCAAATTGTCTATTTGTCCATCACAGTATTCATTTAGTGTGCCGTT
TATATTGTTCTGGGTTTCATAATCTTGCATCGACCGTTGATAGCCTGTCATGCTTGAACTGGACCCAGTT
ACTTCAATACTTGGCTGTCTCATGTTCACTGTTTGGATGTTGTAGTTCTTTTGTCGTTTGTTTATGTCCG
AGTGTGGTCTATTCATATAATTAATGTTTCGCGTCTGTACACTGCCGTCCACGTCCATTGGTTCTGGTCT
TGGTTGTGGTTTGGTCGCAAAGGGACGGGGTGGGGCATTGTATTGTTGCCATTGCTGTTGATAGTTTTGT
CGGGGTGGAATGAACGGTGCATTACCGAAGTTAGACACGTGTTGCCTTGGCGCCGGGAATGGCTGGCCTA
AATATTGTGGAGGTCTCCTCATGGGATGTCGTGGAGGGACCGGTGGAGGCTGTCGATGGCCAAAGGCATT
CGACGGCTGAAAATTGCGGGGTGCCGGAATGGGTTTTTCGTTTCCTCTGAAACTCGACTGTTGACCCTTA
TTCGCCGCGTGGTTTGACCTGAAAGTTTGATTTTCAAGTTTAAGGCAATAATGTAAAGCTGAGGGGAGAT
CAGCTGGCTCTTTTATTGCCAAAAGGCGAGGTAAATCTCCTCGAAGGCCTCTGATAAAAGTATCCAGAGC
TTTTTCTCTGTACATTTTTGTAACAAAGTGCTCGGATTCTCGGCTCATTTGCATGCAGCCGACTTTATTT
AGAATAAGCGACAGATTTTTGTAGACGTCTTGGTGGAAGTCTTCCACCGACTGCTGGTGGCCTTGAACCA
AAGTTGACATTTGGTATTCCAAGGTAGTTATGTCCCGTTTATCTGCGTAATGCAGAGTGAGACATCTCGA
CATGGCCTTCCAGTCCAGCGGAATGCTGTAGGACTCGAGTGCCACATCAGCACTTCCAACAATTTTATTT
CTTATGGTATGAAGTATACCATAATATTTTGGAGTACCCACAAATGGGGTATAAGTCTCCATGATTCTAT
CAACGCTCTTTTTCCAAGACCCGAATTCTGCTGGATTTCCAGAGAATTCCCTGATCGATTTTACGATATC
AGGCACCCTGTCAAAGTCCGCTAAATTATTTCTGTATTCGGGCTCGACGACCTGGTCGCTCACGTCAGTA
AAGTCAAGAGTATTGTTGTTCATTTGTTTTATCAATCCAGGTAAAACTTGGGCCACCGTTTGGCCAATTA
ATGCTGTCAACTGTTCGACACTCATGTCTACGCGATGCTGTTCAGGCAGGTCGTGTCTTTCTGAGGGCAC
CGGTCTTTCGTTTGAACTAAAAGCTGATGGTCTTATTATATTATTAGGATTTGCCATACTGATTTTTAAT
TCGGACAACACCTGCACAAAACAAGCCTAAACCAATTTGAACTTAGCAAAAGTTGTGGGCAGAAAATATG
GAATGCGTGTGTATGTGTTTGCTTATTTATCTTTTGTTTTTGTTTTTTTATTTTTTATTTTTATATTTTT
TTTTTTTTATTTTTGCATGCAATAAATTTTAGCTCACCGCGGTTATTTTGCTTTGAGAACAGTGTACCAG
AAAGGAACAGTAAATAGGAAAATTTTCCTTTCAGAAGATCTCTAGGAACTGGGTTGAAAATATAGTATTA
ATAATAATATCAATAATAATAATAAAATAATAATAATAATATAATAATAATAATGTAATAATAATAATAT
AATAATAATAATATAATAATAATAATATAATACTAATAATATAATAATAAAAATATAATAATAATAATAA
TATTATAATAATAATATAATAATAATAATATACTTAAATTTTTTTTTTTTTTTTTTTTTTTTTTTTTTTT
TTGGTATACTTATGTTTTATTATGGGTGGATGCCTGAATTTCAAATTGCTGATGTTTTTTCCAGTGTACT
TTCCAGGTTCTTGTAGTCTCTCTGCCTCCTCTTCGGTTGTTTCAGCTTCAGCTTCTTCGTCGTCAACGTG
TTCTTATTCCTGTTCTTTTTGGCGGGCTGCTGCTGCTGCTACGGCTGTGCTGTTGTTGTTCTTTTTTTTT
TTCCTTCTTGTCTGCACTTTGGTTCACGCAGCCGTTCTCTGCCGTTCGTCGTCTTTACCTCTGCCGTTAC
GTTTTGGGTTGCACTGTTAACTGTTATCCGTGTTGCTCTTCTGTAGTTCCGTTATTCTCGGCGTTCTACT
TCTACTTTTCCTTCTCCTTTTCGATGAAATTGCTGTTCTTCGTTTTGCATTTATTTAACATAGAATTGTT
GCGGTCACTCCTCCTGGCTGGGTGAATGTTGTCCTTTTTGCCTGGGCTACTGGGGAATCCACGTCAGCAC
TCCAAAGAAGGTTTTCTGCGGGCTGGCCTGACAGAAACTGTGATCCACCAATGGGCAATGCTATGCCGAT
AAGTATTTTCCTCTTCCGGAAAATCTGTTTTTTTCTCAAACAATTTTATTTTATAGCCGACCGTGAATTT
TGTTTGTTAATAACTCGCGGGAGTTTCTTCGGCACAATTTAACCAACGAATATTTTTTAGCAAAATTTTG
ATTTTGCTCCGCGACTTAGAATTTTGTCTTTCGTTCGCGTTTATTCGCTGGTCCCTGTTCGGGCGCCAGT
TAATAATTACAGTTATCGATTTGATTTTGAAGATCGCAAGCGACCGTTTATTGCAATTTATCATTTGAAA
CTAAATCTAGCGTACAAAATGTTTCCCTAAGTCCCTAGCAATCAAGTGAAGTCGTCGGCAGCGGCGCAGC
AGGCGTCGGCCGCGGCGCAGCGCAGAAGTGTCGATGTCGCGCTTAACCGTTCGTTGGCGTTGATGGCAGC
GGAGACTATGTGGAACCACAAGATGTTAGAGAATCAATTGCAGGGCAATAACTTGTATAATAGTATAGAA
CAGTGAAAAATGACTGGTCGTGGTAAAGGAGGCAAAGGCTTGGGAAAGGGTGGCGCCAAGCGTCATCGCA
AAGTGCTGCGTGATAACATCCAAGGTATCACGAAGCCTGCTATCCGCCGTTTGGCCCGTCGAGGCGGTGT
GAAGCGCATATCTGGACTCATATACGAGGAAACGCGTGGCGTTCTGAAGGTTTTCTTGGAGAACGTAATT
CGTGATGCCGTGACCTACACGGAACACGCCAAGAGGAAGACAGTTACAGCCATGGATGTTGTGTACGCTC
TGAAGAGGCAAGGCCGCACCCTCTACGGATTTGGCGGTTAAAAAGTGTACATCCTGTGTACCCCTATTAA
GCAATCGGTCCTTTTCAGGACCACCATTCAGTTTTTAAAAGGAGGAAGATTTTCAAAAAGTATTTAATTT
TATTGGTCGGGACTCCCAAAAAATATGTTAAACTAAAAATAAATGTCTGTTGTTCGTACTCTTTCAAATA
GAATGTGTATTTCTAACATGGATTTGTACAGACTGTACAAATGGTTTCAGACACCGCATGTACAGCATCA
CATCGTGGTGTGCGATTGTTTAAAGAAGCAAATTATAGTTTATACCGCATATAGTAGAAAACCCTTACTA
CATTACCATCTTTACGTTAATAATTCTTTATGATTTACTAATTACAACAAATTGCCAAGCTAAAAAATTT
TTCAATTCTTTGGTAATAATTTGGTCGTCCTGAAAAGGACGGTTTGATTGACGATTTTATGTACATGTAG
GTTTTTAGCTTAGCCTTTGAAACGTTTAGGCCTTCTTCTCGGTCTTCTTGGGCAACAGAACAGCCTGTAT
ATTAGGCAACACGCCACCTTGTGCAATTGTGACGCCGGAGAGCAGCTTGTTTAACTCCTCGTCGTTGCGG
ATGGCCAGTTGCAGATGACGCGGAATAATTCTAGTCTTCTTGTTGTCACGAGCAGCATTGCCAGCCAACT
CGAGAACCTCAGCGGCCAGATATTCCATTACGGCAGCTAGGTAAACTGGAGCGCCTGCACCAACACGCTC
TGCGTAGTTTCCCTTCCGGAGCAAACGGTGAATACGGCCCACAGGGAATTGAAGACCGGCACGGTTTGAG
CGGGACTTTGCCTTTCCCTTCACTTTGCCACCTTTTCCACGTCCAGACATTTTGCTTTGCGTTTATTTCA
CTTAGTTCACTTTACACACGGAACACGAATGCTCGCCTAACCCAGACAGCGAAATATTTATACTTTTCCG
TTTGCCTGCGCATTCAGTTAGGGGTGGGTGACTTAGACCTGAATTGACTGCTCGAAAAAAAGTATAAACG
TGAACGCGTTCGGGCCCACATTACGATAAGTGAATTGTGTTTGTGAAAATATAAGTAACGTGAACAATGC
CTCCGAAAACTAGTGGAAAGGCAGCCAAGAAGGCTGGCAAGGCTCAGAAGAACATCACCAAGACCGACAA
GAAAAAGAAGCGCAAAAGGAAGGAGAGCTATGCCATCTACATTTACAAGGTTCTCAAGCAGGTCCATCCT
GACACCGGAATTTCGTCGAAGGCGATGAGCATAATGAACAGCTTTGTAAATGATATTTTCGAGCGAATTG
CTGCCGAAGCGTCTCGTCTAGCTCACTACAACAAGCGCTCGACCATCACCAGTCGGGAGATCCAAACGGC
TGTTCGCCTGCTTTTGCCTGGAGAGTTGGCCAAGCATGCTGTCAGTGAGGGAACCAAGGCTGTCACCAAG
TACACCAGCTCTAAATAATTTTCTCCTGCGAATGCGGACAATAATCCAAAACGGCCCTTTTCAGGGCCAC
AATGTGTTATACCAAAGAAATGCATTTTTCAACCACCAATCATCGAATATGAATTTACAAATAAAACTTA
TTTACCCGCAATATGGGTAATTGGGTAATGTTCAAATAAATACAAAAAAATCGGGAACGAAAACTGAATG
CGACCAACATGCAATGTAATTCATGACATGAAACGTTTTATTGTTGCTGCGAACGTCAGCTAATAAATAA
GTGGAAGAAAATAAAAGTTTTTTTCTCTTGCAACGGAACGTTGTAGCCCTGAAAAGGACTTGTTTAAACA
AATTTCAGATCTATAAATCATAAATCTAAAATTTTAATTGCGAACATGTACCAAATACTGCACTTTTTCA
CAATTTACTTTTTGGCAGCCGTAGTCTTCGCTTTCGGCTTCTTGGCGGTAGCAGAAACCGATGCTTTCTT
CACCGTCTTTTTGGGTTTTGCAGACACCGCTGGCTTTGCCTTTGACGCTTTCGCTACTACAGCCTTTGGC
TTCGCTGCAGTCACTTTCGCCTTTGTTGCGGCGGGCTTCGACTTTATGATTCCAGTTTTCTTGGCATCCT
TGGCTTTTGCCTTCTCAGTTTTCTTATTTTCGGCAGTCTTTTTGGTAGCCACAGCCTTCTTAGCTTTGGG
CTTTTTGTCAGCAGCCCCAACGGCAGTTTTTTTGGAGGAGACACCAATCTTCTTAGAGGCTACCTTCTTG
CTTTGAACTTTTTTCTCAGCAGACAAAACCTTCGACTTTGCCTTCGGATCCTTTTCCTTCTTGGCAGAGG
CCGACAGTTTGAAAGATCCAGATGCACCCTTTCCCTTAGTTTGGATAAGCTTTCCATTGACCACGGCCGA
TTTTAAGTACTTCTTGATGAATGGCGCTAACTTTTGGGCGTCGCATTTATAAGTGGCAGTGATATATTTT
TTGATTGCCAGAAGTGATGAACCGCCACGTTCCTTTAAATTTTTAATGGAAGCGTCCACCATTTGCTGAG
TTGGCGGATGTGACGGCGTCGCAGAGGCTTTCTTTGCCTTTGTGCCAGCAGATCCAGATGCCTTTTTTTG
GACCACTTTCTTCTCAACTGTCGCTGGTGGGGCAGCCACTGGGGAAGCGGACGTTGCAACTGCAGAATCA
GACATCTTTTTTTCACTGAGAACACTTTTTTTCTGTTAAAAATGGCTCGCGCGCTGCCTACCAACCTCCT
TTGCTCTGATGAGAATCGAGGAGGAGAGCACTTTAACAATGCTACTGACATCAGTCATTTACTATGTCGA
AGTTTGCTTGAAGTGTAAACTTTTTTTAATTTTTTAGTATTTTAAATCATTAATAAAAATAAGGTTTTAA
TAGTTCTACACTTTTAAATAATTTTTTCGTCACTTTCCATTTTTAAAAGGATGTAATATGGGTTTTGAGA
CTTTCAAATGTTGATTGAATTTTTATATTCAAATTTTTAACTGGACCAATTTATAAAAAAACATCTAATA
AAATAAGAATCATTGCAAATATTTCACTAATTCGTAATGTTTATTAAAATTGAAACGTTCATCCCCTAGA
AGGGCTTCTGAAAGAAGCGTCTATTATTAATTAAGATACTTTATTACTTGATTTAAGTTCACATTGAACT
ACAGAAAAATTTGCTTTAAAGCAGCATTCAGAAATAATTTTCGATCGTTAAAAATACAGATACTTTCTTA
AATAACATAATATTAATATAATAAATAATATTTTCTTAAATTATTAATGTGGTTGCTTGTTATTAATGTG
TTTTCATGCATATTTTAAAATAATTTGTTCTGAAATCAATCGATTTCCTCGCCACATATGCATTACCGTC
TATGTAGTCAAATAAATAAATCAAATAAAAAATAAAAAGAAACAATTTTTGTATTATCCTTTATTATGTA
ATATATATTACATTCCGCAACAAAATTAGCCAATTTCCGTGCTGAATTTTACATAGGTTTTATTTTTTAC
AGGCGTTTGAAGGGACAGTGTCAATTGTCCCGTACGACCTCTTCAATAATAACACTTTCTTCAGTTAACA
CATGGAAAAAATATAAAATAGCTAGTTTTATTTTATTATTTTCTGTTATTTTATAAATATTGCCGTCATC
AATGTAATTTCATTAATTTCAAACTGTCTTACACAGAATTCAGATTTTTTTTTTAGATGTTTAAGGTTCA
GAGTCCCTTTCCCCGCACGACACTTTCACTGCTTTAAAGGATGTTCGCACAAAGAACAAATAAAAATATA
TATTTTTATATATATTTTATATTTATTAACCTCTTCTTTAATTTAATAAATGTCGAGCTTACAATTAAAA
TAAGATTATTTTTATTCCTTCTCTGGCAGAATTAGTATTTTTACATATGATTTAAGACCCAGTACCGTTT
GCGCCATAAATAATAGAATATGAATTTTGTTCTTATTTTTTTTTTAAAGTTATAAATAGTCGGCAACAGA
AAATTTTATCTCATTGAATCTGGTTTGTGGTCCTGAAAAGGACCGATTATAGAGTACGCTAGCGCTTTAT
CTGCAAGTTAATGCCGTGTCAGCTTAAGCACGCTCGCCGCGAATGCGTCGCGCTAACTGGATGTCTTTGG
GCATTATGGTGACACGCTTGGCATGAATGGCACACAAGTTGGTATCTTCGAAGAGACCAACCAGGTAGGC
TTCGCTAGCTTCCTGCAGAGCCATAACCGCCGAGCTCTGGAATCGCAAGTCCGTCTTAAAGTCCTGAGCG
ATTTCACGCACCAGACGCTGGAAAGGCAGCTTGCGGATTAGAAGCTCGGTGCTCTTTTGGTAGCGACGAA
TTTCACGCAAGGCCACGGTTCCAGGGCGATAGCGGTGGGGCTTCTTCACACCTCCGGTGGCTGGAGCACT
CTTGCGAGCGGCCTTAGTAGCCAGTTGTTTGCGTGGCGCCTTTCCACCAGTCGATTTGCGAGCAGTTTGC
TTGGTACGAGCCATCTCCGATTTGGGTTTCACTAAAGTTCACGTTCACTACTTCACGTTTGAAAACACAA
TAAACGATCAGAGCATTTGCTACCTACTTATATAGCAATCCTGGACGGTGAAAGAGAGAGAGAGAGAGAG
AGAGAGAGAGAAAAACAGAGGCCATTTCATTTGACGAGCGAAAAGCGAACGAACATATCGTTCGTACTCT
CTCGGGTTTTTGTCGTTTTACCTATAAATAGGGGCACACAGAAACGTTGAAATTAGTTCTTTAGTGACTT
TCGTGCTGTGCGTGTATAATAGTATAGAACAGTGAAAAATGACTGGTCGTGGTAAAGGAGGCAAAGGCTT
GGGAAAGGGTGGCGCCAAGCGTCATCGCAAAGTGCTGCGTGATAACATCCAAGGTATCACGAAGCCTGCT
ATCCGCCGTTTGGCCCGTCGAGGCGGTGTGAAGCGCATATCTGGACTCATATACGAGGAAACGCGTGGCG
TTCTGAAGGTTTTCTTGGAGAACGTAATTCGTGATGCCGTGACCTACACGGAACACGCCAAGAGGAAGAC
AGTTACAGCCATGGATGTTGTGTACGCTCTGAAGAGGCAAGGCCGCACCCTCTACGGATTTGGCGGTTAA
AAAGTGTACATCCTGTGTACCCCTATTAAGCAATCGGTCCTTTTCAGGACCACCATTCAGTTTTTAAAAG
GAGGAAGATTTTCAAAAAGTATTTAATTTTATTGGTCGGGACTCCCAAAAAATATGTTAAACTAAAAATA
AATGTCTGTTGTTCGTACTCTTTCAAATAGAATGTGTATTTCTAACATGGATTTGTACAGACTGTACAAA
TGGTTTCAGACACCGCATGTACAGCATCACATCGTGGTGTGCGATTGTTTAAAGAAGCAAATTATAGTTT
ATACCGCATATAGTAGAAAACCCTTACTACATTACCATCTTTACGTTAATAATTCTTTATGATTTACTAA
TTACAACAAATTGCCAAGCTAAAAAATTTTTCAATTCTTTGGTAATAATTTGGTCGTCCTGAAAAGGACG
GTTTGATTGACGATTTTATGTACATGTAGGTTTTTAGCTTAGCCTTTGAAACGTTTAGGCCTTCTTCTCG
GTCTTCTTGGGCAACAGAACAGCCTGTATATTAGGCAACACGCCACCTTGTGCAATTGTGACGCCGGAGA
GCAGCTTGTTTAACTCCTCGTCGTTGCGGATGGCCAGTTGCAGATGACGCGGAATAATTCTAGTCTTCTT
GTTGTCACGAGCAGCATTGCCAGCCAACTCGAGAACCTCAGCGGCCAGATATTCCATTACGGCAGCTAGG
TAAACTGGAGCGCCTGCACCAACACGCTCTGCGTAGTTTCCCTTCCGGAGCAAACGGTGAATACGGCCCA
CAGGGAATTGAAGACCGGCACGGTTTGAGCGGGACTTTGCCTTTCCCTTCACTTTGCCACCTTTTCCACG
TCCAGACATTTTGCTTTGCGTTTATTTCACTTAGTTCACTTTACACACGGAACACGAATGCTCGCCTAAC
CCAGACAGCGAAATATTTATACTTTTCCGTTTGCCTGCGCATTCAGTTAGGGGTGGGTGACTTAGACCTG
AATTGACTGCTCGAAAAAAAGTATAAACGTGAACGCGTTCGGGCCCACATTACGATAAGTGAATTGTGTT
TGTGAAAATATAAGTAACGTGAACAATGCCTCCGAAAACTAGTGGAAAGGCAGCCAAGAAGGCTGGCAAG
GCTCAGAAGAACATCACCAAGACCGACAAGAAAAAGAAGCGCAAAAGGAAGGAGAGCTATGCCATCTACA
TTTACAAGGTTCTCAAGCAGGTCCATCCTGACACCGGAATTTCGTCGAAGGCGATGAGCATAATGAACAG
CTTTGTAAATGATATTTTCGAGCGAATTGCTGCCGAAGCGTCTCGTCTAGCTCACTACAACAAGCGCTCG
ACCATCACCAGTCGGGAGATCCAAACGGCTGTTCGCCTGCTTTTGCCTGGAGAGTTGGCCAAGCATGCTG
TCAGTGAGGGAACCAAGGCTGTCACCAAGTACACCAGCTCTAAATAATTTTCTCCTGCGAATGCGGACAA
TAATCCAAAACGGCCCTTTTCAGGGCCACAATGTGTTATACCAAAGAAATGCATTTTTCAACCACCAATC
ATCGAATATGAATTTACAAATAAAACTTATTTACCCGCAATATGGGTAATTGGGTAATGTTCAAATAAAT
ACAAAAAAATCGGGAACGAAAACTGAATGCGACCAACATGCAATGTAATTCATGACATGAAACGTTTTAT
TGTTGCTGCGAACGTCAGCTAATAAATAAGTGGAAGAAAATAAAAGTTTTTTTCTCTTGCAACGGAACGT
TGTAGCCCTGAAAAGGACTTGTTTAAACAAATTTCAGATCTATAAATCATAAATCTAAAATTTTAATTGC
GAACATGTACCAAATACTGCACTTTTTCACAATTTACTTTTTGGCAGCCGTAGTCTTCGCTTTCGGCTTC
TTGGCGGTAGCAGAAACCGATGCTTTCTTCACCGTCTTTTTGGGTTTTGCAGACACCGCTGGCTTTGCCT
TTGACGCTTTCGCTACTACAGCCTTTGGCTTCGCTGCAGTCACTTTCGCCTTTGTTGCGGCGGGCTTCGA
CTTTATGATTCCAGTTTTCTTGGCATCCTTGGCTTTTGCCTTCTCAGTTTTCTTATTTTCGGCAGTCTTT
TTGGTAGCCACAGCCTTCTTAGCTTTGGGCTTTTTGTCAGCAGCCCCAACGGCAGTTTTTTTGGAGGAGA
CACCAATCTTCTTAGAGGCTACCTTCTTGCTTTGAACTTTTTTCTCAGCAGACAAAACCTTCGACTTTGC
CTTCGGATCCTTTTCCTTCTTGGCAGAGGCCGACAGTTTGAAAGATCCAGATGCACCCTTTCCCTTAGTT
TGGATAAGCTTTCCATTGACCACGGCCGATTTTAAGTACTTCTTGATGAATGGCGCTAACTTTTGGGCGT
CGCATTTATAAGTGGCAGTGATATATTTTTTGATTGCCAGAAGTGATGAACCGCCACGTTCCTTTAAATT
TTTAATGGAAGCGTCCACCATTTGCTGAGTTGGCGGATGTGACGGCGTCGCAGAGGCTTTCTTTGCCTTT
GTGCCAGCAGATCCAGATGCCTTTTTTTGGACCACTTTCTTCTCAACTGTCGCTGGTGGGGCAGCCACTG
GGGAAGCGGACGTTGCAACTGCAGAATCAGACATCTTTTTTTCACTGAGAACACTTTTTTTCTGTTAAAA
ATGGCTCGCGCGCTGCCTACCAACCTCCTTTGCTCTGATGAGAATCGAGGAGGAGAGCACTTTAACAATG
CTACTGACATCAGTCATTTACTATGTCGAAGTTTGCTTGAAGTGTAAACTTTTTTAAATTTTTTAGTATT
TTAAATCATTAATAAAAATAAGGTTTTAATAGTTCTACACTTTTAAATAATTTTTTCGTCACTTTCCATT
TTTAAAAGGATGTAATATGGGTTTTGAGACTTTCAAATGTTGATTGAATTTTTATATTCAAATTTTTAAC
TGGACCAATTTATAAAAAAACATCTAATAAAATAAGAATCATTGCAAATATTTCACTAATTCGTAATGTT
TATTAAAATTGAAACGTTCATCCCCTAGAAGGGCTTCTGAAAGAAGCGTCTATTATTAATTAAGATACTT
TATTACTTGATTTAAGTTCACATTGAACTACAGAAAAATTTGCTTTAAAGCAGCATTCAGAAATAATTTT
CGATCGTTAAAAATACAGATACTTTCTTAAATAACATAATATTAATATAATAAATAATATTTTCTTAAAT
TATTAATGTGGTTGCTTGTTATTAATGTGTTTTCATGCATATTTTAAAATAATTTGTTCTGAAATCAATC
GATTTCCTCGCCACATATGCATTACCGTCTATGTAGTCAAATAAATAAATCAAATAAAAAATAAAAAGAA
ACAATTTTTGTATTATCCTTTATTATGTAATATATATTACATTCCGCAACAAAATTAGCCAATTTCCGTG
CTGAATTTTACATAGGTTTTATTTTTTACAGGCGTTTGAAGGGACAGTGTCAATTGTCCCGTACGACCTC
TTCAATAATAACACTTTCTTCAGTTAACACATGGAAAAAATATAAAATAGCTAGTTTTATTTTATTATTT
TCTGTTATTTTATAAATATTGCCGTCATCAATGTAATTTCATTAATTTCAAACTGTCTTACACAGAATTC
AGATTTTTTTTTTAGATGTTTAAGGTTCAGAGTCCCTTTCCCCGCACGACACTTTCACTGCTTTAAAGGA
TGTTCGCACAAAGAACAAATAAAAATATATATTTTTATATATATTTTATATTTATTAACCTCTTCTTTAA
TTTAATAAATGTCGAGCTTACAATTAAAATAAGATTATTTTTATTCCTTCTCTGGCAGAATTAGTATTTT
TACATATGATTTAAGACCCAGTACCGTTTGCGCCATAAATAATAGAATATGAATTTTGTTCTTATTTTTT
TTTTAAAGTTATAAATAGTCGGCAACAGAAAATTTTATCTCATTGAATCTGGTTTGTGGTCCTGAAAAGG
ACCGATTATAGAGTACGCTAGCGCTTTATCTGCAAGTTAATGCCGTGTCAGCTTAAGCACGCTCGCCGCG
AATGCGTCGCGCTAACTGGATGTCTTTGGGCATTATGGTGACACGCTTGGCATGAATGGCACACAAGTTG
GTATCTTCGAAGAGACCAACCAGGTAGGCTTCGCTAGCTTCCTGCAGAGCCATAACCGCCGAGCTCTGGA
ATCGCAAGTCCGTCTTAAAGTCCTGAGCGATTTCACGCACCAGACGCTGGAAAGGCAGCTTGCGGATTAG
AAGCTCGGTGCTCTTTTGGTAGCGACGAATTTCACGCAAGGCCACGGTTCCAGGGCGATAGCGGTGGGGC
TTCTTCACACCTCCGGTGGCTGGAGCACTCTTGCGAGCGGCCTTAGTAGCCAGTTGTTTGCGTGGCGCCT
TTCCACCAGTCGATTTGCGAGCAGTTTGCTTGGTACGAGCCATCTCCGATTTGGGTTTCACTAAAGTTCA
CGTTCACTACTTCACGTTTGAAAACACAATAAACGATCAGAGCATTTGCTACCTACTTATATAGCAATCC
TGGACGGTGAAAGAGAGAGAGAGAGAGAGAGAGAGAGAGAAAAACAGAGGCCATTTCATTTGACGAGCGA
AAAGCGAACGAACATATCGTTCGTACTCTCTCGGGTTTTTGTCGTTTTACCTATAAATAGGGGCACACAG
AAACGTTGAAATTAGTTCTTTAGTGACTTTCGTGCTGTGCGTGTATAATAGTATAGAACAGTGAAAAATG
ACTGGTCGTGGTAAAGGAGGCAAAGGCTTGGGAAAGGGTGGCGCCAAGCGTCATCGCAAAGTGCTGCGTG
ATAACATCCAAGGTATCACGAAGCCTGCTATCCGCCGTTTGGCCCGTCGAGGCGGTGTGAAGCGCATATC
TGGACTCATATACGAGGAAACGCGTGGCGTTCTGAAGGTTTTCTTGGAGAACGTAATTCGTGATGCCGTG
ACCTACACGGAACACGCCAAGAGGAAGACAGTTACAGCCATGGATGTTGTGTACGCTCTGAAGAGGCAAG
GCCGCACCCTCTACGGATTTGGCGGTTAAAAAGTGTACATCCTGTGTACCCCTATTAAGCAATCGGTCCT
TTTCAGGACCACCATTCAGTTTTTAAAAGGAGGAAGATTTTCAAAAAGTATTTAATTTTATTGGTCGGGA
CTCCCAAAAAATATGTTAAACTAAAAATAAATGTCTGTTGTTCGTACTCTTTCAAATAGAATGTGTATTT
CTAACATGGATTTGTACAGACTGTACAAATGGTTTCAGACACCGCATGTACAGCATCACATCGTGGTGTG
CGATTGTTTAAAGAAGCAAATTATAGTTTATACCGCATATAGTAGAAAACCCTTACTACATTACCATCTT
TACGTTAATAATTCTTTATGATTTACTAATTACAACAAATTGCCAAGCTAAAAAATTTTTCAATTCTTTG
GTAATAATTTGGTCGTCCTGAAAAGGACGGTTTGATTGACGATTTTATGTACATGTAGGTTTTTAGCTTA
GCCTTTGAAACGTTTAGGCCTTCTTCTCGGTCTTCTTGGGCAACAGAACAGCCTGTATATTAGGCAACAC
GCCACCTTGTGCAATTGTGACGCCGGAGAGCAGCTTGTTTAACTCCTCGTCGTTGCGGATGGCCAGTTGC
AGATGACGCGGAATAATTCTAGTCTTCTTGTTGTCACGAGCAGCATTGCCAGCCAACTCGAGAACCTCAG
CGGCCAGATATTCCATTACGGCAGCTAGGTAAACTGGAGCGCCTGCACCAACACGCTCTGCGTAGTTTCC
CTTCCGGAGCAAACGGTGAATACGGCCCACAGGGAATTGAAGACCGGCACGGTTTGAGCGGGACTTTGCC
TTTCCCTTCACTTTGCCACCTTTTCCACGTCCAGACATTTTGCTTTGCGTTTATTTCACTTAGTTCACTT
TACACACGGAACACGAATGCTCGCCTAACCCAGACAGCGAAATATTTATACTTTTCCGTTTGCCTGCGCA
TTCAGTTAGGGGTGGGTGACTTAGACCTGAATTGACTGCTCGAAAAAAAGTATAAACGTGAACGCGTTCG
GGCCCACATTACGATAAGTGAATTGTGTTTGTGAAAATATAAGTAACGTGAACAATGCCTCCGAAAACTA
GTGGAAAGGCAGCCAAGAAGGCTGGCAAGGCTCAGAAGAACATCACCAAGACCGACAAGAAAAAGAAGCG
CAAAAGGAAGGAGAGCTATGCCATCTACATTTACAAGGTTCTCAAGCAGGTCCATCCTGACACCGGAATT
TCGTCGAAGGCGATGAGCATAATGAACAGCTTTGTAAATGATATTTTCGAGCGAATTGCTGCCGAAGCGT
CTCGTCTAGCTCACTACAACAAGCGCTCGACCATCACCAGTCGGGAGATCCAAACGGCTGTTCGCCTGCT
TTTGCCTGGAGAGTTGGCCAAGCATGCTGTCAGTGAGGGAACCAAGGCTGTCACCAAGTACACCAGCTCT
AAATAATTTTCTCCTGCGAATGCGGACAATAATCCAAAACGGCCCTTTTCAGGGCCACAATGTGTTATAC
CAAAGAAATGCATTTTTCAACCACCAATCATCGAATATGAATTTACAAATAAAACTTATTTACCCGCAAT
ATGGGTAATTGGGTAATGTTCAAATAAATACAAAAAAATCGGGAACGAAAACTGAATGCGACCAACATGC
AATGTAATTCATGACATGAAACGTTTTATTGTTGCTGCGAACGTCAGCTAATAAATAAGTGGAAGAAAAT
AAAAGTTTTTTTCTCTTGCAACGGAACGTTGTAGCCCTGAAAAGGACTTGTTTAAACAAATTTCAGATCT
ATAAATCATAAATCTAAAATTTTAATTGCGAACATGTACCAAATACTGCACTTTTTCACAATTTACTTTT
TGGCAGCCGTAGTCTTCGCTTTCGGCTTCTTGGCGGTAGCAGAAACCGATGCTTTCTTCACCGTCTTTTT
GGGTTTTGCAGACACCGCTGGCTTTGCCTTTGACGCTTTCGCTACTACAGCCTTTGGCTTCGCTGCAGTC
ACTTTCGCCTTTGTTGCGGCGGGCTTCGACTTTATGATTCCAGTTTTCTTGGCATCCTTGGCTTTTGCCT
TCTCAGTTTTCTTATTTTCGGCAGTCTTTTTGGTAGCCACAGCCTTCTTAGCTTTGGGCTTTTTGTCAGC
AGCCCCAACGGCAGTTTTTTTGGAGGAGACACCAATCTTCTTAGAGGCTACCTTCTTGCTTTGAACTTTT
TTCTCAGCAGACAAAACCTTCGACTTTGCCTTCGGATCCTTTTCCTTCTTGGCAGAGGCCGACAGTTTGA
AAGATCCAGATGCACCCTTTCCCTTAGTTTGGATAAGCTTTCCATTGACCACGGCCGATTTTAAGTACTT
CTTGATGAATGGCGCTAACTTTTGGGCGTCGCATTTATAAGTGGCAGTGATATATTTTTTGATTGCCAGA
AGTGATGAACCGCCACGTTCCTTTAAATTTTTAATGGAAGCGTCCACCATTTGCTGAGTTGGCGGATGTG
ACGGCGTCGCAGAGGCTTTCTTTGCCTTTGTGCCAGCAGATCCAGATGCCTTTTTTTGGACCACTTTCTT
CTCAACTGTCGCTGGTGGGGCAGCCACTGGGGAAGCGGACGTTGCAACTGCAGAATCAGACATCTTTTTT
TCACTGAGAACACTTTTTTTCTGTTAAAAATGGCTCGCGCGCTGCCTACCAACCTCCTTTGCTCTGATGA
GAATCGAGGAGGAGAGCACTTTAACAATGCTACTGACATCAGTCATTTACTATGTCGAAGTTTGCTTGAA
GTGTAAACTTTTTTTAATTTTTTAGTATTTTAAATCATTAATAAAAATAAGGTTTTAATAGTTCTACACT
TTTAAATAATTTTTTCGTCACTTTCCATTTTTAAAAGGATGTAATATGGGTTTTGAGACTTTCAAATGTT
GATTGAATTTTTATATTCAAATTTTTAACTGGACCAATTTATAAAAAAACATCTAATAAAATAAGAATCA
TTGCAAATATTTCACTAATTCGTAATGTTTATTAAAATTGAAACGTTCATCCCCTAGAAGGGCTTCTGAA
AGAAGCGTCTATTATTAATTAAGATACTTTATTACTTGATTTAAGTTCACATTGAACTACAGAAAAATTT
GCTTTAAAGCAGCATTCAGAAATAATTTTCGATCGTTAAAAATACAGATACTTTCTTAAATAACATAATA
TTAATATAATAAATAATATTTTCTTAAATTATTAATGTGGTTGCTTGTTATTAATGTGTTTTCATGCATA
TTTTAAAATAATTTGTTCTGAAATCAATCGATTTCCTCGCCACATATGCATTACCGTCTATGTAGTCAAA
TAAATAAATCAAATAAAAAATAAAAAGAAACAATTTTTGTATTATCCTTTATTATGTAATATATATTACA
TTCCGCAACAAAATTAGCCAATTTCCGTGCTGAATTTTACATAGGTTTTATTTTTTACAGGCGTTTGAAG
GGACAGTGTCAATTGTCCCGTACGACCTCTTCAATAATAACACTTTCTTCAGTTAACACATGGAAAAAAT
ATAAAATAGCTAGTTTTATTTTATTATTTTCTGTTATTTTATAAATATTGCCGTCATCAATGTAATTTCA
TTAATTTCAAACTGTCTTACACAGAATTCAGATTTTTTTTTTAGATGTTTAAGGTTCAGAGTCCCTTTCC
CCGCACGACACTTTCACTGCTTTAAAGGATGTTCGCACAAAGAACAAATAAAAATATATATTTTTATATA
TATTTTATATTTATTAACCTCTTCTTTAATTTAATAAATGTCGAGCTTACAATTAAAATAAGATTATTTT
TATTCCTTCTCTGGCAGAATTAGTATTTTTACATATGATTTAAGACCCAGTACCGTTTGCGCCATAAATA
ATAGAATATGAATTTTGTTCTTATTTTTTTTTTAAAGTTATAAATAGTCGGCAACAGAAAATTTTATCTC
ATTGAATCTGGTTTGTGGTCCTGAAAAGGACCGATTATAGAGTACGCTAGCGATTTATCTGCAAGTTAAT
GCCGTGTCAGCTTAAGCACGCTCGCCGCGAATGCGTCGCGCTAACTGGATGTCTTTGGGCATTATGGTGA
CACGCTTGGCATGAATGGCACACAAGTTGGTATCTTCGAAGAGACCAACCAGGTAGGCTTCGCTAGCTTC
CTGCAGAGCCATAACCGCCGAGCTCTGGAATCGCAAGTCCGTCTTAAAGTCCTGAGCGATTTCACGCACC
AGACGCTGGAAAGGCAGCTTGCGGATTAGAAGCTCGGTGCTCTTTTGGTAGCGACGAATTTCACGCAAGG
CCACGGTTCCAGGGCGATAGCGGTGGGGCTTCTTCACACCTCCGGTGGCTGGAGCACTCTTGCGAGCGGC
CTTAGTAGCCAGTTGTTTGCGTGGCGCCTTTCCACCAGTCGATTTGCGAGCAGTTTGCTTGGTACGAGCC
ATCTCCGATTTGGGTTTCACTAAAGTTCACGTTCACTACTTCACGTTTGAAAACACAATAAACGATCAGA
GCATTTGCTACCTACTTATATAGCAATCCTGGACGGTGAAAGAGAGAGAGAGAGAGAGAGAGAGAGAGAA
AAACAGAGGCCATTTCATTTGACGAGCGAAAAGCGAACGAACATATCGTTCGTACTCTCTCGGGTTTTTG
TCGTTTTACCTATAAATAGGGGCACACAGAAACGTTGAAATTAGTTCTTTAGTGACTTTCGTGCTGTGCG
TGTATAATAGTATAGAACAGTGAAAAATGACTGGTCGTGGTAAAGGAGGCAAAGGCTTGGGAAAGGGTGG
CGCCAAGCGTCATCGCAAAGTGCTGCGTGATAACATCCAAGGTATCACGAAGCCTGCTATCCGCCGTTTG
GCCCGTCGAGGCGGTGTGAAGCGCATATCTGGACTCATATACGAGGAAACGCGTGGCGTTCTGAAGGTTT
TCTTGGAGAACGTAATTCGTGATGCCGTGACCTACACGGAACACGCCAAGAGGAAGACAGTTACAGCCAT
GGATGTTGTGTACGCTCTGAAGAGGCAAGGCCGCACCCTCTACGGATTTGGCGGTTAAAAAGTGTACATC
CTGTGTACCCCTATTAAGCAATCGGTCCTTTTCAGGACCACCATTCAGTTTTTAAAAGGAGGAAGATTTT
CAAAAAGTATTTAATTTTATTGGTCGGGACTCCCAAAAAATATGTTAAACTAAAAATAAATGTCTGTTGT
TCGTACTCTTTCAAATAGAATGTGTATTTCTAACATGGATTTGTACAGACTGTACAAATGGTTTCAGACA
CCGCATGTACAGCATCACATCGTGGTGTGCGATTGTTTAAAGAAGCAAATTATAGTTTATACCGCATATA
GTAGAAAACCCTTACTACATTACCATCTTTACGTTAATAATTCTTTATGATTTACTAATTACAACAAATT
GCCAAGCTAAAAAATTTTTCAATTCTTTGGTAATAATTTGGTCGTCCTGAAAAGGACGGTTTGATTGACG
ATTTTATGTACATGTAGGTTTTTAGCTTAGCCTTTGAAACGTTTAGGCCTTCTTCTCGGTCTTCTTGGGC
AACAGAACAGCCTGTATATTAGGCAACACGCCACCTTGTGCAATTGTGACGCCGGAGAGCAGCTTGTTTA
ACTCCTCGTCGTTGCGGATGGCCAGTTGCAGATGACGCGGAATAATTCTAGTCTTCTTGTTGTCACGAGC
AGCATTGCCAGCCAACTCGAGAACCTCAGCGGCCAGATATTCCATTACGGCAGCTAGGTAAACTGGAGCG
CCTGCACCAACACGCTCTGCGTAGTTTCCCTTCCGGAGCAAACGGTGAATACGGCCCACAGGGAATTGAA
GACCGGCACGGTTTGAGCGGGACTTTGCCTTTCCCTTCACTTTGCCACCTTTTCCACGTCCAGACATTTT
GCTTTGCGTTTATTTCACTTAGTTCACTTTACACACGGAACACGAATGCTCGCCTAACCCAGACAGCGAA
ATATTTATACTTTTCCGTTTGCCTGCGCATTCAGTTAGGGGTGGGTGACTTAGACCTGAATTGACTGCTC
GAAAAAAAGTATAAACGTGAACGCGTTCGGGCCCACATTACGATAAGTGAATTGTGTTTGTGAAAATATA
AGTAACGTGAACAATGCCTCCGAAAACTAGTGGAAAGGCAGCCAAGAAGGCTGGCAAGGCTCAGAAGAAC
ATCACCAAGACCGACAAGAAAAAGAAGCGCAAAAGGAAGGAGAGCTATGCCATCTACATTTACAAGGTTC
TCAAGCAGGTCCATCCTGACACCGGAATTTCGTCGAAGGCGATGAGCATAATGAACAGCTTTGTAAATGA
TATTTTCGAGCGAATTGCTGCCGAAGCGTCTCGTCTAGCTCACTACAACAAGCGCTCGACCATCACCAGT
CGGGAGATCCAAACGGCTGTTCGCCTGCTTTTGCCTGGAGAGTTGGCCAAGCATGCTGTCAGTGAGGGAA
CCAAGGCTGTCACCAAGTACACCAGCTCTAAATAATTTTCTCCTGCGAATGCGGACAATAATCCAAAACG
GCCCTTTTCAGGGCCACAATGTGTTATACCAAAGAAATGCATTTTTCAACCACCAATCATCGAATATGAA
TTTACAAATAAAACTTATTTACCCGCAATATGGGTAATTGGGTAATGTTCAAATAAATACAAAAAAATCG
GGAACGAAAACTGAATGCGACCAACATGCAATGTAATTCATGACATGAAACGTTTTATTGTTGCTGCGAA
CGTCAGCTAATAAATAAGTGGAAGAAAATAAAAGTTTTTTTCTCTTGCAACGGAACGTTGTAGCCCTGAA
AAGGACTTGTTTAAACAAATTTCAGATCTATAAATCATAAATCTAAAATTTTAATTGCGAACATGTACCA
AATACTGCACTTTTTCACAATTTACTTTTTGGCAGCCGTAGTCTTCGCTTTCGGCTTCTTGGCGGTAGCA
GAAACCGATGCTTTCTTCACCGTCTTTTTGGGTTTTGCAGACACCGCTGGCTTTGCCTTTGACGCTTTCG
CTACTACAGCCTTTGGCTTCGCTGCAGTCACTTTCGCCTTTGTTGCGGCGGGCTTCGACTTTATGATTCC
AGTTTTCTTGGCATCCTTGGCTTTTGCCTTCTCAGTTTTCTTATTTTCGGCAGTCTTTTTGGTAGCCACA
GCCTTCTTAGCTTTGGGCTTTTTGTCAGCAGCCCCAACGGCAGTTTTTTTGGAGGAGACACCAATCTTCT
TAGAGGCTACCTTCTTGCTTTGAACTTTTTTCTCAGCAGACAAAACCTTCGACTTTGCCTTCGGATCCTT
TTCCTTCTTGGCAGAGGCCGACAGTTTGAAAGATCCAGATGCACCCTTTCCCTTAGTTTGGATAAGCTTT
CCATTGACCACGGCCGATTTTAAGTACTTCTTGATGAATGGCGCTAACTTTTGGGCGTCGCATTTATAAG
TGGCAGTGATATATTTTTTGATTGCCAGAAGTGATGAACCGCCACGTTCCTTTAAATTTTTAATGGAAGC
GTCCACCATTTGCTGAGTTGGCGGATGTGACGGCGTCGCAGAGGCTTTCTTTGCCTTTGTGCCAGCAGAT
CCAGATGCCTTTTTTTGGACCACTTTCTTCTCAACTGTCGCTGGTGGGGCAGCCACTGGGGAAGCGGACG
TTGCAACTGCAGAATCAGACATCTTTTTTTCACTGAGAACACTTTTTTTCTGTTAAAAATGGCTCGCGCG
CTGCCTACCAACCTCCTTTGCTCTGATGAGAATCGAGGAGGAGAGCACTTTAACAATGCTACTGACATCA
GTCATTTACTATGTCGAAGTTTGCTTGAAGTGTAAACTTTTTTTAATTTTTTAGTATTTTAAATCATTAA
TAAAAATAAGGTTTTAATAGTTCTACACTTTTAAATAATTTTTTCGTCACTTTCCATTTTTAAAAGGATG
TAATATGGGTTTTGAGACTTTCAAATGTTGATTGAATTTTTATATTCAAATTTTTAACTGGACCAATTTA
TAAAAAAACATCTAATAAAATAAGAATCATTGCAAATATTTCACTAATTCGTAATGTTTATTAAAATTGA
AACGTTCATCCCCTAGAAGGGCTTCTGAAAGAAGCGTCTATTATTAATTAAGATACTTTATTACTTGATT
TAAGTTCACATTGAACTACAGAAAAATTTGCTTTAAAGCAGCATTCAGAAATAATTTTCGATCGTTAAAA
ATACAGATACTTTCTTAAATAACATAATATTAATATAATAAATAATATTTTCTTAAATTATTAATGTGGT
TGCTTGTTATTAATGTGTTTTCATGCATATTTTAAAATAATTTGTTCTGAAATCAATCGATTTCCTCGCC
ACATATGCATTACCGTCTATGTAGTCAAATAAATAAATCAAATAAAAAATAAAAAGAAACAATTTTTGTA
TTATCCTTTATTATGTAATATATATTACATTCCGCAACAAAATTAGCCAATTTCCGTGCTGAATTTTACA
TAGGTTTTATTTTTTACAGGCGTTTGAAGGGACAGTGTCAATTGTCCCGTACGACCTCTTCAATAATAAC
ACTTTCTTCAGTTAACACATGGAAAAAATATAAAATAGCTAGTTTTATTTTATTATTTTCTGTTATTTTA
TAAATATTGCCGTCATCAATGTAATTTCATTAATTTCAAACTGTCTTACACAGAATTCAGATTTTTTTTT
TAGATGTTTAAGGTTCAGAGTCCCTTTCCCCGCACGACACTTTCACTGCTTTAAAGGATGTTCGCACAAA
GAACAAATAAAAATATATATTTTTATATATATTTTATATTTATTAACCTCTTCTTTAATTTAATAAATGT
CGAGCTTACAATTAAAATAAGATTATTTTTATTCCTTCTCTGGCAGAATTAGTATTTTTACATATGATTT
AAGACCCAGTACCGTTTGCGCCATAAATAATAGAATATGAATTTTGTTCTTATTTTTTTTTTAAAGTTAT
AAATAGTCGGCAACAGAAAATTTTATCTCATTGAATCTGGTTTGTGGTCCTGAAAAGGACCGATTATAGA
GTACGCTAGCGATTTATCTGCAAGTTAATGCCGTGTCAGCTTAAGCACGCTCGCCGCGAATGCGTCGCGC
TAACTGGATGTCTTTGGGCATTATGGTGACACGCTTGGCATGAATGGCACACAAGTTGGTATCTTCGAAG
AGACCAACCAGGTAGGCTTCGCTAGCTTCCTGCAGAGCCATAACCGCCGAGCTCTGGAATCGCAAGTCCG
TCTTAAAGTCCTGAGCGATTTCACGCACCAGACGCTGGAAAGGCAGCTTGCGGATTAGAAGCTCGGTGCT
CTTTTGGTAGCGACGAATTTCACGCAAGGCCACGGTTCCAGGGCGATAGCGGTGGGGCTTCTTCACACCT
CCGGTGGCTGGAGCACTCTTGCGAGCGGCCTTAGTAGCCAGTTGTTTGCGTGGCGCCTTTCCACCAGTCG
ATTTGCGAGCAGTTTGCTTGGTACGAGCCATCTCCGATTTGGGTTTCACTAAAGTTCACGTTCACTACTT
CACGTTTGAAAACACAATAAACGATCAGAGCATTTGCTACCTACTTATATAGCAATCCTGGACGGTGAAA
GAGAGAGAGAGAGAGAGAGAGAGAGAGAAAAACAGAGGCCATTTCATTTGACGAGCGAAAAGCGAACGAA
CATATCGTTCGTACTCTCTCGGGTTTTTGTCGTTTTACCTATAAATAGGGGCACACAGAAACGTTGAAAT
TAGTTCTTTAGTGACTTTCGTGCTGTGCGTGTATAATAGTATAGAACAGTGAAAAATGACTGGTCGTGGT
AAAGGAGGCAAAGGCTTGGGAAAGGGTGGCGCCAAGCGTCATCGCAAAGTGCTGCGTGATAACATCCAAG
GTATCACGAAGCCTGCTATCCGCCGTTTGGCCCGTCGAGGCGGTGTGAAGCGCATATCTGGACTCATATA
CGAGGAAACGCGTGGCGTTCTGAAGGTTTTCTTGGAGAACGTAATTCGTGATGCCGTGACCTACACGGAA
CACGCCAAGAGGAAGACAGTTACAGCCATGGATGTTGTGTACGCTCTGAAGAGGCAAGGCCGCACCCTCT
ACGGATTTGGCGGTTAAAAAGTGTACATCCTGTGTACCCCTATTAAGCAATCGGTCCTTTTCAGGACCAC
CATTCAGTTTTTAAAAGGAGGAAGATTTTCAAAAAGTATTTAATTTTATTGGTCGGGACTCCCAAAAAAT
ATGTTAAACTAAAAATAAATGTCTGTTGTTCGTACTCTTTCAAATAGAATGTGTATTTCTAACATGGATT
TGTACAGACTGTACAAATGGTTTCAGACACCGCATGTACAGCATCACATCGTGGTGTGCGATTGTTTAAA
GAAGCAAATTATAGTTTATACCGCATATAGTAGAAAACCCTTACTACATTACCATCTTTACGTTAATAAT
TCTTTATGATTTACTAATTACAACAAATTGCCAAGCTAAAAAATTTTTCAATTCTTTGGTAATAATTTGG
TCGTCCTGAAAAGGACGGTTTGATTGACGATTTTATGTACATGTAGGTTTTTAGCTTAGCCTTTGAAACG
TTTAGGCCTTCTTCTCGGTCTTCTTGGGCAACAGAACAGCCTGTATATTAGGCAACACGCCACCTTGTGC
AATTGTGACGCCGGAGAGCAGCTTGTTTAACTCCTCGTCGTTGCGGATGGCCAGTTGCAGATGACGCGGA
ATAATTCTAGTCTTCTTGTTGTCACGAGCAGCATTGCCAGCCAACTCGAGAACCTCAGCGGCCAGATATT
CCATTACGGCAGCTAGGTAAACTGGAGCGCCTGCACCAACACGCTCTGCGTAGTTTCCCTTCCGGAGCAA
ACGGTGAATACGGCCCACAGGGAATTGAAGACCGGCACGGTTTGAGCGGGACTTTGCCTTTCCCTTCACT
TTGCCACCTTTTCCACGTCCAGACATTTTGCTTTGCGTTTATTTCACTTAGTTCACTTTACACACGGAAC
ACGAATGCTCGCCTAACCCAGACAGCGAAATATTTATACTTTTCCGTTTGCCTGCGCATTCAGTTAGGGG
TGGGTGACTTAGACCTGAATTGACTGCTCGAAAAAAAGTATAAACGTGAACGCGTTCGGGCCCACATTAC
GATAAGTGAATTGTGTTTGTGAAAATATAAGTAACGTGAACAATGCCTCCGAAAACTAGTGGAAAGGCAG
CCAAGAAGGCTGGCAAGGCTCAGAAGAACATCACCAAGACCGACAAGAAAAAGAAGCGCAAAAGGAAGGA
GAGCTATGCCATCTACATTTACAAGGTTCTCAAGCAGGTCCATCCTGACACCGGAATTTCGTCGAAGGCG
ATGAGCATAATGAACAGCTTTGTAAATGATATTTTCGAGCGAATTGCTGCCGAAGCGTCTCGTCTAGCTC
ACTACAACAAGCGCTCGACCATCACCAGTCGGGAGATCCAAACGGCTGTTCGCCTGCTTTTGCCTGGAGA
GTTGGCCAAGCATGCTGTCAGTGAGGGAACCAAGGCTGTCACCAAGTACACCAGCTCTAAATAATTTTCT
CCTGCGAATGCGGACAATAATCCAAAACGGCCCTTTTCAGGGCCACAATGTGTTATACCAAAGAAATGCA
TTTTTCAACCACCAATCATCGAATATGAATTTACAAATAAAACTTATTTACCCGCAATATGGGTAATTGG
GTAATGTTCAAATAAATACAAAAAAATCGGGAACGAAAACTGAATGCGACCAACATGCAATGTAATTCAT
GACATGAAACGTTTTATTGTTGCTGCGAACGTCAGCTAATAAATAAGTGGAAGAAAATAAAAGTTTTTTT
CTCTTGCAACGGAACGTTGTAGCCCTGAAAAGGACTTGTTTAAACAAATTTCAGATCTATAAATCATAAA
TCTAAAATTTTAATTGCGAACATGTACCAAATACTGCACTTTTTCACAATTTACTTTTTGGCAGCCGTAG
TCTTCGCTTTCGGCTTCTTGGCGGTAGCAGAAACCGATGCTTTCTTCACCGTCTTTTTGGGTTTTGCAGA
CACCGCTGGCTTTGCCTTTGACGCTTTCGCTACTACAGCCTTTGGCTTCGCTGCAGTCACTTTCGCCTTT
GTTGCGGCGGGCTTCGACTTTATGATTCCAGTTTTCTTGGCATCCTTGGCTTTTGCCTTCTCAGTTTTCT
TATTTTCGGCAGTCTTTTTGGTAGCCACAGCCTTCTTAGCTTTGGGCTTTTTGTCAGCAGCCCCAACGGC
AGTTTTTTTGGAGGAGACACCAATCTTCTTAGAGGCTACCTTCTTGCTTTGAACTTTTTTCTCAGCAGAC
AAAACCTTCGACTTTGCCTTCGGATCCTTTTCCTTCTTGGCAGAGGCCGACAGTTTGAAAGATCCAGATG
CACCCTTTCCCTTAGTTTGAATAAGCTTTCCATTGACCACGGCCGATTTTAAGTACTTCTTGATGAATGG
CGCTAACTTTTGGGCGTCGCATTTATAAGTGGCAGTGATATATTTTTTGATTGCCAGAAGTGATGAACCG
CCATGTTCCTTTAAATTTTTAATGGAAGCGTCCACCATTTGCTGAGTTGGCGGATGTGACGGCGTCGCAG
AGGCTTTCTTTGCCTTTGTGCCAGCAGATCCAGATGCCTTTTTTTGGACCACTTTCTTCTCAACTGTCGC
TGGTGGGGCAGCCACTGGGGAAGCGGACGTTGCAACTGCAGAATCAGACATCTTTTTTTCACTGAGAACA
CTTTTTTTCTGTTAAAAATGGCTCGCGCGCTGCCTACCAACCTCCTTTGCTCTGATGAGAATCGAGGAGG
AGAGCACTTTAACAATGCTACTGACATCAGTCATTTACTATGTCGAAGTTTGCTTGAAGTGTAAACTTTT
TTAATTTTTTAGTATTTTAAATCATTAATAAAAATAAGGTTTTAATAGTTCTACACTTTTAAATAATTTT
TTCGTCACTTTCCATTTTTAAAAGGATGTAATATGGGTTTTGAGACTTTCAAATGTTGATTGAATTTTTA
TATTCAAATTTTTAACTGGACCAATTTATAAAAAAACATCTAATAAAATAAGAATCATTGCAAATATTTC
ACTAATTCGTAATGTTTATTAAAATTGAAACGTTCATCCCCTAGAAGGGCTTCTGAAAGAAGCGTCTATT
ATTAATTAAGATACTTTATTACTTGATTTAAGTTCACATTGAACTACAGAAAAATTTGCTTTAAAGCAGC
ATTCAGAAATAATTTTCGATCGTTAAAAATACAGATACTTTCTTAAATAACATAATATTAATATAATAAA
TAATATTTTCTTAAATTATTAATGTGTTTGCTTGTTATTAATGTGTTTTCATGCATATTTTAAAATAATT
TGTTCTGAAATCAATCGATTTCCTCGCCACATATGCATTACCGTCTATGTAGTCAAATAAATAAATCAAA
TAAAAAATAAAAAGCAACAATTTTTGTATTATCCTTTATTATGTAATATATATTACATTCCGCAACAAAA
TTAGCCAATTTCCGTGCTGAATTTTACATAGGTTTTATTTTTTACAGGCGTTTGAAGGGACAGTGTCAAT
TGTCCCGTACGACCTCTTCAATAATAACACTTTCTTCAGTTAACACATGGAAAAAATATAAAATAGCTAG
TTTTATTTTATTATTTTCTGTTATTTTATAAATATTGCCGTCATCAATGTAATTTCATTAATTTCAAACT
GTCTTACACAGAATTCAGATTTTTTTTTTAGATGTTTAAGGTTCAGAGTCCCTTTCCCCGCACGACACTT
TCACTGCTTTAAAGGATGTTCGCACAAAGAACAAATAAAAATATATATTTTTATATATATTTTATATTTA
TTAACCTCTTCTTTAATTTAATAAATGTCGAGCTTACAATTAAAATAAGATTATTTTTATTCCTTCTCTG
GCAGAATTAGTATTTTTACATATGATTTAAGACCCAGTACCGTTTGCGCCATAAATAATAGAATATGAAT
TTTGTTCTTATTTTTTTTTTAAAGTTATAAATAGTCGGCAACAGAAAATTTTATCTCATTGAATCTGGTT
TGTGGTCCTGAAAAGGACCGATTATAGAGTACGCTAGCGATTTATCTGCAAGTTAATGCCGTGTCAGCTT
AAGCACGCTCGCCGCGAATGCGTCGCGCTAACTGGATGTCTTTGGGCATTATGGTGACACGCTTGGCATG
AATGGCACACAAGTTGGTATCTTCGAAGAGACCAACCAGGTAGGCTTCGCTAGCTTCCTGCAGAGCCATA
ACCGCCGAGCTCTGGAATCGCAAGTCCGTCTTAAAGTCCTGAGCGATTTCACGCACCAGACGCTGGAAAG
GCAGCTTGCGGATTAGAAGCTCGGTGCTCTTTTGGTAGCGACGAATTTCACGCAAGGCCACGGTTCCAGG
GCGATAGCGGTGGGGCTTCTTCACACCTCCGGTGGCTGGAGCACTCTTGCGAGCGGCCTTAGTAGCCAGT
TGTTTGCGTGGCGCCTTTCCACCAGTCGATTTGCGAGCAGTTTGCTTGGTACGAGCCATCTCCGATTTGG
GTTTCACTAAAGTTCACGTTCACTACTTCACGTTTGAAAACACAATAAACGATCAGAGCATTTGCTACCT
ACTTATATAGCAATCCTGGACGGTGAAAGAGAGAGAGAGAGAGAGAGAGAGAGAGAAAAACAGAGGCCAT
TTCATTTGACGAGCGAAAAGCGAACGAACATATCGTTCGTACTCTCTCGGGTTTTTGTCGTTTTACCTAT
AAATAGGGGCACACAGAAACGTTGAAATTAGTTCTTTAGTGACTTTCGTGCTGTGCGTGTATAATAGTAT
AGAACAGTGAAAAATGACTGGTCGTGGTAAAGGAGGCAAAGGCTTGGGAAAGGGTGGCGCCAAGCGTCAT
CGCAAAGTGCTGCGTGATAACATCCAAGGTATCACGAAGCCTGCTATCCGCCGTTTGGCCCGTCGAGGCG
GTGTGAAGCGCATATCTGGACTCATATACGAGGAAACGCGTGGCGTTCTGAAGGTTTTCTTGGAGAACGT
AATTCGTGATGCCGTGACCTACACGGAACACGCCAAGAGGAAGACAGTTACAGCCATGGATGTTGTGTAC
GCTCTGAAGAGGCAAGGCCGCACCCTCTACGGATTTGGCGGTTAAAAAGTGTACATCCTGTGTACCCCTA
TTAAGCAATCGGTCCTTTTCAGGACCACCATTCAGTTTTTAAAAGGAGGAAGATTTTCAAAAAGTATTTA
ATTTTATTGGTCGGGACTCCCAAAAAATATGTTAAACTAAAAATAAATGTCTGTTGTTCGTACTCTTTCA
AATAGAATGTGTATTTCTAACATGGATTTGTACAGACTGTACAAATGGTTTCAGACACCGCATGTACAGC
ATCACATCGTGGTGTGCGATTGTTTAAAGAAGCAAATTATAGTTTATACCGCATATAGTAGAAAACCCTT
ACTACATTACCATCTTTACGTTAATAATTCTTTATGATTTACTAATTACAACAAATTGCCAAGCTAAAAA
ATTTTTCAATTCTTTGGTAATAATTTGGTCGTCCTGAAAAGGACGGTTTGATTGACGATTTTATGTACAT
GTAGGTTTTTAGCTTAGCCTTTGAAACGTTTAGGCCTTCTTCTCGGTCTTCTTGGGCAACAGAACAGCCT
GTATATTAGGCAACACGCCACCTTGTGCAATTGTGACGCCGGAGAGCAGCTTGTTTAACTCCTCGTCGTT
GCGGATGGCCAGTTGCAGATGACGCGGAATAATTCTAGTCTTCTTGTTGTCACGAGCAGCATTGCCAGCC
AACTCGAGAACCTCAGCGGCCAGATATTCCATTACGGCAGCTAGGTAAACTGGAGCGCCTGCACCAACAC
GCTCTGCGTAGTTTCCCTTCCGGAGCAAACGGTGAATACGGCCCACAGGGAATTGAAGACCGGCACGGTT
TGAGCGGGACTTTGCCTTTCCCTTCACTTTGCCACCTTTTCCACGTCCAGACATTTTGCTTTGCGTTTAT
TTCACTTAGTTCACTTTACACACGGAACACGAATGCTCGCCTAACCCAGACAGCGAAATATTTATACTTT
TCCGTTTGCCTGCGCATTCAGTTAGGGGTGGGTGACTTAGACCTGAATTGACTGCTCGAAAAAAAGTATA
AACGTGAACGCGTTCGGGCCCACATTACGATAAGTGAATTGTGTTTGTGAAAATATAAGTAACGTGAACA
ATGCCTCCGAAAACTAGTGGAAAGGCAGCCAAGAAGGCTGGCAAGGCTCAGAAGAACATCACCAAGACCG
ACAAGAAAAAGAAGCGCAAAAGGAAGGAGAGCTATGCCATCTACATTTACAAGGTTCTCAAGCAGGTCCA
TCCTGACACCGGAATTTCGTCGAAGGCGATGAGCATAATGAACAGCTTTGTAAATGATATTTTCGAGCGA
ATTGCTGCCGAAGCGTCTCGTCTAGCTCACTACAACAAGCGCTCGACCATCACCAGTCGGGAGATCCAAA
CGGCTGTTCGCCTGCTTTTGCCTGGAGAGTTGGCCAAGCATGCTGTCAGTGAGGGAACCAAGGCTGTCAC
CAAGTACACCAGCTCTAAATAATTTTCTCCTGCGAATGCGGACAATAATCCAAAACGGCCCTTTTCAGGG
CCACAATGTGTTATACCAAAGAAATGCATTTTTCAACCACCAATCATCGAATATGAATTTACAAATAAAA
CTTATTTACCCGCAATATGGGTAATTGGGTAATGTTCAAATAAATACAAAAAAATCGGGAACGAAAACTG
AATGCGACCAACATGCAATGTAATTCATGACATGAAACGTTTTATTGTTGCTGCGAACGTCAGCTAATAA
ATAAGTGGAAGAAAATAAAAGTTTTTTTCTCTTGCAACGGAACGTTGTAGCCCTGAAAAGGACTTGTTTA
AACAAATTTCAGATCTATAAATCATAAATCTAAAATTTTAATTGCGAACATGTACCAAATACTGCACTTT
TTCACAATTTACTTTTTGGCAGCCGTAGTCTTCGCTTTCGGCTTCTTGGCGGTAGCAGAAACCGATGCTT
TCTTCACCGTCTTTTTGGGTTTTGCAGACACCGCTGGCTTTGCCTTTGACGCTTTCGCTACTACAGCCTT
TGGCTTCGCTGCAGTCACTTTCGCCTTTGTTGCGGCGGGCTTCGACTTTATGATTCCAGTTTTCTTGGCA
TCCTTGGCTTTTGCCTTCTCAGTTTTCTTATTTTCGGCAGTCCTTTTGGTAGCCACAGCCTTCTTAGCTT
TGGGCTTTTTGTCAGCAGCCCCAACGGCAGTTTTTTTGGAGGAGACACCAATCTTCTTAGAGGCTACCTT
CTTGCTTTGAACTTTTTTCTCAGCAGACAAAACCTTCGACTTTGCCTTCGGATCCTTTTCCTTCTTGGCA
GAGGCCGACAGTTTGAAAGATCCAGATGCACCCTTTCCCTTAGTTTGGATAAGCTTTCCATTGACCACGG
CCGATTTTAAGTACTTCTTGATGAATGGCGCTAACTTTTGGGCGTCGCATTTATAAGTGGCAGTGATATA
TTTTTTGATTGCCAGAAGTGATGAACCGCCACGTTCCTTTAAATTTTTAATGGAAGCGTCCACCATTTGC
TGAGTTGGCGGATGTGACGGCGTCGCAGAGGCTTTCTTTGCCTTTGTGCCAGCAGATCCAGATGCCTTTT
TTTGGACCACTTTCTTCTCAACTGTCGCTGGTGGGGCAGCCACTGGGGAAGCGGACGTTGCAACTGCAGA
ATCAGACATCTTTTTTTCACTGAGAACACTTTTTTTCTGTTAAAAATGGCTCGCGCGCTGCCTACCAACC
TCCTTTGCTCTGATGAGAATCGAGGAGGAGAGCACTTTAACAATGCTACTGACATCAGTCATTTACTATG
TCGAAGTTTGCTTGAAGTGTAAACTTTTTTTAATTTTTTAGTATTTTAAATCATTAATAAAAATAAGGTT
TTAATAGTTCTACACTTTTAAATAATTTTTTCGTCACTTTCCATTTTTAAAAGGATGTAATATGGGTTTT
GAGACTTTCAAATGTTGATTGAATTTTTATATTCAAATTTTTAACTGGACCAATTTATAAAAAAACATCT
AATAAAATAAGAATCATTGCAAATATTTCACTAATTCGTAATGTTTATTAAAATTGAAACGTTCATCCCC
TAGAAGGGCTTCTGAAAGAAGCGTCTATTATTAATTAAGATACTTTATTACTTGATTTAAGTTCACATTG
AACTACAGAAAAATTTGCTTTAAAGCAGCATTCAGAAATAATTTTCGATCGTTAAAAATACAGATACTTT
CTTAAATAACATAATATTAATATAATAAATAATATTTTCTTAAATTATTAATGTGGTTGCTTGTTATTAA
TGTGTTTTCATGCATATTTTAAAATAATTTGTTCTGAAATCAATCGATTTCCTCGCCACATATGCATTAC
CGTCTATGTAGTCAAATAAATAAATCAAATAAAAAATAAAAAGAAACAATTTTTGTATTATCCTTTATTA
TGTAATATATATTACATTCCGCAACAAAATTAGCCAATTTCCGTGCTGAATTTTACATAGGTTTTATTTT
TTACAGGCGTTTGAAGGGACAGTGTCAATTGTCCCGTACGACCTCTTCAATAATAACACTTTCTTCAGTT
AACACATGGAAAAAATATAAAATAGCTAGTTTTATTTTATTATTTTCTGTTATTTTATAAATATTGCCGT
CATCAATGTAATTTCATTAATTTCAAACTGTCTTACACAGAATTCAGATTTTTTTTTTAGATGTTTAAGG
TTCAGAGTCCCTTTCCCCGCACGACACTTTCACTGCTTTAAAGGATGTTCGCACAAAGAACAAATAAAAA
TATATATTTTTATATATATTTTATATTTATTAACCTCTTCTTTAATTTAATAAATGTCGAGCTTACAATT
AAAATAAGATTATTTTTATTCCTTCTCTGGCAGAATTAGTATTTTTACATATGATTTAAGACCCAGTACC
GTTTGCGCCATAAATAATAGAATATGAATTTTGTTCTTATTTTTTTTTTAAAGTTATAAATAGTCGGCAA
CAGAAAATTTTATCTCATTGAATCTGGTTTGTGGTCCTGAAAAGGACCGATTATAGAGTACGCTAGCGAT
TTATCTGCAAGTTAATGCCGTGTCAGCTTAAGCACGCTCGCCGCGAATGCGTCGCGCTAACTGGATGTCT
TTGGGCATTATGGTGACACGCTTGGCATGAATGGCACACAAGTTGGTATCTTCGAAGAGACCAACCAGGT
AGGCTTCGCTAGCTTCCTGCAGAGCCATAACCGCCGAGCTCTGGAATCGCAAGTCCGTCTTAAAGTCCTG
AGCGATTTCACGCACCAGACGCTGGAAAGGCAGCTTGCGGATTAGAAGCTCGGTGCTCTTTTGGTAGCGA
CGAATTTCACGCAAGGCCACGGTTCCAGGGCGATAGCGGTGGGGCTTCTTCACACCTCCGGTGGCTGGAG
CACTCTTGCGAGCGGCCTTAGTAGCCAGTTGTTTGCGTGGCGCCTTTCCACCAGTCGATTTGCGAGCAGT
TTGCTTGGTACGAGCCATCTCCGATTTGGGTTTCACTAAAGTTCACGTTCACTACTTCACGTTTGAAAAC
ACAATAAACGATCAGAGCATTTGCTACCTACTTATATAGCAATCCTGGACGGTGAAAGAGAGAGAGAGAG
AGAGAGAGAGAGAGAAAAACAGAGGCCATTTCATTTGACGAGCGAAAAGCGAACGAACATATCGTTCGTA
CTCTCTCGGGTTTTTGTCGTTTTACCTATAAATAGGGGCACACAGAAACGTTGAAATTAGTTCTTTAGTG
ACTTTCGTGCTGTGCGTGTATAATAGTATAGAACAGTGAAAAATGACTGGTCGTGGTAAAGGAGGCAAAG
GCTTGGGAAAGGGTGGCGCCAAGCGTCATCGCAAAGTGCTGCGTGATAACATCCAAGGTATCACGAAGCC
TGCTATCCGCCGTTTGGCCCGTCGAGGCGGTGTGAAGCGCATATCTGGACTCATATACGAGGAAACGCGT
GGCGTTCTGAAGGTTTTCTTGGAGAACGTAATTCGTGATGCCGTGACCTACACGGAACACGCCAAGAGGA
AGACAGTTACAGCCATGGATGTTGTGTACGCTCTGAAGAGGCAAGGCCGCACCCTCTACGGATTTGGCGG
TTAAAAAGTGTACATCCTGTGTACCCCTATTAAGCAATCGGTCCTTTTCAGGACCACCATTCAGTTTTTA
AAAGGAGGAAGATTTTCAAAAAGTATTTAATTTTATTGGTCGGGACTCCCAAAAAATATGTTAAACTAAA
AATAAATGTCTGTTGTTCGTACTCTTTCAAATAGAATGTGTATTTCTAACATGGATTTGTACAGACTGTA
CAAATGGTTTCAGACACCGCATGTACAGCATCACATCGTGGTGTGCGATTGTTTAAAGAAGCAAATTATA
GTTTATACCGCATATAGTAGAAAACCCTTACTACATTACCATCTTTACGTTAATAATTCTTTATGATTTA
CTAATTACAACAAATTGCCAAGCTAAAAAATTTTTCAATTCTTTGGTAATAATTTGGTCGTCCTGAAAAG
GACGGTTTGATTGACGATTTTATGTACATGTAGGTTTTTAGCTTAGCCTTTGAAACGTTTAGGCCTTCTT
CTCGGTCTTCTTGGGCAACAGAACAGCCTGTATATTAGGCAACACGCCACCTTGTGCAATTGTGACGCCG
GAGAGCAGCTTGTTTAACTCCTCGTCGTTGCGGATGGCCAGTTGCAGATGACGCGGAATAATTCTAGTCT
TCTTGTTGTCACGAGCAGCATTGCCAGCCAACTCGAGAACCTCAGCGGCCAGATATTCCATTACGGCAGC
TAGGTAAACTGGAGCGCCTGCACCAACACGCTCTGCGTAGTTTCCCTTCCGGAGCAAACGGTGAATACGG
CCCACAGGGAATTGAAGACCGGCACGGTTTGAGCGGGACTTTGCCTTTCCCTTCACTTTGCCACCTTTTC
CACGTCCAGACATTTTGCTTTGCGTTTATTTCACTTAGTTCACTTTACACACGGAACACGAATGCTCGCC
TAACCCAGACAGCGAAATATTTATACTTTTCCGTTTGCCTGCGCATTCAGTTAGGGGTGGGTGACTTAGA
CCTGAATTGACTGCTCGAAAAAAAGTATAAACGTGAACGCGTTCGGGCCCACATTACGATAAGTGAATTG
TGTTTGTGAAAATATAAGTAACGTGAACAATGCCTCCGAAAACTAGTGGAAAGGCAGCCAAGAAGGCTGG
CAAGGCTCAGAAGAACATCACCAAGACCGACAAGAAAAAGAAGCGCAAAAGGAAGGAGAGCTATGCCATC
TACATTTACAAGGTTCTCAAGCAGGTCCATCCTGACACCGGAATTTCGTCGAAGGCGATGAGCATAATGA
ACAGCTTTGTAAATGATATTTTCGAGCGAATTGCTGCCGAAGCGTCTCGTCTAGCTCACTACAACAAGCG
CTCGACCATCACCAGTCGGGAGATCCAAACGGCTGTTCGCCTGCTTTTGCCTGGAGAGTTGGCCAAGCAT
GCTGTCAGTGAGGGAACCAAGGCTGTCACCAAGTACACCAGCTCTAAATAATTTTCTCCTGCGAATGCGG
ACAATAATCCAAAACGGCCCTTTTCAGGGCCACAATGTGTTATACCAAAGAAATGCATTTTTCAACCACC
AATCATCGAATATGAATTTACAAATAAAACTTATTTACCCGCAATATGGGTAATTGGGTAATGTTCAAAT
AAATACAAAAAAATCGGGAACGAAAACTGAATGCGACCAACATGCAATGTAATTCATGACATGAAACGTT
TTATTGTTGCTGCGAACGTCAGCTAATAAATAAGTGGAAGAAAATAAAAGTTTTTTTCTCTTGCAACGGA
ACGTTGTAGCCCTGAAAAGGACTTGTTTAAACAAATTTCAGATCTATAAATCATAAATCTAAAATTTTAA
TTGCGAACATGTACCAAATACTGCACTTTTTCACAATTTACTTTTTGGCAGCCGTAGTCTTCGCTTTCGG
CTTCTTGGCGGTAGCAGAAACCGATGCTTTCTTCACCGTCTTTTTGGGTTTTGCAGACACCGCTGGCTTT
GCCTTTGACGCTTTCGCTACTACAGCCTTTGGCTTCGCTGCAGTCACTTTCGCCTTTGTTGCGGCGGGCT
TCGACTTTATGATTCCAGTTTTCTTGGCATCCTTGGCTTTTGCCTTCTCAGTTTTCTTATTTTCGGCAGT
CCTTTTGGTAGCCACAGCCTTCTTAGCTTTGGGCTTTTTGTCAGCAGCCCCAACGGCAGTTTTTTTGGAG
GAGACACCAATCTTCTTAGAGGCTACCTTCTTGCTTTGAACTTTTTTCTCAGCAGACAAAACCTTCGACT
TTGCCTTCGGATCCTTTTCCTTCTTGGCAGAGGCCGACAGTTTGAAAGATCCAGATGCACCCTTTCCCTT
AGTTTGGATAAGCTTTCCATTGACCACGGCCGATTTTAAGTACTTCTTGATGAATGGCGCTAACTTTTGG
GCGTCGCATTTATAAGTGGCAGTGATATATTTTTTGATTGCCAGAAGTGATGAACCGCCACGTTCCTTTA
AATTTTTAATGGAAGCGTCCACCATTTGCTGAGTTGGCGGATGTGACGGCGTCGCAGAGGCTTTCTTTGC
CTTTGTGCCAGCAGATCCAGATGCCTTTTTTTGGACCACTTTCTTCTCAACTGTCGCTGGTGGGGCAGCC
ACTGGGGAAGCGGACGTTGCAACTGCAGAATCAGACATCTTTTTTTCACTGAGAACACTTTTTTTCTGTT
AAAAATGGCTCGCGCGCTGCCTACCAACCTCCTTTGCTCTGATGAGAATCGAGGAGGAGAGCACTTTAAC
AATGCTACTGACATCAGTCATTTACTATGTCGAAGTTTGCTTGAAGTGTAAACTTTTTTTAATTTTTTAG
TATTTTAAATCATTAATAAAAATAAGGTTTTAATAGTTCTACACTTTTAAATAATTTTTTCGTCACTTTC
CATTTTTAAAAGGATGTAATATGGGTTTTGAGACTTTCAAATGTTGATTGAATTTTTATATTCAAATTTT
TAACTGGACCAATTTATAAAAAAACATCTAATAAAATAAGAATCATTGCAAATATTTCACTAATTCGTAA
TGTTTATTAAAATTGAAACGTTCATCCCCTAGAAGGGCTTCTGAAAGAAGCGTCTATTATTAATTAAGAT
ACTTTATTACTTGATTTAAGTTCACATTGAACTACAGAAAAATTTGCTTTAAAGCAGCATTCAGAAATAA
TTTTCGATCGTTAAAAATACAGATACTTTCTTAAATAACATAATATTAATATAATAAATAATATTTTCTT
AAATTATTAATGTGGTTGCTTGTTATTAATGTGTTTTCATGCATATTTTAAAATAATTTGTTCTGAAATC
AATCGATTTCCTCGCCACATATGCATTACCGTCTATGTAGTCAAATAAATAAATCAAATAAAAAATAAAA
AGAAACAATTTTTGTATTATCCTTTATTATGTAATATATATTACATTCCGCAACAAAATTAGCCAATTTC
CGTGCTGAATTTTACATAGGTTTTATTTTTTACAGGCGTTTGAAGGGACAGTGTCAATTGTCCCGTACGA
CCTCTTCAATAATAACACTTTCTTCAGTTAACACATGGAAAAAATATAAAATAGCTAGTTTTATTTTATT
ATTTTCTGTTATTTTATAAATATTGCCGTCATCAATGTAATTTCATTAATTTCAAACTGTCTTACACAGA
ATTCAGATTTTTTTTTTAGATGTTTAAGGTTCAGAGTCCCTTTCCCCGCACGACACTTTCACTGCTTTAA
AGGATGTTCGCACAAAGAACAAATAAAAATATATATTTTTATATATATTTTATATTTATTAACCTCTTCT
TTAATTTAATAAATGTCGAGCTTACAATTAAAATAAGATTATTTTTATTCCTTCTCTGGCAGAATTAGTA
TTTTTACATATGATTTAAGACCCAGTACCGTTTGCGCCATAAATAATAGAATATGAATTTTGTTCTTATT
TTTTTTTTAAAGTTATAAATAGTCGGCAACAGAAAATTTTATCTCATTGAATCTGGTTTGTGGTCCTGAA
AAGGACCGATTATAGAGTACGCTAGCGATTTATCTGCAAGTTAATGCCGTGTCAGCTTAAGCACGCTCGC
CGCGAATGCGTCGCGCTAACTGGATGTCTTTGGGCATTATGGTGACACGCTTGGCATGAATGGCACACAA
GTTGGTATCTTCGAAGAGACCAACCAGGTAGGCTTCGCTAGCTTCCTGCAGAGCCATAACCGCCGAGCTC
TGGAATCGCAAGTCCGTCTTAAAGTCCTGAGCGATTTCACGCACCAGACGCTGGAAAGGCAGCTTGCGGA
TTAGAAGCTCGGTGCTCTTTTGGTAGCGACGAATTTCACGCAAGGCCACGGTTCCAGGGCGATAGCGGTG
GGGCTTCTTCACACCTCCGGTGGCTGGAGCACTCTTGCGAGCGGCCTTAGTAGCCAGTTGTTTGCGTGGC
GCCTTTCCACCAGTCGATTTGCGAGCAGTTTGCTTGGTACGAGCCATCTCCGATTTGGGTTTCACTAAAG
TTCACGTTCACTACTTCACGTTTGAAAACACAATAAACGATCAGAGCATTTGCTACCTACTTATATAGCA
ATCCTGGACGGTGAAAGAGAGAGAGAGAGAGAGAGAGAGAGAGAGAAAAACAGAGGCCATTTCATTTGAC
GAGCGAAAAGCGAACGAACATATCGTTCGTACTCTCTCGGGTTTTTGTCGTTTTACCTATAAATAGGGGC
ACACAGAAACGTTGAAATTAGTTCTTTAGTGACTTTCGTGCTGTGCGTGTATAATAGTATAGAACAGTGA
AAAATGACTGGTCGTGGTAAAGGAGGCAAAGGCTTGGGAAAGGGTGGCGCCAAGCGTCATCGCAAAGTGC
TGCGTGATAACATCCAAGGTATCACGAAGCCTGCTATCCGCCGTTTGGCCCGTCGAGGCGGTGTGAAGCG
CATATCTGGACTCATATACGAGGAAACGCGTGGCGTTCTGAAGGTTTTCTTGGAGAACGTAATTCGTGAT
GCCGTGACCTACACGGAACACGCCAAGAGGAAGACAGTTACAGCCATGGATGTTGTGTACGCTCTGAAGA
GGCAAGGCCGCACCCTCTACGGATTTGGCGGTTAAAAAGTGTACATCCTGTGTACCCCTATTAAGCAATC
GGTCCTTTTCAGGACCACCATTCAGTTTTTAAAAGGAGGAAGATTTTCAAAAAGTATTTAATTTTATTGG
TCGGGACTCCCAAAAAATATGTTAAACTAAAAATAAATGTCTGTTGTTCGTACTCTTTCAAATAGAATGT
GTATTTCTAACATGGATTTGTACAGACTGTACAAATGGTTTCAGACACCGCATGTACAGCATCACATCGT
GGTGTGCGATTGTTTAAAGAAGCAAATTATAGTTTATACCGCATATAGTAGAAAACCCTTACTACATTAC
CATCTTTACGTTAATAATTCTTTATGATTTACTAATTACAACAAATTGCCAAGCTAAAAAATTTTTCAAT
TCTTTGGTAATAATTTGGTCGTCCTGAAAAGGACGGTTTGATTGACGATTTTATGTACATGTAGGTTTTT
AGCTTAGCCTTTGAAACGTTTAGGCCTTCTTCTCGGTCTTCTTGGGCAACAGAACAGCCTGTATATTAGG
CAACACGCCACCTTGTGCAATTGTGACGCCGGAGAGCAGCTTGTTTAACTCCTCGTCGTTGCGGATGGCC
AGTTGCAGATGACGCGGAATAATTCTAGTCTTCTTGTTGTCACGAGCAGCATTGCCAGCCAACTCGAGAA
CCTCAGCGGCCAGATATTCCATTACGGCAGCTAGGTAAACTGGAGCGCCTGCACCAACACGCTCTGCGTA
GTTTCCCTTCCGGAGCAAACGGTGAATACGGCCCACAGGGAATTGAAGACCGGCACGGTTTGAGCGGGAC
TTTGCCTTTCCCTTCACTTTGCCACCTTTTCCACGTCCAGACATTTTGCTTTGCGTTTATTTCACTTAGT
TCACTTTACACACGGAACACGAATGCTCGCCTAACCCAGACAGCGAAATATTTATACTTTTCCGTTTGCC
TGCGCATTCAGTTAGGGGTGGGTGACTTAGACCTGAATTGACTGCTCGAAAAAAAGTATAAACGTGAACG
CGTTCGGGCCCACATTACGATAAGTGAATTGTGTTTGTGAAAATATAAGTAACGTGAACAATGCCTCCGA
AAACTAGTGGAAAGGCAGCCAAGAAGGCTGGCAAGGCTCAGAAGAACATCACCAAGACCGACAAGAAAAA
GAAGCGCAAAAGGAAGGAGAGCTATGCCATCTACATTTACAAGGTTCTCAAGCAGGTCCATCCTGACACC
GGAATTTCGTCGAAGGCGATGAGCATAATGAACAGCTTTGTAAATGATATTTTCGAGCGAATTGCTGCCG
AAGCGTCTCGTCTAGCTCACTACAACAAGCGCTCGACCATCACCAGTCGGGAGATCCAAACGGCTGTTCG
CCTGCTTTTGCCTGGAGAGTTGGCCAAGCATGCTGTCAGTGAGGGAACCAAGGCTGTCACCAAGTACACC
AGCTCTAAATAATTTTCTCCTGCGAATGCGGACAATAATCCAAAACGGCCCTTTTCAGGGCCACAATGTG
TTATACCAAAGAAATGCATTTTTCAACCACCAATCATCGAATATGAATTTACAAATAAAACTTATTTACC
CGCAATATGGGTAATTGGGTAATGTTCAAATAAATACAAAAAAATCGGGAACGAAAACTGAATGCGACCA
ACATGCAATGTAATTCATGACATGAAACGTTTTATTGTTGCTGCGAACGTCAGCTAATAAATAAGTGGAA
GAAAATAAAAGTTTTTTTCTCTTGCAACGGAACGTTGTAGCCCTGAAAAGGACTTGTTTAAACAAATTTC
AGATCTATAAATCATAAATCTAAAATTTTAATTGCGAACATGTACCAAATACTGCACTTTTTCACAATTT
ACTTTTTGGCAGCCGTAGTCTTCGCTTTCGGCTTCTTGGCGGTAGCAGAAACCGATGCTTTCTTCACCGT
CTTTTTGGGTTTTGCAGACACCGCTGGCTTTGCCTTTGACGCTTTCGCTACTACAGCCTTTGGCTTCGCT
GCAGTCACTTTCGCCTTTGTTGCGGCGGGCTTCGACTTTATGATTCCAGTTTTCTTGGCATCCTTGGCTT
TTGCCTTCTCAGTTTTCTTATTTTCGGCAGTCTTTTTGGTAGCCACAGCCTTCTTAGCTTTGGGCTTTTT
GTCAGCAGCCCCAACGGCAGTTTTTTTGGAGGAGACACCAATCTTCTTAGAGGCTACCTTCTTGCTTTGA
ACTTTTTTCTCAGCAGACAAAACCTTCGACTTTGCCTTCGGATCCTTTTCCTTCTTGGCAGAGGCCGACA
GTTTGAAAGATCCAGATGCACCCTTTCCCTTAGTTTGGATAAGCTTTCCATTGACCACGGCCGATTTTAA
GTACTTCTTGATGAATGGCGCTAACTTTTGGGCGTCGCATTTATAAGTGGCAGTGATATATTTTTTGATT
GCCAGAAGTGATGAACCGCCACGTTCCTTTAAATTTTTAATGGAAGCGTCCACCATTTGCTGAGTTGGCG
GATGTGACGGCGTCGCAGAGGCTTTCTTTGCCTTTGTGCCAGCAGATCCAGATGCCTTTTTTTGGACCAC
TTTCTTCTCAACTGTCGCTGGTGGGGCAGCCACTGGGGAAGCGGACGTTGCAACTGCAGAATCAGACATC
TTTTTTTCACTGAGAACACTTTTTTTCTGTTAAAAATGGCTCGCGCGCTGCCTACCAACCTCCTTTGCTC
TGATGAGAATCGAGGAGGAGAGCACTTTAACAATGCTACTGACATCAGTCATTTACTATGTCGAAGTTTG
CTTGAAGTGTAAACTTTTTTTAATTTTTTAGTATTTTAAATCATTAATAAAAATAAGGTTTTAATAGTTC
TACACTTTTAAATAATTTTTTCGTCACTTTCCATTTTTAAAAGGATGTAATATGGGTTTTGAGACTTTCA
AATGTTGATTGAATTTTTATATTCAAATTTTTAACTGGACCAATTTATAAAAAAACATCTAATAAAATAA
GAATCATTGCAAATATTTCACTAATTCGTAATGTTTATTAAAATTGAAACGTTCATCCCCTAGAAGGGCT
TCTGAAAGAAGCGTCTATTATTAATTAAGATACTTTATTACTTGATTTAAGTTCACATTGAACTACAGAA
AAATTTGCTTTAAAGCAGCATTCAGAAATAATTTTCGATCGTTAAAAATACAGATACTTTCTTAAATAAC
ATAATATTAATATAATAAATAATATTTTCTTAAATTATTAATGTGTTTGCTTGTTATTAATGTGTTTTCA
TGCATATTTTAAAATAATTTGTTCTGAAATCAATCGATTTCCTCGCCACATATGCATTACCGTCTATGTA
GTCAAATAAATAAATCAAATAAAAAATAAAAAGCAACAATTTTTGTATTATCCTTTATTATGTAATATAT
ATTACACAAAATTAGCCAATTTCCGTGACGTTTAAAGGGACAGTGTCAATTCTCCCGTACGACCTCTTCA
ATAATATTTCTAACTTTAGTTAACACATGGAAAAAAATATAAAAAAAACTAGTTTTATATTATTATTTTC
TGTTTTATTTATTTATTTATTATAATAGAATAGTTTTCAAAACTAGACTAAGTTAAATAGTATAGCATTA
GCTACGGGGCTTACAGCTATATTTATTTACAATGTTGTTACAATATATCTTAATTTAGTTAATATCTAAT
TTGCTAACTAATTGCTGGCTTGTTATGTACAATTGCCTGTTTTGTTTTCAGATTTTGTGGTATAACTTGT
TTTTTTTTAATCTGTGGTATTTATGTTTGGGGTGAGGATAAGTGGCATATTGCTTGCTGATTTTGCAGCT
TGATCGGCTAGTAAATTTCCTTTTATTCCTGAATGGCCAGGAATCCAGATTATTTTAATTTTAGGTGCAT
GTTGCGTTATTAGCGATCGTATTCTGCTGGGGTAAAATTTGTTATTATTTGTCGGAGTCGGAACAGATAA
TAAATTTGCCTCTTCGGTTTTTAATAAGTTCTATTCCTTCTAGGATGACGATTGTTTCGGAGGTGAGGAC
GGATGAATATGGAGGCAGTATGCCGTATTTCAACACCTCTGTCTCCGTTGTAATGGCGAATGTTATTGTG
TAATTGATTTTTGAACCGTCAGTGAATATGAAATTATGAGTTTTAAGGTTATTCTTTGTGTGTTCGTATA
ATTTTCTGTATTGATCTGAAGATGTTTGTTCTTTCTTATGGATTTTGAGTGATGTGTCTAGTATATTGGG
GAGGGTTCATGATGGCCTGTATTTATGGAGTTTTATTGGTTTGTAGGGTAGATTAAGTTCTATGCTAAGC
TTGATTCTATTATTATTGGTGTTTTATTGGTGTTTTTTTCTTTTTAGTTTTTTTATGCTTAACGAACTTA
TTTATTGGTGTGTTTTTGGAGAAGATTAGGTTTTGAGATAGTTTCGCTATTTGAAGGTCTCGTTTCATTT
CTAAAGAGGGAGTATTTGATTTGTAAAGTAAGTTATTTATTGGTGTAAAGCGATGGACTCCGAGAGCTAC
ACGGATTGCGGAGTTAAATGGTGTTTTTATTTTGTTGAAAATGCTTTTGGGAGCATGCCCGTGCAGAAAC
AAACCATACTCTAGTTTGGCTATAATTGTTGCTTTTGCGACATTAAGTAGTGTATGCGTGTTGCAATTAA
ATTTAAGACTAAATAGGCATTTTATTATATTGAGCTTATTGTGTAGTTTGGGTAGAAGTAAGTTTATGTG
TGTGTTCCATTTGTATTTGTTGTTTAAGGTCATTCCTAGAATTTTTAAGGAAGTAACGGTAGGAATTTGG
ATGTTGTTGCAGCTTATCTTGCATGTGCAGTGGTGTTTTCTGCATATGTGGAGGTGTTGGCATTTGGATA
GGGATAGCGATGCCCCTGAGTAGGAGCACCAATTTTCTATATCATTAAATAGGTTGTCTAAGCTGAAGTT
TGTATTTGTGTTTTTGTTGAAATTTATTATAAGGAAGAAGTCGTCGGCGTATGCATTAAATTTAATTTCT
TTATGTAGGGATATGATGTTGGATAATTTGTTGAATGCTATGAGGAATAGTATCGCGCATATAGGTGAAC
CTTGGGGGATTCCGTTGAATAGGGGTAATGGGTTTGATGTGTGCGGACCGACGTGGACAGGTATATTCCT
GTTACTCATGAAGTTTTTAATGTACTTTATTATTTTGGGACCCGTTTTCCATTCCTGCAATTGCTGGATT
ATGGAGTGCACACCTACTCGATCGAAGGCTCTTGAAAAATCAAGAGTGACGAGGGAGGTGTGCATTTTTG
ACTTCGTTATGAGATAGTCTACATAGAGTAGAAAGTCCGAAGTCGCCAATGTAGTCTCATTGTTTTCTGG
GTTTGTGATTGCATGAATTTGTTTTACTGGGTTAAGTCCGCAGAAACGTCTTATATTGACCCATATTTTG
GATGAGGGAGTAGTGGGTTGGATGGTTGAGGTGAAAGAGCTGGAAGCTTATTTTTTCTTCTTTTTTAGTT
CGAATCTAAATAGTGTGTTTTTGCGTCTATAGTCTAAAATGTTGTCTACAGTAATTGTGCGGTTTAATTT
TTTCCAGGCAAGTTGTTTTTGTTTTCGTAATTGGTCGAGGTGTTTATTCCACCATGGAACCCTGTATGGA
TGTGTTTTAGGTGAGATTTGTGGGATGGAGAGGTTTGCGCTATAAAGAATAATTCTATTGATTCTTCTTT
GTTTACGTTTTGGGAGGTGGGGTATTTCTTGTTGGTTTGGTGGGTAAGTGCGTTGAACTGTTCCCAGTTG
GCTTCTTTGAGTTTAAAAAAGGATCTGTTGAATTTTTGTGGATTGGTTGTGGGAATAGTGTTGTGATAAT
AGGGAAATGGTCGCTACCATGAAGATCGTTAAGTATTTTCCACTTGGCGTGGGGGGCTAGGATTGGAGAG
CAGAGGGTGAGGTCTATGTGTGTGTATGTATTAAGTGTTGAAAAGTGTGTGGGCGATTTGTTGTTTAACA
GAATAAGGCGCTTATTGTCAATTAACCTTTGAGTTGTTTCCCCTCGTGTATTTGTTCTTGGGTGGCCCCA
GGATGGGTGCCATCCATTAAAATATCCCGTAATTAGAGATAGTGTTTGTACTAGGCTATAGGTACACATA
CATAAGTTCAGTATAGCAACATAGTATATAAACATAATGTCATTGTTCGCTTTCGGGTGGCAGTCTCTCT
GTTTCGCAACATCGGCTCTGTAGCAACAAGCATATAGGCAGATCGCAAACGGAGAATTCAACAGCATGCT
AAAGCTGAACACGTGAAGTATCAAATAAACCAAAGAGGCCAACTCCTGCGTTTGTGTTTTATTTAAATAA
GAGGATGATATATAGTACCCCTACATGTTTGTTGTATATTAAATGTGTTTTGGAGTGCCTGGTTAGTAAT
GTTTTTGGTCGGAGAAATGTATGTGGAAAATATGTTTAATATAAGTTTAGATTCTATATTTATGGCTATT
GCTTCTATATCGGTTATTGTGTTGAAGACAGTATATTGTATTGACTTATGCACTAGTAGTGCTACGCCCC
AAAATCTGTTGGTGGCAAGATTATTAAATGATCAAAATCAGAGAGCGGGTAAAAGGAAAAATGGAAAGCC
CTTGTCCCTCATCTCCAACCCGAAAAGAGGGAGTAGCAGCCAAGTTTTACACTCGCCCCCTACGACTAGC
CTGACGATAAGCTCTAATAATAGGTTTGCCATTCTGGACACGGATATTTCTACTAACGAAGAAAGCGTGG
AAGGCATGATGATAGAGGGTGCTGATATTGACAGTGCCCATATGGATGATTCTCAACTTGATGGTTCCAA
TACTGGTCGAAACTTGCAGGAAACACACAATACAGCCAATCAACTTAATGATCACAAAAAACCACCACAA
ATTGTTGTAAATATCAGAAACTTGAATGATCTGTTTGAGCTTATAAAAGAAAAGACAAGCTTAGATAACG
TTGTCGTTAAAGCTAATCAAGGGGAAACGGTCAGAATATTTCCAAAAGACAGCGACACTTACAGGAAAAT
AGTGAGCCATATGGATGACATTGGTATTCAGTTTCACACTTACCAAATGCTACCAGATAAACCACACAGA
ATTGTAGTATGGGACTTACATCACAGTACATCAAACAAAGACATAACCGCCGATCTGAAATGTTTAGGCT
ACGAAGTACTCCACATTCACAACCCTAGTTCTAGGACTAATAAGGACGAAAAACTAAACATCTTTTTCAT
TAATATAAAGCCCTGTGCAAAAATTAATGAAATTTACCATGTCAAGACCCTTTGCCGACAGAAAATACGG
ATTGAAAAGATGAGAAAGTCTTCTGAAATTTCGCAATGTCGTCGTTGCCAGGAGTACGGCCATACAGCTA
AATACTGCCGCAGAGACCCAAATTGTGCCAGATGTGGCGAAAATCACCAAACCATGCAATGCACCCGACC
GATAGACGCACTGCCCACATGTTACCATTGCTCTGAAAATCATACGGCTAGCTTCAAAGGTTGCCTAAAG
TATCAGGATCTTCTTCGCAGATCTATGGGGCCTGCAAGAAATGGAAACAGGTTAAATAAGAACATCCATA
ATCACTCTCCTAGAGACAGGCAAGAGCTTCCTGCCTTGCAGCCCAATTACCGCAAGAACAACACCCAATC
AACAGTACAGCAGTTATCGACACAACCACAGCTTAATTTTGCCCAAAGCCAACCATCTATAGGCACTGGC
GGAAACAGAGCAGTATCCTATGCTACAGTAGTAAAAGGATACCTAAAAATAGCGCCCTCCAAGGATGGAC
CAGCCCAGCGCCAACGCCTAAACAACCCACAAACGAAACAAATATTGCAGCAACACCGATCGAATACACA
GCAGAATAACTCATCTGATGTGCAAGTATTCTTACAACAGCAACAACAACAGTTTCTGGAATGGCAACAG
CAGATCCAACAACAACAACAACACCAACAGTTTCTTATGTGGTTGCAACAGCAACAGCAAGAACAACTAC
AGTATAAAAGCCAAACCAATCAACGACTGGAAAAGCTTGAAAAAATGGTTCTTGAACTAGCGAATATGTT
AAAAGAATGGGCTGGGAGTGAACTTAACCCCCAGCTCTTTAACAACGTCTCAGCCTCCCTATGAATCCAC
TAAAGATTCTTATTTGGAATGCTAACGGCATTTCAAGAAAAGCCAAAGATGTTGAGCTGTTCGCGCACAA
CAAAAAGGTAGACATTCTTCTTGTGATTGAACTTAGACTTAAAAGAGGGGAAACTGTGAAGATATATGGA
TATGCGTACTATCCAGCATATAGGCCATCCCTTAATAATAATAGTGTTGGCGGAGTAGCGGTGTTCGTGA
GGACAACTCTTCGCCACTTTCCACAAAGGGTCATTGAGACACGCCACATACAATTGTCATCAGTAAAAGT
AGCCACAGGACTGGGGGACCTGCAGTTTAGCGCTATTTACTGCTCCCCAAATACTAGAATCGAGGAAAGA
CATTTTACTGACATAATACGCGCCTGCGGCCAAAGGTACTTGGTAGGTGGCCCGCCACTGGCTTTGGGGC
GACACTTACAATTCACCTCGCGGGCGGGAACTAGCAGAAGCCTTGTCCGTGACTGGAGCTAAGATCCTCG
CAACTGGCTCTCCGACAAGGTATCCGTACGTGCGCAGCCATACGCCCTCATGCATAGATTTCGCAGTGTA
TCATGGTATACCAGACCACCTAGCAACTATAACACAAAGCTGGGACTTGGATTCTGATCACTTGCCTCTT
ATCATTAGCATTGAGACAGACAGTACTCATGTCAATCCAAGTCCCAGGCTAGTCACCAAACACACTGACC
TCCTTGCCTTTAGCCGACAATTGGAGAGCCTTATTTCGCTGAACACCACGCTTAATTCTGATGAGGAAAT
TAAAATGGCTGTTGACAACCTAACAGAAAGCATTCATAGGGCTGCGGCTGTCTCTACTTCTCTCGTCCCT
CGGATAGGCACCACCTATGGGATAGTCTTGACAAGAGAGGCTAGAGAGCTTCTGACACAGAAAAGAAGAC
TCCGAAGGCGAGCAATCCGATCTCAAGACCCCTGGGACCGACTTTTATGGAACCGTGCCGCAAAGCAACT
ACGAAACGTCCTCAGAGAACTTCGAAGCAACTTTTTTGAGCAGAAACTAGCTAGTATGGACTACACAGTG
GATGCTGGATACTCGCTATGGAAATGCACCAAGTCCCTTAAAAGACAGCCGTTTAGACAGGTTCCTATAA
GGTGTCCGGGAGGTGAACTTGCTAAAAATGAAGAGGAGCAGGCTAATTGTTTTGCAAATCATCTGGAGAC
AAGGTTCACCCACTTCCAATTCGCTACAACGGAGCAGTATCAAGAGAAGCTTGATAGCCTAGAGACACCT
CTGCAAATGTCACTACTATTAAGCCCATCAGGGTTGAGGAAATTGTCGAAGCTATCAAATCTCTCCCGTT
AAAGAAGTCTCCTGGCATCGACAACGTTTGCAATGCCACACTAAAAGCACTACCTGTTCGAGCAATTCTC
TACTTGGCGCTGATATATAATGCCATACTCAGGGTGCAGTTTTTCCCAAAGCAGTGGAAAATGGCTATGG
GAACGACTGATTGCCAACAGATTAAATGACATTATGACCGAGCGTCGTATCCTGCCGGATCATCAGTTTG
GTTTTCGTCAGGGACACAGCACTGTGGAGCAGGTACACAGACTGACAAAACACATCCTTCAGGCCTTTGA
TGACAAGGAATACTGCAATGGTGTGTTCATTGACATGCAACAGGCATTCGATAGGGTCTGGCATGACGGC
CTTCTCAGCAAAGTTAAAAAGTTATTCCCAGCACCATATTTTGGCGTCCTAAGATCATACTTGGAAGATC
GGAGATTCATGGTCAGGGGAGCTGGAGTTATGAGAGCTGGAGTTCCGCAGGGCAGCGTACTGGGACCGTT
GCTCTACTCAGTATTTACTGCAGATCTGCCCTGCCCAAACGCCTATCATATGGCAGATCCCAGGAAGGCC
CTACTTGCTACGTACGCTGACGATATTGCCCTACTGTACAGCTCTAATTGTTGCAACGAGGCAGCAAGGG
GTCTCCAAGAGTACCTCACCACTCTGGCTGCATGGTGCAAAAGATGGAATTTAAAGGTCAATCCGCAAAA
GACCATCAATCCCTGCTTCACCTTGAAGACCTTAAGTCCCGTCACCGCACCTATAGAACTGGAAGATGTA
ATCCTAGATCAACCTTCACAGGCTAAGTACCTCGGGATTACCCTTGATAAACGGTTGACTTTCGGCCCGC
ACCTGAAAGCTACGACTCGGAGATGTTATCAAAGGATGCAACAACTTCGATGGCTGTTAAACAGAAAAAG
CACCATGTCACTGAGAGCCAAAAGAGCAGTCTACGTCCACTGCGTAGCCCCGATCTGGCTGTACGGAATA
CAGATCTGCGGTCTTTCAGCAAAATCCAACTACAACCGCATTCTGGTATTGCAAAATCGTGCCATGCGTG
CAATTACAGACTGCCCATACTATGTACGTGGCACTACCCTTCACCGTGATCTGAATCTTCATACAGTGGA
AGAGCAGATCTCCAGGCACACCAGCAGATATAGTGATAGACTAAGACGACACCACAGTATACTTGCTAGA
CGCTTACTCCCTGCTAGGCCTCTAAGGAGATTTAAAAGGATGGGTTTCGCCAAAACACTTGGACAACCCT
AAAGACCCCCTCGAAATATGAGACATAGTTGTAAGTCCTCACATGATTAGTGAGAGGTTTGGTTTTATCT
TTTATATGTTAATTGCGCTGTTATGTTACTGTTACTGCATTGTATGGATTCATCGCTTCTAAATAAATAA
ATATAAAAAAATAAAATATTCAATGATATGGGAAAACCGCAAGAAATAAAAGCAGACAAAGACTCAGCTT
TTATGTGTATAGCCTTACAAAATTGGTTAAGATCTGAAGGTGTACAAATTTCTATAACGACTAGCAAAAA
TGGCATATCTGATATAGAGAGATTCCACAAGACCCTATGTAGTTAATTAGAATTCCAATTACTTCTGATG
TAGTTAATAAAGTCTCAAAACGCAGTTGGTCATTTTATCTTTATTTGGTTTTTGTTAAGCGAGTGTACAT
TCCAGATCTATTCCTGATTTATAACTGATCTTAGTGTGGTCTACAGGCAGATCTCTTGTGACAGCCAAGT
GCTGACACTAGCAAATTCTGCAATATGTATGTATGAAGTTCATACTCGATAACCAATGGGAGTCGAGTGC
GACCCCTAAAGGCGTACATGCTGAATTCGCATATTTAGTATTAGGGTGTATCTAAAGATCTACTAGGGTG
ACCCTAAGGAATTAGGGTGGTCCTAAGTTTACTTATTAGTCGACTTATTATTATGATTCATATTATAATT
ATTATTAATATTATTATTATTATTGTTATTATTATTGTTATTATGTTCGTATATACTACATCTCCCTCCT
TTTGAAAAATAACGTAATAACATGAAGTTATTTTCAAGTATATAATAATTTTTTTTTTTTTTTTTAAATG
TACATTAATATTTGAAATGAATGATTAAAGAGATATTAAAAAAATATATATATTTTCATTATATTTTGCA
AAGTAAAAGTTTTGTATTATAATGTTTTTATTGGTTTTTATTTTATTTGTGGTTTTTTATTTGTGGTTGG
CCAACCAAACAAAATGTATTATGAATTAAAAATTTTTAACCTATCTTTATGGACTATCTGTTTTTTATTT
TTATTTCCTATAATTGTAATGTTGTCATTATCTCCTATTTCTGAAACTAAATATGGTCCTAAATAATTAT
TGTCAAGTTTATGACCCGTTTCGTTTTTAAGTAATATCTTATCTCCTATCTTTAATTCAAAGTTACTAAT
ATTTCTATCATATTTTATCTTTCTATCGGCTTTTGCCTTGTCTAACATATTTTTAGCTCTTCTATATGCT
ATTTCTAATCGTAGCTTAACTTCTTTTGAATAGTCATCCATGTTGTAAATAGGATCTATTCTGTCTATCC
TGTTAAAATCTATGAACTGTCTTGGTAATCTTCCAAATACTAATTCATATGGACAATATTCATGAACTAC
CGATGGTGTTGTGTTGAAACAATAAGTAAAATATTGTATCCATATATCCCAATCGGTTTTGTCAACAGAT
ATATATGAGCGAACATACTCGTTGAAAGTTCTGTGACTTCGTTCTATTGTTCCTAATGTCTGGTGATGGT
GTGCTGTTGAAGTAATGTTTTTTATCTTCATATATTTGCATAGGTCGTCTATAATTTGGTTTTTATATTC
CGTTCCCATGTCCGTTGTGATTGTTTTCATTGGACCGTACTTTAGAATAAAATTTTCGAATATAGCCTTA
GCAACTGATTTTGCACTTTTATTTGGAATTGGTACCGTTACCAAATATTTTGTTAAATCGCAAATGATAG
TAACAGCATACTCATTTCCGTTTTCTGATCTTGGCAGTGGACCAATGGTATCTATCAAAACTTTATCAAA
TGCTGTTGCTGGCGTTTCTGTTATTGTCAACGGTGTTTTAGTATGTTTTGTAGTCTTGGCTTGTTGACAT
TTTAAACATGTTTTAACATATTTACTTATTGCCTTTGTCATTTGTGGCCAATAATAATAGTTTTTTATTT
TCCTCATATTTAGAGTCATCTGGCAATATACCTTTGTCAGTACACTTGTGACCTAAATAAGTAACCTCTT
TCATAAAGAAAGTGCATTTTTCTGGATGTAATTTTAAATTATGTTGCCTACATAATTTGAAAACGTCGGT
TAGATTTTTAAGCATGTGCTTTTCAGAACAGCCTATGACTACTAAATCATCCATATACAGAAATGCTTGC
GAAGGCGTTAAACCTGAAAATGCAAGGGTCATCATTCTTTGGAAAGAATTTGGGGCTATTTTTAAACCAA
ATGGTAATCGCGTGTAGCGGTATGCTCCCGTTGAAGTTGAGAATGATGTTATATTTCTTGACCTTTCGTC
TAATTCTATTTGATGGAATCCTGACATCAGGTCTAGGCACGAGAAATATTTTGCTCGGCCTAATTGATCA
AGAATATCTTCTATTCTTGGAAGTGGGAATTTATCTGCTAGCAGTTTCTTGTTTATTTGGCGATAATCGA
CTACTAATCGCCATCTCTTTTCCTCCGAGTTAGGCAGTGATTTCTTGGGTACCAAGAGAAGAGGGCTATT
ATATTCTGAAATAGATGGTTCGACAATGCCATCTTTTATTAATTTGTCAACTTGCCTTTGAATTTCTGGT
TTTTGACTTTCTGGCATTCTATAGTTTTTGATATAGACTGGAGTTTTGTCATTTAATCTCAATTTTTGCT
TGTAAAAATTATTAGCTGATATGGTTTCTGTTTCAAGACCAAAAATATCGCTATATTCGGTGCATAATTT
TGTTAAATCGCTTTTGAATAACGATGGAAATTTAAGAAGTTTTAATACTTCTGAAGTTCTTTGTGCACTA
TTTTCTATATTTGCGTTGTATACATCATAATCATCCAATGATTCGCTTTTTATATTTGCGCTACTAACTA
TAGCGTCTATTTCAGTTGTATTAATAATTCGAATCAAGACGTTCTGAGTGTTTACGAGTGCACTTGCGAT
TATTATGCCAGGTTGTAATTCCTGGTTGGGGATGAGGACATGTGTGTCAGTAGATGTTAGTTGAATCTTT
CGAATCACTTCTGATCTAGCTGGCAAAATTATTTCATTATCTAGTGAATGTATAATAGGAATGTTTATGT
TCCTGAAATTTTTGGGCCTCAAAGTGAACCAATCTTCTTGGTCGTGGAATTCCAAAATACAATTGTATTT
CTTAATGAAATCCAAGCCAATTATACCATCCCCTGGTATAGGAAAATTGTCAGGTACGATATGGAATTCA
TATGGTATTGCTGCATTAGCAATACACATTTCTAAATGTAGTGTACCTAGAGACTGAATTGTCCCTTGCC
CTATTCCTGATATATTTGTTGTATTTTTTGGATTTAAATCGTTAAGATTATTGTTTCTGCATTTAAGCAG
GGAAATTTCTGCACCTGTATCTATTAAAAGAGTTACCCATGAATTGGTACTCATATTCTTCAATCGTATA
AAAATGCTTAAATTGAGATTAATTTTGTATAATTTTATTGTAGATTGTCGCTCAAGGGGGTATGTTCGTT
TTCCGATTGTATGTTTCGGACATTGTGGGCATGACTTGTTTTATAGTTATGGTTTTGGTTACCTCTTGAG
TAACCTCCACCTCTATTATAATTTTGGTTACCACCTCGTCCTCTGTTTCCACCATGGTAACCACCTCTGC
CTCTATAGTTGTTATTGTAGGAGTTATAATTTCCTCGGCCATTACCTCTGTTTTGGTAATTTCCTCGGTA
ATTATTACCTCGATAGTGTCCTCTATTATTATAGAATAATACACTATTTGAATTGCCGGTCATTTCTGTA
CTGCAGTGTATGTATTTTTCAATCACGCTATTCATCGTGTTGAAATTTCCAGCTTCCAATATGGTTTTGA
GCTTATCGTGCCCACAGTTCTTGGTCATTGCAGATATGGCTTCCTTTGTAGCGAATTTGTCTGCATTGTT
GGAATCTAAACCATCATCTATATAGGCTGCTTCGAGCAACCCACGTAGGTTTTCTATCTCCGTGGTATAT
TGCGCTGCAGTTTTGCCGCGCTGTTGTGTACTAAGCATTTTTGCTTTGATGACATCGGGCGATTCGCCTT
TAACTGATGCTTTTAATAGATTTATTATACCGATAATGGTCTTTTCATTTTCAACTTTGTGTGATAATGG
ACCAAGTATCTTTGTCTTGATTACCTCAACCGCTAGCATCTCCTGATCTCCTTTTGTCAGATCTATTAGC
CGGAGAGCCGTGAGGAATCTATTCAAGTTTAACTTTTTGCCGTCAAACTCAGGTATTGTGGACGAAATTT
GTCGCACATATTCCCTTGCTGTTGCGGCAGAGTCTGTCATTTTGTCCGTTTCCTGTATTCTTATTCCTGT
ATTTGAATCTGAAAGTTCTTCTTCAAGTAATTCGGGTAATGTTATTACCGCTGGAATTGCAAGATCGTGG
AGATCCTCTTCTTTTATTTCTATTTCTGATTCTCCTACACTTTCGATATCCTCACCGATCTCAGCCACTA
TAGGTGTGCTTAAAATCGTTGGGATTGTAATATTTAAGTTGTGTCTGTACTTGACGTTTAACAAGTTCTC
ACGGAACCTGTTTAGAAATTTTACTGCTTGTGATAAATGATTTTTTGTTAATCTTTTCCTTTCTCTGTAA
ATTAATTGGCGTGCTCCATTAAAGCATCTTACCAATATCTGCGCATGCTTGTTGAGAGTGTCTTGTTGCA
CTTCTCTATTTGGTGTCATGCATTTATAAGACTTGTCAAAAGTTGTTTTAATTTCTTTAAGCTCGTTTTG
TATTTCTTGCCAGTCCATTTAAAGAATACTATGGATTTATCTATGCAATCGAACTTTATAAATTTTGGCC
TCTTTCAAATAGGTTTCTTCAATAATCTTTTTTTTTTTTTTTCATTCTAGTTTTCTGATATTAAAAATAA
AAATTTTAGATCATCTTAATTCAAAATACATTTTGGATGTTTTTTTTTTTTTTTTTTTTAAATTTTATCC
AAACTATTCTCTGCTTTGCCTATATAACGCCTCTTTATTATCTTGTTATGCTTAACATATAGCGTTAATA
TAAACTGAGCGACTGTTACGATCGTCATGATCAAAAGGAGTAACCACAGTGACTGAATGTCATCTGTATG
GTCGACTATTTTTAAGTTATTGACCACATTGGCCGTATTATCTTTTGTCTGACTATCGTCAGATCCAAAC
CAACCCATTTTTGTATATTTTTATTTTTTTTTTTTGTTTTATTTTTGGGTTTTGGTTTATTTTACTTTAA
AAATATGTTGTTTTGATTTTTTTTTTTTTTTTTTTGTTCAATATAGTTACATTTTCCTACCTAGTTGGTG
TATGGCTTTACGGGCCATTCTTCTCATCGGGCAGAAAAAGTTCCGCTCAATGTTACAATATTTTGTGTAA
TATTAATATGCAGCGCAGTGCATCGAGGGTGGTGTGCCACGCAGGGCAACAAAAAAAAATATTTTATTTT
TCAGCTCCTATTTGCTTCACTCTGACCCTCCTTGCGTCAGCTGGACGTCGCCGGGGTTGGCACGCTGACA
CTCCCTCGATGACGTAATGAGCGGGCTGCTCACCACGTTGATGATGATTTCCTCATTTAGGGGTTATGTG
GTGGAGCTGCAATGTCTGCACGTATGTTCACAATGCGGTGTGAACAGTGGTCCCTCGCAGTCGTTCGGGC
ATCTTTTCTTGAAAACAGGCAGGCTTTTCGGATTGGGAGTTGGAGTTTTGTTAATTGTTAACGATTTTAT
TTGATTTTCTGAGTGAGCGCGTGTGGTGGGGATTTTTTTCTTGAGATATTCGACACAGTGGTCTAGCTCA
GCTTGTAGTTTTTGAGCTTTCGACCATTGGGGTGGTGGAGTGTTCGTATATAATAGCCACTTTATGTGCG
CTATTCTCTTTTTTATATTATGTCGAACTCCGCCCCTGTTTTTTCCCATCACACTGACACTCTACTCACT
CAGATCGCTTTTTTCTTCATAATTGCCGCCGTCTTGGTGGATGAGCATCGAAGTTGAAAATTATCACAAG
CGGTTTCCTTTAGCTTCTGCTACAACTTATAACGATCCTTTGTCACGGTCGCCATGTAGTTAATTAGAAT
TCCAATTACTTCTGATGTAGTTAATAAAGTCTCAAAACGCAGTTGGTCATTTTATCTTTATTTGGTTTTT
GTTAAGCGAGTGTACATTCCAGATCTATTCCTGATTTATAACTGATCTTAGTGTGGTCTACAGGCAGATC
TCTTGTGACAGCCAAGTGCTGACACTAGCAAATTCTGCAATATGTATGTATGAAGTTCATACTCGATAAC
CAATGGGAGTCGAGTGCGACCCCTAAAGGCGTACATGCTGAATTCGCATATTTAGTATTAGGGTGTATCT
AAAGATCTACTAGGGTGACCCTAAGGAATTAGGGTGGTCCTAAGTTTACTTATTAGTCGACTTATTATTA
TGATTCATATTATAATTATTATTAATATTATTATTATTATTGTTATTATTATTGTTATTATGTTCGTATA
TACTACACCTAAACGAAAAGCTAAGAATCATTGGTAGCGAGCAAGATATTGAAGATAGGTGCACAAAATT
CGAAACAATTCTATACATATACAATCTTAAAACTAAACATAATAGTACCAAAAGATTTCCAGCAGACATT
TTCCTATATGCAGGCAGCCCAGACTTTAACGTACAACAAAATAAAATCGATAAGATAGAATACCTCAATA
AGAATAGGCACGATTTTGAAGTTGATATAAAATCTAGACAGGCCTCACTTGTAAAAAGTAAAATAACCAA
TCCATTCAAAAAGACAGGAAGGATTGAACAAGTAGATGATAAACATTTCGAAGAAACAAACCGTGGCAGG
AAAATCGTTCACTATGAGTCAAAATTTAAGAAACAGTAAAAGTTTAATAAGAGCAAATATGATAATTCCA
GACCAACCAAAGAAGCACAAAGTACACAACATACTTCTAATAATGCTTAGTTGCATACTATCACTTATCA
CCATGGTCAAGTGCAACAGTATAGAAGTAAATCCAATAAGCGCGAAAAATGTATATCTTATATTCCAAAC
AGGAACAATGGAGATTCCAACCAGCTATGAATACCATTATTTAAGCATAAACATAACAAAGACCATGCTC
ATGTTTGAAGGTATAGTAAATGAAGCAAACAACTATCCTAATGTACCACAAATACAATATTTAGTCGACA
AATTAAAACGAGAAATAAATGGGTTAAGAATTATTAGTCGAAGTAAAAGAGGTCTTTTAAACGTAGTAGG
AAAAGCATACAAATACTTATTCGGCACATTAGATCAAGACGACAGAGAAGAGTTAGAAGAAAAAATAAAC
AACATGTCAGAAGACTCTGTAAAAACCCATGACCTAAACACGATTCTAGATGTAATCAATAGTGGTATAG
ATATAATTAATAAGCTCAAAGTAGATAAAGAACAACACCAACAAATTGCGGTACTACTATTTAACCTAGA
GCAATTTACAGAATGTATAGAAGACATAGAATTGGGTATGCAATTAACCAGACTAGGAATTTTCAATCCA
AAGTTACTAAAGCATGACTATTTAAAACATGTAAATTCAGAAAAAATGCTAAAGATAAAAACGTCAACTT
GGCTTAAAACAGACACGAACGAAATTTTGATTATTTCCCAATATTCCAATTCCAATATTCCAATCCGATA
AATTCTACATATTTGATAAACAAGTATTCCATAAAGATACCAATAGGGTAATATTCGACAAATGTATTAT
TGGAATCATCAAACAAGAGCAAACTCAATGCAAATATATTAAAACACAAAAAAAAAAATACCAAATAAAT
TATATAGAACCAAATATACTATTAACATGGAATATTCCTGAAACAGCTGTTAACCAAGACTGTATAAACA
ATAAAATATTAATATCAGGAAACAATATCATTAAAATTAAAAATTGTACCATGCAAATAGATGAATTCCT
CTAATAATCTAGCAGACTTTACACAAACAATTTATATCACCAACAATGTAACACGTCTAGAACCAATAAA
TCACTTACAAACGAGAGAAATGATAGAATCCCATGTAAAACACTATAACTTTTTCCAAATTATATGCATT
ACAACGTTCGTCATAATGATAATTAGTTTGACTCTGTATGTAGCATATAAGTTTAAAAATATACCTAAGA
AAATTATTGTCAAATATCGAAAGCAAAAAGAACACGCGCACCTTGAAAATAATGTCAATGAGAATATTCA
ACAAGGAAATAATATTACCTTATACCCAAATTTAACGACCTGAGGACAGGCCAAATTCAAAGGTTGGGGG
AGTGACATATCCATAAGTCCCTAAGACTTAAGCATATGCCTACATCCTAATACACTTACAACATATACAC
CCCAATACAACATACACTACTCCGGATGTACCCAACAGATACCAGATAAGAATAAGATTGTTATATGATC
CTCGAGAATGGAAAAAACCCCAATTCTAGATAAGTCACCCACTGGTAGACTAAACATCCGTCCCCTAATT
TAAACAATTCCTTGCTTAAGCCTCACCCCATCGTCACGTTCCCACGTTCAAAGCTCGGAGCCGCAATCCC
GAAAAACAAAAGTATCGATTTCAATAAACAAATTATAAGAATCTAAGAGCACTTGTATCCAAGAGCAAAT
GCACTTGAATACAATTGAATACAAGAGAAACGCAAAGCTTTTTCTCTTCACGATCAGAATCCTAAAGTCT
AAAGTCTATATTGGAAAAGCTCGATACCGAGGCTTGAACGTCAATCAAATCAGAATAATTATCAGAGTTC
AGTTTGAGACCTAATTGTAAAAGGTCGGTGTTCCTCTCAAATAAAAAGTTTTGTAATCATTTAGTGAAAT
AAAAATTATATTTTTTCACTTATAAATATTGCAAGAATTTAATTATATATATATATTTTTTTTTGAGCTG
ACAATTAAAATAAGATTATTTTGATTCTTTCTCTGAAAGAATTACTATTTTTACATTTAAGACCCAGTAC
CATTTGCGCCATAAATAATAGAATATGAATTTTGTTCTCTTATTTTTTTTTATGTTATAAATAGTCGGCA
ACAGAAAATTTTATCTCATTGAATCTGGTTTTTGGTCCTGAAAAGGACCGATTATAGAGTACGCTAGCGC
TTTATCTGCAAGTTAATGCCGTGTCAGCTTAAGCACGCTCGCCGCGAATGCGTCGCGCTAACTGGATGTC
TTTGGGCATTATGGTGACACGCTTGGCATGAATGGCACACAAGTTGGTATCTTCGAAGAGATACCAAGGC
TTCGCTAGCTTCCTGCAGAGCCATAACCGCCGAGCTCTGGAATCGCAAGTCCGTCTTAAAGTCCTGAGCG
ATTTCACGCACCAGACGCTGGAAAGGCAGCTTGCGGATTAGAAGCTCGGTGCTCTTTTGGTAGCGACGAA
TTTCACGCAAGGCCACGGTTCCAGGGCGATAGCGGTGGGGCTTCTGCCTGTTACATGCTTTTCAACTGAT
CTAGTATACCCTTTTACTCTAAAAGTAACGCGTATGATAAATGTCCGGCGTTCGTACTCCTTCAGGTATA
CCAAGGTGTATTCCTAGCATTGATTTGTGGAGAGTAATTTATTAGTAATTATAATTGGAGAGTAATCTAA
TTAGTAATTAGAGTAATGTGTGAGTAATTAAAGAAACAAATTGTAGTTTATACCGCATATAATAGAAAAA
ATACAAAAACCGTATTATATTACAATCTTTACGTAAATAAATAGTTTGAAATATTTTTTGTATGATTTAA
TATTATACAACAAATTGCGTGGTTAAAATTTTTTTCAATTCTTTGCTAATAATTTGGTCGTCCTGAAAAG
GACGGTTTGATTGACGACCTTGTGCAATTGTGACGCCGGAGAGCAGCTTGTTTAACTCCTCGTCGTTCCG
GATGGCCAGTTGCAGATGACGCGGAATAATTCTCGTCTTCTTGTTCTCACGAGCAGCATTGCCAGCCAAC
TTGAGAACCTCAGCGGCCAGATATTCCATTACGGCAGCTAGGTAAACTGGAGCGCCTGCACCAACACGCT
CTGCGTAGTTGCCCTTCCGGAGCAAACGGTGAATACGGCCCACAGGGAATTGAAGACCGGCACGGTTTGA
GCGGGACTTTGCCTTTCCCTTCACTTTGCCACCTTTTCCACGTCCAGACATTTTGTTTCATTTATTTTAA
TAAATTCACTTTACACATGGAACACGAATGCTAGTCGAACCCCGACAGGGGAATATTTATAGTTTTCCGT
TTGCCAGCGCGTTCAGTTAGGGGTGGGTGACTTAGACCTGAATTGACTGCTCGAAAAAAGTATAAACGTG
AACGCGTTTGGGCCCACGATAAGTGAATTGTGTTTGTGAAAATATAAGTAACCTGAGCAATGCAGCCTTC
CCACAATATGGGTAATTGGGTAATGTTCAAATAAATACCAAAAAACGGAAACTAAAAATGAATGAATGAA
ACTAAATAATAAATAATATTTTCTTAAATTATTAATGTGTATGTTTTAAAATAATTTGTTCTGAAATCAA
TTGGATTCCTCGCCACATATGCATTAGCCTCGATGTAGTCAAAAAAAAAATAAAATTAAAAATAAAAAGC
AACAATTTCTGTATTATCCTTTTGTATGTAATAGATATTAAGTTCGCGAAACAAAATTAACCAATTTCCA
GGCTAATTTTATATAACTTTTATTTTCTACTGTCCCTTCGACAGTGTCCATTGTCCCATACGACATCTTT
AATGTCGGAATAGAGTTTGGTTGTTTACCCAAATCCCACTAGTATAAAACAGCTGATCCCCAGACAAAGA
CAACGATGACTATTACATGATGACTACGCCATCCAGATGTGGGGAACTGCCGCCAAATCCCAGCTCAATA
GGCTCCGTGTGGTCCAGTCGAGAGCTGCACGTCACGCATCTGGGCTCCCCTTGGGGATCAGATTAATTTT
CATAGCAGCCGTTATACCGATAGGCTTATGGTCCACCCGAACCGACTGGCAAATATCCTAGCTAATCCCA
TCTCCCTCCGAAGGCTGAAGAGGGTACACCCCACCGATCTCCCTACCCGGAGGATAGAATAATATATTAC
ACATTAAGTAATTAATAACTAGATAAATTTTTCCTTTTCTACTTAATAATTAAGAAATCACTTGTCCTCC
AGCTGTATATTGATATATGTGGCCCGAGATGAATTTCAGCAAACTCTTTGTAAAAGTGGTGCTTTATACG
GTTCCTAATTAAAATGCCGGTCCCACCGTGTGCTCTACCATCGGGGTGATTTGTACCATAGAAGTGGTAA
TCTCTTATTTGAAAATTGTATTTGCTTGTAAGATGAGTTTCGGAAAGAAGCATTACGTCGATATGCTTCT
CGTGTAGGAATCAAGTTTGCGCTGCGAAACGGCATTGGCGTTCCACGTAGCCTATGCGTAAGGTAGGCCG
TTATTTATTTTGATTTTTGGGAGACAAGCATTTCTATCAAAAGGTTTTGATCACGCATCATGTCTTCAAA
CGAATTTACATTGTACATATTAGGGTAGTTTTTGCCAATTTCCTAGCAATATGATAAAACAAAAAATTTT
TTAAAAATTCGCGCCCTGACTATTATAATTTTAAAGTTTTTTAAATTTGTTTGTTAAAATTTTTATGTTT
AATTCTAATTTGTCTCTCATCTGACAATTTTTTAAAAGCGAAATATTTTTTTTGAAACACTTTTAATGTT
AATGTTACATCATTTTAAGTCAAATGACTTAATAAATATACTAATTAATTAAAGGAAGTACAATAGAAAT
TATTATAACTACTGTAATTTCATAAATTTCATAAAAATATGATAACTAGAATTATTCTAGTGTCTTTGCT
TTGTTCATATCTTGAGGCACGAAGTGCGGACACAAGCACTCAACAATCATTGCCTAATTAATTTTTCACA
CGCCGCAAGATGAATACTCTAATGACAAATATTCTTATATAAAGTCATTTTTTAAATTTATTTTTGTGAT
AATATGTACATAGATTTGGCTATTTCTATTCTATTTTCAAATAACAATAACGTTAAGGCAATGCAAAACA
AGAATTTTTCGCATGGTGCCAATTGATCAAAAATAATATAGATTTAGGCCAAAGAACTTCTAAGGTGAAG
GGCATATTTTGTCAAATTTACAATGCATGTGAATACGTGTGCACACATACAGATGTCTGCTATCACTTTG
TGCGTTGAAAAGAGCTGTTCGCTGTAGCGCTCTTTGCTCTCTCGCTCTCTAACAAAAATTCGAGAGAGCT
TGGAGCCACATCTAGAGCCACGGCGAAAAAATCGTGTGCCAAAAAATCGTATGGCGTTACGCATCTTGTT
ATTCTAGTGTCTTGGCTGCCAGCAAAGCGAAACTGTTGTTATTTACGGGCGCTTCATTGTTGATCAAGGT
AGTATTATCGCGTATATTTTTCGGCTTGTTTTCTGTATCGGAATTTTTAGGGCTGAGCTTCCGCTTTATT
GTACGGGAATTTACTGGTTTCGATTTTGTCGAAAACGACCAGAGATATAGTGCAAAGAGGGAATACGCAG
TTATTAATTTGACGCAACGTGATAGGCAAAAAAACGAAGACTTGCATGTACACATTTTTCGTAATTTGAA
GATGAACAGTTTACTGGCGTCTACCAAAGACACTAGAATATTCTAGTGTCTTTGCGTCTACCGTAGGCGA
CAAAGTCAAAACTGACGATGAAGCAGACAATGGAACAAACGGTGAAGCAGAAAACTTTATGTTCCGGTCG
CCGAGCGGGAAAACGAATGTCGAAGGAAGTGATGAAAAATTGCAAGGAGTAGACGAGATAAGTACTAGGC
GCAACTTATTTACTGAAAACGACAGAATGTCGAAGGCAGAATGTCGCGACGTAGAAGAGACGACGCTCTC
TCATTAGAACAGGCGAGTCTCATGTATTTGAATGACTTTCAGAAATTTCTGCTTGCAAAAAAAACCCTAA
AGGGAATTGAAAACTGTTTGTGTTGAGTGAGAGAGGTTTAATTTCGTGGAATTCTCTCAAAATACCTATC
CGAATTTAGGTCGAGTGTAAGCAGTAAGCTAATTCACGAGCAACTCGCGCAACCGAAAAGGGGGCAACAA
CAAGTGTGTTTTCGAGTACTTTTATGGAATGAAAGATATTACTGCTCGAGGTAAAATCAAAGATACAGTA
TTTAATTGACGGCATCGACGAAAATGGTAAAATAAAACAATATTATATGGTGCCAAAAATATGAGGTGCG
TGAGCTAATTTCGAGCTATGAACTAAATGAATCAAAAACAAAAACAACAAATGTAGAAATGCGTATCGTG
CTAAATAATGAATCGCTATTTCTCACGTCCACGCAGACTAGCTTTTAGAGAAACGCGTATTGTTGATGAA
CAGATTGAAGAGTGGCTTTAGAATGATATAATTGAAGAGTCAACATCAAGTTACAAGTTTACAAGTTACA
GTTAACAAAGTAATTGTAAAAGACCATTTCCCATTACCGCGCATCGAGGATCAGTCGGATCGTCTGCAAG
ATGCAAATACATACTACGTACACTGCGCGTCACCAGGTAGCGCCCCCTGAGCAATAACTTTTAATGTGAG
ATATTTCGAAAACGGTTTGAGCGAGAGCTTTGGAAATTTATTTCCCTTAAAAGTCCTTTCCTTAATTGTA
GACCAAGCGTTTTATACCGGTGATCAATTCCTCTTTAGTGGCATACCACCCTTGTATACCTTCTATTTTT
CTATTATATTAAGGTCTGGGGAGTATGGTGGCCATTCCAGAACTTTTACATTTTCACTTTGAATCCATGT
TTTTACCGAACGTGCAGTGTGGATTGGGGCATTGTCGTGCTGAAAATGCCATTCTAGATTTCCGAAAACG
TTTTTAAAGTAGGGAAATGCAATTTTTAATAATCTATGATAATCTTTCGCGTTGATTTTTGGTGTTAAAA
ACTGCAATTAACAGGGAACATTATAGGATATAGCGCCCCATACCATGACACCTCCAACCCTTTTTTTAAA
TTCATTCTATTTATTTTGGTTCCAAAATGAATCGTTCAGTCAATTCCTCTGAACTTAACCTAATGTGTGT
ATAAAGGTATATGAGACCAAGTGGTTTCTTAATTATTAAGTAGAAAAGGAAAAATTTATCTAGTTATTAA
TTACTTAATGTGTAATATATTATTCTATCCTCCGGGTAGGGAGATCGGTGGGGTGTACCCTCTTCAGCCT
TCGGAGGGAGATGGGATTAGCTAGGATATTTGCCAGTCGGTTCGGGTGGACCATAAGCCTATCGGTATAA
CGGCTGCTATGAAAATTAATCTGATCCCCAAGGGGAGCCCAGATGCGTGACGTGCAGCTCTCGACTGGAC
CACACGGAGCCTATTGAGCTGGGATTTGGCGGCAGTTCCCCACACCTGGATGGCATAGCTCCACGTTGGA
GCAAGTATGGCTTTGATTAAAAGAGCCTCCAGATTTTCTCGTCGGGTCCTGGCTAGCAAACGGTGCAGTC
TGTTAGTGGTGCTAGAGTATAGCTGCTTGATGCTAGGATCTCCTGTTGCGATGTACCGTCTCCTGAGGCG
CCTTTTGTGGGAGAGCAGCTCCCTAGCCTCCAAGCTCAAGATGGGAGCCCTCCTTGCGGTCGTGTGACGA
GCTTGATGTGGGGGAGGTGTGGCCCTCCGTGCTGCTTCCGCGATTGTGGCTGCGAGGTAATCTACATATT
TGCAGTAGGTGACAGCATTTTTGTGACACCTTTGAATAGCTAGGGGTCTTCATCCAGCTCAAACAGCAGG
GGAAGATGGTCAGATGACAGTTCTGTCAGTATTTGCACGTTGATTTCTTGCTGTCTGAATCCTTTGGAGA
CCCCGAAATCGATGGCACTTGGAGTGGCACTTGCTCGAAAGGGATAGCAAGTAGCTTCTCCAGTTGCAAC
GATGTCGATACCTTCTCCCGCCAGAGCAGAGAACAGCACCCTGCCTGTAGTGCACATCCTGTAGTTTCCC
CACCATCTGTGCTTTGCGTTCCAATCACCTGCCGCAAGGAACTTTGTGCCAAATTGAGCGATGATCAGCT
CAACGTCAGCCTCCGTCCACCTGAGGTTAGGAGGGCAGTATACTGAGGCAATTTTAAAAGTACCCCTGCT
TGCCGTCAGCTGGATAACTGCTGCCTGGATGTGATTTAACGACAGGGTGGAGAAGGGTTGATGGGAGATG
AGTGATCTGATAAGGATCGCCGCACCTCCGCGTTTGCTGTCATCCGGGTGCTTGGCAGTGTGGAGGGTAA
AGCCAGGAACTCTGAAGGTGGACCGGGAAACGAAATGGGTTTCCAACAGCAGGAGGATGTCGATTTTGTG
AAGCTCGATGAAGGCGAGAATCTCATTGGTCTTCGAGGAGGCCCCATTGGCATTCCAACCTGCTACCTTA
AGAGGACCCATTTTGAGCAGCAGAAGAAAAGGTGCGAATTTGCAGGAGCAGTTGCATTAGCGTTTTAACT
AGTGACATCATCCTGTCAAGCCTAGTAAACAGCTGCTTCAGCTTGGACTCAAGGTTAGCGCTTGCATGGA
GGACAGTAACGGCAGGCTTGGCGACGGGCTGAACCTCATATTAAGAGGTAGAGAGGTTGCCTTGTTGCGA
GGGGTATAAATCCGTAAAACGTTATGTCCTTCGTTTTGGAGGGTTGCGATGATGGGACTCCGTGGTGAAT
ATTGCGCATTACTATTTTGTAGGGTCGGCCCTCCGGTAGCTGATGGTGATGAAATAGGGATCCTTTGTCG
AGAAAGTGCCGGGCCACCAGCCTGTAGCTATCGGGGGAGTTGCACTGAACAGCGCAATCTCCCGAATTTA
GGTCCTTGATTGTATAGGAGTCGCCCACAAGGGCGTCCAGCTCGCTGCGAAATGCTGCGAAGTTCACCAC
ATTGGGAAACATCATTCTAGGCACCTTAGAGTGACGGCTTGATTTCGGGGCGGCTGGTACAGTTTGGTGA
GCACCTTTCAGCTGTTGTTTTGGTCCTGCTTTCCTTGCGGCACGGTTGATGGCGGTATTCGAGGAGCATG
CCTCGTCGTCGTCACTCGAAGATGTGGCTTCGCGATTGAGCTGACAGATGCACTGTTGTGAGTTGTACTG
GCAGCAGTAAAGCATACGTTGCCGCTCAAGGAGGAGGTGAAGATGTACGCAGATGAGATAGTCGAGCTGG
TGGAGGTCAGTGTGAAGGTCGAACTGCAGTAGGTGTTTGAAATACTGGTAGTAGCGAAGGCTGGATCTTC
ACTTTGCCAGCTCTTTTTCATTTGCTCCCGTATCTCTTTTGGGCCCGCGCCAGCAATTAGCGTCATCGAC
TCATAATCGATAGATTTTTACTGTGGACCGTTATCTATTTTCAAAAAATGCTTAGCGACGACTCGAACCA
GCTAGAAGCTTAAAGTTCTAGCGGCAGAGTATCTAAGACACGATCCAGATAGAGCTTAAAGATCACGCCT
TGTAAGTAGTAGTGTACCGTGGACACGAACCAGCCAGGGCTTAAAGCTCTTACAGCTCTTAAAGCTCTCA
CAGCTGATCGCCTCGTGAAGTTTTTCAGTGAGGCTTGAGCAGCCTCACCAAGTAAAGAAAAACGACGCTG
GCTATTAAAAGTCGCCACACTTTCACTTGCCAACACTTAATTTGCTTATGTTATCGTTTATTATACTTTG
TGCCACAGTTGTGGACTTGTTAAACTAAACTAAATGTTTAGCTTTTTTAATCACCCTTTGAATTGTCGAT
TTGCTCGCGTTTACACCACTTTATTCTCGAATTTTGGCGGAGGAGTCGTGGGAATTGGAAGCAATTCGAA
GTATGGACCTGCGATCTGCCGTGGTAACGACATGGTTATTGGCACCTTTATAGTTTTTTCCATAAGATTC
CTTGTTTTTAATAAAATTGGGTATAGTTTTGCGATATCTGCCGGTTTTTTCTGCAATTTTATGAAATGAC
AGCCCGCATTCATAGAAAGCAATGATTTTTGATTTTTCCTGCAAGATAACAACGTTCTTCTTCTTCCCAT
GGCCTAAATTAAATTCAAAACTGCATTTGGGGGCGCTAATCTGATGATGCAAAACACGTGCAAAGCAGAA
TAAAAAAGATAACTGTTCTTCTCTCGACCTCTTTTTTATTCTCAAAGAGAGAGGGAATATCAGTGAACAA
AAAGCATTAACATTGATAGATTTTCCTGCAATGGAAAATACAGAACTTAAGATGAAACGGAGGCGTACAA
GGGGGCGCTAATCTGATGACGCGCAGTGTATATTCTGCACAATCGATGCTGAATGGTGCCGAAAATATAC
AGTTTGTCAAGAAATTGTTTGCACAATGAAAATAAATTGTATTTAATTACAAAATTAAGGGCTCTTTGTT
TACCTTTATAGATTTTTTTATTTACATTTATTTGTTTATATGTTTTTTTTTTTTATCAATATGTAAAAAA
AGAATAAAAAAAAACTATTAAAAATGAATGAAATGAAAACTATTATATGCAAGTTTACACAGATTTGACA
CTGTCAAGAAATTGTTTGCACACTTCTCTTTTGTTTTCTATTTTGTTTCTATTCAGAGGAATTTCGATAA
TCAAACGGTAGATAATAGGCATTTACGCTTTATGCGTTGTGTGGGTGACCGATTTTAAGGCATTTGGTTG
TAAAATATGCCAAAGTGAGCATTGCTCCAATTAGATTTGTGAAATTTAAAAATGCCTGGCAAAAGATTGA
GTTTTAAAGTAGTCCAACCGATTTTTTATAATCACCATTTGGGAAAATCTGTTAAGGAATTATCAGAAAT
GTTTTCTGCATCGCGGAAAACAATTTATAATGTTATTAATCGCGCAAAAAACGAGGGCAGATTGGATTAA
ATTTTCCAACAGCGAAATGCGAAAAATTTATGAAACTCCGCAAATATCGGATTAGGGAGGAGTGCGATCT
GGATGTGTCACACAAAACAGTGCGCCAAGCCATACTTCCGCATACATAAGTACCACTCACGGGTAGCAAG
AAAGAAACCGATGCTGTCGGCAAGTAACATCGAAAAACGGCTTACTTTCGCTATCGAAATGAAACATCAG
CCAGAAGATTACTGGAATAACGTAATTTTCTGCGACGAAACCAAGATGATGTTGTATTACAACGATGGAC
CAAAGACACTAGAATAACGTAAATAACGTAAATATGTAAACGTCTAATCAAAAAATACTCCCCTCACATA
ATTTCCCTCCAAGAAACCCATATACAATACACTAATAACATTCCAACCCCAATGAACTACAAACTATTAA
CTAATATTGCCACCAACAGATTTTGGGGCGTAGCACTACTAGTGCATAAGTCAATACAATATACTGTCTT
CAACACAATAACCGATATAGAAGCAATAGCCATAAATATAGAATCTAAACTTATATTAAACATATTTTCC
ACATACATTTCTCCGACCAAAAACATTACTAACCAGGCACTCCAAAACACATTTAATATACAACAAACAT
GTAGGGGTACTATATATCATCCTCTTATTTAAATAAAACACAAACGCAGGAGTTGGCCTCTTTGGTTTAT
TTGATACTTCACGTGTTCAGCTTTAGCATGTTGTTGAATTCTCCGTTTGCGATCTGCCTATATGCTTGTT
GCTACAGAGCCGATGTTGCGAAACAGAGAGACTGCCACCCGAAAGCGAACAATGACATTATGTTTATATA
CTATGTTGCTATACTGAACTTATGTATGTGTACCTATAGCCTAGTACAAACACTATCTCTAATTACGGGA
GATTTTAATGGATGGCACCCATCCTGGGGCCACCCAACAACAAATAAACGAGGGAAAACAACTCAAAGGT
TAATTGACAATAATCGCCTTATTCTGTTAAACGACAAATCGCCCACACACTTTTCAACACACAAAAAGTG
TTTTCTTTAATTATATTATTAAGTCATTTGATGTATTTAATGATCCATTTTTATTATTTAAAATGCACAT
TAGATTCAGTTTTTTTTTTTATATTCCAATTTGATATTTTCAAACAGCGCGCAATTTCATCATATTGCTA
CGAAATTGGCCAAAACTCCCCAAATATGTAAATTCGTTTCTTCGATCAGAATTGATTTTGCCCCAAAATC
TCTTGCTGTTACTCACACAAGCAAGCAAATTCTATTTTTAAATTTTTTACGCTCTCAGCGTAAGCGGGCG
GACAGAGCGCAGTTTTTGGCCGTCACCAAAAAAGTGGCTGCATAATGCCAAATCAATGTATGGCCCTTAC
GCATCTTGTTATTCTAGTGTCTTTGGTGTAACTCAACTAATAAAAGCAATAAGAGCAGGTAGTGATATAA
CCTTTGGAAATTGTCGATGCGTATGCGATACGTATCCAACAGCGTGTGAACAAGAAAAAAAAAAAAAAAT
CTACTGCCAAGAGTATCGATCTAGTGAACCTGCAACAACTCTTTTTGCACGCGGTTGCGATGCCCTAGAC
ATTGCTACGTGTAGCCCAAACAATCCACTGCCTCGCATAGCATAGGGTATGTGAATTAGTTAGCTGTGAG
GAGTACGAGAGACGGCATTGCCAGCCACGAAACAGATTAAGTCGACGAGCGAATCCACCACTGATTACCC
TAATTCGTGACAAAGAATATCGTCGTATCAGAAATGTTATAGCACCATATACCTTCATACCTCGTACGAA
CTGTCTTAATTTCATCCAAAAGGAGCCAACAACTGCTTCGATGAGCCCAACGAACGCAACGATGGATAAA
ACTCTTAATTAAAGGATTAACGTGAGTAATTATTGTGAATGATATGACGTAGATGGGAATTTTCAGGTGC
TAAAACACATGGAGTATCGACGCGATAACTGTCGAGCGGCATAATCACTATTCTCACGTATTTTCGTTTT
GGTTTTGAATTGTCATCGAAACATCAACATGTGTAAAGTTCGCTAGAACTTAATATATATATTATATATA
TAATTACAACTTCGCGGTTTGTTGGTTTATAAAAAAAAGTATTTTTATTGATCAAAAACTTAAGCGAATG
TCGGAGACAAATTCACGTCTTACACAATTGAAGTATGAATAAAATCTAAATCTAATTTGCAAAGCGAACG
CTTAGCAAACCCTTGGCTGAGCTTATTTACTTCTTCATATTGAGCGTACATAGGCTCTCATTTATGTTTA
CGTTAATTAGGCGCTCTCTTGAGTGGATTGCGCATGGATATAGATCAGCCGAGTTTGAGCTACGTGGAAA
GTTTTGACCCTTAAAGCTGTGTTAGCAGTTTTGACCCTCTGGTGGGAGTCGCGAATGCGGCTGCGGATGT
TTATGTCTGTTGGATTGGGTGCCTTCTTGAGTGGATCACTCATGGGTACTGATCAGCCGAGAACTTGAGC
TGCGTAAGCGGTTTTGACCCTTTGGTGGGAATAACTGATTCGGCAGCGGATGTTAATGTTTACATTAGGG
TAGGCTGGATTTGTTATTGTCACCAGAATTTGGGTTCTTATTGGATACATGATTTTATGACTTATATCCT
AAGGCATTCTATGATTTTGTGTATGGCTGTTCCTATGTGGTTATGTATGTGTGTGTGTGTGTAAGTATAT
GTGGTCTTATACTATGGCACATATGCTACTTCCCCATCCTTTAAATTTAGCCTGTCCTCAGGCGGATATT
CTAGGATACAATACAGGATTAGTATCAAATACTGTATTTATATTTTCTGTTGTTGTGTTATTTTGTTGTT
CTATTTGTTGTGGATTCTCTTTTTTATATTTAACAATTAGTTTTTTGGGAATGCCTTTATATTTATAAAT
AAAATATAGTATAAGTGTAAGTATTATAATAGCAAGTATAGTTAATGTAATAATTTGTAATGTGTTGTAT
GTATTAGTGTGTTCTTTAATTATTTCTTTAGCATTTAGATATGATAATGGTTCTAATTTTGTTACATTGT
TATTGATATAGACCGTTTGTGTGTAGTCTAGTGTTGTGCTTGTAATTAATATGTTTTCTATTTGAACAGA
ACAATTAAAAGCTTTTATTATATTGTCTCCTTCTATTATAATTTCTCTATTAATTATACAGTTTTGATTT
AATACAATTTTTGATAATTTCCAAGTTAAAATTATGTTTGGTTCTACATAAGTTATTCCAATATTGTTAT
GTGTTTTTGAATATCTGCATTCTGTTGGTATTTGATTTAATATTCCTGTAATACATTTGTTTATTATTGG
TTTTCCTGAGTTTTGTTTGTAAACTTGATTATCTTGAATATAATATTTATCATTTACATTTTCTATAAGT
ATATTATTATCTTTGTCTGGATATGGTACGATGTTAAAAAGTGCAGTTTTTATAATGTCTCTAGGAATAT
GGGAAATAATAAGTATTTCATTTGCATCTGATTTTAACCAAGTAGAAGTTTTTATATTTAGCAATTTTTC
GGAATTTACATGTGATAATGGATCATGTCTTAATAATTTGGGATTAAAAATACCAAGTCTTGTTAATTGC
ATACCAAGTTCTATATCTTCAATGTATTCGGTAAACTGTTGTAAGTTAAATACTAAAAGTTCTAGTCTTC
TGTCACCTTCACTTATTGCGCTTAAATGGTTGATTACTTCAATGCCTCTATTGACTACTTCTATAACTTC
ATTCAATTCATTAATTTGAATACTATGTTGAGAAAGATCGTATATTTTTTGTTCTAATTCTTCTTTGTCA
TTTTGATCTAAAGTGCCAAAAAGGTATTTATATGCGGTACCTATAATATTTATTAAACCACGTTTATTGC
GTTTTATTATTCTTATTCCATTCATTTCTCTGTCTAATTTTTCAGTTAAATATTGGATTTGGGCTATAGT
ACCATATTCTTCAGCTTGTTTAATTAAATTTGCAAAAGTTTGTTCGGTCTTTGTTAAGTTTACGGACAAA
TAGTGATATTCATAGTTTATAGGTATATTAATTGATCCTGTTTTAAATATAAGATATCCATTTTTAGCTT
GTATCGGGTTCACCTCTAGGCTTTGACCACGGACGGCACGGATGAAACATATTATAAGTGTTATTATGAA
TAACTGTTTAATCGGACCCCACTTGATTTTCGGGAGTTGAGCTGGAATTGTATTTACTTTTATTAATTCT
CTTTTGTTTTTTAAATTTAGATTTATAATGTTCAACTTTTCTTCCTCTATTTGTTTCTTCGTAATGTTTC
TCATCTATTTGTTCTACGTGTCCTGTTTTCTTAAATGGGTTAGTTGTTTTACTTTTTACCAATGGTGCTT
GTTTATATCTAGTATCTACTTCATAGCTATGTCTATCTTTATTCAACTTATCTATTTTTGATTGTTTCTC
TTTTTGGGTGTCATATGCAGGTGTTCCTGCGTAAAGGAAAATATCAGCTGGTGTTCTCCCAGTTGTATTG
TGTTTAGTTTTGTGGTTATATACATAGAGAATAGTTTCAAATTGTGTTATCTTATTTTCTGGGTCGGACT
CACTATTAATGATTCTTAACTTTTCATTGACTGTTTTATGGAATCTTTCAATGTCAGAAATTCCATTTTT
ACTTGTTGTGATATTTATATTCACATTCTCGGACCTAAGCCATAAATGTAACGCGGAACATATAAAAGCT
GAATCTTTATCGGCCTTTATTTCGGACGGTTTTCCCATTTCATTGAAAATTTTAAGAAGAGCTCTTTTTG
CTTCCAGCCAGTCTCTACTACTGACTTCAATCAAAGCGGCATATTTTGAATAAATGTCAATGCATGACAG
GAACGTTTTATTATTGATTAAATAAAAATCTATAACATATTTTTCTCTGGGATTAAAAGTTTCTGGTGTT
AACTCATATCTTAGTTTAGTATCTCTATGTTCTGTTTTGGATATGTTACATACTTCGCATTCATTAATAA
TGTTCTGTATTAACTTTTGGTAGTCTGGGTAATAATATTTTTCTTTAAAAAGGTTAGTTTGTTTCTCTAT
TCCTGGGTGTAAAAGTTCTCTGTGACTTTTTATAATTATTTCTTTAAATTCGGAATATGTTTCAATGTCT
TTTAATTTGATGTTTGATTTCATAACTTTAGTTATGTTATTCGGACTGACAATTTCTATGTAAGCGTTTT
GAAATGTAAGGAAATCTATTTCGTTATGAAAGAAAATTACGCTTCTTTTGGTACATAAGTATTCTTTAAT
TAATTCCTTGGCATGGACATTTGTCATTTCTATGTAATGAATTTTAATTTTTGTTTTATGAAAGTATCTT
TTAGTTTCTACGTTATTATTATCGTCTTTTATAAATTCTATCTGCCTGTTGTAGTAATTAATTGGTCTTT
CCGTTAAGGAAATATAAGATTGGTTATCTTCTTGAGCACTGTGAATAGTAGCTTGTGTTGGTAACGAAAT
GTTACTGGAGGTTTCTCCTAGGAAGTTTTCTTCAATTTTTACTCTCGATAGAGCATCTGCTACATGGTTT
TCTTTACCAGGGAGATATTTGATATGATAGTCAAATTCATTTAATTTGATTTTCCATCTCTGAAGTTTCA
TGTTTGGCTCTTTAATTGAATCAAGCCAAACTAATGGCCTGTGATCACTATGGATCTCGAATTTTCTACC
AAATAAATAGGACCTGAAGTATTTAGTGGCCCAAACAATAGCAAGGAGTTCCTTTTCTATTGCGGAATAA
TTAACTTCATGTTCGTTCAGAGTTCTGCTAGCATAGCATATAGGTTTATGCTCTTGCGATAATACCGCGC
CTATAGCAAAATTGCTAGCATCAGTAGTTAGTGAAAAAGACTTTTTAAAATCTGGGTGTATTAATATGGG
ATCGGACGTTATTAACACTTTTAATTTTTCAAAAGCTAAGTAATAGTCTGAATCTTTGATATTTATAATT
GAGCCCTTTTTTAGTCGTAATGTCATTGGTTTTGCTATTTTAGCGAAGTTTGGAATAAATTTGCGGTAAA
AACCGCAAAGACCAAGAAATGATTTTATTTCCTTAGTGGACTTTGGTATAGGGAAATTCACTACGGCTTT
AATTTTTGCGGGATTTGGTTTAATACCATCTGTTGTAATTATGTGCCCTAGGAATTCAGTTTCCTTTTTT
AGGAATTCGCATTTATCTAGCTGTAATTTTAAATTTGCTTCTCTGAGCTTTAAGAATACCTTTCGCAAAG
ACATTATGTGTTCTTCCAATGAAGTGGAATACACAATTATGTCATCCATATATACGAGACAGTTTTTGTA
TATTAAATCTGCTAAGAGATTATTCATGCAACGTTGAAAAGTTGCGGGTGCATTTTTTAAACCAAATGGC
ATTCGAGTATATTCAAAATGACCATTTTTGGTTGAAAAAGCTGTCTTCGCTATAGAATTTTCATCCATTT
GTATTTGATGAAAACCTTTTGCGAGGTCAATGGTTGTAAAGTATTGGCAATTTCCAAGCTTATCCAATAT
TTCATCCATTACTGGTATTGGGTATTTGTCATCAACGGTTATTTCGTTGAGGTTGCGATAGTCAATGACT
ATGCGAAATTTCGATTTTCCCGATGCATCTGGCTTTTTGGGTACTACCCAAACAGGAGAGCAATATGGAG
AATTCGATTTTCTTATGATTCCTTGTCGAATCATGTCTTTCATTTGGTTTTCGACTTCTTCGTCGAAGCT
TTGTGGGTATTTATATGGACGTCTGTAAATTGGGTCTTCGTGTTTAGTTGTTATGACATGTTTAGTTGTA
CTTGTGAAGGTCAAATTTTCACCTTCTTTGTACTGTATGTCACTAAACTCGTATAAGACACTGGTGAGGG
CTTTCCTCTCTTCATCGTTTAGATGATCAAGTCGAAATTCATTTGTTTCATTGAGTTCGTTGTCAATTAC
ATAATTGACATACTCAATATTTGGGGAATCTAATAAGTTTTCTTTTAAACTCTCTTTAGGTGTTTCCTCT
TCTTCGTTAATATCTTCAAGTCGCAATTTAAATGTGTATTTATTTAAAGTGACTGTATTTGATGTATAGC
ATATAGTTGCTTTGGAGTCTTCCAAATATTCCCTGCCTAACAAAATGTCGTATTTTTCTGAGAATTTATG
TAAATAAAATGTTTGCTTTGTCGGACATAATTTACTAGGTTTTAATGTAATTTTTGATTTTAAAATAATT
TGACCGTTTATTGTGTGTACATCTAATGGAGCTTTTGAGTTGATCGGACAATTGAAAAAATTTTTACTCA
TCAAATTTATTGATGAACCTGTGTCAATCAAACATTTAAGTTTGATATCGTTCATAGTTATTTGTATGAA
GGGGTATGTTCTTCTTCTACTTCTGATTCCGATCCCGAGGCAAGTTGATGAAAATTTTCACTGGTATCCA
TTTTAGACTGACCACTGGAACTTTCACGCTGCCTTTTTTGGGGCTGGTTAGTAGTAGAATAAGATGTGGG
TTTTTGAAAATTTAGAGCGTTTTGCGCTCTACCTTGTTCTAACTTTTGTTTGAACTCATTGTATGTCGCT
TGGTTGCTTTCAACTTTTTTTGAATTATTACTTGCATAATTATTTCGATTTTGACTTTGCTGTGCTTGAA
TATAATAAGGTTTTATACCTTGGTCATTATTATTTCCTTTATTCTTCTGAGAACCATTATTTTTACTACT
GCTTTGTAGTGTAGATGGACTGTTTAATTTGGCTTTAGCTTTTTCTGTATTTAATACAATTGTATCGTAA
AGGCCTTCCCTTTGTGCTACTTGTCTTAATAATGTTGTTGTTGTAATATCATATCTTGCTAATGTCATGA
ACATTCTGTCTGGAATTCTTTTATAAATTACATCTTTAATAGTATTAGCCATTGCGGCGGTATAAAGAGT
TGTATTTGTGTAATTATTTTCTAATGATAATTTACTTGAAATTTCGAACATCTTATTTTCTAGTTCTTCT
ACAAACTTACGAATACTACCACTCCAGTAGGTGTTGTAAAGTCTTCTTAGCAACTCTTCGTATGGGATTT
GGGTTTTAAATTCATCAATGAGGACTGATCGTAGTTCAGCCCAAGTGTTGCACTGTTGTAGCTGGGATAC
TTCTTGTGCATGTTGGGACAGCTGCCTCTCGATGGCACTGTAGAGTACACTATGTTGCCTCTTGTCTGTT
GTCGGGTATAGGGACATCACGAAGTCCACACGTCTCACAAATGATGCCAGTTCTCTTGTGGAACCGTCAA
ATGTTGAGATGTGACGAATCTGGCCCAAAGCCTGATTCAAATGTAATTCAGATAGAATCATAATTTGTTC
GCTGGGTTGTGCCATGTTGTTGGCTATAGTTGATTTTTCTTTGAATCACTTGGTAGATTGATACCGGGGT
TTTATTTTATTTATTTTTTTTTTTTTTTTTTTTTTTTATTTAAAATTCGCACACCTTTGTAGCAGTCCAA
TCAATGCTAGATGGGCTACACAACACTGACCTGGTAACAGTCACACCTTTTATTTTGGTGGGTCACACTT
TAATGGTCACTTGCAGTTTTTTAATTTATATTTGTATTAATAGTATCCAACATCGAGAGTTAGATAACTG
TTCACAAATATTTTGTCACATAAGTTCTTTTGCGGATCTGCTTTGTATGAACTGAAGCACAAGCGAAACT
TTGTTCGTCACGAGTTGCGCTTTATTAATCTCGAACTAATCTATTAGCTCTAAGAGATTATGTTCACACG
CGGATCCTACCGACTGCGCCAATTACAACTTCGCGGTTTGTTGGTTTATAAAAAAAAGTATTTTTATTGA
TCAAAAACTTAAGCGAATGTCGGAGACAAATTCACGTCTTACACAATTGAAGTATGAATAAAATCTAAAT
CTAATTTGCAAAGCGAACGCTTAGCAAACCCTTGGCTGAGCTTATTTACTTCTTCATATTGAGCGTACAT
AGGCTCTCATTTATGTTTACGTTAATTAGGCGCTCTCTTGAGTGGATTGCGCATGGATATAGATCAGCCG
AGTTTGAGCTACGTGGAAAGTTTTGACCCTTAAAGCTGTGTTAGCAGTTTTGACCCTCTGGTGGGAGTCG
CGAATGCGGCTGCGGATGTTTATGTCTGTTGGATTGGGTGCCTTCTTGAGTGGATCACTCATGGGTACTG
ATCAGCCGAGAACTTGAGCTGCGTAAGCGGTTTTGACCCTTTGGTGGGAATAACTGATTCGGCAGCGGAT
GTTAATGTTTACATTAGGGTAGGCTGGATTTGTTATTGTCACCAGAATTTGGGTTCTTATTGGATACATG
ATTTTATGACTTATATCCTAAGGCATTCTATGATTTTGTGTATGGCTGTTCCTATGTGGTTATGTATGTG
TGTGTGTGTGTAAGTATATGTGGTCTTATACTATGGCACATATGCTACTATATATATATATATATTATAT
ATATATATATATATATATATATATTATATATATTATAATATATAGTCAAACAAGGGGTAGCTAATACAAT
ATGTACACAAGCTACCAAGGAAGGGTGGGTATAGAATAGGGAGGCACATAACATCTAAGTTTCCCTAACT
CCTGACTCCTCTGATTTGATTTCCTCTTCATTTGTGGGTATCACGATTTTTATTAGTCCACCATATTAGA
TTCAGTAGTGCACTTAGTTTCATTATTAACGTAAGGGTATAGCTGAGGTAGAAAAAACCCACGCCAATTC
CGACGAGGATAGCGCAGAGCATCGCTAGAAGTGCATAATATATCTCAAAAACTGGACGTGGGCAAAAAAA
AAACTAATTTTTGGGCAAAAAAAATCCGCAAACGATTAAAGGTTTTAAATTTAAAAAATTCGATTTTTCC
GAACCCAGCTTCTTTGAGCTGGAACTGTAGCCTTTTGAACCTCTTCTCACCTACTTAAGCTTGGGCATGG
GTTCGATAGTCCCCGTACTCAACGATATCGTTCGCTATTGTGTTTTTATGTTAAAACTAAAATAAAAAGC
TTTTTCTGTTTTTTTTTGTTTATTTGGAATTGCTTAATTCCATATCAACTTTTTTTTTATTGAATTCAGT
AAAATGTGTCAAACAATTTATTCTTTGTAACGTGTACAATGACTTCATTTTTAATGGGATATTTTTTCAA
GAATTATGTAGCACATTGTATTTCCTTTTATTAGCTGTTTTTATTTACTTCTGAAAGTTTCATTTAATAT
TATAGCTTTTTTTTTTATTATAGTTATTTTTAAATAATACAAAAAAGCTGTGTTGTTCATCGTTTTGTTA
ACCTTTTAATAATTTTCTCTGCTTTAAAGAAGAAGTTGTAAAAGCAGCTTGGGATTTATTTTTGAAATTC
CTAGACCCTGACTAGAAAATCAAATCGTATTATTGATTTATGTTATTTTAGGACTAATAACTTTTGAAAA
AACATATTTATTTTAGGCTTATAACAGTTATTTCTACGAATGATAAATTGTAGTTTTTGAATTTATACTC
TTCGTGGACTGCGGTCACGATTTGGGTTGAATAGGTTTTAGTGGTAAGCCAAGAATTATAAATTAATGCA
TACTTACAGTTTTTAATTTTTTTGCATATAACATATATATATTTGCATATATTTTGTAAATGTTATCCTT
TCTTAGAGCTATAAAGTTTAATTTAAATACACTTTTTTTCTATTTCATTTAATTTTGGGTAATGTCCCTA
GTTTTTTCATATTTTATCGTTAATTTATACCAATCGCAAATAAACGAAAATATGATCAATTATCGTTGAT
TCGTAAACACGATCCAGTGTGTTTCACTTTTCTGTGGGAGACCGAAATCTGAACAATGGGCATATATATA
AATATGTGACTTTTTGGAATTTCTAAAACAATCATTGAAAAACCTTTGTTGCCGGCTTACTTACAAAAAT
TTAATTTTTATGTTTTTTTTCCTACGTTTTTATTAATGCATAAAAAATGGCAGTTTATTTATATACTTGT
TCAATATAATTTTATTAAATGATGTTTAGTCTTTAAAGTAATATTTTATTCGAAAACGAATCATAGCGAG
TTATTGGCAACCGCTGGCAGACGATTCCAATCAGCAACTGATCAACATCATTTTTTTAGTTAGAAAGCAT
CTGGGAAAAATATTTATTTATCAGTGGTTTTTTATGTGCTTGGAATATATTTATTAAATAAAAATATTGT
GATGTGCTTGGAATATATTTATTTAATAAAAATATTGTGATGTTACCCGAGTTAACCTATTAATATTCAT
TTACGCTTTACCAGGAAAATTGTAAATTAAAAAAAACATTCAAGTTTAAATTTGTTTAAAAGAAATTAAT
AAGCTTATTCTAACTCAATTTAAAGGTACTTCTGCCCGCGGTTACCTGAAGGATAAACATATTTCAAACG
ATCTCCCAACCAGAATTTTGGTTAAAAATTAAAATTTTTGCTGCAATTTCGTTTTACTTCTTAACTTTAT
TACTTTTATTTAATAATTTGTTAAGCTTAGTCTTAGGAAAACATGCACTACAAAGATTTTAGAAAACCAT
TTCCGTATTACATTTCTAACCATTTTACATGGTATTTTAAAGATTATATTTAATAACATAGACTGAATAA
ACTCAATAAATTTGATGAAGTCAAATGCGACTTCAAAATATAATTAAGTTTGCAATAGAAATGGACATGG
CATCAATATTTCAATTTCGATTTCTTTAATTTTGTGAATTATTTTCTCTTGAGATTTTTCTGTTTAATAT
CTTTTAATGAAATTAAGTTTATCATATAATTTAATTTATTTAGGCTGCACATTTTCTTATTTTTAGCAAG
ACTTTATCATTTATATGGCTCAATACCCTATACGATCAAAGAATGTATCTTGTTAAGTGGATGGAAAAGG
GGTGACTCAAATTTCTCTTATGATTTCCACAATCTGGTCAACGGGTTGCCTGTGAGTAAATAACAAAATT
TTATATAATATACATATAGTATATTGCAGTTCATATGCCACTTTCTGCATCCCGAAGGATGATTGACTTA
TCAGGAACTTAACTATGGGAACGGATGGACTAAGAAATTCTGAACTCTCCTGGATTTCGCTGTAAAACAC
ACATATGATGGACACGGGTAAATTGGGGTAAAGCAACTTGAATTTATTTCTGTAGTGTAGTATACATTAT
ATATTTTAATTTTATATGCTCATTATTATTGCAACCAGTAATATTTTTACATTTTATTCAGTTATTTATG
CAGTTTATTCTGTTTTCTTCGGTTTTATTAATTTAATTTATGTAGCTTAATGCGATTTATCCATCGGTGA
TCCCGGATTTGCAGCTTTCAATAATAATTAAAGGAGGCTTCAATAGATATATGCCTCGATTTTCTTTTCA
GTTTTCCTTTATTTAAGTTTTCATAAAGATTTTTTCGTTTTAGTTTTCTAATTCCAGTTGTGGTTTAATT
CTTTTCAAGAAACTACAATTTATGTTCTCGATGCATTGTAAACGCAGTATTAACACAAAAAAGTATTAGG
CATTATGTAATTATAATTTTTCCAAGTGGGGAAAATAATATTTTTTTACATTATATTGAATAAACCAAAT
GATATTTCAAAAAACCCTTTGCTTGCTTTTAAGGATGGGATAAGGTATTGAACTTTGGTAATTGTTTAAG
TACAAAATATGTTAGCATTTAAGTACTCTTGACTGTAAGGTACTTATCGTTTCTTGCTATATGTGGGTAA
AAAAATTAAACTAAAAAACAAACAATAATTGAAAGAGGTAACACGTTTTTTTTATGCTTCTGCCTATTTG
CTGTCAAAATGAAGCTATGAATAAAAATAAAAAAATAAGGTTTTTCCTTGAATATGCGTGGGGTTTTGTG
TATTTAGCGTTGGGTAGGGCTCTATATTCTTAGCTTTTTGTTTTGCTTTATGGAGCTAGTTTTATTTTAT
CTAAAAGGTTTTCATTGGTTTTGTAGCTTTTTTTTTTTTTTTGTTAGTTTTCTCTTTGGTTGCTGCTGTA
TTCGCACGTTCGTTTTTTGTTTTTTTTTTGTTTTTGTTTTTGCTTTAACCTGACGTTTCTGCGCTACTAC
ATTTTTCTCGTATCTATTCTGTGTGGGTTTTGTTGTCAGTTTTTTTTTTCTATATTCCATTCCTTTATTT
TTATTTTCTCATTTATTTTTTGATGCCCACTTTATAATACGGCCGATCTCTTCTCTCCAATGACATCTTC
CCAACGACTCTCTTAATCAACCATCAACTCGAAGTGAACGGATCCTCTTCTGTCTGAACGGTCGTGATTA
ATGTTGCGGGGCCCAAGCTTTACATTCAATGTTGATCAAAACGCCGGCTAAAATAAAGAGTTACCAAAGT
TAAGATTTACCACAATGCAAATGTATGGCTTAAAATATCACTTAAATACTATGCGTAACAACAAAGTACG
CTATAGTCGTTTCCAATGAAACCCTTAGCTTCGTTAAAAAAAATGATTTAGTTTTGCAAAATGTTAAGGA
ACAGAAATTCCGTTATGCATTATGTCAATAAAATAATACAATTGAATATATTAATAATACTATTGAAAAG
GGGAAACATTTTTTAAAAATAATTAGACTGTGAGATTCTCGTTACTCAGCCATTAGCCTAGCGGTCGTAT
TCGGCAAATAAATCGTAAGCTTGAAAAATTTTTCCGCTATTTGCGGTTTATAGGCATTAGAGTGGGCCAA
TATGATGTTGACATATCTATAGAAATGGGTATAAAAAGAATAAATACAAAAATACAAGTGTGGGCGTGAC
TGTCTGTGTCGGTATCAAGTAACTATAGAATTTTTGATCATAATTATTGGGTTTTATATATTTCTCCATC
TGTACGGACAGTTAATTAAGTTAACGGACATGACAATATTGACAAGGGTAGTTATTCTAATCAAAATGAT
TTGCAAAAGTTCTAGTAGTATATTAACCCGCTTATAAAATGGTTTTAAAAACCGTTGATCGTAGAGTATA
CTACATTATTTTTTTAAACTAAGGCAACACTTGAGAAGCACGTCACGGTTAAATAACTTGGTCAATGGCA
GCTAAAAATATGTAAGTAATTACAGCCCAAAAATGTAGGTAACGCGATGAAAACACTAACTGACTTGAGA
GTAAAGTTTGCTAATTCATTAAATAATGCATTTCCTACCTTCTTATACTATAATAACACATTATTATATA
ACAATAATTACACATTTGTATTTGTATAAAACTTCTAACAATAAAAACAATATTGCAAAGTTTTTATAGA
ATAATTGTTAATTACTCATGTAATGCAATGTAATTTTTACTTACTTTCAACGGTAAATTGAACAGCAACA
ATGGGCGGTATATATCCCTGAATGTTTTTAAACGGAAAATAGTAACGAGGAAATCCCATTCGGGGATAGT
AGTCGCGTGCTTTTATGTTCTCGACATCAGCGGGATTTTCTCCCTCGCACGAGACCCAAACTACATTTGT
CTGGAAGTAGTATTTAAATAACCATTTTTTATTAAATTTAATATTATTAAAATATTCTTTCTAAGCTTAC
TTCATTGGGCCTAAGACTTTGCTTTTCCTTGATGTGCTGTTTAGTTCCTCTGGCATATGATCTGGCAAAG
TCTTAGAATCGTTGTAAATTTCTGGTATCCAATTGTAAATCTAGAATTCGAATGTAACTTTAATGTTAAC
TTTAATTGTTGCCTAATAGATGAAGTCTTTTACCTTATTCAACTTAAGGAATATACATGGCCGGGCAACG
TGGTAGCCAAAGTTGTTGTCAGCTGTACATGGCGAGAAGCTGGAGAAGTCAATGCCGCAGACCTTGTCGT
CTTGTGGTGGATGTTCAAAGCTACAGTTCACTTGATTTTGCTTCTCAAGATCTTGGTACGCTGCGAAGTC
CGTTAACAGAATTTAATTAGGGTAAAGCCTTAAGATCGTATTACTTTGTATTGTTTGGAAACGTAAAGTA
CATTTAAATTTGTTCATAGGTTACTATTTTTTATTTACTGTGCGCCTTTAGTTTACTCATTAATAGGCTT
TGCAAGACTATACAATAGCGATAATCATTTCAGTTTGCTATTTGTTCGAGCTGTGTATAACTTACTGTGA
TCTTATTATTGTTGGTTATCAAACATAAAAATGACAAAACAAAATATATCATTAAAATGAATATGCAATA
CCAGAAGCCCACGCCTAAGCAATCATGCCATAAATTATAAAATACGAAGTTTATGTCAATTATAAATTTA
TTTATATGATAAGGACCCTGAAGACAAATCGTTCCAGCATATTAGGTACAATAGTCCTAAACGTGATTGA
GCAATGTTGAGAATATAAAAAACATATATAATTTGTAACCATAGCAGATTATTTTTCCCAAAAACAGTTA
TTTTATATGTAAGAATTAATCGTACTCGCGAATGTAAGTTCGAATCGTGTCACCTTTAAATATTATGTTT
TCAGCTTTATATGATTTCAAACAATGGAAGTGACACAAAAATTTATTTGATGGTGTTGGAACAAAGCTAT
GTTCAGTTTAGGAAAAAACTGAAGGGTATAACTATTGATCTAGTGTTTTTTTTTTTATTATATTTAAAAG
TATAAAAAATGGCTTGGTCTGAATTAAAATAGTGAAGCTTTTTTATTCTTTTTCTTTTCAATTTATATTT
ATCGGTTCTCATGGGATCTATATAAATTCTATAGTCGAACGATTAAGCTTAAATTAAACCGGAATTGTAT
ATTGTTCAAAAACTAAACAAAAAACTGTTAAAAACTGTCCATATAAGTAGACTGATAAATTCCCTATTTA
GGATTTATTTAATTTGCGACTTTTCGCGAAAATTAAATTTTTAGGTAGCATCCTCTCAGTTAGCAATGTG
GCGCACCTATTCGTAGCTCGTGAAAAACTGAATACAAAATTCAAATTTATTTGTGGGCATACCGACGACA
TCACCTCATCACCTCATAGCACCATCACGACATAGCACCTTTTTTTTGAAATCAATAAAATCATATTTTA
TTGATTGATCATATTTCATGTGAATTTGTTGCAGACATGAACAATGTGCAATAGAAAGTTGGATAAGTTT
GCAGCAAAATACCCGATATGGACGAAAGTCAATCTTAGCTTGAACTTACTTGAAAATTCAAACAAAGTTG
AGCCTGAAAGACATCAAGCTGGTCCAAAAATAACATTCGGGTTAAGAGGAGCAAGAGGGCAGAGAAGGCA
GCACGGAAGAGCGCACGACCTCTCAAGACAACGGAATCATAACCCTGGATTATTGTTGCAAGAGTCGAGT
ATGGCTGTACGTAAGAATGGGCTCAAGAATCTGGCTACAGTACTAAAAAATACTAGCCTTTAAACCAGCT
AAAGCAAGGAATATTTGGAAGTGGTTAAGCAAGCCCGTACAACATCCTGTGTGCTCCACCGCTGAAGAGG
CTCTGGCCTTAATTCCGGATCATGTAGTCACAAAGGACCAGTACTGTGCGATTCAGGAAGACGCAAAGAA
CAGAAAGGCTGTAATTTATCCCAACTATAAGGCAGTGCCGAAAAAAAATGTTGTCGTAGCGATAGTAAGC
CTCAAGACTTCAAACTTCAAACTTCAAACTTTTTATCCGCTGAATTGATATAAAGTTTCGATTTTGATGG
AAGCACGGGACAATCTAACGAACTGATTCCCAGTCAGATGAAGATACGATGAAAGATTCATGCCTTTTTG
CAACGACAGTAACGCCTTTGCGCCCCTATAGATTCTTCAGGTAACGTTTAGCATTCTGAAAGAATCTAAA
ACATGGTCCACTACATTTCTGGATTTGATTTTTTGAATTTGTACTTCATGCTGGAAGTCGATGTAAAAAA
ATTGAGAATCGCGAGTCTCGTCTACAAAAGCAAGGGCTCAAAAAGAAAAAGAACATTCAGCAATTATTTT
TGAAAAAGCTATCGCTTGTGGTTGACCAACCAAAACAGGAAGAATTCGGAAGTATTCAACCACCAACTTC
CAAGTACTTCTCCGATATAACTGGCGTTGACATCCAAATTATTTTAAACATGAGTACAATTTTAATAAGC
ATGTCATGTCAATTGCCAGTATTACCAGTATAAGTATGGACAACGATGCCATAAGACCGGGGAACATATT
ATTGACAAGCTTCCCCGGCTTCCAATGACAGCTACCGTTCACAAGGTTCTGGCTCACTCGAAACAGATTT
TTGAAAACACAGTTTCTTTCAGTCGGTTATTTTGGCGAGGAGGATCGAAATCCAGAAATAAAATGTACAA
ATGCGACACCCGACATCCGACATCATGCCAGACAGCACAATCGAGTTTCCAACTTTACAGATGTGTTTCA
CAGAGGATTTGAAAACTTCGGGCCTCATAATATCACCTACAAATTTAGGCAGGCAGACTAAAAGACGAGA
AGTCATTGAATTGCTGTCGCAAATTTGAACATGCAGACGAATGTTTGGATGATTCTCGTTGTGGAGAGGA
AATGAAAATGAAATAGATAGGGAAAAATATATTGAGTAAAAAAAATTTTCGTATCTTAAATAGTTTACGA
AGTATTAATTTATGCCAAAAAAATATGTCAAATTTCCCATAGTGCGGTGGCGACGTTACGATGGTTATGT
AGTTAATGTTATCCTTACTGCGTTGTAAACTTCTGACTAAAATCGATGTATTGTCTGATAGGGTATTAAA
AGTGAAATATGTGGCCGTTCATACGTAGAGACAGATCGACACGCGGACAGAAAGATGGCGTTCCTTACCA
AGAATACACATATTTAATATATATATAATATAATATATAATATATATTTAATTTTCCGAAAACGTATTGC
AATACAAAAAAATGTTGTAAAAAACAATACTTTTTTATTGGATTTTTATTTGTTATTATTAGGAACGCAA
CTTATTGAAGACCAAACGCAATATAAAGTAAATTGTTAAAACTTTTCCATTATAAGTATGTTTGAGAGTG
CTCTATTCATTATATTACTTACATTTCAGAAAACGTGAAGTCTCGTCCACCCAGTACTTATAGTTATCCT
TCTTTGATGACTCGTACCAAACTAATGTGCTCTCAACATTCGC
