# Supplementary material for: Genetic variation in recalcitrant repetitive regions of the Drosophila melanogaster genome
Source: Genome Res. 2025 Sep;35(9):2023–40. doi: 10.1101/gr.280728.125 (PMC12400953; doi:10.1101/gr.280728.125)
Supplement: Supplement 10 [file Supplemental_Code.zip › Dmel_HiFi_Asm_variation/Scripts_for_plotting_Figures/Figure_1/Panel_B/ISo1_hifi.txt]

CHR	LINEs	LTRs	DNA	sRNA	Satellites	SSRs
2L	435526	1281109	235427	3893	96602	477050
2R	1388958	3129446	514184	24881	47743	727814
3L	1272797	2839134	379993	3067	931945	621782
3R	1270313	3002189	375272	6037	1075351	1157447
4	80175	51567	85972	77	0	47254
X	2558192	2346828	352600	319880	427991	978316
