# Supplementary material for: Genetic variation in recalcitrant repetitive regions of the Drosophila melanogaster genome
Source: Genome Res. 2025 Sep;35(9):2023–40. doi: 10.1101/gr.280728.125 (PMC12400953; doi:10.1101/gr.280728.125)
Supplement: Supplement 10 [file Supplemental_Code.zip › Dmel_HiFi_Asm_variation/Scripts_for_plotting_Figures/Figure_1/Panel_B/ISO1_rel6.txt]

CHR	LINEs	LTRs	DNA	sRNA	Satellites	SSRs
2L	404999	1175437	224704	3899	56652	457498
2R	1340900	2859404	524121	18223	50459	511424
3L	1260155	2737621	369254	3075	126374	587860
3R	1087028	2568547	339571	5748	275936	725008
4	116254	53180	86389	77	0	25503
X	618889	1326347	241735	35156	239903	929633
