# Supplementary material for: Genetic variation in recalcitrant repetitive regions of the Drosophila melanogaster genome
Source: Genome Res. 2025 Sep;35(9):2023–40. doi: 10.1101/gr.280728.125 (PMC12400953; doi:10.1101/gr.280728.125)
Supplement: Supplement 10 [file Supplemental_Code.zip › Dmel_HiFi_Asm_variation/Scripts_for_plotting_Figures/Figure_1/Panel_C/ISO1Hifi_Rep.txt]

CHR	EU_START	EU_END	CHR_SIZE
2L	117640	22763622	24266334
2R	6173538	25244994	25878355
3L	154440	23010807	28948966
3R	5904031	33801430	34070894
