# Supplementary material for: Genetic variation in recalcitrant repetitive regions of the Drosophila melanogaster genome
Source: Genome Res. 2025 Sep;35(9):2023–40. doi: 10.1101/gr.280728.125 (PMC12400953; doi:10.1101/gr.280728.125)
Supplement: Supplement 10 [file Supplemental_Code.zip › Dmel_HiFi_Asm_variation/Scripts_for_plotting_Figures/Figure_1/Panel_C/ISO1Rel6_Rep.txt]

CHR	EU_START	EU_END	CHR_SIZE
2L	82455	22166338	23513712
2R	5692495	24684540	25286936
3L	158639	22989605	28110227
3R	4064801	31845060	32079331
