# Supplementary material for: Genetic variation in recalcitrant repetitive regions of the Drosophila melanogaster genome
Source: Genome Res. 2025 Sep;35(9):2023–40. doi: 10.1101/gr.280728.125 (PMC12400953; doi:10.1101/gr.280728.125)
Supplement: Supplement 10 [file Supplemental_Code.zip › Dmel_HiFi_Asm_variation/Scripts_for_plotting_Figures/Figure_2/Panel_B/A3_percentages.txt]

R1	39.8408644921529
R2	2.785282684656507
rRNA associated Satellites(92,330,240)	6.23558745597976
rRNA	13.951982407442106
Stellate	0.7374104171560344
LTRs	23.81267600098346
LINE (excluding R1,R2)	9.949602366879049
DNA transposons	1.177658511706893
Low Complexity, Simple Repeats	0.1355681707048448
Non Repetitive	1.3733674923384447
