# Supplementary material for: Genetic variation in recalcitrant repetitive regions of the Drosophila melanogaster genome
Source: Genome Res. 2025 Sep;35(9):2023–40. doi: 10.1101/gr.280728.125 (PMC12400953; doi:10.1101/gr.280728.125)
Supplement: Supplement 10 [file Supplemental_Code.zip › Dmel_HiFi_Asm_variation/Scripts_for_plotting_Figures/Figure_2/Panel_B/A4_percentages.txt]

R1	52.667054842083324
R2	1.328527248138487
rRNA associated Satellites(92,330,240)	2.930171417142462
rRNA	6.478401589587677
Stellate	0.07740921882345464
LTRs	20.3412641371711
LINE (excluding R1,R2)	13.979361903168613
DNA transposons	0.5605801322101792
Low Complexity, Simple Repeats	0.16916472812611277
Non Repetitive	1.46806478354859
