# Supplementary material for: Genetic variation in recalcitrant repetitive regions of the Drosophila melanogaster genome
Source: Genome Res. 2025 Sep;35(9):2023–40. doi: 10.1101/gr.280728.125 (PMC12400953; doi:10.1101/gr.280728.125)
Supplement: Supplement 10 [file Supplemental_Code.zip › Dmel_HiFi_Asm_variation/Scripts_for_plotting_Figures/Figure_2/Panel_B/ISO1_percentages.txt]

R1	44.02054183584382
R2	2.066862635339264
rRNA associated Satellites(92,330,240)	3.356815684429357
rRNA	9.385541862443231
Stellate	0.9531454390586884
LTRs	26.110362715433034
LINE (excluding R1,R2)	10.956236881319946
DNA transposons	1.4857542439354827
Low Complexity, Simple Repeats	0.13669140017508322
Non Repetitive	1.5280473020220868
