# Supplementary material for: Genetic variation in recalcitrant repetitive regions of the Drosophila melanogaster genome
Source: Genome Res. 2025 Sep;35(9):2023–40. doi: 10.1101/gr.280728.125 (PMC12400953; doi:10.1101/gr.280728.125)
Supplement: Supplement 10 [file Supplemental_Code.zip › Dmel_HiFi_Asm_variation/Scripts_for_plotting_Figures/Figure_2/Panel_C/A3_X_extra_16_1.fasta.out]

   SW   perc perc perc  query        position in query           matching        repeat              position in repeat
score   div. del. ins.  sequence     begin   end        (left)   repeat          class/family      begin  end    (left)   ID

  459    3.6  0.0  0.0  X:23675610-        1      55 (4376341) + 28s-rRNA_Dmel   rRNA                2648   2702 (1267)    1  
 2136   14.4  7.6  0.9  X:23675610-       56     489 (4375907) + R1_DM           LINE/R1                1    463 (4893)    2 *
 6077    4.9  0.9  0.0  X:23675610-      487    1261 (4375135) + R1_DM           LINE/R1             2119   2900 (2456)    3  
16879    2.8  5.4  0.0  X:23675610-     1265    3402 (4372994) C DMRT1B          LINE/R1              (0)   5183   2930    4  
  418    1.9  0.0  0.0  X:23675610-     3404    3455 (4372941) + R1_DM           LINE/R1             2893   2944 (2412)    3  
  373    0.0  0.0  0.0  X:23675610-     3457    3498 (4372898) + R1_DM           LINE/R1             3222   3263 (2093)    3 *
 3901    5.1  4.7  0.0  X:23675610-     3496    4005 (4372391) + R2_DM           LINE/R2             2680   3213  (394)    5  
 2238    4.1  1.7  1.0  X:23675610-     4009    4303 (4372093) + 28s-rRNA_Dmel   rRNA                2355   2651 (1318)    6 *
 2559    4.7 12.5  0.2  X:23675610-     4303    4790 (4371606) + R2_DM           LINE/R2                3    550 (3057)    7  
  388    2.0  2.0  0.0  X:23675610-     4793    4836 (4371560) + R2_DM           LINE/R2              661    705 (2902)    7  
  476    5.8  6.5  6.5  X:23675610-     4837    4928 (4371468) + TABOR_LTR       LTR/Gypsy              1     92  (414)    8  
  983    9.6  0.7  0.7  X:23675610-     5091    5237 (4371159) + Gypsy1-LTR_DM   LTR/Gypsy              2    148  (260)    9  
  398   27.5  3.5  4.5  X:23675610-     5498    5869 (4370527) + MDG1_I          LTR/Gypsy            122    491 (5986)   10  
  516   14.2  0.0 14.8  X:23675610-     5953    6076 (4370320) + MDG1_I          LTR/Gypsy            537    644 (5952)   10  
  372   10.2  6.2  0.0  X:23675610-     6073    6200 (4370196) + MDG1_I          LTR/Gypsy            756    891 (5705)   10 *
  427   24.1  2.5  3.6  X:23675610-     6522    6719 (4369677) + G_DM            LINE/I-Jockey       1937   2132 (2214)   11  
 2355   28.2  5.8  4.4  X:23675610-     6819    8276 (4368120) + G_DM            LINE/I-Jockey       2679   4155  (191)   11  
 1331    2.1  4.7  0.0  X:23675610-     8312    8504 (4367892) + ITS1-rRNA_Dmel  rRNA                 525    726    (0)   12  
 1085    0.8  0.0  0.0  X:23675610-     8505    8627 (4367769) + 5.8s-rRNA_Dmel  rRNA                   1    123    (0)   13  
  240    3.3  0.0  0.0  X:23675610-     8656    8685 (4367711) + 2s-rRNA_Dmel    rRNA                   1     30    (0)   14  
 2632    4.2  0.5  0.0  X:23675610-     8686    9068 (4367328) + ITS2-rRNA_Dmel  rRNA                   1    385    (0)   15  
 5946    0.8  0.1  0.0  X:23675610-     9069    9772 (4366624) + 28s-rRNA_Dmel   rRNA                   1    705 (3264)   16  
  408    8.1 28.7  0.0  X:23675610-     9773    9859 (4366537) + 28s-rRNA_Dmel   rRNA                1396   1507 (2462)   16 *
 5558    1.9  3.4  0.0  X:23675610-     9856   10534 (4365862) + R2_DM           LINE/R2              189    890 (2717)   17  
 1764   23.8  2.0  2.7  X:23675610-    10533   11454 (4364942) C FW2_DM          LINE/I-Jockey     (1390)   2571   1525   18 *
 5851   17.3  4.2  5.3  X:23675610-    11481   13245 (4363151) C FW2_DM          LINE/I-Jockey     (2372)   1589      2   18  
  989   18.7 18.1  2.6  X:23675610-    13245   13652 (4362744) C FW2_DM          LINE/I-Jockey     (4290)    503      7   18 *
 5066    3.6  3.1  0.3  X:23675610-    13692   14438 (4361958) + ETS-rRNA_Dmel   rRNA                  87    854   (10)   19 *
16918    0.9  1.1  0.0  X:23675610-    14438   14616 (4361780) + 18s-rRNA_Dmel   rRNA                  26    204 (1791)   20  
   29    0.0  0.0  0.0  X:23675610-    14617   14643 (4361753) + (TTA)n          Simple_repeat          1     27    (0)   21  
16918    0.9  1.1  0.0  X:23675610-    14644   16412 (4359984) + 18s-rRNA_Dmel   rRNA                 205   1994    (1)   20  
 5583    2.1  0.8  0.3  X:23675610-    16413   17134 (4359262) + ITS1-rRNA_Dmel  rRNA                   1    726    (0)   22  
 1062    1.6  0.0  0.0  X:23675610-    17135   17257 (4359139) + 5.8s-rRNA_Dmel  rRNA                   1    123    (0)   23  
  240    3.3  0.0  0.0  X:23675610-    17286   17315 (4359081) + 2s-rRNA_Dmel    rRNA                   1     30    (0)   24  
 2794    2.1  0.8  0.0  X:23675610-    17316   17696 (4358700) + ITS2-rRNA_Dmel  rRNA                   1    384    (1)   25  
23118    1.0  0.5  0.0  X:23675610-    17699   20387 (4356009) + 28s-rRNA_Dmel   rRNA                   2   2702 (1267)   26  
24639    2.6  0.1  0.0  X:23675610-    20388   23338 (4353058) + R1_DM           LINE/R1                1   2953 (2403)   27 *
31963    0.5  0.0  0.0  X:23675610-    23338   26945 (4349451) + R2_DM           LINE/R2                1   3607    (0)   28  
  437    5.5  0.0  0.0  X:23675610-    26945   26999 (4349397) + 28s-rRNA_Dmel   rRNA                2648   2702 (1267)   29 *
 4002    0.8  5.5  0.4  X:23675610-    27000   27492 (4348904) + R1_DM           LINE/R1                1    518 (4838)   30 *
39203    1.6  0.0  0.0  X:23675610-    27492   32071 (4344325) + R1_DM           LINE/R1              777   5356    (0)   30  
16269    2.0  0.1  0.1  X:23675610-    32066   33976 (4342420) + R2_DM           LINE/R2             1665   3576   (31)   31 *
31287    0.8  0.5  0.1  X:23675610-    33978   37597 (4338799) + R1_DM           LINE/R1             1725   5356    (0)   32  
45379    1.1  0.9  0.4  X:23675610-    37631   42961 (4333435) + R1_DM           LINE/R1                1   5356    (0)   33  
 1237    1.4  0.0  0.0  X:23675610-    42964   43107 (4333289) + 28s-rRNA_Dmel   rRNA                2714   2857 (1112)   29  
26710    1.6  2.2  0.1  X:23675610-    43117   46282 (4330114) + R2_DM           LINE/R2              374   3607    (0)   34  
  636    1.4  0.0  0.0  X:23675610-    46283   46355 (4330041) + 28s-rRNA_Dmel   rRNA                2653   2725 (1244)   35 *
 4645    0.6  2.2  0.0  X:23675610-    46354   46896 (4329500) + R1_DM           LINE/R1             4802   5356    (0)   36 *
11057    0.9  0.0  0.0  X:23675610-    46895   48154 (4328242) + 28s-rRNA_Dmel   rRNA                2710   3969    (0)   35  
  741    1.7  0.0  0.0  X:23675610-    48171   48241 (4328155) + 92_Repeat_rRNA  Satellite              1     92   (87)   37  
  328    7.0  0.0  0.0  X:23675610-    48242   48284 (4328112) + 329_Repeat_rRNA Satellite              1     43  (286)   38  
  741    1.7  0.0  0.0  X:23675610-    48285   48349 (4328047) + 92_Repeat_rRNA  Satellite             93    179    (0)   37  
12030    6.3  0.8  0.8  X:23675610-    48350   50016 (4326380) C G_DM            LINE/I-Jockey       (15)   4331   2665   39  
  472    0.0 13.2  0.0  X:23675610-    50014   50081 (4326315) + 92_Repeat_rRNA  Satellite             16     92    (0)   40 *
 1947    2.5  0.0  0.2  X:23675610-    50061   50571 (4325825) + 240_Repeat_rRNA Satellite              1    509   (13)   41  
  891    5.6  3.3  0.4  X:23675610-    50432   50606 (4325790) + 329_Repeat_rRNA Satellite              1    180  (178)   38 *
  685    2.1  0.0  0.0  X:23675610-    50684   50777 (4325619) + ETS-rRNA_Dmel   rRNA                  30    123  (741)   42  
10019    8.9  2.1  1.1  X:23675610-    50929   53109 (4323287) + G_DM            LINE/I-Jockey        243   2377 (1969)   43  
 2153    8.3  0.0  0.6  X:23675610-    53088   53403 (4322993) C G_DM            LINE/I-Jockey     (1368)   2978   2665   44 *
  472    0.0 13.2  0.0  X:23675610-    53401   53468 (4322928) + 92_Repeat_rRNA  Satellite             16     92    (0)   45 *
 1947    2.5  0.0  0.2  X:23675610-    53448   53958 (4322438) + 240_Repeat_rRNA Satellite              1    509   (13)   46  
  891    5.6  3.3  0.4  X:23675610-    53819   53993 (4322403) + 329_Repeat_rRNA Satellite              1    180  (178)   47 *
  685    2.1  0.0  0.0  X:23675610-    54071   54164 (4322232) + ETS-rRNA_Dmel   rRNA                  30    123  (741)   48  
10004    9.0  2.1  1.1  X:23675610-    54316   56495 (4319901) + G_DM            LINE/I-Jockey        243   2377 (1969)   49  
 2153    8.3  0.0  0.6  X:23675610-    56474   56789 (4319607) C G_DM            LINE/I-Jockey     (1368)   2978   2665   50 *
  472    0.0 13.2  0.0  X:23675610-    56787   56854 (4319542) + 92_Repeat_rRNA  Satellite             16     92    (0)   51 *
 1947    2.8  0.0  0.1  X:23675610-    56834   57204 (4319192) + 240_Repeat_rRNA Satellite              1    432  (331)   52  
  854    1.8  2.8  0.0  X:23675610-    57205   57313 (4319083) + 329_Repeat_rRNA Satellite             40    151  (178)   53  
 1947    2.8  0.0  0.1  X:23675610-    57314   57584 (4318812) + 240_Repeat_rRNA Satellite            433    750   (13)   52  
  891    5.6  3.3  0.4  X:23675610-    57445   57619 (4318777) + 329_Repeat_rRNA Satellite              1    180  (178)   54 *
  685    2.1  0.0  0.0  X:23675610-    57697   57790 (4318606) + ETS-rRNA_Dmel   rRNA                  30    123  (741)   55  
10650    8.7  2.2  1.2  X:23675610-    57941   60118 (4316278) + G_DM            LINE/I-Jockey        243   2377 (1969)   56  
 2300    9.8  0.0  0.6  X:23675610-    60097   60424 (4315972) C G_DM            LINE/I-Jockey     (1368)   2978   2653   57 *
  495    0.0 13.2  0.0  X:23675610-    60410   60477 (4315919) + 92_Repeat_rRNA  Satellite             16     92    (0)   58 *
 1319    9.6  6.9  4.0  X:23675610-    60457   60762 (4315634) + 329_Repeat_rRNA Satellite              1    318   (11)   59  
  710    2.1  0.0  0.0  X:23675610-    60840   60933 (4315463) + ETS-rRNA_Dmel   rRNA                  30    123  (741)   60  
27036    4.8  0.8  0.5  X:23675610-    61085   65249 (4311147) + G2_DM           LINE/I-Jockey          4   4346    (0)   61  
  349    4.7  0.0  0.0  X:23675610-    65253   65295 (4311101) C 329_Repeat_rRNA Satellite          (286)     43      1   62 *
  796    1.1  0.0  3.5  X:23675610-    65275   65353 (4311043) C 92_Repeat_rRNA  Satellite            (0)    275    169   63  
  341    7.0  0.0  0.0  X:23675610-    65354   65396 (4311000) C 329_Repeat_rRNA Satellite          (286)     43      1   64  
  796    1.1  0.0  3.5  X:23675610-    65397   65445 (4310951) C 92_Repeat_rRNA  Satellite          (107)    168    103   63  
  341    7.0  0.0  0.0  X:23675610-    65446   65488 (4310908) C 329_Repeat_rRNA Satellite          (286)     43      1   65  
  796    1.1  0.0  3.5  X:23675610-    65489   65559 (4310837) C 92_Repeat_rRNA  Satellite            (0)    102      1   63  
 8275    0.6  0.6  0.0  X:23675610-    65576   66470 (4309926) C 28s-rRNA_Dmel   rRNA                 (0)   3969   3070   66  
 2170    2.9  7.7  0.0  X:23675610-    66477   66750 (4309646) + MAX_LTR         LTR/Pao               27    321    (0)   67  
 3148    5.8 10.2  6.5  X:23675610-    66751   67298 (4309098) + MAX_I           LTR/Pao                1    567 (7347)   67  
 1009    1.8  0.9  0.0  X:23675610-    67552   67665 (4308731) + MAX_I           LTR/Pao              557    671 (7243)   67  
  770   15.1  6.0  4.8  X:23675610-    67718   68075 (4308321) + MAX_I           LTR/Pao              856   1161 (6753)   67  
20458    0.8  0.0  0.1  X:23675610-    68147   70367 (4306029) + MAX_I           LTR/Pao             1353   3570 (4344)   67 *
35457    1.2  0.0  0.9  X:23675610-    70367   74295 (4302101) + MAX_I           LTR/Pao             4017   7912    (2)   67  
 2397    3.0  7.0  0.0  X:23675610-    74305   74604 (4301792) + MAX_LTR         LTR/Pao                1    321    (0)   67  
 3233    1.1  0.0  0.0  X:23675610-    74605   74962 (4301434) C 28s-rRNA_Dmel   rRNA               (902)   3067   2710   68  
 2308    1.2  0.0  0.0  X:23675610-    74961   75212 (4301184) C R1_DM           LINE/R1              (0)   5356   5105   69 *
 9661    1.9  0.1  0.3  X:23675610-    75212   76299 (4300097) C R1_DM           LINE/R1            (567)   4789   3704   69 *
20506    1.2  2.2  0.5  X:23675610-    76292   78615 (4297781) C R1_DM           LINE/R1           (2991)   2365      1   69  
  453    5.5  0.0  0.0  X:23675610-    78616   78670 (4297726) C 28s-rRNA_Dmel   rRNA              (1267)   2702   2648   68 *
27953    2.1  0.5  0.1  X:23675610-    78669   81804 (4294592) C R2_DM           LINE/R2              (0)   3607    461   70  
17733    1.5  1.2  0.0  X:23675610-    81808   83811 (4292585) C 28s-rRNA_Dmel   rRNA              (1940)   2029      1   68  
  816    0.0  0.0  0.0  X:23675610-    83812   83920 (4292476) C ITS2-rRNA_Dmel  rRNA                 (0)    385    277   71  
 1142    0.8  0.0  0.0  X:23675610-    83956   84078 (4292318) C 5.8s-rRNA_Dmel  rRNA                 (0)    123      1   72  
 5925    1.8  0.8  0.0  X:23675610-    84079   84798 (4291598) C ITS1-rRNA_Dmel  rRNA                 (0)    726      1   73  
16978    1.6  3.1  0.0  X:23675610-    84799   86732 (4289664) C 18s-rRNA_Dmel   rRNA                 (0)   1995      1   74  
 3419    2.0  8.0  0.4  X:23675610-    86733   87535 (4288861) C ETS-rRNA_Dmel   rRNA                 (0)    864      1   75  
 1598    5.9  1.1  5.8  X:23675610-    87529   87995 (4288401) C 240_Repeat_rRNA Satellite            (0)    445      1   76 *
  946   21.7  3.6  0.4  X:23675610-    87998   88219 (4288177) C MICROPIA_LTR    LTR/Gypsy            (0)    476    248   77  
  676   10.0  2.3 20.1  X:23675610-    88223   88397 (4287999) C MICROPIA_LTR    LTR/Gypsy          (172)    304    156   78  
 3211   13.3  1.0 11.0  X:23675610-    88419   89095 (4287301) C MICROPIA_I      LTR/Gypsy            (0)   4476   3861   79  
 6471    3.3  3.4  0.2  X:23675610-    89098   89895 (4286501) C TRANSIB2        DNA/CMC-Transib    (995)   1849   1027   80  
 5322    4.9  0.0  0.4  X:23675610-    89900   90581 (4285815) C TRANSIB2        DNA/CMC-Transib   (2158)    686      8   80  
 1510   12.9  6.6  1.5  X:23675610-    90598   90856 (4285540) C MICROPIA_I      LTR/Gypsy         (1036)   3440   3169   79  
 1495   11.0  1.6  2.9  X:23675610-    90859   91075 (4285321) + Gypsy8_LTR      LTR/Gypsy              1    214   (90)   81  
 1555    8.6  0.8  4.7  X:23675610-    91076   91320 (4285076) + Gypsy8_I        LTR/Gypsy              1    236 (4111)   82  
  898   23.1  8.8  6.5  X:23675610-    91769   92097 (4284299) C G6_DM           LINE/I-Jockey     (1705)    337      2   83  
 8281    7.7  2.0  1.1  X:23675610-    92099   93733 (4282663) C G6_DM           LINE/I-Jockey     (2353)   1993    426   84  
  315   11.4  0.0  0.0  X:23675610-    93928   93971 (4282425) C G6_DM           LINE/I-Jockey     (4301)     45      2   84  
  612    2.6  0.0  0.0  X:23675610-    93972   94048 (4282348) + 92_Repeat_rRNA  Satellite             16     92    (0)   85 *
 1281   10.1  3.6  2.6  X:23675610-    94029   94299 (4282097) + 329_Repeat_rRNA Satellite              2    276   (53)   86 *
 2303    4.6  0.9  0.6  X:23675610-    94296   94623 (4281773) + ETS-rRNA_Dmel   rRNA                 212    540  (324)   87  
  764    5.3  0.0  0.0  X:23675610-    94630   94724 (4281672) + 18s-rRNA_Dmel   rRNA                1901   1995    (0)   88  
 4605    3.3  9.6  0.6  X:23675610-    94725   95390 (4281006) + ITS1-rRNA_Dmel  rRNA                   1    726    (0)   89  
 1132    0.8  0.0  0.0  X:23675610-    95391   95513 (4280883) + 5.8s-rRNA_Dmel  rRNA                   1    123    (0)   90  
  261    0.0  0.0  0.0  X:23675610-    95542   95571 (4280825) + 2s-rRNA_Dmel    rRNA                   1     30    (0)   91  
 2182    1.8  0.7  0.0  X:23675610-    95572   95855 (4280541) + ITS2-rRNA_Dmel  rRNA                   1    286   (99)   92  
 1601    7.0  5.0  7.0  X:23675610-    95856   96132 (4280264) C BATUMI_LTR      LTR/Pao              (0)    272      1   93  
 5189    5.5  0.9  0.5  X:23675610-    96133   96790 (4279606) C BATUMI_I        LTR/Pao              (0)   7963   7303   93  
18691   10.4  2.2  1.0  X:23675610-    96826  101253 (4275143) C BATUMI_I        LTR/Pao            (668)   7246   2687   93  
14471    3.2  3.6  3.4  X:23675610-   101269  102990 (4273406) C BATUMI_I        LTR/Pao           (5528)   2435    626   93  
  263   16.1  7.1  5.6  X:23675610-   102991  103200 (4273196) + Penelope-1_DR   LINE/Penelope       3922   4134  (312)   94  
14471    3.2  3.6  3.4  X:23675610-   103201  103793 (4272603) C BATUMI_I        LTR/Pao           (5528)    625      1   93  
 1727    6.7  1.0  8.5  X:23675610-   103794  104085 (4272311) C BATUMI_LTR      LTR/Pao              (0)    272      1   93  
 5168    5.7  0.9  0.5  X:23675610-   104086  104743 (4271653) C BATUMI_I        LTR/Pao              (0)   7963   7303   93  
18678   10.4  2.2  1.0  X:23675610-   104779  109206 (4267190) C BATUMI_I        LTR/Pao            (668)   7246   2687   93  
14465    3.1  3.6  3.5  X:23675610-   109222  110944 (4265452) C BATUMI_I        LTR/Pao           (5528)   2435    626   93  
  263   16.1  7.1  5.6  X:23675610-   110945  111154 (4265242) + Penelope-1_DR   LINE/Penelope       3922   4134  (312)   95  
14465    3.1  3.6  3.5  X:23675610-   111155  111747 (4264649) C BATUMI_I        LTR/Pao           (5528)    625      1   93  
 1727    6.7  1.0  8.5  X:23675610-   111748  112039 (4264357) C BATUMI_LTR      LTR/Pao              (0)    272      1   93  
 5044    5.4  2.3  0.5  X:23675610-   112040  112688 (4263708) C BATUMI_I        LTR/Pao              (0)   7963   7303   93  
36790    8.3  1.2  2.4  X:23675610-   112724  119970 (4256426) C BATUMI_I        LTR/Pao            (668)   7246      1   93  
 2180    3.3  0.4  2.6  X:23675610-   119971  120248 (4256148) C BATUMI_LTR      LTR/Pao              (0)    272      1   93 *
10337    1.9  0.0  0.1  X:23675610-   120248  121398 (4254998) + Stellate_gene   Stellate               1   1150    (0)   96  
 2077    2.7 17.2  0.3  X:23675610-   121399  121729 (4254667) + Stellate_gene   Stellate               1    387  (763)   97 *
 2322    2.5  6.7  0.0  X:23675610-   121725  122008 (4254388) + R1_DM           LINE/R1             4865   5167  (189)   98  
 4045    1.9  0.4  0.4  X:23675610-   122016  122478 (4253918) C R1_DM           LINE/R1           (4893)    463      1   99  
 1437    0.7  0.0  0.0  X:23675610-   122512  122666 (4253730) C R1_DM           LINE/R1              (0)   5356   5202  100  
 2210    5.4  7.4  0.3  X:23675610-   122667  122964 (4253432) C MDG1_LTR        LTR/Gypsy           (30)    412     94  101  
   38    9.3  0.0  0.0  X:23675610-   122967  123023 (4253373) + (TAT)n          Simple_repeat          1     57    (0)  102  
  677   10.3  0.6  6.8  X:23675610-   123040  123195 (4253201) C MDG1_I          LTR/Gypsy            (0)   6596   6450  103 *
43205    2.2  1.2  0.1  X:23675610-   123165  128270 (4248126) C MDG1_I          LTR/Gypsy          (300)   6296   1135  103  
   13   15.8  2.7  2.7  X:23675610-   128284  128320 (4248076) + A-rich          Low_complexity         1     37    (0)  104  
 7995    6.6  3.1  1.6  X:23675610-   128337  129459 (4246937) C MDG1_I          LTR/Gypsy         (5456)   1140      1  103  
 2263    4.7  7.4  0.3  X:23675610-   129460  129757 (4246639) C MDG1_LTR        LTR/Gypsy           (30)    412     94  103  
   38    9.3  0.0  0.0  X:23675610-   129760  129816 (4246580) + (TAT)n          Simple_repeat          1     57    (0)  105  
 3239    2.9  1.1  0.3  X:23675610-   129817  130192 (4246204) + Stellate_gene   Stellate             771   1149    (1)   97  
  772    1.1  0.0  1.1  X:23675610-   130193  130283 (4246113) + Stellate_gene   Stellate               1     90 (1060)  106  
 2711    1.6  0.3  2.8  X:23675610-   130284  130608 (4245788) + NINJA_LTR       LTR/Pao                1    317    (0)  107  
 4806    1.5  3.2  4.1  X:23675610-   130609  131228 (4245168) + NINJA_I         LTR/Pao                1    615 (5396)  107 *
11615    2.0  0.0  0.3  X:23675610-   131218  132548 (4243848) + NINJA_I         LTR/Pao             1521   2847 (3164)  107 *
17947    1.2  0.1  0.1  X:23675610-   132526  134538 (4241858) + NINJA_I         LTR/Pao             3999   6011    (0)  107  
 2685    1.9  0.3  2.9  X:23675610-   134539  134862 (4241534) + NINJA_LTR       LTR/Pao                1    316    (1)  107  
 4655    1.9  1.1  0.0  X:23675610-   134863  135385 (4241011) + Stellate_gene   Stellate              86    614  (536)  106  
 1964    1.8  0.0  0.0  X:23675610-   135383  135601 (4240795) + Stellate_gene   Stellate             932   1150    (0)  106 *
 2051    3.0 17.2  0.3  X:23675610-   135602  135932 (4240464) + Stellate_gene   Stellate               1    387  (763)  108 *
 4363    2.0  0.4  0.0  X:23675610-   135928  136417 (4239979) + R1_DM           LINE/R1             4865   5356    (0)  109  
11213    1.7  1.3  0.2  X:23675610-   136452  137743 (4238653) + R1_DM           LINE/R1               24   1329 (4027)  110  
 1298    1.4  0.0  0.0  X:23675610-   137926  138068 (4238328) C CIRCE           LTR/Gypsy         (1376)   4980   4838  111  
 1061    2.2  0.7  0.0  X:23675610-   138065  138192 (4238204) C CIRCE           LTR/Gypsy         (1735)   4621   4493  111 *
 1828    1.7  0.0  0.0  X:23675610-   138193  138422 (4237974) + S_DM            DNA/TcMar-Tc1          1    230 (1506)  112 *
 3078    2.7  2.9  0.5  X:23675610-   138420  138831 (4237565) C S_DM            DNA/TcMar-Tc1     (1314)    422      1  113  
 1132    1.5  0.0  0.8  X:23675610-   138832  138958 (4237438) C CIRCE           LTR/Gypsy         (1861)   4495   4370  111  
 2486    3.1  3.7  5.7  X:23675610-   138959  139332 (4237064) C ROVER-LTR_DM    LTR/Gypsy            (0)    367      1  114  
 2830    3.4  5.5  1.1  X:23675610-   139333  139747 (4236649) C ROVER-I_DM      LTR/Gypsy            (0)   6584   6152  114  
 1813    1.5  0.0  0.0  X:23675610-   139748  139950 (4236446) C Copia1-LTR_DM   LTR/Copia            (0)    203      1  115  
 1148    8.6  0.0  1.1  X:23675610-   139951  140117 (4236279) C ROVER-I_DM      LTR/Gypsy          (430)   6154   5990  114  
27263   12.6  2.9  1.6  X:23675610-   140153  145085 (4231311) C ROVER-I_DM      LTR/Gypsy         (1276)   5308    263  114  
  532    1.6  1.6  0.0  X:23675610-   145143  145206 (4231190) C ROVER-I_DM      LTR/Gypsy         (6519)     65      1  114  
 2512    2.8  3.7  5.7  X:23675610-   145207  145580 (4230816) C ROVER-LTR_DM    LTR/Gypsy            (0)    367      1  114  
12484    7.2  2.0  4.9  X:23675610-   145581  149135 (4227261) C CIRCE           LTR/Gypsy         (1983)   4373    973  116  
 1641    1.6  0.0  0.0  X:23675610-   149278  149460 (4226936) C CIRCE           LTR/Gypsy         (5386)    970    788  116  
  582    0.0  1.3  3.9  X:23675610-   149458  149536 (4226860) C CIRCE           LTR/Gypsy         (1299)   5057   4981  117 *
  464    0.0  0.0  0.0  X:23675610-   149895  149944 (4226452) C CIRCE           LTR/Gypsy         (1376)   4980   4931  117 *
14618    4.5  1.5  0.9  X:23675610-   149938  152971 (4223425) + R1_DM           LINE/R1             1279   5356    (0)  118  
15516    0.9  1.2  0.6  X:23675610-   153005  154773 (4221623) + R1_DM           LINE/R1                1   1779 (3577)  119  
28761    0.8  2.1  0.2  X:23675610-   154774  158093 (4218303) + R1_DM           LINE/R1             1974   5354    (2)  119  
13239    1.1  4.8  0.5  X:23675610-   158129  160451 (4215945) + R1_DM           LINE/R1                1   2422 (2934)  120  
 3353    0.4 22.9  0.0  X:23675610-   160452  160905 (4215491) + ACCORD_LTR      LTR/Gypsy              1    558    (0)  121  
 4996    2.9  1.5  0.7  X:23675610-   160906  161904 (4214492) + ACCORD_I        LTR/Gypsy              1    764 (5524)  121 *
29034    1.1  0.0  0.0  X:23675610-   161895  165148 (4211248) + ACCORD_I        LTR/Gypsy           3035   6288    (0)  121  
 3896    0.4 14.6  0.0  X:23675610-   165149  165635 (4210761) + ACCORD_LTR      LTR/Gypsy              1    558    (0)  121  
10965    1.0  3.7  0.2  X:23675610-   165636  168475 (4207921) + R1_DM           LINE/R1             2418   5356    (0)  122 *
11618    0.9  0.0  0.0  X:23675610-   168474  169733 (4206663) + 28s-rRNA_Dmel   rRNA                2710   3969    (0)  123  
  815    0.7  0.0  0.6  X:23675610-   169750  169824 (4206572) + 92_Repeat_rRNA  Satellite              1    169 (1670)  124  
  354    4.7  0.0  0.0  X:23675610-   169825  169867 (4206529) + 329_Repeat_rRNA Satellite              1     43  (286)  125  
  266   19.6  0.0  2.0  X:23675610-   169831  169882 (4206514) + 28s-rRNA_Dmel   rRNA                2640   2690 (1279)  126 *
  815    0.7  0.0  0.6  X:23675610-   169883  169916 (4206480) + 92_Repeat_rRNA  Satellite            170    245 (1594)  124  
  354    4.7  0.0  0.0  X:23675610-   169917  169959 (4206437) + 329_Repeat_rRNA Satellite              1     43  (286)  127  
  266   19.6  0.0  2.0  X:23675610-   169923  169974 (4206422) + 28s-rRNA_Dmel   rRNA                2640   2690 (1279)  128 *
  815    0.7  0.0  0.6  X:23675610-   169975  170008 (4206388) + 92_Repeat_rRNA  Satellite            246    321 (1518)  124  
  354    4.7  0.0  0.0  X:23675610-   170009  170051 (4206345) + 329_Repeat_rRNA Satellite              1     43  (286)  129  
  266   19.6  0.0  2.0  X:23675610-   170015  170066 (4206330) + 28s-rRNA_Dmel   rRNA                2640   2690 (1279)  130 *
  815    0.7  0.0  0.6  X:23675610-   170067  170100 (4206296) + 92_Repeat_rRNA  Satellite            322    397 (1442)  124  
  326    7.0  0.0  0.0  X:23675610-   170101  170143 (4206253) + 329_Repeat_rRNA Satellite              1     43  (286)  131  
  255   19.6  0.0  2.0  X:23675610-   170107  170158 (4206238) + 28s-rRNA_Dmel   rRNA                2640   2690 (1279)  132 *
  815    0.7  0.0  0.6  X:23675610-   170159  170192 (4206204) + 92_Repeat_rRNA  Satellite            398    473 (1366)  124  
  354    4.7  0.0  0.0  X:23675610-   170193  170235 (4206161) + 329_Repeat_rRNA Satellite              1     43  (286)  133  
  266   19.6  0.0  2.0  X:23675610-   170199  170250 (4206146) + 28s-rRNA_Dmel   rRNA                2640   2690 (1279)  134 *
  815    0.7  0.0  0.6  X:23675610-   170251  170284 (4206112) + 92_Repeat_rRNA  Satellite            474    549 (1290)  124  
  326    7.0  0.0  0.0  X:23675610-   170285  170327 (4206069) + 329_Repeat_rRNA Satellite              1     43  (286)  135  
  255   19.6  0.0  2.0  X:23675610-   170291  170342 (4206054) + 28s-rRNA_Dmel   rRNA                2640   2690 (1279)  136 *
  815    0.7  0.0  0.6  X:23675610-   170343  170376 (4206020) + 92_Repeat_rRNA  Satellite            550    625 (1214)  124  
  325    7.0  0.0  0.0  X:23675610-   170377  170419 (4205977) + 329_Repeat_rRNA Satellite              1     43  (286)  137  
  815    0.7  0.0  0.6  X:23675610-   170420  170468 (4205928) + 92_Repeat_rRNA  Satellite            626    735 (1104)  124  
  354    4.7  0.0  0.0  X:23675610-   170469  170511 (4205885) + 329_Repeat_rRNA Satellite              1     43  (286)  138  
  266   19.6  0.0  2.0  X:23675610-   170475  170526 (4205870) + 28s-rRNA_Dmel   rRNA                2640   2690 (1279)  139 *
  815    0.7  0.0  0.6  X:23675610-   170527  170560 (4205836) + 92_Repeat_rRNA  Satellite            736    811 (1028)  124  
  312    4.7  0.0  7.0  X:23675610-   170561  170606 (4205790) + 329_Repeat_rRNA Satellite              1     43  (286)  140  
  815    0.7  0.0  0.6  X:23675610-   170607  170655 (4205741) + 92_Repeat_rRNA  Satellite            812    921  (918)  124  
  354    4.7  0.0  0.0  X:23675610-   170656  170698 (4205698) + 329_Repeat_rRNA Satellite              1     43  (286)  141  
  266   19.6  0.0  2.0  X:23675610-   170662  170713 (4205683) + 28s-rRNA_Dmel   rRNA                2640   2690 (1279)  142 *
  815    0.7  0.0  0.6  X:23675610-   170714  170747 (4205649) + 92_Repeat_rRNA  Satellite            922    997  (842)  124  
  326    7.0  0.0  0.0  X:23675610-   170748  170790 (4205606) + 329_Repeat_rRNA Satellite              1     43  (286)  143  
  255   19.6  0.0  2.0  X:23675610-   170754  170805 (4205591) + 28s-rRNA_Dmel   rRNA                2640   2690 (1279)  144 *
  815    0.7  0.0  0.6  X:23675610-   170806  170839 (4205557) + 92_Repeat_rRNA  Satellite            998   1073  (766)  124  
  354    4.7  0.0  0.0  X:23675610-   170840  170882 (4205514) + 329_Repeat_rRNA Satellite              1     43  (286)  145  
  266   19.6  0.0  2.0  X:23675610-   170846  170897 (4205499) + 28s-rRNA_Dmel   rRNA                2640   2690 (1279)  146 *
  815    0.7  0.0  0.6  X:23675610-   170898  170931 (4205465) + 92_Repeat_rRNA  Satellite           1074   1149  (690)  124  
  312    4.7  0.0  7.0  X:23675610-   170932  170977 (4205419) + 329_Repeat_rRNA Satellite              1     43  (286)  147  
  815    0.7  0.0  0.6  X:23675610-   170978  171026 (4205370) + 92_Repeat_rRNA  Satellite           1150   1259  (580)  124  
  326    7.0  0.0  0.0  X:23675610-   171027  171069 (4205327) + 329_Repeat_rRNA Satellite              1     43  (286)  148  
  255   19.6  0.0  2.0  X:23675610-   171033  171084 (4205312) + 28s-rRNA_Dmel   rRNA                2640   2690 (1279)  149 *
  815    0.7  0.0  0.6  X:23675610-   171085  171118 (4205278) + 92_Repeat_rRNA  Satellite           1260   1335  (504)  124  
  354    4.7  0.0  0.0  X:23675610-   171119  171161 (4205235) + 329_Repeat_rRNA Satellite              1     43  (286)  150  
  251   21.6  0.0  2.0  X:23675610-   171125  171176 (4205220) + 28s-rRNA_Dmel   rRNA                2640   2690 (1279)  151 *
  815    0.7  0.0  0.6  X:23675610-   171177  171210 (4205186) + 92_Repeat_rRNA  Satellite           1336   1411  (428)  124  
  354    4.7  0.0  0.0  X:23675610-   171211  171253 (4205143) + 329_Repeat_rRNA Satellite              1     43  (286)  152  
  266   19.6  0.0  2.0  X:23675610-   171217  171268 (4205128) + 28s-rRNA_Dmel   rRNA                2640   2690 (1279)  153 *
  815    0.7  0.0  0.6  X:23675610-   171269  171302 (4205094) + 92_Repeat_rRNA  Satellite           1412   1487  (352)  124  
  326    7.0  0.0  0.0  X:23675610-   171303  171345 (4205051) + 329_Repeat_rRNA Satellite              1     43  (286)  154  
  240   21.6  0.0  2.0  X:23675610-   171309  171360 (4205036) + 28s-rRNA_Dmel   rRNA                2640   2690 (1279)  155 *
  815    0.7  0.0  0.6  X:23675610-   171361  171394 (4205002) + 92_Repeat_rRNA  Satellite           1488   1563  (276)  124  
  326    7.0  0.0  0.0  X:23675610-   171395  171437 (4204959) + 329_Repeat_rRNA Satellite              1     43  (286)  156  
  255   19.6  0.0  2.0  X:23675610-   171401  171452 (4204944) + 28s-rRNA_Dmel   rRNA                2640   2690 (1279)  157 *
  815    0.7  0.0  0.6  X:23675610-   171453  171486 (4204910) + 92_Repeat_rRNA  Satellite           1564   1639  (200)  124  
  354    4.7  0.0  0.0  X:23675610-   171487  171529 (4204867) + 329_Repeat_rRNA Satellite              1     43  (286)  158  
  251   21.6  0.0  2.0  X:23675610-   171493  171544 (4204852) + 28s-rRNA_Dmel   rRNA                2640   2690 (1279)  159 *
  815    0.7  0.0  0.6  X:23675610-   171545  171599 (4204797) + 92_Repeat_rRNA  Satellite           1640   1839    (0)  124  
  323    7.0  0.0  0.0  X:23675610-   171579  171621 (4204775) + 329_Repeat_rRNA Satellite              1     43  (286)  160 *
22083    9.4  0.4  0.3  X:23675610-   171625  175412 (4200984) C G_DM            LINE/I-Jockey        (1)   4345    635  161  
 2411    1.4  0.0  2.8  X:23675610-   175418  175715 (4200681) C BATUMI_I        LTR/Pao            (677)   7286   6997  162  
 2382    3.5 21.5  0.2  X:23675610-   175712  176246 (4200150) C G_DM            LINE/I-Jockey     (3697)    649      1  161 *
  815    0.8  0.0  0.0  X:23675610-   176247  176301 (4200095) + 92_Repeat_rRNA  Satellite              1     97  (163)  163  
  354    4.7  0.0  0.0  X:23675610-   176302  176344 (4200052) + 329_Repeat_rRNA Satellite              1     43  (286)  164  
  266   19.6  0.0  2.0  X:23675610-   176308  176359 (4200037) + 28s-rRNA_Dmel   rRNA                2640   2690 (1279)  165 *
  815    0.8  0.0  0.0  X:23675610-   176360  176393 (4200003) + 92_Repeat_rRNA  Satellite             98    156  (104)  163  
  354    4.7  0.0  0.0  X:23675610-   176394  176436 (4199960) + 329_Repeat_rRNA Satellite              1     43  (286)  166  
  266   19.6  0.0  2.0  X:23675610-   176400  176451 (4199945) + 28s-rRNA_Dmel   rRNA                2640   2690 (1279)  167 *
  815    0.8  0.0  0.0  X:23675610-   176452  176506 (4199890) + 92_Repeat_rRNA  Satellite            157    260    (0)  163 *
 2044    1.7  0.4  0.0  X:23675610-   176486  176874 (4199522) + 240_Repeat_rRNA Satellite              1    390   (13)  168 *
 5063    0.8  0.0  0.2  X:23675610-   176868  177468 (4198928) + ETS-rRNA_Dmel   rRNA                   1    600  (264)  169  
  247   21.4  4.7  4.5  X:23675610-   177424  177485 (4198911) C L1-53_DR        LINE/L1           (4694)   1752   1618  170 *
 5983    0.1  0.0  0.3  X:23675610-   177486  178145 (4198251) + QUASIMODO_LTR   LTR/Gypsy              1    658    (0)  171  
 1745    3.7  5.2  0.0  X:23675610-   178146  178413 (4197983) + ETS-rRNA_Dmel   rRNA                 583    864    (0)  172  
18425    0.8  0.0  0.0  X:23675610-   178414  180408 (4195988) + 18s-rRNA_Dmel   rRNA                   1   1995    (0)  173  
 1461    2.1  2.1  0.0  X:23675610-   180409  180597 (4195799) + ITS1-rRNA_Dmel  rRNA                   1    193  (533)  174  
 2768    3.4  0.0  0.6  X:23675610-   180625  180953 (4195443) C STALKER4_LTR    LTR/Gypsy            (0)    402     76  175 *
50843    1.6  1.3  0.7  X:23675610-   180949  187118 (4189278) C STALKER4_I      LTR/Gypsy           (11)   6519    246  176  
  293    6.5  0.0  4.3  X:23675610-   187308  187355 (4189041) C STALKER4_I      LTR/Gypsy         (7350)     46      1  176  
  371    0.0  0.0  0.0  X:23675610-   187356  187388 (4189008) C STALKER4_I      LTR/Gypsy         (6497)     33      1  176  
 3460    3.0  0.0  0.2  X:23675610-   187389  187791 (4188605) C STALKER4_LTR    LTR/Gypsy            (0)    402      1  176  
 4612    1.1  0.4  0.0  X:23675610-   187792  188326 (4188070) + ITS1-rRNA_Dmel  rRNA                 190    726    (0)  174  
 1129    1.6  0.0  0.0  X:23675610-   188327  188449 (4187947) + 5.8s-rRNA_Dmel  rRNA                   1    123    (0)  177  
  261    0.0  0.0  0.0  X:23675610-   188478  188507 (4187889) + 2s-rRNA_Dmel    rRNA                   1     30    (0)  178  
 2730    2.2  4.9  0.0  X:23675610-   188508  188874 (4187522) + ITS2-rRNA_Dmel  rRNA                   1    385    (0)  179  
23277    1.3  1.5  0.0  X:23675610-   188875  191485 (4184911) + 28s-rRNA_Dmel   rRNA                   1   2651 (1318)  180 *
32583    1.6  0.0  0.1  X:23675610-   191484  195088 (4181308) + R2_DM           LINE/R2                3   3604    (3)  181  
  485    3.6  0.0  0.0  X:23675610-   195085  195139 (4181257) + 28s-rRNA_Dmel   rRNA                2648   2702 (1267)  180 *
 3181    1.3  6.3  0.5  X:23675610-   195140  195518 (4180878) + R1_DM           LINE/R1                1    401 (4955)  182  
  368    0.0  0.0  0.0  X:23675610-   195521  195561 (4180835) + R1_DM           LINE/R1              529    569 (4787)  183 *
20575    0.8  1.1  0.0  X:23675610-   195558  197844 (4178552) + R1_DM           LINE/R1              832   3142 (2214)  182  
19011    0.6  0.1  0.1  X:23675610-   197848  199928 (4176468) + R1_DM           LINE/R1             3275   5356    (0)  182  
 3780    2.5  0.5  0.4  X:23675610-   199962  200504 (4175892) + R1_DM           LINE/R1                1    611 (4745)  184  
 8886    1.2  4.3  0.1  X:23675610-   200505  202460 (4173936) + R1_DM           LINE/R1             1103   3142 (2214)  184  
16096    1.3  0.1  0.1  X:23675610-   202464  204254 (4172142) + R1_DM           LINE/R1             3275   5066  (290)  184  
 1041    1.8  0.0  0.0  X:23675610-   204252  204365 (4172031) + R1_DM           LINE/R1             5243   5356    (0)  184 *
 4198    1.5  8.0  0.7  X:23675610-   204399  204969 (4171427) + R1_DM           LINE/R1                1    613 (4743)  185  
 4950    1.4  3.8  0.2  X:23675610-   204973  205551 (4170845) + R1_DM           LINE/R1             1000   1599 (3757)  185  
 3127    2.9  1.3  0.8  X:23675610-   205552  205928 (4170468) + STALKER4_LTR    LTR/Gypsy              1    379   (23)  186  
   16    9.4  5.7  7.7  X:23675610-   206069  206121 (4170275) + A-rich          Low_complexity         1     52    (0)  187  
 1410    2.8  0.6  2.2  X:23675610-   206138  206320 (4170076) + STALKER4_I      LTR/Gypsy            284    463 (6933)  188 *
 5290    1.2  7.5  1.8  X:23675610-   206302  207048 (4169348) + STALKER4_I      LTR/Gypsy            736   1524 (5006)  188  
38111    3.1  1.5  0.7  X:23675610-   207056  211703 (4164693) + STALKER4_I      LTR/Gypsy           1845   6530    (0)  188  
 3171    1.9  1.3  1.1  X:23675610-   211704  212081 (4164315) + STALKER4_LTR    LTR/Gypsy              1    379   (23)  188  
  856    2.0  1.0  0.0  X:23675610-   212132  212230 (4164166) + R1_DM           LINE/R1             1596   1695 (3661)  185  
 1031    1.6  0.0  0.0  X:23675610-   212231  212359 (4164037) + DOC2_DM         LINE/I-Jockey       4665   4793    (0)  189 *
15915    1.4  1.1  0.0  X:23675610-   212345  214125 (4162271) + R1_DM           LINE/R1             1343   3142 (2214)  190  
 2156    2.0  0.0  0.0  X:23675610-   214129  214372 (4162024) + R1_DM           LINE/R1             3275   3518 (1838)  190 *
10768    1.0  0.6  0.0  X:23675610-   214361  215552 (4160844) + R1_DM           LINE/R1             4158   5356    (0)  190  
 2055    0.4  0.9  0.0  X:23675610-   215586  215813 (4160583) + R1_DM           LINE/R1                1    230 (5126)  191  
 6116    1.3  0.1  0.1  X:23675610-   215817  216502 (4159894) + R1_DM           LINE/R1              774   1459 (3897)  191  
 1297   11.3  0.0 10.3  X:23675610-   216503  216749 (4159647) + DIVER_LTR       LTR/Pao                1    224    (0)  192  
 3497    3.6  0.7  0.0  X:23675610-   216771  217182 (4159214) + DIVER_I         LTR/Pao                1    415 (5228)  192 *
 5450    3.4  4.5  0.0  X:23675610-   217180  217829 (4158567) + DIVER_I         LTR/Pao              637   1315 (4328)  192  
  322   10.3  2.6 12.7  X:23675610-   218252  218329 (4158067) + TIRANT_I        LTR/Gypsy              1     71 (7621)  193  
  230   18.1  2.6  5.4  X:23675610-   219014  219089 (4157307) C L1-48_DR        LINE/L1            (171)   5596   5523  194  
   13    4.3  3.9  3.9  X:23675610-   219958  219983 (4156413) + (AATAC)n        Simple_repeat          1     26    (0)  195  
16534   25.5  2.4  1.6  X:23675610-   220076  226213 (4150183) + TIRANT_I        LTR/Gypsy           1313   7490    (0)  193  
20838    2.1  3.8  0.0  X:23675610-   226653  229051 (4147345) + DIVER_I         LTR/Pao             1287   3775 (1868)  196  
 2305    1.4  0.3  3.5  X:23675610-   229052  229343 (4147053) + BATUMI_I        LTR/Pao             7002   7284  (679)  197  
 3398    9.2  7.9  3.1  X:23675610-   229344  229945 (4146451) + BATUMI_I        LTR/Pao                1    631 (7332)  198  
   54    6.8  5.4  0.0  X:23675610-   229946  230038 (4146358) + (ATACAT)n       Simple_repeat          1     98    (0)  199  
 3398   13.2  9.6  4.1  X:23675610-   230039  230105 (4146291) + BATUMI_I        LTR/Pao              632    646 (7317)  198  
10369    4.7  5.5  3.8  X:23675610-   230149  232043 (4144353) + BATUMI_I        LTR/Pao              749   2678 (5285)  198 *
18234    9.2  0.2  0.4  X:23675610-   232032  235651 (4140745) + BATUMI_I        LTR/Pao             3009   6702 (1212)  198  
 7185    1.5  0.5  1.6  X:23675610-   235626  236511 (4139885) C BATUMI_I        LTR/Pao            (661)   7302   6427  200 *
 5671    0.5  0.0  0.5  X:23675610-   236535  237198 (4139198) + BATUMI_I        LTR/Pao             7303   7963    (0)  198  
 2092    1.1  6.2  2.1  X:23675610-   237199  237470 (4138926) + BATUMI_I        LTR/Pao             7002   7284  (679)  201  
 1747    1.5  0.0  0.0  X:23675610-   237471  237672 (4138724) + DIVER_I         LTR/Pao             3771   3972 (1671)  202 *
12075    3.0  0.0  0.0  X:23675610-   237672  239103 (4137293) + DIVER_I         LTR/Pao             4212   5643    (0)  202  
 1230   10.8  0.0 10.3  X:23675610-   239104  239350 (4137046) + DIVER_LTR       LTR/Pao                1    224    (0)  202  
14698    1.1  0.1  0.0  X:23675610-   239372  241058 (4135338) + R1_DM           LINE/R1             1455   3142 (2214)  203  
12831    1.3  3.7  0.1  X:23675610-   241062  243071 (4133325) + R1_DM           LINE/R1             3275   5356    (0)  203  
 5237    1.1  0.5  0.3  X:23675610-   243105  243719 (4132677) + R1_DM           LINE/R1                1    616 (4740)  204 *
16231    1.0  0.6  0.1  X:23675610-   243714  245600 (4130796) + R1_DM           LINE/R1             1089   2985 (2371)  204  
 5236    1.0  0.3  0.2  X:23675610-   245596  246206 (4130190) + R1_DM           LINE/R1             3490   4101 (1255)  204 *
 8383    1.1  0.2  0.0  X:23675610-   246196  247164 (4129232) + R1_DM           LINE/R1             4235   5205  (151)  204  
   38    9.3  0.0  0.0  X:23675610-   247181  247237 (4129159) + (ATA)n          Simple_repeat          1     57    (0)  205  
 1877    4.9  0.0  0.4  X:23675610-   247241  247485 (4128911) + MDG1_LTR        LTR/Gypsy            169    412   (30)  206  
 7596    7.8  3.6  1.3  X:23675610-   247486  248679 (4127717) + MDG1_I          LTR/Gypsy              1   1221 (5375)  206 *
41300    2.2  0.3  0.0  X:23675610-   248671  253818 (4122578) + MDG1_I          LTR/Gypsy           1135   6296  (300)  206  
  619    9.6  0.7  6.1  X:23675610-   253788  253942 (4122454) + MDG1_I          LTR/Gypsy           6450   6596    (0)  206 *
 2422    4.9 11.5  1.0  X:23675610-   253943  254315 (4122081) + MDG1_LTR        LTR/Gypsy              1    412   (30)  206  
 1359    0.7  0.0  0.0  X:23675610-   254316  254468 (4121928) + R1_DM           LINE/R1             5202   5354    (2)  204  
 7786    1.4  2.3  0.2  X:23675610-   254504  255431 (4120965) + R1_DM           LINE/R1                1    947 (4409)  207 *
25103    0.8  1.3  0.0  X:23675610-   255429  258334 (4118062) + R1_DM           LINE/R1             1870   4812  (544)  207  
 1207    0.7  0.0  0.0  X:23675610-   258333  258469 (4117927) + R1_DM           LINE/R1             5218   5354    (2)  207 *
45710    0.9  0.9  0.3  X:23675610-   258505  263832 (4112564) + R1_DM           LINE/R1                1   5356    (0)  208  
45423    1.1  0.9  0.5  X:23675610-   263866  269196 (4107200) + R1_DM           LINE/R1                1   5356    (0)  209  
45731    1.2  0.7  0.3  X:23675610-   269230  274569 (4101827) + R1_DM           LINE/R1                1   5356    (0)  210  
 8953    1.1  1.0  1.1  X:23675610-   274603  275668 (4100728) + R1_DM           LINE/R1                1   1065 (4291)  211  
 7599    1.4  1.4  0.0  X:23675610-   275664  276548 (4099848) + R1_DM           LINE/R1             1873   2769 (2587)  211 *
21469    1.0  0.1  0.1  X:23675610-   276548  279020 (4097376) + R1_DM           LINE/R1             2885   5356    (0)  211  
 1281    1.4  0.0  0.0  X:23675610-   279019  279166 (4097230) + 28s-rRNA_Dmel   rRNA                2710   2857 (1112)  212 *
20030    1.8  2.5  0.1  X:23675610-   279172  282008 (4094388) + R2_DM           LINE/R2              370   3274  (333)  213  
10981    2.3  0.5  0.3  X:23675610-   282026  283344 (4093052) + 28s-rRNA_Dmel   rRNA                2649   3969    (0)  214  
  539    4.8 10.8  0.0  X:23675610-   283361  283443 (4092953) + 92_Repeat_rRNA  Satellite              1     92    (0)  215  
  250    8.1  0.0  0.0  X:23675610-   283423  283459 (4092937) + 329_Repeat_rRNA Satellite              1     37  (292)  216 *
 4329    8.0  2.5  1.9  X:23675610-   283459  284209 (4092187) + G2_DM           LINE/I-Jockey        101   1314 (3032)  217  
  838   23.6  9.4  7.1  X:23675610-   284211  284539 (4091857) + G6_DM           LINE/I-Jockey          2    337 (1705)  218  
 1451   10.6  0.0  3.8  X:23675610-   284988  285232 (4091164) C Gypsy8_I        LTR/Gypsy         (4111)    236      1  219  
 1380   12.3  1.6  2.9  X:23675610-   285233  285449 (4090947) C Gypsy8_LTR      LTR/Gypsy           (90)    214      1  220  
 1007   10.5  0.0  2.6  X:23675610-   285452  285608 (4090788) + MICROPIA_I      LTR/Gypsy           3169   3321 (1155)  221  
 2133    4.9  0.0  0.3  X:23675610-   285612  285897 (4090499) + TRANSIB2        DNA/CMC-Transib      338    622 (2222)  222  
 6005    3.9  3.6  0.2  X:23675610-   285926  286721 (4089675) + TRANSIB2        DNA/CMC-Transib     1027   1849  (995)  223  
  513   12.0  0.9  2.8  X:23675610-   286724  286834 (4089562) + MICROPIA_I      LTR/Gypsy           3861   3969  (507)  221  
 1997   10.8  2.0  2.6  X:23675610-   286839  287188 (4089208) + MICROPIA_I      LTR/Gypsy           4129   4476    (0)  221  
  609   10.7  2.3 20.1  X:23675610-   287210  287384 (4089012) + MICROPIA_LTR    LTR/Gypsy            156    304  (172)  224  
  686   23.2 10.6  0.4  X:23675610-   287388  287595 (4088801) + MICROPIA_LTR    LTR/Gypsy            248    476    (0)  225  
 1509    9.7  0.4  7.7  X:23675610-   287598  287781 (4088615) + 240_Repeat_rRNA Satellite              1    221  (212)  226  
  865    0.9  2.8  0.0  X:23675610-   287782  287890 (4088506) + 329_Repeat_rRNA Satellite             40    151  (178)  227  
 1509    9.7  0.4  7.7  X:23675610-   287891  288064 (4088332) + 240_Repeat_rRNA Satellite            222    433    (0)  226 *
 3249    1.9  7.0  0.4  X:23675610-   288058  288862 (4087534) + ETS-rRNA_Dmel   rRNA                   1    858    (6)  228 *
 8740    1.3  1.5  0.0  X:23675610-   288862  289886 (4086510) + 18s-rRNA_Dmel   rRNA                  19   1058  (937)  229  
 1419    1.2  0.0  0.0  X:23675610-   289892  290054 (4086342) + 28s-rRNA_Dmel   rRNA                2489   2651 (1318)  230 *
28278    1.7  0.0  0.1  X:23675610-   290053  293340 (4083056) + R2_DM           LINE/R2              318   3604    (3)  231  
  459    3.6  0.0  0.0  X:23675610-   293337  293391 (4083005) + 28s-rRNA_Dmel   rRNA                2648   2702 (1267)  230 *
 3020    1.3  6.3  0.5  X:23675610-   293392  293770 (4082626) + R1_DM           LINE/R1                1    401 (4955)  232  
  353    0.0  0.0  0.0  X:23675610-   293773  293813 (4082583) + R1_DM           LINE/R1              529    569 (4787)  233 *
 9268    0.7  2.3  0.1  X:23675610-   293810  294904 (4081492) + R1_DM           LINE/R1              832   1950 (3406)  232  
 5970    4.2  0.0  0.0  X:23675610-   294903  295637 (4080759) + GTWIN_I         LTR/Gypsy           5686   6420    (1)  234 *
 2629    5.3  5.6  2.5  X:23675610-   295648  296037 (4080359) + GTWIN_LTR       LTR/Gypsy              1    402   (93)  234  
 1973    2.4  7.9  2.8  X:23675610-   296195  296499 (4079897) C ITS1-rRNA_Dmel  rRNA               (323)    403     84  235 *
18473    6.1  0.8  0.6  X:23675610-   296496  299878 (4076518) C G2_DM           LINE/I-Jockey      (779)   3567      4  236  
  934    4.1  0.0  0.0  X:23675610-   300030  300152 (4076244) C ETS-rRNA_Dmel   rRNA               (741)    123      1  237 *
 1262    7.4  5.9  5.3  X:23675610-   300146  300563 (4075833) C 329_Repeat_rRNA Satellite            (0)    420      1  238  
  613    0.0  0.0  0.0  X:23675610-   300543  300619 (4075777) C 92_Repeat_rRNA  Satellite            (0)     92     16  239 *
 7068    6.7  0.0  0.2  X:23675610-   300617  301588 (4074808) + G_DM            LINE/I-Jockey       2665   3634  (712)  240  
 3544    3.9  0.0  2.2  X:23675610-   301589  302058 (4074338) + G_DM            LINE/I-Jockey       3885   4344    (2)  240  
  317    7.0  0.0  0.0  X:23675610-   302062  302104 (4074292) C 329_Repeat_rRNA Satellite          (286)     43      1  241 *
  558    4.0  0.0  0.0  X:23675610-   302084  302159 (4074237) C 92_Repeat_rRNA  Satellite            (0)     92     17  242  
15468    9.5  2.0  0.4  X:23675610-   302160  305750 (4070646) + G_DM            LINE/I-Jockey          1   3634  (712)  243  
 3588    3.7  0.0  1.7  X:23675610-   305751  306220 (4070176) + G_DM            LINE/I-Jockey       3885   4346    (0)  243  
  317    7.0  0.0  0.0  X:23675610-   306225  306267 (4070129) C 329_Repeat_rRNA Satellite          (286)     43      1  244 *
  745    3.1  0.0  0.0  X:23675610-   306247  306301 (4070095) C 92_Repeat_rRNA  Satellite            (0)    352    255  245  
  241   18.6  0.0  0.0  X:23675610-   306302  306344 (4070052) C 28s-rRNA_Dmel   rRNA              (1279)   2690   2648  246 *
  295    9.3  0.0  0.0  X:23675610-   306317  306359 (4070037) C 329_Repeat_rRNA Satellite          (286)     43      1  247  
  745    3.1  0.0  0.0  X:23675610-   306360  306393 (4070003) C 92_Repeat_rRNA  Satellite           (98)    254    195  245  
  249   19.6  0.0  2.0  X:23675610-   306394  306445 (4069951) C 28s-rRNA_Dmel   rRNA              (1279)   2690   2640  248 *
  336    4.7  0.0  0.0  X:23675610-   306409  306451 (4069945) C 329_Repeat_rRNA Satellite          (286)     43      1  249  
  745    3.1  0.0  0.0  X:23675610-   306452  306499 (4069897) C 92_Repeat_rRNA  Satellite          (158)    194    110  245  
  323    6.8  0.0  0.0  X:23675610-   306500  306543 (4069853) C 329_Repeat_rRNA Satellite          (285)     44      1  250  
  745    3.1  0.0  0.0  X:23675610-   306544  306598 (4069798) C 92_Repeat_rRNA  Satellite            (0)    109      1  245  
15409    9.6  2.0  0.4  X:23675610-   306599  310190 (4066206) + G_DM            LINE/I-Jockey          1   3634  (712)  251  
 3582    3.7  0.0  1.9  X:23675610-   310191  310661 (4065735) + G_DM            LINE/I-Jockey       3885   4346    (0)  251  
  317    7.0  0.0  0.0  X:23675610-   310666  310708 (4065688) C 329_Repeat_rRNA Satellite          (286)     43      1  252 *
  745    2.6  0.0  0.0  X:23675610-   310688  310742 (4065654) C 92_Repeat_rRNA  Satellite            (0)    352    247  253  
  241   18.6  0.0  0.0  X:23675610-   310743  310785 (4065611) C 28s-rRNA_Dmel   rRNA              (1279)   2690   2648  254 *
  295    9.3  0.0  0.0  X:23675610-   310758  310800 (4065596) C 329_Repeat_rRNA Satellite          (286)     43      1  255  
  745    2.6  0.0  0.0  X:23675610-   310801  310834 (4065562) C 92_Repeat_rRNA  Satellite          (106)    246    182  253  
  249   19.6  0.0  2.0  X:23675610-   310835  310886 (4065510) C 28s-rRNA_Dmel   rRNA              (1279)   2690   2640  256 *
  336    4.7  0.0  0.0  X:23675610-   310850  310892 (4065504) C 329_Repeat_rRNA Satellite          (286)     43      1  257  
  745    2.6  0.0  0.0  X:23675610-   310893  310926 (4065470) C 92_Repeat_rRNA  Satellite          (171)    181    117  253  
  230   16.0  1.9  3.9  X:23675610-   310927  310978 (4065418) C 28s-rRNA_Dmel   rRNA              (1279)   2690   2640  258 *
  342    4.5  0.0  0.0  X:23675610-   310941  310984 (4065412) C 329_Repeat_rRNA Satellite          (285)     44      1  259  
  745    2.6  0.0  0.0  X:23675610-   310985  311039 (4065357) C 92_Repeat_rRNA  Satellite            (0)    116      1  253  
23200   11.8  0.6  0.7  X:23675610-   311041  315455 (4060941) + G_DM            LINE/I-Jockey          1   4331   (15)  260  
  664    3.5  0.0  0.0  X:23675610-   315456  315542 (4060854) C 92_Repeat_rRNA  Satellite            (5)     87      1  261  
11143    2.0  0.5  0.0  X:23675610-   315559  316873 (4059523) C 28s-rRNA_Dmel   rRNA                 (0)   3969   2649  262  
24698    1.3  1.9  0.0  X:23675610-   316891  320101 (4056295) C R2_DM           LINE/R2            (333)   3274      3  263  
22843    0.9  0.1  0.0  X:23675610-   320101  322746 (4053650) C 28s-rRNA_Dmel   rRNA              (1318)   2651      2  262 *
 2651    2.6  1.3  0.0  X:23675610-   322749  323127 (4053269) C ITS2-rRNA_Dmel  rRNA                 (1)    384      1  264  
  240    3.3  0.0  0.0  X:23675610-   323128  323157 (4053239) C 2s-rRNA_Dmel    rRNA                 (0)     30      1  265  
 1065    1.6  0.0  0.0  X:23675610-   323186  323308 (4053088) C 5.8s-rRNA_Dmel  rRNA                 (0)    123      1  266  
 2035    4.0 11.1  0.7  X:23675610-   323309  323603 (4052793) C ITS1-rRNA_Dmel  rRNA                 (0)    726    400  267  
 2350    5.2 10.8  2.5  X:23675610-   323604  323975 (4052421) + GTWIN_LTR       LTR/Gypsy              1    402   (93)  268  
29302   12.6  1.7  0.7  X:23675610-   324133  328915 (4047481) + GTWIN_I         LTR/Gypsy              1   4896 (1525)  269  
11981    5.1  0.0  0.0  X:23675610-   329020  330519 (4045877) + GTWIN_I         LTR/Gypsy           4921   6420    (1)  269  
 2629    5.3  5.6  2.5  X:23675610-   330529  330918 (4045478) + GTWIN_LTR       LTR/Gypsy              1    402   (93)  269  
 1973    2.4  7.9  2.8  X:23675610-   331076  331380 (4045016) C ITS1-rRNA_Dmel  rRNA               (323)    403     84  270 *
19281    5.0  0.8  0.5  X:23675610-   331377  334757 (4041639) C G2_DM           LINE/I-Jockey      (779)   3567      4  271  
  934    4.1  0.0  0.0  X:23675610-   334909  335031 (4041365) C ETS-rRNA_Dmel   rRNA               (741)    123      1  272 *
 1262    7.4  5.9  5.3  X:23675610-   335025  335442 (4040954) C 329_Repeat_rRNA Satellite            (0)    420      1  273  
  613    0.0  0.0  0.0  X:23675610-   335422  335498 (4040898) C 92_Repeat_rRNA  Satellite            (0)     92     16  274 *
 7068    6.7  0.0  0.2  X:23675610-   335496  336467 (4039929) + G_DM            LINE/I-Jockey       2665   3634  (712)  275  
 3616    3.7  0.0  0.4  X:23675610-   336468  336931 (4039465) + G_DM            LINE/I-Jockey       3885   4346    (0)  275  
  317    7.0  0.0  0.0  X:23675610-   336937  336979 (4039417) C 329_Repeat_rRNA Satellite          (286)     43      1  276 *
  706    3.1  0.0  0.0  X:23675610-   336959  337013 (4039383) C 92_Repeat_rRNA  Satellite            (0)    260    164  277  
  241   18.6  0.0  0.0  X:23675610-   337014  337056 (4039340) C 28s-rRNA_Dmel   rRNA              (1279)   2690   2648  278 *
  295    9.3  0.0  0.0  X:23675610-   337029  337071 (4039325) C 329_Repeat_rRNA Satellite          (286)     43      1  279  
  706    3.1  0.0  0.0  X:23675610-   337072  337105 (4039291) C 92_Repeat_rRNA  Satellite           (97)    163    105  277  
  230   16.0  1.9  3.9  X:23675610-   337106  337157 (4039239) C 28s-rRNA_Dmel   rRNA              (1279)   2690   2640  280 *
  342    4.5  0.0  0.0  X:23675610-   337120  337163 (4039233) C 329_Repeat_rRNA Satellite          (285)     44      1  281  
  706    3.1  0.0  0.0  X:23675610-   337164  337218 (4039178) C 92_Repeat_rRNA  Satellite            (0)    104      1  277  
 6683   10.4  1.4  0.9  X:23675610-   337219  338521 (4037875) + G_DM            LINE/I-Jockey          1   1294  (748)  282  
10856    8.2  0.3  0.0  X:23675610-   338545  340100 (4036296) + G_DM            LINE/I-Jockey       2074   3634  (712)  283  
 3594    3.7  0.0  1.5  X:23675610-   340101  340569 (4035827) + G_DM            LINE/I-Jockey       3885   4346    (0)  283  
  317    7.0  0.0  0.0  X:23675610-   340574  340616 (4035780) C 329_Repeat_rRNA Satellite          (286)     43      1  284 *
  745    2.6  0.0  0.0  X:23675610-   340596  340650 (4035746) C 92_Repeat_rRNA  Satellite            (0)    352    247  285  
  241   18.6  0.0  0.0  X:23675610-   340651  340693 (4035703) C 28s-rRNA_Dmel   rRNA              (1279)   2690   2648  286 *
  295    9.3  0.0  0.0  X:23675610-   340666  340708 (4035688) C 329_Repeat_rRNA Satellite          (286)     43      1  287  
  745    2.6  0.0  0.0  X:23675610-   340709  340742 (4035654) C 92_Repeat_rRNA  Satellite          (106)    246    182  285  
  249   19.6  0.0  2.0  X:23675610-   340743  340794 (4035602) C 28s-rRNA_Dmel   rRNA              (1279)   2690   2640  288 *
  336    4.7  0.0  0.0  X:23675610-   340758  340800 (4035596) C 329_Repeat_rRNA Satellite          (286)     43      1  289  
  745    2.6  0.0  0.0  X:23675610-   340801  340834 (4035562) C 92_Repeat_rRNA  Satellite          (171)    181    117  285  
  230   16.0  1.9  3.9  X:23675610-   340835  340886 (4035510) C 28s-rRNA_Dmel   rRNA              (1279)   2690   2640  290 *
  342    4.5  0.0  0.0  X:23675610-   340849  340892 (4035504) C 329_Repeat_rRNA Satellite          (285)     44      1  291  
  745    2.6  0.0  0.0  X:23675610-   340893  340947 (4035449) C 92_Repeat_rRNA  Satellite            (0)    116      1  285  
23281   11.8  0.5  1.2  X:23675610-   340949  345404 (4030992) + G_DM            LINE/I-Jockey          1   4346    (0)  292  
16242    9.5  2.0  0.4  X:23675610-   345423  349013 (4027383) + G_DM            LINE/I-Jockey          1   3634  (712)  293  
 3744    3.7  0.0  2.8  X:23675610-   349005  349481 (4026915) + G_DM            LINE/I-Jockey       3880   4343    (3)  293 *
  332    7.0  0.0  0.0  X:23675610-   349481  349527 (4026869) C 329_Repeat_rRNA Satellite           (66)     47      1  294 *
  589    4.0  0.0  0.0  X:23675610-   349507  349582 (4026814) C 92_Repeat_rRNA  Satellite            (0)     92     17  295  
16188    9.6  2.0  0.4  X:23675610-   349583  353174 (4023222) + G_DM            LINE/I-Jockey          1   3634  (712)  296  
 3762    3.6  0.0  3.0  X:23675610-   353166  353646 (4022750) + G_DM            LINE/I-Jockey       3880   4346    (0)  296 *
  332    7.0  0.0  0.0  X:23675610-   353647  353693 (4022703) C 329_Repeat_rRNA Satellite           (66)     47      1  297 *
  787    2.8  0.0  0.0  X:23675610-   353673  353727 (4022669) C 92_Repeat_rRNA  Satellite            (0)    352    247  298  
  254   18.6  0.0  0.0  X:23675610-   353728  353770 (4022626) C 28s-rRNA_Dmel   rRNA              (1279)   2690   2648  299 *
  310    9.3  0.0  0.0  X:23675610-   353743  353785 (4022611) C 329_Repeat_rRNA Satellite          (286)     43      1  300  
  787    2.8  0.0  0.0  X:23675610-   353786  353819 (4022577) C 92_Repeat_rRNA  Satellite          (106)    246    182  298  
  266   19.6  0.0  2.0  X:23675610-   353820  353871 (4022525) C 28s-rRNA_Dmel   rRNA              (1279)   2690   2640  301 *
  354    4.7  0.0  0.0  X:23675610-   353835  353877 (4022519) C 329_Repeat_rRNA Satellite          (286)     43      1  302  
  787    2.8  0.0  0.0  X:23675610-   353878  353911 (4022485) C 92_Repeat_rRNA  Satellite          (171)    181    117  298  
  249   16.0  1.9  3.9  X:23675610-   353912  353963 (4022433) C 28s-rRNA_Dmel   rRNA              (1279)   2690   2640  303 *
  360    4.5  0.0  0.0  X:23675610-   353926  353969 (4022427) C 329_Repeat_rRNA Satellite          (285)     44      1  304  
  787    2.8  0.0  0.0  X:23675610-   353970  354024 (4022372) C 92_Repeat_rRNA  Satellite            (0)    116      1  298  
21747    8.9  1.7  0.3  X:23675610-   354025  358313 (4018083) + G_DM            LINE/I-Jockey          1   4331   (15)  305  
  702    3.5  0.0  0.0  X:23675610-   358314  358400 (4017996) C 92_Repeat_rRNA  Satellite            (5)     87      1  306  
11726    2.0  0.5  0.0  X:23675610-   358417  359731 (4016665) C 28s-rRNA_Dmel   rRNA                 (0)   3969   2649  307  
25923    1.2  1.9  0.1  X:23675610-   359749  362960 (4013436) C R2_DM           LINE/R2            (333)   3274      3  308  
23912    1.1  0.1  0.0  X:23675610-   362959  365604 (4010792) C 28s-rRNA_Dmel   rRNA              (1318)   2651      2  307 *
 2812    2.6  1.3  0.0  X:23675610-   365607  365985 (4010411) C ITS2-rRNA_Dmel  rRNA                 (1)    384      1  309  
  251    3.3  0.0  0.0  X:23675610-   365986  366015 (4010381) C 2s-rRNA_Dmel    rRNA                 (0)     30      1  310  
 1118    1.6  0.0  0.0  X:23675610-   366044  366166 (4010230) C 5.8s-rRNA_Dmel  rRNA                 (0)    123      1  311  
 2155    2.7 11.5  0.7  X:23675610-   366167  366461 (4009935) C ITS1-rRNA_Dmel  rRNA                 (0)    726    400  312  
 2497    5.2 10.8  2.5  X:23675610-   366462  366833 (4009563) + GTWIN_LTR       LTR/Gypsy              1    402   (93)  313  
30760   12.6  1.7  0.7  X:23675610-   366991  371773 (4004623) + GTWIN_I         LTR/Gypsy              1   4896 (1525)  314  
12599    5.1  0.0  0.0  X:23675610-   371878  373377 (4003019) + GTWIN_I         LTR/Gypsy           4921   6420    (1)  314  
 2785    5.3  5.6  2.5  X:23675610-   373388  373777 (4002619) + GTWIN_LTR       LTR/Gypsy              1    402   (93)  314  
 2102    2.4  7.9  2.8  X:23675610-   373935  374239 (4002157) C ITS1-rRNA_Dmel  rRNA               (323)    403     84  315 *
19339    5.2  0.4  0.4  X:23675610-   374236  377233 (3999163) C G2_DM           LINE/I-Jockey      (779)   3567      4  316  
 7160    2.3  2.4  0.0  X:23675610-   377232  378051 (3998345) + 28s-rRNA_Dmel   rRNA                2675   3514  (455)  317 *
 2666    6.0  3.8  0.3  X:23675610-   378052  378416 (3997980) + PROTOP_B        DNA/P                  1    378  (775)  318  
 2006    9.3  1.0  4.8  X:23675610-   378390  378774 (3997622) + PROTOP_B        DNA/P                518    888  (265)  319 *
  294   12.5  2.1  0.0  X:23675610-   378761  378808 (3997588) + 28s-rRNA_Dmel   rRNA                3921   3969    (0)  320 *
  815    0.0  0.0  5.2  X:23675610-   378825  378895 (3997501) + 92_Repeat_rRNA  Satellite              1     95   (88)  321  
  323    7.0  0.0  0.0  X:23675610-   378896  378938 (3997458) + 329_Repeat_rRNA Satellite              1     43  (286)  322  
  238   21.6  0.0  2.0  X:23675610-   378902  378953 (3997443) + 28s-rRNA_Dmel   rRNA                2640   2690 (1279)  323 *
  815    0.0  0.0  5.2  X:23675610-   378954  379017 (3997379) + 92_Repeat_rRNA  Satellite             96    183    (0)  321  
  351    4.7  0.0  0.0  X:23675610-   378997  379039 (3997357) + 329_Repeat_rRNA Satellite              1     43  (286)  324 *
   26    0.0  0.0  0.0  X:23675610-   379043  379067 (3997329) + (T)n            Simple_repeat          1     25    (0)  325  
22698    4.9  2.4  0.4  X:23675610-   379069  382774 (3993622) C G2_DM           LINE/I-Jockey      (395)   3951      4  326  
 7177    2.2  2.4  0.0  X:23675610-   382773  383592 (3992804) + 28s-rRNA_Dmel   rRNA                2675   3514  (455)  327 *
 2688    5.8  3.8  0.3  X:23675610-   383593  383957 (3992439) + PROTOP_B        DNA/P                  1    378  (775)  328  
 2006    9.3  1.0  4.8  X:23675610-   383931  384315 (3992081) + PROTOP_B        DNA/P                518    888  (265)  329 *
  294   12.5  2.1  0.0  X:23675610-   384302  384349 (3992047) + 28s-rRNA_Dmel   rRNA                3921   3969    (0)  330 *
  815    0.0  0.0  5.2  X:23675610-   384366  384436 (3991960) + 92_Repeat_rRNA  Satellite              1     95   (88)  331  
  323    7.0  0.0  0.0  X:23675610-   384437  384479 (3991917) + 329_Repeat_rRNA Satellite              1     43  (286)  332  
  238   21.6  0.0  2.0  X:23675610-   384443  384494 (3991902) + 28s-rRNA_Dmel   rRNA                2640   2690 (1279)  333 *
  815    0.0  0.0  5.2  X:23675610-   384495  384558 (3991838) + 92_Repeat_rRNA  Satellite             96    183    (0)  331  
  351    4.7  0.0  0.0  X:23675610-   384538  384580 (3991816) + 329_Repeat_rRNA Satellite              1     43  (286)  334 *
   26    0.0  0.0  0.0  X:23675610-   384584  384608 (3991788) + (T)n            Simple_repeat          1     25    (0)  335  
 9634    2.5  5.4  0.0  X:23675610-   384610  386019 (3990377) C G2_DM           LINE/I-Jockey       (23)   3079   1594  336  
 3036    6.2  6.6  1.7  X:23675610-   386022  386533 (3989863) C ETS-rRNA_Dmel   rRNA               (128)    736    200  337  
  731    7.5  7.4  1.9  X:23675610-   386491  386643 (3989753) C 329_Repeat_rRNA Satellite           (33)    161      1  338 *
  280    5.7  0.0  0.0  X:23675610-   386631  386665 (3989731) C 240_Repeat_rRNA Satellite            (0)    240    206  339 *
 3624    0.3  0.1  1.8  X:23675610-   386666  387105 (3989291) C STALKER4_LTR    LTR/Gypsy            (3)    399      1  340  
 3281    1.2  0.7  1.4  X:23675610-   387106  387524 (3988872) C STALKER4_I      LTR/Gypsy            (0)   6530   6115  340  
15952    0.1  0.0  0.0  X:23675610-   387525  389249 (3987147) C BARI_DM         DNA/TcMar-Tc1        (0)   1728      4  341  
15904    0.1  0.0  0.0  X:23675610-   389250  390973 (3985423) C BARI_DM         DNA/TcMar-Tc1        (1)   1727      4  342  
15933    0.1  0.0  0.0  X:23675610-   390974  392697 (3983699) C BARI_DM         DNA/TcMar-Tc1        (1)   1727      4  343  
15857    0.2  0.0  0.0  X:23675610-   392698  394421 (3981975) C BARI_DM         DNA/TcMar-Tc1        (1)   1727      4  344  
15937    0.1  0.0  0.0  X:23675610-   394422  396145 (3980251) C BARI_DM         DNA/TcMar-Tc1        (1)   1727      4  345  
 2838    0.3  0.0  0.3  X:23675610-   396146  396466 (3979930) C BARI_DM         DNA/TcMar-Tc1        (1)   1727   1408  346  
  865    5.2  0.0  0.0  X:23675610-   396449  396563 (3979833) C STALKER4_LTR    LTR/Gypsy          (287)    115      1  347 *
51400    0.8  1.1  0.3  X:23675610-   396564  402490 (3973906) C STALKER4_I      LTR/Gypsy            (0)   6530    559  347  
12489    2.0  1.1  0.3  X:23675610-   402493  403902 (3972494) + 18s-rRNA_Dmel   rRNA                 453   1873  (122)  348  
 1073    3.8  2.3  0.0  X:23675610-   403898  404028 (3972368) + 28s-rRNA_Dmel   rRNA                1003   1136 (2833)  349 *
  351    6.4  0.0  0.0  X:23675610-   404022  404068 (3972328) + 28s-rRNA_Dmel   rRNA                1601   1647 (2322)  349 *
 2601    5.1 25.7  0.6  X:23675610-   404059  404514 (3971882) + 28s-rRNA_Dmel   rRNA                2079   2648 (1321)  349 *
 5458    7.1  3.8  0.1  X:23675610-   404513  405221 (3971175) + R2_DM           LINE/R2             1649   2383 (1224)  350  
  334   33.5  2.4  2.4  X:23675610-   405333  405540 (3970856) C G2_DM           LINE/I-Jockey     (2618)    484    277  351  
  496   29.8  2.9  1.7  X:23675610-   405885  406208 (3970188) C G6_DM           LINE/I-Jockey      (866)   1176    859  352  
 3174   19.7 10.8  1.2  X:23675610-   406831  408550 (3967846) C DMRT1A          LINE/R1              (0)   5183   3300  353  
  671   18.9  1.6  0.0  X:23675610-   408550  408676 (3967720) C DMRT1A          LINE/R1           (2012)   3171   3043  353 *
 1368   17.8  0.0  0.0  X:23675610-   408699  408928 (3967468) C DMRT1A          LINE/R1           (2229)   2954   2725  353  
 2806   21.1  2.2  1.4  X:23675610-   408930  409506 (3966890) C DMRT1A          LINE/R1           (2565)   2618   2037  353  
  663   15.0  0.0  1.9  X:23675610-   409535  409643 (3966753) C DMRT1A          LINE/R1           (3395)   1788   1682  353  
  666   31.3  8.4  0.6  X:23675610-   409648  409981 (3966415) C DMRT1B          LINE/R1           (3552)   1631   1272  354  
 1512   29.1  7.4  5.1  X:23675610-   410076  410993 (3965403) C DMRT1B          LINE/R1           (4243)    940      3  354  
15422   11.1  5.3  0.3  X:23675610-   411237  413527 (3962869) C DMRT1B          LINE/R1              (0)   5183   2779  355  
 1657   11.7 11.3  0.2  X:23675610-   413531  413900 (3962496) C STALKER4_I      LTR/Gypsy          (171)   6359   5949  356  
 1245   10.8  2.0  0.0  X:23675610-   413896  414090 (3962306) C STALKER4_I      LTR/Gypsy         (1385)   5145   4947  356 *
 4578    6.2  1.7  0.3  X:23675610-   414078  414658 (3961738) C STALKER4_I      LTR/Gypsy         (1782)   4748   4160  356 *
 7869    3.3  4.4  0.0  X:23675610-   414654  415599 (3960797) C R1_DM           LINE/R1           (1671)   3685   2698  357  
 6088    3.8 13.2  1.3  X:23675610-   415605  416642 (3959754) C R2_DM           LINE/R2           (1537)   2070    805  358 *
20660    1.2  1.1  0.0  X:23675610-   416641  418951 (3957445) C 28s-rRNA_Dmel   rRNA              (1632)   2337      1  359  
 2946    1.8  0.8  0.8  X:23675610-   418952  419336 (3957060) C ITS2-rRNA_Dmel  rRNA                 (0)    385      1  360  
  251    3.3  0.0  0.0  X:23675610-   419337  419366 (3957030) C 2s-rRNA_Dmel    rRNA                 (0)     30      1  361  
 1124    1.6  0.0  0.0  X:23675610-   419395  419517 (3956879) C 5.8s-rRNA_Dmel  rRNA                 (0)    123      1  362  
 6030    1.2  0.8  0.0  X:23675610-   419518  420237 (3956159) C ITS1-rRNA_Dmel  rRNA                 (0)    726      1  363  
 1190    0.7 17.6  0.0  X:23675610-   420238  420385 (3956011) C 18s-rRNA_Dmel   rRNA                 (0)   1995   1822  364  
 3225    1.1  0.0  0.0  X:23675610-   420386  420738 (3955658) + Gypsy2_LTR      LTR/Gypsy              1    353    (0)  365  
 7866    2.6  0.1  2.4  X:23675610-   420739  421673 (3954723) + Gypsy6_I        LTR/Gypsy              1    914 (5221)  365  
21953   15.3  2.1  0.6  X:23675610-   421684  426247 (3950149) + Gypsy6_I        LTR/Gypsy           1026   5318 (1694)  365  
   15    7.0  2.9  6.1  X:23675610-   426248  426281 (3950115) + (ATTT)n         Simple_repeat          1     33    (0)  366  
 3905    1.6  0.0  1.6  X:23675610-   426318  426763 (3949633) + Gypsy6_I        LTR/Gypsy           4900   5338  (797)  365  
 2339    1.5  0.0  1.5  X:23675610-   426764  427034 (3949362) C MDG3_LTR        LTR/Gypsy            (0)    267      1  367  
44383    0.8  0.1  0.7  X:23675610-   427035  432051 (3944345) C MDG3_I          LTR/Gypsy            (0)   4986      1  367  
 2383    1.5  0.0  0.0  X:23675610-   432051  432317 (3944079) C MDG3_LTR        LTR/Gypsy            (0)    267      1  367 *
 6527    3.7  0.0  6.3  X:23675610-   432318  433160 (3943236) + Gypsy6_I        LTR/Gypsy           5335   6127    (8)  365  
 3171    1.7  0.0  0.0  X:23675610-   433163  433515 (3942881) + Gypsy2_LTR      LTR/Gypsy              1    353    (0)  365  
12396    1.4  1.0  0.3  X:23675610-   433516  434901 (3941495) C 18s-rRNA_Dmel   rRNA               (170)   1825    430  368  
  626   10.8  2.9 20.1  X:23675610-   434962  435135 (3941261) C MICROPIA_LTR    LTR/Gypsy          (172)    304    156  369  
  228   16.3  0.0  2.0  X:23675610-   435157  435206 (3941190) C MICROPIA_I      LTR/Gypsy            (0)   4476   4428  370 *
 6745    1.4  0.0  0.1  X:23675610-   435188  435927 (3940469) C Stellate_gene   Stellate           (411)    739      1  371  
10502    0.8  0.0  1.3  X:23675610-   435928  437092 (3939304) C Stellate_gene   Stellate             (0)   1150      1  372  
10588    1.0  0.0  0.1  X:23675610-   437093  438243 (3938153) C Stellate_gene   Stellate             (0)   1150      1  373  
10706    0.3  0.1  0.0  X:23675610-   438244  439392 (3937004) C Stellate_gene   Stellate             (0)   1150      1  374  
10625    0.8  0.0  0.1  X:23675610-   439393  440543 (3935853) C Stellate_gene   Stellate             (0)   1150      1  375  
 2265    2.6  0.0  2.6  X:23675610-   440543  440821 (3935575) + BATUMI_LTR      LTR/Pao                1    272    (0)  376 *
20523    1.9  0.6  1.6  X:23675610-   440822  443282 (3933114) + BATUMI_I        LTR/Pao                1   2435 (5528)  376  
 6871    1.1  0.2  1.4  X:23675610-   443321  444117 (3932279) + BATUMI_I        LTR/Pao             2687   3474 (4489)  376  
 2724    1.6  0.9  0.9  X:23675610-   444111  444435 (3931961) C BATUMI_I        LTR/Pao           (1212)   6751   6427  377 *
 1471    3.2  0.0  0.0  X:23675610-   444459  444645 (3931751) + BATUMI_I        LTR/Pao             7303   7489  (474)  376 *
17280    1.1  2.1  0.8  X:23675610-   444644  446727 (3929669) C STALKER4_I      LTR/Gypsy         (3863)   2667    559  378  
14001    0.8  0.9  0.0  X:23675610-   446730  448258 (3928138) + 18s-rRNA_Dmel   rRNA                 453   1995    (0)  379  
 5281    2.0  6.5  0.0  X:23675610-   448259  448940 (3927456) + ITS1-rRNA_Dmel  rRNA                   1    726    (0)  380  
 1118    1.6  0.0  0.0  X:23675610-   448941  449063 (3927333) + 5.8s-rRNA_Dmel  rRNA                   1    123    (0)  381  
  251    3.3  0.0  0.0  X:23675610-   449092  449121 (3927275) + 2s-rRNA_Dmel    rRNA                   1     30    (0)  382  
 2852    2.9  0.8  0.0  X:23675610-   449122  449502 (3926894) + ITS2-rRNA_Dmel  rRNA                   1    384    (1)  383  
23812    1.2  0.2  0.1  X:23675610-   449505  452151 (3924245) + 28s-rRNA_Dmel   rRNA                   2   2651 (1318)  384  
 1841    1.5  0.0  0.5  X:23675610-   452173  452378 (3924018) + R2_DM           LINE/R2                3    207 (3400)  385 *
19965    2.5  2.6  0.3  X:23675610-   452377  455502 (3920894) + R2_DM           LINE/R2              409   3607    (0)  385  
  669    1.4  0.0  0.0  X:23675610-   455504  455576 (3920820) + 28s-rRNA_Dmel   rRNA                2653   2725 (1244)  384 *
 3857    2.8  4.1  0.2  X:23675610-   455575  456042 (3920354) + R1_DM           LINE/R1             4802   5287   (69)  386  
 5396    1.7  0.0  0.0  X:23675610-   456065  456656 (3919740) + R2_DM           LINE/R2             1932   2523 (1084)  387  
 2546    1.3  0.3  2.6  X:23675610-   456652  456964 (3919432) + BATUMI_I        LTR/Pao             6997   7302  (661)  388 *
27749    5.0  0.6  2.1  X:23675610-   456978  463626 (3912770) C BATUMI_I        LTR/Pao           (1543)   6420      1  389  
 2265    2.6  0.0  2.6  X:23675610-   463627  463905 (3912491) C BATUMI_LTR      LTR/Pao              (0)    272      1  389 *
10484    1.3  0.0  0.1  X:23675610-   463905  465055 (3911341) + Stellate_gene   Stellate               1   1150    (0)  390  
10772    0.2  0.0  0.0  X:23675610-   465056  466205 (3910191) + Stellate_gene   Stellate               1   1150    (0)  391  
10696    0.5  0.0  0.0  X:23675610-   466206  467355 (3909041) + Stellate_gene   Stellate               1   1150    (0)  392  
10657    0.7  0.0  0.1  X:23675610-   467356  468506 (3907890) + Stellate_gene   Stellate               1   1150    (0)  393  
10635    0.8  0.0  0.0  X:23675610-   468507  469656 (3906740) + Stellate_gene   Stellate               1   1150    (0)  394  
10643    0.7  0.0  0.0  X:23675610-   469657  470806 (3905590) + Stellate_gene   Stellate               1   1150    (0)  395  
10665    0.7  0.0  0.0  X:23675610-   470807  471956 (3904440) + Stellate_gene   Stellate               1   1150    (0)  396  
10685    0.7  0.0  0.0  X:23675610-   471957  473106 (3903290) + Stellate_gene   Stellate               1   1150    (0)  397  
10664    0.5  0.0  0.2  X:23675610-   473107  474258 (3902138) + Stellate_gene   Stellate               1   1150    (0)  398  
10781    0.2  0.0  0.0  X:23675610-   474259  475408 (3900988) + Stellate_gene   Stellate               1   1150    (0)  399  
10740    0.3  0.0  0.0  X:23675610-   475409  476558 (3899838) + Stellate_gene   Stellate               1   1150    (0)  400  
 6745    1.4  0.0  0.1  X:23675610-   476559  477298 (3899098) + Stellate_gene   Stellate               1    739  (411)  401  
  228   16.3  0.0  2.0  X:23675610-   477280  477329 (3899067) + MICROPIA_I      LTR/Gypsy           4428   4476    (0)  402 *
  626   10.8  2.9 20.1  X:23675610-   477351  477524 (3898872) + MICROPIA_LTR    LTR/Gypsy            156    304  (172)  403  
12396    1.4  1.0  0.3  X:23675610-   477585  478970 (3897426) + 18s-rRNA_Dmel   rRNA                 430   1825  (170)  404  
 3198    1.4  0.0  0.0  X:23675610-   478971  479323 (3897073) C Gypsy2_LTR      LTR/Gypsy            (0)    353      1  405  
 2791    3.9  0.0 13.3  X:23675610-   479326  479735 (3896661) C Gypsy2_I        LTR/Gypsy            (6)   6129   5768  405 *
 8213    3.2  1.5  2.2  X:23675610-   479735  480740 (3895656) + R1_DM           LINE/R1             3531   4529  (827)  406  
10197    6.8  5.8  6.0  X:23675610-   480741  483076 (3893320) C Gypsy12_LTR     LTR/Gypsy            (0)   2336      1  407  
 6286    4.3  1.2  0.1  X:23675610-   483077  483830 (3892566) + R1_DM           LINE/R1             4526   5287   (69)  406  
14861    2.5  0.1  0.0  X:23675610-   483853  485527 (3890869) + R2_DM           LINE/R2             1932   3607    (0)  408  
11683    1.9  0.5  0.3  X:23675610-   485532  486850 (3889546) + 28s-rRNA_Dmel   rRNA                2649   3969    (0)  409  
  579    4.8 10.8  0.0  X:23675610-   486867  486949 (3889447) + 92_Repeat_rRNA  Satellite              1     92    (0)  410  
  263    8.1  0.0  0.0  X:23675610-   486929  486965 (3889431) + 329_Repeat_rRNA Satellite              1     37  (292)  411 *
 5791   10.2  3.7  3.2  X:23675610-   486965  488153 (3888243) + G2_DM           LINE/I-Jockey          2    747 (2355)  412  
 1517    9.4  0.8  4.7  X:23675610-   488602  488846 (3887550) C Gypsy8_I        LTR/Gypsy         (4111)    236      1  413  
 1402   12.3  1.6  2.9  X:23675610-   488847  489063 (3887333) C Gypsy8_LTR      LTR/Gypsy           (90)    214      1  414  
 1472   12.9  6.5  1.8  X:23675610-   489066  489325 (3887071) + MICROPIA_I      LTR/Gypsy           3169   3440 (1036)  415  
 4175    4.5  7.1  0.5  X:23675610-   489342  489918 (3886478) + TRANSIB2        DNA/CMC-Transib        8    622 (2222)  416  
 6392    3.9  3.6  0.2  X:23675610-   489947  490742 (3885654) + TRANSIB2        DNA/CMC-Transib     1027   1849  (995)  417  
 3284   12.8  1.0 11.0  X:23675610-   490745  491421 (3884975) + MICROPIA_I      LTR/Gypsy           3861   4476    (0)  415  
  678   10.0  2.3 20.1  X:23675610-   491443  491617 (3884779) + MICROPIA_LTR    LTR/Gypsy            156    304  (172)  418  
  943   21.7  3.6  0.4  X:23675610-   491621  491842 (3884554) + MICROPIA_LTR    LTR/Gypsy            248    476    (0)  419  
 1495    5.1  0.0  0.0  X:23675610-   491845  492041 (3884355) + 240_Repeat_rRNA Satellite             44    240    (0)  420  
  608   10.3  0.0 20.0  X:23675610-   492030  492198 (3884198) + 329_Repeat_rRNA Satellite              1    135  (189)  421 *
 2361    0.4  0.7  1.1  X:23675610-   492213  492488 (3883908) + BLASTOPIA_LTR   LTR/Gypsy              1    275    (0)  422  
39552    1.9  0.1  0.0  X:23675610-   492489  496964 (3879432) + BLASTOPIA_I     LTR/Gypsy              1   4481    (0)  422  
 2376    0.0  0.7  1.1  X:23675610-   496965  497240 (3879156) + BLASTOPIA_LTR   LTR/Gypsy              1    275    (0)  422  
  339    2.5  0.0  0.0  X:23675610-   497243  497282 (3879114) C BARI1           DNA/TcMar-Tc1     (1648)     41      2  423 *
 3951    7.7  4.2  0.5  X:23675610-   497252  497824 (3878572) + IDEFIX_LTR      LTR/Gypsy              1    594    (0)  424  
   14   10.7  3.1  3.1  X:23675610-   498414  498445 (3877951) + (GAC)n          Simple_repeat          1     32    (0)  425  
  995   29.5  2.2  1.6  X:23675610-   498494  498862 (3877534) + G2_DM           LINE/I-Jockey        967   1337  (705)  412  
 2457   28.3  7.2  4.6  X:23675610-   499355  500804 (3875592) + G_DM            LINE/I-Jockey       2621   4074  (272)  426  
   16    7.4  0.0  6.5  X:23675610-   500880  500912 (3875484) + (ATTAA)n        Simple_repeat          1     31    (0)  427  
 1412   13.1  8.3  4.2  X:23675610-   501052  501329 (3875067) + Gypsy2-LTR_DM   LTR/Gypsy             28    316   (22)  428  
 5021    4.8  5.6  0.1  X:23675610-   501342  502091 (3874305) + ETS-rRNA_Dmel   rRNA                  74    864    (0)  429  
15551    2.6  3.0  0.2  X:23675610-   502092  503913 (3872483) + 18s-rRNA_Dmel   rRNA                   1   1873  (122)  430  
 1057    4.6  2.3  0.0  X:23675610-   503909  504039 (3872357) + 28s-rRNA_Dmel   rRNA                1003   1136 (2833)  431 *
  351    6.4  0.0  0.0  X:23675610-   504033  504079 (3872317) + 28s-rRNA_Dmel   rRNA                1601   1647 (2322)  431 *
 2804    5.2 22.7  0.6  X:23675610-   504070  504536 (3871860) + 28s-rRNA_Dmel   rRNA                2079   2648 (1321)  431 *
 5420    7.3  3.8  0.1  X:23675610-   504535  505243 (3871153) + R2_DM           LINE/R2             1649   2383 (1224)  432  
  362   33.0  2.4  2.4  X:23675610-   505355  505562 (3870834) C G2_DM           LINE/I-Jockey     (2618)    484    277  433  
  514   29.5  2.9  1.7  X:23675610-   505907  506230 (3870166) C G6_DM           LINE/I-Jockey      (866)   1176    859  434  
 3146   19.4 13.6  1.4  X:23675610-   506853  508530 (3867866) C DMRT1A          LINE/R1              (0)   5183   3300  435  
  671   18.9  1.6  0.0  X:23675610-   508530  508656 (3867740) C DMRT1A          LINE/R1           (2012)   3171   3043  435 *
 1356   18.3  0.0  0.0  X:23675610-   508679  508908 (3867488) C DMRT1A          LINE/R1           (2229)   2954   2725  435  
 2819   20.9  2.2  1.4  X:23675610-   508910  509486 (3866910) C DMRT1A          LINE/R1           (2565)   2618   2037  435  
  663   15.0  0.0  1.9  X:23675610-   509515  509623 (3866773) C DMRT1A          LINE/R1           (3395)   1788   1682  435  
  686   31.0  8.4  0.6  X:23675610-   509628  509961 (3866435) C DMRT1B          LINE/R1           (3552)   1631   1272  436  
 1541   28.8  7.7  5.3  X:23675610-   510056  510972 (3865424) C DMRT1B          LINE/R1           (4243)    940      3  436  
15193   11.2  5.6  0.3  X:23675610-   511221  513505 (3862891) C DMRT1B          LINE/R1              (0)   5183   2779  437  
 1662   11.9 11.4  0.0  X:23675610-   513509  513877 (3862519) C STALKER4_I      LTR/Gypsy          (171)   6359   5949  438 *
 8039    3.7  1.4  0.3  X:23675610-   513873  514847 (3861549) C STALKER4_I      LTR/Gypsy         (1385)   5145   4160  438 *
 8067    2.7  3.5  0.6  X:23675610-   514843  515806 (3860590) C R1_DM           LINE/R1           (1671)   3685   2694  439  
 6144    3.6 13.0  1.1  X:23675610-   515808  516845 (3859551) C R2_DM           LINE/R2           (1537)   2070    805  440 *
16272    1.6  1.1  0.8  X:23675610-   516844  518704 (3857692) C 28s-rRNA_Dmel   rRNA              (1632)   2337    472  441  
 1163    5.6  0.0  0.0  X:23675610-   518710  518853 (3857543) C 28s-rRNA_Dmel   rRNA              (3824)    145      2  441  
 2773    2.9  1.3  0.0  X:23675610-   518856  519234 (3857162) C ITS2-rRNA_Dmel  rRNA                 (1)    384      1  442  
  240    3.3  0.0  0.0  X:23675610-   519235  519264 (3857132) C 2s-rRNA_Dmel    rRNA                 (0)     30      1  443  
 1091    0.8  0.0  0.0  X:23675610-   519293  519415 (3856981) C 5.8s-rRNA_Dmel  rRNA                 (0)    123      1  444  
 5561    1.8  0.8  0.0  X:23675610-   519416  520135 (3856261) C ITS1-rRNA_Dmel  rRNA                 (0)    726      1  445  
 1560    0.0  0.0  0.0  X:23675610-   520136  520309 (3856087) C 18s-rRNA_Dmel   rRNA                 (0)   1995   1822  446  
 3486    3.0  0.0  0.0  X:23675610-   520310  520716 (3855680) C Gypsy6_LTR      LTR/Gypsy            (0)    407      1  447  
23736   16.1  0.1  0.0  X:23675610-   520720  524668 (3851728) C Gypsy6_I        LTR/Gypsy            (2)   7010   3058  447  
 1761    2.3  4.4 12.5  X:23675610-   524672  524964 (3851432) C Gypsy6_I        LTR/Gypsy         (6740)    272      1  447  
 1716    5.8  5.3  0.0  X:23675610-   524965  525190 (3851206) C Gypsy6_LTR      LTR/Gypsy            (0)    407    170  447  
16013    0.8  0.0  0.0  X:23675610-   525207  527031 (3849365) C 18s-rRNA_Dmel   rRNA               (170)   1825      1  448  
 5247    1.0  2.8  0.1  X:23675610-   527029  527128 (3849268) C ETS-rRNA_Dmel   rRNA               (154)    710    592  449 *
   57    0.0  3.6  0.0  X:23675610-   527129  527184 (3849212) + (AT)n           Simple_repeat          1     58    (0)  450  
 5247    1.0  2.8  0.1  X:23675610-   527185  527775 (3848621) C ETS-rRNA_Dmel   rRNA               (273)    591      2  449  
 1419    4.8 11.4  1.4  X:23675610-   527769  528121 (3848275) C 240_Repeat_rRNA Satellite           (58)    271      1  451 *
  733    2.0  0.0  0.0  X:23675610-   528101  528155 (3848241) C 92_Repeat_rRNA  Satellite            (0)    352    256  452 *
  245   21.6  0.0  2.0  X:23675610-   528156  528207 (3848189) C 28s-rRNA_Dmel   rRNA              (1279)   2690   2640  453 *
  293    9.3  0.0  0.0  X:23675610-   528171  528213 (3848183) C 329_Repeat_rRNA Satellite          (286)     43      1  454  
  733    2.0  0.0  0.0  X:23675610-   528214  528262 (3848134) C 92_Repeat_rRNA  Satellite           (97)    255    169  452  
  302    7.0  0.0  0.0  X:23675610-   528263  528305 (3848091) C 329_Repeat_rRNA Satellite          (286)     43      1  455  
  733    2.0  0.0  0.0  X:23675610-   528306  528339 (3848057) C 92_Repeat_rRNA  Satellite          (184)    168    109  452  
  233   16.0  1.9  3.9  X:23675610-   528340  528391 (3848005) C 28s-rRNA_Dmel   rRNA              (1279)   2690   2640  456 *
  338    4.5  0.0  0.0  X:23675610-   528354  528397 (3847999) C 329_Repeat_rRNA Satellite          (285)     44      1  457  
  733    2.0  0.0  0.0  X:23675610-   528398  528452 (3847944) C 92_Repeat_rRNA  Satellite            (0)    108      1  452  
30796    8.3  0.2  0.1  X:23675610-   528453  532788 (3843608) + G_DM            LINE/I-Jockey          1   4343    (3)  458  
  315    7.0  0.0  0.0  X:23675610-   532792  532834 (3843562) C 329_Repeat_rRNA Satellite          (286)     43      1  459 *
  733    2.6  0.0  0.0  X:23675610-   532814  532868 (3843528) C 92_Repeat_rRNA  Satellite            (0)    352    256  460  
  245   21.6  0.0  2.0  X:23675610-   532869  532920 (3843476) C 28s-rRNA_Dmel   rRNA              (1279)   2690   2640  461 *
  293    9.3  0.0  0.0  X:23675610-   532884  532926 (3843470) C 329_Repeat_rRNA Satellite          (286)     43      1  462  
  733    2.6  0.0  0.0  X:23675610-   532927  532975 (3843421) C 92_Repeat_rRNA  Satellite           (97)    255    169  460  
  302    7.0  0.0  0.0  X:23675610-   532976  533018 (3843378) C 329_Repeat_rRNA Satellite          (286)     43      1  463  
  733    2.6  0.0  0.0  X:23675610-   533019  533052 (3843344) C 92_Repeat_rRNA  Satellite          (184)    168    109  460  
  233   16.0  1.9  3.9  X:23675610-   533053  533104 (3843292) C 28s-rRNA_Dmel   rRNA              (1279)   2690   2640  464 *
  338    4.5  0.0  0.0  X:23675610-   533067  533110 (3843286) C 329_Repeat_rRNA Satellite          (285)     44      1  465  
  733    2.6  0.0  0.0  X:23675610-   533111  533165 (3843231) C 92_Repeat_rRNA  Satellite            (0)    108      1  460  
30815    8.2  0.2  0.1  X:23675610-   533166  537501 (3838895) + G_DM            LINE/I-Jockey          1   4343    (3)  466  
  315    7.0  0.0  0.0  X:23675610-   537505  537547 (3838849) C 329_Repeat_rRNA Satellite          (286)     43      1  467 *
  733    2.6  0.0  0.0  X:23675610-   537527  537581 (3838815) C 92_Repeat_rRNA  Satellite            (0)    352    256  468  
  245   21.6  0.0  2.0  X:23675610-   537582  537633 (3838763) C 28s-rRNA_Dmel   rRNA              (1279)   2690   2640  469 *
  293    9.3  0.0  0.0  X:23675610-   537597  537639 (3838757) C 329_Repeat_rRNA Satellite          (286)     43      1  470  
  733    2.6  0.0  0.0  X:23675610-   537640  537688 (3838708) C 92_Repeat_rRNA  Satellite           (97)    255    169  468  
  302    7.0  0.0  0.0  X:23675610-   537689  537731 (3838665) C 329_Repeat_rRNA Satellite          (286)     43      1  471  
  733    2.6  0.0  0.0  X:23675610-   537732  537765 (3838631) C 92_Repeat_rRNA  Satellite          (184)    168    109  468  
  233   16.0  1.9  3.9  X:23675610-   537766  537817 (3838579) C 28s-rRNA_Dmel   rRNA              (1279)   2690   2640  472 *
  338    4.5  0.0  0.0  X:23675610-   537780  537823 (3838573) C 329_Repeat_rRNA Satellite          (285)     44      1  473  
  733    2.6  0.0  0.0  X:23675610-   537824  537878 (3838518) C 92_Repeat_rRNA  Satellite            (0)    108      1  468  
 8789    7.6  0.9  0.1  X:23675610-   537879  539083 (3837313) + G_DM            LINE/I-Jockey          1   1215 (3131)  474  
 9497    9.5  2.8  0.1  X:23675610-   539084  541213 (3835183) + G_DM            LINE/I-Jockey       1342   3527  (819)  474  
 7995    1.8  1.6  0.2  X:23675610-   541212  542179 (3834217) C R1_DM           LINE/R1           (4374)    982      1  475 *
27408    0.8  2.4  0.0  X:23675610-   542215  545517 (3830879) C R1_DM           LINE/R1              (2)   5354   1974  476  
14983    1.0  1.0  0.2  X:23675610-   545518  547282 (3829114) C R1_DM           LINE/R1           (3577)   1779      1  476  
27183    1.1  2.5  0.1  X:23675610-   547316  550617 (3825779) C R1_DM           LINE/R1              (0)   5356   1974  477  
14869    1.4  1.0  0.2  X:23675610-   550618  552382 (3824014) C R1_DM           LINE/R1           (3577)   1779      1  477  
26710    1.3  1.9  0.7  X:23675610-   552418  557688 (3818708) C R1_DM           LINE/R1              (2)   5354     24  478  
24406    0.8  0.3  0.0  X:23675610-   557725  560532 (3815864) C R1_DM           LINE/R1              (2)   5354   2540  479  
 1440    2.4  0.0  0.0  X:23675610-   560533  560700 (3815696) + PROTOP          DNA/P                  1    168 (4312)  480 *
26822    2.6  0.2  0.3  X:23675610-   560698  564437 (3811959) + G2_DM           LINE/I-Jockey          4   4346    (0)  481 *
35156    1.1  0.7  0.1  X:23675610-   564437  568731 (3807665) + PROTOP          DNA/P                159   4480    (0)  482  
 3231    1.0 11.9  0.0  X:23675610-   568732  569243 (3807153) C R1_DM           LINE/R1           (2810)   2546   1974  483  
14738    1.7  1.0  0.2  X:23675610-   569244  571007 (3805389) C R1_DM           LINE/R1           (3577)   1779      1  483  
30850    0.9  2.0  0.1  X:23675610-   571043  576297 (3800099) C R1_DM           LINE/R1              (2)   5354      1  484  
22489    1.1  2.9  0.1  X:23675610-   576333  579332 (3797064) C R1_DM           LINE/R1              (2)   5354   2271  485  
  466    0.0  0.0  0.0  X:23675610-   579326  579375 (3797021) + CIRCE           LTR/Gypsy           4931   4980 (1376)  486 *
 3735    1.2  0.5  4.7  X:23675610-   579735  580205 (3796191) + CIRCE           LTR/Gypsy           4981   5427  (929)  486  
 8251    1.7  1.0  0.0  X:23675610-   580288  581207 (3795189) + CIRCE           LTR/Gypsy           5428   6356    (0)  486  
 7840    1.7  4.6  2.8  X:23675610-   581208  582160 (3794236) + CIRCE           LTR/Gypsy              1    970 (5386)  487  
 8970    4.7  2.3  4.5  X:23675610-   582303  585141 (3791255) + CIRCE           LTR/Gypsy            973   3667 (2689)  487  
12509    3.6  2.7  1.4  X:23675610-   585157  588065 (3788331) + CIRCE           LTR/Gypsy           1499   4372 (1984)  488  
 3356    7.1  0.2  0.0  X:23675610-   588066  588487 (3787909) + Invader1_LTR    LTR/Gypsy              1    423    (0)  489  
28481    2.2  0.1  0.0  X:23675610-   588488  591671 (3784725) + Invader1_I      LTR/Gypsy              1   3186    (0)  489  
 3356    7.1  0.2  0.0  X:23675610-   591672  592093 (3784303) + Invader1_LTR    LTR/Gypsy              1    423    (0)  489  
28534    2.2  0.0  0.0  X:23675610-   592094  595278 (3781118) + Invader1_I      LTR/Gypsy              1   3186    (0)  489  
 3356    7.1  0.2  0.0  X:23675610-   595279  595700 (3780696) + Invader1_LTR    LTR/Gypsy              1    423    (0)  489  
 1113    1.5  1.5  0.7  X:23675610-   595701  595828 (3780568) + CIRCE           LTR/Gypsy           4367   4495 (1861)  488  
14704    2.0  0.7  0.3  X:23675610-   595829  597558 (3778838) + S_DM            DNA/TcMar-Tc1          1   1736    (0)  490  
 1077    2.2  0.7  0.0  X:23675610-   597559  597686 (3778710) + CIRCE           LTR/Gypsy           4493   4621 (1735)  488 *
 1280    2.1  0.0  0.0  X:23675610-   597683  597825 (3778571) + CIRCE           LTR/Gypsy           4838   4980 (1376)  488  
 3731    1.2  0.7  4.4  X:23675610-   598183  598651 (3777745) + CIRCE           LTR/Gypsy           4981   5427  (929)  488  
 8251    1.7  1.0  0.0  X:23675610-   598734  599653 (3776743) + CIRCE           LTR/Gypsy           5428   6356    (0)  488  
 7840    1.7  4.6  2.8  X:23675610-   599654  600606 (3775790) + CIRCE           LTR/Gypsy              1    970 (5386)  491  
13613    3.7  2.2  3.8  X:23675610-   600749  604410 (3771986) + CIRCE           LTR/Gypsy            973   4495 (1861)  491  
14590    2.0  0.6  1.3  X:23675610-   604411  606158 (3770238) + S_DM            DNA/TcMar-Tc1          1   1736    (0)  492  
 1844    0.9  0.4  0.4  X:23675610-   606159  606376 (3770020) + CIRCE           LTR/Gypsy           4493   4710 (1646)  491 *
 3017    2.3  0.6  0.6  X:23675610-   606359  606707 (3769689) C R1_DM           LINE/R1           (4993)    363     15  493 *
25363    1.0  0.9  0.1  X:23675610-   606707  609552 (3766844) C R1_DM           LINE/R1            (551)   4805   1938  494  
 2088    0.4  0.0  0.4  X:23675610-   609537  609779 (3766617) C R1_DM           LINE/R1           (4741)    615    374  494 *
 2212    1.6  0.8  0.0  X:23675610-   609780  610033 (3766363) C R1_DM           LINE/R1           (5100)    256      1  494  
27501    1.0  0.4  0.1  X:23675610-   610067  613143 (3763253) C R1_DM           LINE/R1              (0)   5356   2271  495  
  466    0.0  0.0  0.0  X:23675610-   613137  613186 (3763210) + CIRCE           LTR/Gypsy           4931   4980 (1376)  491 *
 3730    1.4  0.5  4.4  X:23675610-   613545  614014 (3762382) + CIRCE           LTR/Gypsy           4981   5427  (929)  491  
 8168    2.2  1.0  0.0  X:23675610-   614097  615016 (3761380) + CIRCE           LTR/Gypsy           5428   6356    (0)  491  
 7702    1.7  4.9  3.5  X:23675610-   615017  615973 (3760423) + CIRCE           LTR/Gypsy              1    970 (5386)  496  
 8953    4.9  2.3  4.5  X:23675610-   616116  618939 (3757457) + CIRCE           LTR/Gypsy            973   3652 (2704)  496  
 2184    1.6  0.0  0.0  X:23675610-   618942  619183 (3757213) + CIRCE           LTR/Gypsy           4132   4373 (1983)  496  
 2512    3.1  3.7  5.7  X:23675610-   619184  619557 (3756839) + ROVER-LTR_DM    LTR/Gypsy              1    367    (0)  497  
  533    1.6  1.6  0.0  X:23675610-   619558  619621 (3756775) + ROVER-I_DM      LTR/Gypsy              1     65 (6519)  497  
27382   13.0  2.9  1.7  X:23675610-   619679  624483 (3751913) + ROVER-I_DM      LTR/Gypsy            263   5127 (1457)  497  
 2718    3.7  0.0  0.9  X:23675610-   624494  624823 (3751573) C STALKER4_LTR    LTR/Gypsy            (0)    402     76  498 *
52462    0.9  1.1  0.6  X:23675610-   624819  631022 (3745374) C STALKER4_I      LTR/Gypsy           (11)   6519    227  499  
  289    6.5  0.0  4.3  X:23675610-   631170  631217 (3745179) C STALKER4_I      LTR/Gypsy         (7350)     46      1  499  
  372    0.0  0.0  0.0  X:23675610-   631218  631250 (3745146) C STALKER4_I      LTR/Gypsy         (6497)     33      1  499  
 3500    2.7  0.0  0.2  X:23675610-   631251  631653 (3744743) C STALKER4_LTR    LTR/Gypsy            (0)    402      1  499  
 1676    2.5  0.0  0.0  X:23675610-   631654  631852 (3744544) + ROVER-I_DM      LTR/Gypsy           5110   5308 (1276)  497  
 1166    8.6  0.0  1.1  X:23675610-   631888  632054 (3744342) + ROVER-I_DM      LTR/Gypsy           5990   6154  (430)  497  
 1821    1.5  0.0  0.0  X:23675610-   632055  632257 (3744139) + Copia1-LTR_DM   LTR/Copia              1    203    (0)  500  
 2674    3.8  5.5  1.2  X:23675610-   632258  632655 (3743741) + ROVER-I_DM      LTR/Gypsy           6152   6566   (18)  497  
 2502    3.1  3.7  5.7  X:23675610-   632664  633037 (3743359) + ROVER-LTR_DM    LTR/Gypsy              1    367    (0)  497  
  931    1.0  0.0  0.0  X:23675610-   633038  633134 (3743262) + CIRCE           LTR/Gypsy           4370   4466 (1890)  501  
 1036    1.7  0.0  0.0  X:23675610-   633145  633263 (3743133) C R1_DM           LINE/R1           (4081)   1275   1157  502  
 5269    0.7  0.3  0.3  X:23675610-   633266  633853 (3742543) C R1_DM           LINE/R1           (4745)    611     24  502  
 4340    1.8  0.4  0.0  X:23675610-   633888  634377 (3742019) C R1_DM           LINE/R1              (0)   5356   4865  503  
 1967    2.4 17.2  0.3  X:23675610-   634373  634703 (3741693) C Stellate_gene   Stellate           (763)    387      1  504 *
 9060    1.7  0.6  0.1  X:23675610-   634704  635763 (3740633) C Stellate_gene   Stellate             (0)   1150     86  505  
 2563    1.3  0.3  2.9  X:23675610-   635764  636087 (3740309) C NINJA_LTR       LTR/Pao              (1)    316      1  506  
17152    1.5  0.1  0.1  X:23675610-   636088  638100 (3738296) C NINJA_I         LTR/Pao              (0)   6011   3999  506  
11801    1.4  0.0  0.3  X:23675610-   638078  639462 (3736934) C NINJA_I         LTR/Pao           (3164)   2847   1467  506 *
 6110    1.8  2.7  3.6  X:23675610-   639436  640249 (3736147) C NINJA_I         LTR/Pao           (5204)    807      1  506 *
 2537    1.6  0.3  2.8  X:23675610-   640250  640574 (3735822) C NINJA_LTR       LTR/Pao              (0)    317      1  506  
  715    1.1  0.0  1.1  X:23675610-   640575  640665 (3735731) C Stellate_gene   Stellate          (1060)     90      1  505  
 3103    1.6  0.0  0.3  X:23675610-   640666  641029 (3735367) C Stellate_gene   Stellate             (0)   1150    788  507  
   38    9.3  0.0  0.0  X:23675610-   641046  641102 (3735294) + (ATA)n          Simple_repeat          1     57    (0)  508  
 2107    5.0  7.4  0.3  X:23675610-   641105  641402 (3734994) + MDG1_LTR        LTR/Gypsy             94    412   (30)  509  
 7478    8.2  3.7  1.3  X:23675610-   641403  642596 (3733800) + MDG1_I          LTR/Gypsy              1   1222 (5374)  509 *
40482    2.3  1.2  0.0  X:23675610-   642587  647687 (3728709) + MDG1_I          LTR/Gypsy           1134   6296  (300)  509  
  701    8.9  0.7  4.8  X:23675610-   647657  647809 (3728587) + MDG1_I          LTR/Gypsy           6450   6596    (0)  509 *
 2385    4.9 11.6  1.0  X:23675610-   647810  648180 (3728216) + MDG1_LTR        LTR/Gypsy              1    410   (32)  509 *
 6775    1.9  0.0  0.1  X:23675610-   648180  648974 (3727422) C Stellate_gene   Stellate           (356)    794      1  507  
 1970    4.5  3.0  1.5  X:23675610-   648974  649241 (3727155) + BATUMI_LTR      LTR/Pao                1    272    (0)  510 *
30140    7.0  0.9  3.4  X:23675610-   649242  654761 (3721635) + BATUMI_I        LTR/Pao                1   5459 (2455)  510  
 6374   13.0  0.7  1.2  X:23675610-   654844  656197 (3720199) + BATUMI_I        LTR/Pao             5672   7246  (668)  510  
 4724    1.4  0.7  1.1  X:23675610-   655634  656209 (3720187) C BATUMI_I        LTR/Pao            (963)   7000   6427  511 *
 5689    0.6  0.0  0.5  X:23675610-   656233  656896 (3719500) + BATUMI_I        LTR/Pao             7303   7963    (0)  510  
 2320    1.0  0.0  2.8  X:23675610-   656897  657189 (3719207) + BATUMI_I        LTR/Pao             7002   7286  (677)  512  
14852   12.6  0.2  0.3  X:23675610-   657195  659807 (3716589) + G_DM            LINE/I-Jockey        635   3168 (1178)  513  
 1589    4.2  0.0  0.0  X:23675610-   659804  660019 (3716377) + G_DM            LINE/I-Jockey       3405   3620  (726)  513 *
  657    3.8  0.0  0.0  X:23675610-   660027  660094 (3716302) C 92_Repeat_rRNA  Satellite          (295)    181     84  514  
  253   19.6  0.0  2.0  X:23675610-   660095  660146 (3716250) C 28s-rRNA_Dmel   rRNA              (1279)   2690   2640  515 *
  333    4.7  0.0  0.0  X:23675610-   660110  660152 (3716244) C 329_Repeat_rRNA Satellite          (286)     43      1  516  
  657    3.8  0.0  0.0  X:23675610-   660153  660207 (3716189) C 92_Repeat_rRNA  Satellite          (295)     83      1  514  
 5173    2.7  1.6  0.1  X:23675610-   660208  660847 (3715549) + G_DM            LINE/I-Jockey          1    649 (3697)  517  
 2259    2.1  0.0  2.8  X:23675610-   660844  661139 (3715257) + BATUMI_I        LTR/Pao             6997   7284  (679)  518 *
 3223    8.2  8.1  3.3  X:23675610-   661140  661742 (3714654) + BATUMI_I        LTR/Pao                1    631 (7332)  519  
   40    6.5  4.6  0.0  X:23675610-   661743  661807 (3714589) + (ATACAT)n       Simple_repeat          1     68    (0)  520  
 3223   14.0 10.0 205.8  X:23675610-   661808  661874 (3714522) + BATUMI_I        LTR/Pao              632    635 (7328)  519  
24050   10.9  1.6  1.7  X:23675610-   661914  667935 (3708461) + BATUMI_I        LTR/Pao              749   7246  (668)  519  
 5666    0.8  0.0  0.5  X:23675610-   667971  668634 (3707762) + BATUMI_I        LTR/Pao             7303   7963    (0)  519  
 2283    1.1  0.3  2.8  X:23675610-   668635  668926 (3707470) + BATUMI_I        LTR/Pao             7002   7286  (677)  521  
10965   13.7  0.3  0.2  X:23675610-   668932  671007 (3705389) + G_DM            LINE/I-Jockey        635   2633 (1713)  522  
 1096    7.7  0.0  0.0  X:23675610-   671000  671142 (3705254) + G_DM            LINE/I-Jockey       3026   3168 (1178)  522 *
 6821    5.4  0.0  2.5  X:23675610-   671139  672088 (3704308) + G_DM            LINE/I-Jockey       3405   4331   (15)  522  
  682    2.3  0.0  0.0  X:23675610-   672089  672175 (3704221) C 92_Repeat_rRNA  Satellite            (5)     87      1  523  
10907    0.9  0.1  0.0  X:23675610-   672196  673447 (3702949) C 28s-rRNA_Dmel   rRNA                 (7)   3962   2710  524 *
23132    1.1  5.1  0.2  X:23675610-   673446  677852 (3698544) C R1_DM           LINE/R1              (0)   5356    736  525  
 3226    1.6  0.5  0.5  X:23675610-   677850  678236 (3698160) C R1_DM           LINE/R1           (4969)    387      1  525 *
17916    0.9  0.1  0.1  X:23675610-   678270  680327 (3696069) C R1_DM           LINE/R1              (0)   5356   3298  526  
 2179    3.0  0.0  0.0  X:23675610-   680319  680582 (3695814) C R1_DM           LINE/R1           (2418)   2938   2675  526 *
 9152    2.3  2.5  0.7  X:23675610-   680585  681726 (3694670) C R1_DM           LINE/R1           (4194)   1162      1  526  
21067    1.4  2.1  0.1  X:23675610-   681760  685779 (3690617) C R1_DM           LINE/R1              (0)   5356   1257  527  
12506    7.5  3.2  0.5  X:23675610-   685780  688687 (3687709) C R1_DM           LINE/R1             (87)   5269   1251  528  
 2266    3.6  0.0  0.0  X:23675610-   688692  688966 (3687430) C R1_DM           LINE/R1           (3770)   1586   1312  529 *
18447    1.9  2.1  0.7  X:23675610-   688963  691190 (3685206) C R1_DM           LINE/R1           (3098)   2258      1  528  
24610    7.2  0.9  0.8  X:23675610-   691224  695518 (3680878) C R1_DM           LINE/R1              (0)   5356      6  530  
 5322    1.3  2.0  0.3  X:23675610-   695510  696112 (3680284) C R1_DM           LINE/R1           (4743)    613      1  530 *
14891    1.1  2.4  0.1  X:23675610-   696146  697810 (3678586) C R1_DM           LINE/R1              (0)   5356   3653  531  
 3616    0.6  0.1  1.5  X:23675610-   697811  698249 (3678147) + STALKER4_LTR    LTR/Gypsy              1    399    (3)  532  
 4082    1.5  4.8  2.7  X:23675610-   698386  698922 (3677474) + Stalker2_I      LTR/Gypsy            284    831 (6565)  533  
 4588    0.4  0.0  0.0  X:23675610-   698924  699430 (3676966) + DM176_LTR       LTR/Gypsy              1    507    (0)  534  
56811    0.2  0.0  0.5  X:23675610-   699431  699976 (3676420) + DM176_I         LTR/Gypsy              1    535 (5885)  534  
   27    0.0  2.6  5.4  X:23675610-   699977  700014 (3676382) + (ATA)n          Simple_repeat          1     37    (0)  535  
56811    0.2  0.0  0.5  X:23675610-   700015  705918 (3670478) + DM176_I         LTR/Gypsy            536   6420    (0)  534  
 4588    0.4  0.0  0.0  X:23675610-   705919  706425 (3669971) + DM176_LTR       LTR/Gypsy              1    507    (0)  534  
47774    1.5  0.5  0.6  X:23675610-   706428  712066 (3664330) + STALKER4_I      LTR/Gypsy            884   6519   (11)  536  
 2853    1.1  0.1  2.5  X:23675610-   712062  712427 (3663969) + STALKER4_LTR    LTR/Gypsy             70    399    (3)  537 *
12644    1.4  4.2  0.4  X:23675610-   712428  715843 (3660553) C R1_DM           LINE/R1           (1700)   3656      1  531  
 8651    0.5  0.2  0.7  X:23675610-   715877  716831 (3659565) C R1_DM           LINE/R1              (0)   5356   4407  538  
14550    1.2  3.8  0.0  X:23675610-   716847  719633 (3656763) C R1_DM           LINE/R1           (1069)   4287   1397  538  
 9114   20.9  2.5  3.9  X:23675610-   719642  724329 (3652067) + FW2_DM          LINE/I-Jockey          2   4740    (0)  539  
 3890    3.2  2.6  0.2  X:23675610-   724338  724801 (3651595) C R1_DM           LINE/R1           (3947)   1409    935  540 *
 5507    1.3  0.3  0.3  X:23675610-   724784  725399 (3650997) C R1_DM           LINE/R1           (4740)    616      1  540  
34736    1.2  0.1  0.3  X:23675610-   725433  729607 (3646789) C R1_DM           LINE/R1              (0)   5356   1081  541  
 2603    1.4  0.0  0.7  X:23675610-   729602  729895 (3646501) C R1_DM           LINE/R1           (3748)   1608   1317  542 *
14328    1.5  1.5  0.8  X:23675610-   729894  731546 (3644850) C R1_DM           LINE/R1           (3528)   1828    164  543 *
25403    1.0  2.8  0.1  X:23675610-   731545  735851 (3640545) C R1_DM           LINE/R1             (96)   5260    836  544  
 2973    5.6 24.0  0.8  X:23675610-   735828  736310 (3640086) C R1_DM           LINE/R1           (4761)    595      1  541 *
  460    5.5  0.0  0.0  X:23675610-   736311  736365 (3640031) C 28s-rRNA_Dmel   rRNA              (1267)   2702   2648  545 *
32950    1.2  0.1  0.1  X:23675610-   736362  739960 (3636436) C R2_DM           LINE/R2              (4)   3603      3  546  
16415    1.0  0.1  0.0  X:23675610-   739959  741759 (3634637) C 28s-rRNA_Dmel   rRNA              (1318)   2651    850  545 *
 1263    0.0  0.0  0.0  X:23675610-   741765  741901 (3634495) C 28s-rRNA_Dmel   rRNA              (3832)    137      1  545  
  816    0.0  0.0  0.0  X:23675610-   741902  742010 (3634386) C ITS2-rRNA_Dmel  rRNA                 (0)    385    277  547  
 1108    1.6  0.0  0.0  X:23675610-   742046  742168 (3634228) C 5.8s-rRNA_Dmel  rRNA                 (0)    123      1  548  
 5822    1.1  1.7  0.0  X:23675610-   742174  742878 (3633518) C ITS1-rRNA_Dmel  rRNA                 (9)    717      1  549  
 1626    0.6  0.0  0.0  X:23675610-   742879  743052 (3633344) C 18s-rRNA_Dmel   rRNA                 (0)   1995   1822  550  
 3689    2.5  0.0  0.0  X:23675610-   743053  743459 (3632937) C Gypsy6_LTR      LTR/Gypsy            (0)    407      1  551  
24637   16.2  0.1  0.0  X:23675610-   743463  747411 (3628985) C Gypsy6_I        LTR/Gypsy            (2)   7010   3058  551  
 1882    2.3  4.4 12.5  X:23675610-   747415  747707 (3628689) C Gypsy6_I        LTR/Gypsy         (6740)    272      1  551  
 1805    5.8  5.3  0.0  X:23675610-   747708  747933 (3628463) C Gypsy6_LTR      LTR/Gypsy            (0)    407    170  551  
16850    0.8  0.0  0.0  X:23675610-   747950  749774 (3626622) C 18s-rRNA_Dmel   rRNA               (170)   1825      1  552  
 5349    1.0  2.8  0.1  X:23675610-   749772  749871 (3626525) C ETS-rRNA_Dmel   rRNA               (154)    710    592  553 *
   55    0.0  3.7  0.0  X:23675610-   749872  749925 (3626471) + (AT)n           Simple_repeat          1     56    (0)  554  
 5349    1.0  2.8  0.1  X:23675610-   749926  750516 (3625880) C ETS-rRNA_Dmel   rRNA               (273)    591      2  553  
 1962    1.7  0.0  0.0  X:23675610-   750510  750896 (3625500) C 240_Repeat_rRNA Satellite            (0)    387      1  555 *
  568    2.6  0.0  0.0  X:23675610-   750876  750951 (3625445) C 92_Repeat_rRNA  Satellite            (0)     92     17  556 *
30380    8.3  0.2  0.1  X:23675610-   750952  755288 (3621108) + G_DM            LINE/I-Jockey          1   4344    (2)  557  
  317    7.0  0.0  0.0  X:23675610-   755292  755334 (3621062) C 329_Repeat_rRNA Satellite          (286)     43      1  558 *
  745    2.6  0.0  0.0  X:23675610-   755314  755368 (3621028) C 92_Repeat_rRNA  Satellite            (0)    352    256  559  
  241   18.6  0.0  0.0  X:23675610-   755369  755411 (3620985) C 28s-rRNA_Dmel   rRNA              (1279)   2690   2648  560 *
  295    9.3  0.0  0.0  X:23675610-   755384  755426 (3620970) C 329_Repeat_rRNA Satellite          (286)     43      1  561  
  745    2.6  0.0  0.0  X:23675610-   755427  755475 (3620921) C 92_Repeat_rRNA  Satellite           (97)    255    169  559  
  305    7.0  0.0  0.0  X:23675610-   755476  755518 (3620878) C 329_Repeat_rRNA Satellite          (286)     43      1  562  
  745    2.6  0.0  0.0  X:23675610-   755519  755552 (3620844) C 92_Repeat_rRNA  Satellite          (184)    168    109  559  
  230   16.0  1.9  3.9  X:23675610-   755553  755604 (3620792) C 28s-rRNA_Dmel   rRNA              (1279)   2690   2640  563 *
  342    4.5  0.0  0.0  X:23675610-   755567  755610 (3620786) C 329_Repeat_rRNA Satellite          (285)     44      1  564  
  745    2.6  0.0  0.0  X:23675610-   755611  755665 (3620731) C 92_Repeat_rRNA  Satellite            (0)    108      1  559  
30392    8.3  0.2  0.1  X:23675610-   755666  760001 (3616395) + G_DM            LINE/I-Jockey          1   4343    (3)  565  
  317    7.0  0.0  0.0  X:23675610-   760005  760047 (3616349) C 329_Repeat_rRNA Satellite          (286)     43      1  566 *
  745    2.9  0.0  0.0  X:23675610-   760027  760081 (3616315) C 92_Repeat_rRNA  Satellite            (0)    352    256  567  
  241   18.6  0.0  0.0  X:23675610-   760082  760124 (3616272) C 28s-rRNA_Dmel   rRNA              (1279)   2690   2648  568 *
  295    9.3  0.0  0.0  X:23675610-   760097  760139 (3616257) C 329_Repeat_rRNA Satellite          (286)     43      1  569  
  745    2.9  0.0  0.0  X:23675610-   760140  760188 (3616208) C 92_Repeat_rRNA  Satellite           (97)    255    169  567  
  305    7.0  0.0  0.0  X:23675610-   760189  760231 (3616165) C 329_Repeat_rRNA Satellite          (286)     43      1  570  
  745    2.9  0.0  0.0  X:23675610-   760232  760265 (3616131) C 92_Repeat_rRNA  Satellite          (184)    168    109  567  
  230   16.0  1.9  3.9  X:23675610-   760266  760317 (3616079) C 28s-rRNA_Dmel   rRNA              (1279)   2690   2640  571 *
  342    4.5  0.0  0.0  X:23675610-   760280  760323 (3616073) C 329_Repeat_rRNA Satellite          (285)     44      1  572  
  745    2.9  0.0  0.0  X:23675610-   760324  760378 (3616018) C 92_Repeat_rRNA  Satellite            (0)    108      1  567  
 5266    3.8  1.5  0.1  X:23675610-   760379  761056 (3615340) + G_DM            LINE/I-Jockey          1    687 (3659)  573  
 1974   15.1  0.0  0.0  X:23675610-   761058  761388 (3615008) + G_DM            LINE/I-Jockey        885   1215 (3131)  573  
 9336    9.4  2.7  0.1  X:23675610-   761389  763519 (3612877) + G_DM            LINE/I-Jockey       1342   3527  (819)  573  
 7933    1.8  1.6  0.2  X:23675610-   763518  764485 (3611911) C R1_DM           LINE/R1           (4374)    982      1  574 *
27236    0.8  2.4  0.0  X:23675610-   764521  767823 (3608573) C R1_DM           LINE/R1              (2)   5354   1974  575  
14828    1.1  1.0  0.2  X:23675610-   767824  769587 (3606809) C R1_DM           LINE/R1           (3577)   1779      1  575  
27022    1.1  2.5  0.1  X:23675610-   769621  772922 (3603474) C R1_DM           LINE/R1              (0)   5356   1974  576  
14788    0.8  0.7  0.7  X:23675610-   772923  774678 (3601718) C R1_DM           LINE/R1           (3577)   1779     24  576  
24344    0.7  0.3  0.0  X:23675610-   774715  777522 (3598874) C R1_DM           LINE/R1              (2)   5354   2540  577  
37058    1.1  0.7  0.1  X:23675610-   777523  781974 (3594422) + PROTOP          DNA/P                  1   4480    (0)  578  
 3220    1.0 11.9  0.0  X:23675610-   781975  782486 (3593910) C R1_DM           LINE/R1           (2810)   2546   1974  577  
14644    1.7  1.0  0.2  X:23675610-   782487  784250 (3592146) C R1_DM           LINE/R1           (3577)   1779      1  577  
45558    1.0  0.6  0.1  X:23675610-   784286  789609 (3586787) C R1_DM           LINE/R1              (2)   5354      1  579  
12919    1.1  4.0  0.1  X:23675610-   789624  791578 (3584818) C R1_DM           LINE/R1           (1048)   4308   2277  580  
  441    0.0  0.0  0.0  X:23675610-   791579  791628 (3584768) + CIRCE           LTR/Gypsy           4931   4980 (1376)  581  
 3508    1.1  0.4  4.7  X:23675610-   791988  792453 (3583943) + CIRCE           LTR/Gypsy           4981   5427  (929)  581  
 7839    1.7  1.0  0.0  X:23675610-   792541  793460 (3582936) + CIRCE           LTR/Gypsy           5428   6356    (0)  581  
 7410    1.7  4.6  2.8  X:23675610-   793461  794413 (3581983) + CIRCE           LTR/Gypsy              1    970 (5386)  582  
11868    4.1  2.3  3.7  X:23675610-   794556  798090 (3578306) + CIRCE           LTR/Gypsy            973   4372 (1984)  582  
 3194    7.1  0.2  0.0  X:23675610-   798091  798512 (3577884) + Invader1_LTR    LTR/Gypsy              1    423    (0)  583  
27150    2.2  0.0  0.0  X:23675610-   798513  801697 (3574699) + Invader1_I      LTR/Gypsy              1   3186    (0)  583  
 3194    7.1  0.2  0.0  X:23675610-   801698  802119 (3574277) + Invader1_LTR    LTR/Gypsy              1    423    (0)  583  
 1049    1.6  0.0  0.8  X:23675610-   802120  802247 (3574149) + CIRCE           LTR/Gypsy           4369   4495 (1861)  582  
13795    2.1  0.7  0.3  X:23675610-   802248  803977 (3572419) + S_DM            DNA/TcMar-Tc1          1   1736    (0)  584  
 1001    2.2  0.7  0.0  X:23675610-   803978  804105 (3572291) + CIRCE           LTR/Gypsy           4493   4621 (1735)  582 *
 1217    2.1  0.0  0.0  X:23675610-   804102  804244 (3572152) + CIRCE           LTR/Gypsy           4838   4980 (1376)  582  
 3504    1.1  0.7  4.5  X:23675610-   804602  805065 (3571331) + CIRCE           LTR/Gypsy           4981   5427  (929)  582  
 7839    1.7  1.0  0.0  X:23675610-   805153  806072 (3570324) + CIRCE           LTR/Gypsy           5428   6356    (0)  582  
 7840    1.7  4.6  2.8  X:23675610-   806073  807025 (3569371) + CIRCE           LTR/Gypsy              1    970 (5386)  585  
13619    3.8  2.2  3.7  X:23675610-   807168  810828 (3565568) + CIRCE           LTR/Gypsy            973   4495 (1861)  585  
14570    2.1  0.6  1.3  X:23675610-   810829  812576 (3563820) + S_DM            DNA/TcMar-Tc1          1   1736    (0)  586  
 1826    1.3  0.4  0.4  X:23675610-   812577  812794 (3563602) + CIRCE           LTR/Gypsy           4493   4710 (1646)  585 *
 2948    3.2  0.6  0.6  X:23675610-   812777  813125 (3563271) C R1_DM           LINE/R1           (4993)    363     15  587 *
25335    1.1  0.9  0.1  X:23675610-   813125  815970 (3560426) C R1_DM           LINE/R1            (551)   4805   1938  588  
 2088    0.4  0.0  0.4  X:23675610-   815955  816197 (3560199) C R1_DM           LINE/R1           (4741)    615    374  588 *
 2212    1.6  0.8  0.0  X:23675610-   816198  816451 (3559945) C R1_DM           LINE/R1           (5100)    256      1  588  
27528    1.1  0.3  0.1  X:23675610-   816485  819564 (3556832) C R1_DM           LINE/R1              (0)   5356   2271  589  
  466    0.0  0.0  0.0  X:23675610-   819558  819607 (3556789) + CIRCE           LTR/Gypsy           4931   4980 (1376)  585 *
 3730    1.4  0.5  4.4  X:23675610-   819966  820435 (3555961) + CIRCE           LTR/Gypsy           4981   5427  (929)  585  
 8221    2.0  1.0  0.0  X:23675610-   820518  821437 (3554959) + CIRCE           LTR/Gypsy           5428   6356    (0)  585  
 7768    1.7  5.0  2.8  X:23675610-   821438  822387 (3554009) + CIRCE           LTR/Gypsy              1    970 (5386)  590  
12422    4.0  2.3  3.8  X:23675610-   822530  826069 (3550327) + CIRCE           LTR/Gypsy            973   4373 (1983)  590  
 2527    2.8  3.7  5.7  X:23675610-   826070  826443 (3549953) + ROVER-LTR_DM    LTR/Gypsy              1    367    (0)  591  
  533    1.6  1.6  0.0  X:23675610-   826444  826507 (3549889) + ROVER-I_DM      LTR/Gypsy              1     65 (6519)  591 *
27429   12.9  2.9  1.3  X:23675610-   826500  831189 (3545207) + ROVER-I_DM      LTR/Gypsy            363   5127 (1457)  591  
 2790    3.1  0.0  0.6  X:23675610-   831200  831528 (3544868) C STALKER4_LTR    LTR/Gypsy            (0)    402     76  592 *
52204    1.1  1.1  0.5  X:23675610-   831524  837726 (3538670) C STALKER4_I      LTR/Gypsy           (11)   6519    227  593  
  289    6.5  0.0  4.3  X:23675610-   837874  837921 (3538475) C STALKER4_I      LTR/Gypsy         (7350)     46      1  593  
  372    0.0  0.0  0.0  X:23675610-   837922  837954 (3538442) C STALKER4_I      LTR/Gypsy         (6497)     33      1  593  
 3500    2.7  0.0  0.2  X:23675610-   837955  838357 (3538039) C STALKER4_LTR    LTR/Gypsy            (0)    402      1  593  
 1676    2.5  0.0  0.0  X:23675610-   838358  838556 (3537840) + ROVER-I_DM      LTR/Gypsy           5110   5308 (1276)  591  
 1166    8.6  0.0  1.1  X:23675610-   838592  838758 (3537638) + ROVER-I_DM      LTR/Gypsy           5990   6154  (430)  591  
 1821    1.5  0.0  0.0  X:23675610-   838759  838961 (3537435) + Copia1-LTR_DM   LTR/Copia              1    203    (0)  594  
 2674    3.8  5.5  1.2  X:23675610-   838962  839359 (3537037) + ROVER-I_DM      LTR/Gypsy           6152   6566   (18)  591  
 2502    3.1  3.7  5.7  X:23675610-   839368  839741 (3536655) + ROVER-LTR_DM    LTR/Gypsy              1    367    (0)  591  
 1138    1.5  0.0  0.8  X:23675610-   839742  839868 (3536528) + CIRCE           LTR/Gypsy           4370   4495 (1861)  595  
 3254    2.4  0.7  0.7  X:23675610-   839869  840290 (3536106) + S_DM            DNA/TcMar-Tc1          1    422 (1314)  596  
 1846    1.7  0.0  0.0  X:23675610-   840288  840517 (3535879) C S_DM            DNA/TcMar-Tc1     (1506)    230      1  597 *
 1362    1.2  0.6  0.0  X:23675610-   840518  840676 (3535720) + CIRCE           LTR/Gypsy           4493   4652 (1704)  595  
  430    1.8  0.0  0.0  X:23675610-   840683  840738 (3535658) + CIRCE           LTR/Gypsy           4566   4621 (1735)  598 *
 1269    2.8  0.0  0.0  X:23675610-   840735  840877 (3535519) + CIRCE           LTR/Gypsy           4838   4980 (1376)  598  
 1459    2.3  1.2  0.0  X:23675610-   841060  841230 (3535166) C R1_DM           LINE/R1           (4027)   1329   1157  599  
 5269    0.7  0.3  0.3  X:23675610-   841233  841820 (3534576) C R1_DM           LINE/R1           (4745)    611     24  599  
 4349    1.6  0.4  0.0  X:23675610-   841855  842344 (3534052) C R1_DM           LINE/R1              (0)   5356   4865  600  
 2136    2.4 17.2  0.3  X:23675610-   842340  842670 (3533726) C Stellate_gene   Stellate           (763)    387      1  601 *
 9538    1.6  0.6  0.1  X:23675610-   842671  843730 (3532666) C Stellate_gene   Stellate             (0)   1150     86  602  
 2710    1.3  0.3  2.9  X:23675610-   843731  844054 (3532342) C NINJA_LTR       LTR/Pao              (1)    316      1  603  
17647    1.5  0.1  0.1  X:23675610-   844055  846067 (3530329) C NINJA_I         LTR/Pao              (0)   6011   3999  603  
11947    1.4  0.7  0.3  X:23675610-   846045  847420 (3528976) C NINJA_I         LTR/Pao           (3164)   2847   1467  603 *
 6230    1.5  2.8  3.7  X:23675610-   847394  848207 (3528189) C NINJA_I         LTR/Pao           (5204)    807      1  603 *
 2712    1.3  0.3  2.8  X:23675610-   848208  848532 (3527864) C NINJA_LTR       LTR/Pao              (0)    317      1  603  
  781    1.1  0.0  1.1  X:23675610-   848533  848623 (3527773) C Stellate_gene   Stellate          (1060)     90      1  602  
 3226    1.7  0.8  0.0  X:23675610-   848624  848983 (3527413) C Stellate_gene   Stellate             (0)   1150    788  604  
   38    9.3  0.0  0.0  X:23675610-   849000  849056 (3527340) + (ATA)n          Simple_repeat          1     57    (0)  605  
 2241    5.0  7.4  0.3  X:23675610-   849059  849356 (3527040) + MDG1_LTR        LTR/Gypsy             94    412   (30)  606  
 8005    7.0  3.2  0.9  X:23675610-   849357  850474 (3525922) + MDG1_I          LTR/Gypsy              1   1144 (5452)  606  
   13   15.8  2.7  2.7  X:23675610-   850491  850527 (3525869) + (TAATT)n        Simple_repeat          1     37    (0)  607  
43445    2.3  1.2  0.1  X:23675610-   850541  855642 (3520754) + MDG1_I          LTR/Gypsy           1134   6296  (300)  606  
  798    8.9  0.7  4.8  X:23675610-   855612  855764 (3520632) + MDG1_I          LTR/Gypsy           6450   6596    (0)  606 *
 2582    4.9 11.6  1.0  X:23675610-   855765  856135 (3520261) + MDG1_LTR        LTR/Gypsy              1    410   (32)  606 *
 7152    1.9  0.0  0.1  X:23675610-   856135  856929 (3519467) C Stellate_gene   Stellate           (356)    794      1  604  
 2051    4.5  3.0  1.5  X:23675610-   856929  857196 (3519200) + BATUMI_LTR      LTR/Pao                1    272    (0)  608 *
36542    6.8  0.8  3.7  X:23675610-   857197  862716 (3513680) + BATUMI_I        LTR/Pao                1   5459 (2455)  608  
 6637   12.8  0.9  1.4  X:23675610-   862795  864152 (3512244) + BATUMI_I        LTR/Pao             5672   7246  (668)  608  
 4871    1.6  0.7  1.1  X:23675610-   863589  864164 (3512232) C BATUMI_I        LTR/Pao            (963)   7000   6427  609 *
 5843    0.5  0.0  0.5  X:23675610-   864188  864851 (3511545) + BATUMI_I        LTR/Pao             7303   7963    (0)  608  
 2314    1.0  0.0  2.8  X:23675610-   864852  865144 (3511252) + BATUMI_I        LTR/Pao             7002   7286  (677)  610  
14559   12.5  0.2  0.3  X:23675610-   865150  867762 (3508634) + G_DM            LINE/I-Jockey        635   3168 (1178)  611  
 1572    4.2  0.0  0.0  X:23675610-   867759  867974 (3508422) + G_DM            LINE/I-Jockey       3405   3620  (726)  611 *
  665    3.8  0.0  0.0  X:23675610-   867982  868049 (3508347) C 92_Repeat_rRNA  Satellite          (295)    181     84  612  
  249   19.6  0.0  2.0  X:23675610-   868050  868101 (3508295) C 28s-rRNA_Dmel   rRNA              (1279)   2690   2640  613 *
  336    4.7  0.0  0.0  X:23675610-   868065  868107 (3508289) C 329_Repeat_rRNA Satellite          (286)     43      1  614  
  665    3.8  0.0  0.0  X:23675610-   868108  868162 (3508234) C 92_Repeat_rRNA  Satellite          (295)     83      1  612  
 5105    2.8  1.6  0.1  X:23675610-   868163  868802 (3507594) + G_DM            LINE/I-Jockey          1    649 (3697)  615  
 2253    2.1  0.0  2.8  X:23675610-   868799  869094 (3507302) + BATUMI_I        LTR/Pao             6997   7284  (679)  616 *
 3222    8.2  8.1  3.3  X:23675610-   869095  869697 (3506699) + BATUMI_I        LTR/Pao                1    631 (7332)  617  
   40    6.5  4.6  0.0  X:23675610-   869698  869762 (3506634) + (ATACAT)n       Simple_repeat          1     68    (0)  618  
 3222   14.0 10.0 205.8  X:23675610-   869763  869829 (3506567) + BATUMI_I        LTR/Pao              632    635 (7328)  617  
24011    9.4  2.3  2.5  X:23675610-   869876  874495 (3501901) + BATUMI_I        LTR/Pao              756   5459 (2455)  617  
 6359   12.9  0.8  1.3  X:23675610-   874578  875931 (3500465) + BATUMI_I        LTR/Pao             5672   7246  (668)  617  
 4680    1.6  0.7  1.1  X:23675610-   875368  875943 (3500453) C BATUMI_I        LTR/Pao            (963)   7000   6427  619 *
 1938    3.3  0.3  0.5  X:23675610-   875967  876229 (3500167) + BATUMI_I        LTR/Pao             7303   7539  (424)  617  
 1046    0.8  0.0  2.4  X:23675610-   876204  876332 (3500064) + BATUMI_I        LTR/Pao             7161   7286  (677)  617 *
10722   13.5  0.3  0.3  X:23675610-   876338  878407 (3497989) + G_DM            LINE/I-Jockey        635   2627 (1719)  620  
 1088    7.7  0.0  0.0  X:23675610-   878406  878548 (3497848) + G_DM            LINE/I-Jockey       3026   3168 (1178)  620 *
 6782    5.3  0.0  2.5  X:23675610-   878545  879494 (3496902) + G_DM            LINE/I-Jockey       3405   4331   (15)  620  
  694    2.3  0.0  0.0  X:23675610-   879495  879581 (3496815) C 92_Repeat_rRNA  Satellite            (5)     87      1  621  
10963    1.0  0.0  0.0  X:23675610-   879602  880854 (3495542) C 28s-rRNA_Dmel   rRNA                 (7)   3962   2710  622 *
22948    1.1  5.1  0.2  X:23675610-   880853  885259 (3491137) C R1_DM           LINE/R1              (0)   5356    736  623  
 3228    1.6  0.5  0.5  X:23675610-   885257  885643 (3490753) C R1_DM           LINE/R1           (4969)    387      1  623 *
17852    0.9  0.1  0.1  X:23675610-   885677  887734 (3488662) C R1_DM           LINE/R1              (0)   5356   3298  624  
 2162    1.6  0.0  0.0  X:23675610-   887733  887989 (3488407) C R1_DM           LINE/R1           (2425)   2931   2675  624 *
 9070    2.3  2.5  0.7  X:23675610-   887992  889133 (3487263) C R1_DM           LINE/R1           (4194)   1162      1  624  
19735    0.8  1.3  0.0  X:23675610-   889167  891454 (3484942) C R1_DM           LINE/R1              (0)   5356   3040  625 *
22845    1.6  1.2  0.5  X:23675610-   891453  894201 (3482195) C R1_DM           LINE/R1           (2587)   2769      1  625  
23369    1.0  1.4  0.2  X:23675610-   894235  898522 (3477874) C R1_DM           LINE/R1              (0)   5356   1019  626  
 5039    1.3  2.0  0.3  X:23675610-   898521  899123 (3477273) C R1_DM           LINE/R1           (4743)    613      1  626 *
14107    1.1  2.4  0.1  X:23675610-   899157  900821 (3475575) C R1_DM           LINE/R1              (0)   5356   3653  627  
 3447    0.7  0.1  1.5  X:23675610-   900822  901260 (3475136) + STALKER4_LTR    LTR/Gypsy              1    399    (3)  628  
48405    1.3  0.9  1.0  X:23675610-   901397  907582 (3468814) + STALKER4_I      LTR/Gypsy            284   6530    (0)  629  
 3447    0.7  0.1  1.5  X:23675610-   907583  908021 (3468375) + STALKER4_LTR    LTR/Gypsy              1    399    (3)  629  
48476    1.3  0.9  1.0  X:23675610-   908158  914343 (3462053) + STALKER4_I      LTR/Gypsy            284   6530    (0)  630  
 3470    0.4  0.1  1.5  X:23675610-   914344  914782 (3461614) + STALKER4_LTR    LTR/Gypsy              1    399    (3)  630  
11983    1.4  6.2  0.0  X:23675610-   914783  916902 (3459494) C R1_DM           LINE/R1           (1700)   3656   1296  627  
 5213    1.3  0.3  0.3  X:23675610-   916903  917519 (3458877) C R1_DM           LINE/R1           (4739)    617      1  627  
 8200    0.6  0.2  0.7  X:23675610-   917553  918507 (3457889) C R1_DM           LINE/R1              (0)   5356   4407  631  
13798    1.2  3.8  0.0  X:23675610-   918523  921309 (3455087) C R1_DM           LINE/R1           (1069)   4287   1397  631  
 8713   21.4  2.3  3.6  X:23675610-   921318  926010 (3450386) + FW2_DM          LINE/I-Jockey          2   4725    (0)  632  
 3680    3.5  2.6  0.2  X:23675610-   926011  926474 (3449922) C R1_DM           LINE/R1           (3947)   1409    935  633 *
 5238    1.3  0.3  0.3  X:23675610-   926457  927072 (3449324) C R1_DM           LINE/R1           (4740)    616      1  633  
33022    1.3  0.1  0.3  X:23675610-   927106  931280 (3445116) C R1_DM           LINE/R1              (0)   5356   1081  634  
 2482    1.4  0.0  0.7  X:23675610-   931275  931568 (3444828) C R1_DM           LINE/R1           (3748)   1608   1317  635 *
13697    1.5  1.5  0.7  X:23675610-   931567  933218 (3443178) C R1_DM           LINE/R1           (3528)   1828    164  636  
 8370    1.5  0.5  0.0  X:23675610-   933213  934185 (3442211) C R1_DM           LINE/R1             (92)   5264   4287  637 *
 8673   21.7  1.5  3.5  X:23675610-   934191  938466 (3437930) C FW2_DM          LINE/I-Jockey        (0)   4740      2  638  
  985   19.2 18.6  2.6  X:23675610-   938466  938873 (3437523) C FW2_DM          LINE/I-Jockey     (4290)    503      6  638 *
24169    0.9  3.5  0.1  X:23675610-   938893  942224 (3434172) C R1_DM           LINE/R1           (1075)   4281    836  639  
 2807    5.6 24.0  0.8  X:23675610-   942201  942683 (3433713) C R1_DM           LINE/R1           (4761)    595      1  640 *
  437    5.5  0.0  0.0  X:23675610-   942684  942738 (3433658) C 28s-rRNA_Dmel   rRNA              (1267)   2702   2648  641 *
31116    1.3  0.6  0.0  X:23675610-   942735  946317 (3430079) C R2_DM           LINE/R2              (3)   3604      3  642  
15563    1.0  0.1  0.0  X:23675610-   946317  948117 (3428279) C 28s-rRNA_Dmel   rRNA              (1318)   2651    850  641 *
 1182    0.7  0.0  0.0  X:23675610-   948123  948259 (3428137) C 28s-rRNA_Dmel   rRNA              (3832)    137      1  641  
  761    0.0  0.0  0.0  X:23675610-   948260  948368 (3428028) C ITS2-rRNA_Dmel  rRNA                 (0)    385    277  643  
 1034    2.4  0.0  0.0  X:23675610-   948404  948526 (3427870) C 5.8s-rRNA_Dmel  rRNA                 (0)    123      1  644  
 5479    1.1  1.7  0.0  X:23675610-   948532  949236 (3427160) C ITS1-rRNA_Dmel  rRNA                 (9)    717      1  645  
 1546    0.6  0.0  0.0  X:23675610-   949237  949410 (3426986) C 18s-rRNA_Dmel   rRNA                 (0)   1995   1822  646  
 3514    2.5  0.0  0.0  X:23675610-   949411  949817 (3426579) C Gypsy6_LTR      LTR/Gypsy            (0)    407      1  647  
23678   16.2  0.1  0.0  X:23675610-   949821  953769 (3422627) C Gypsy6_I        LTR/Gypsy            (2)   7010   3058  647  
 1761    2.3  4.4 12.5  X:23675610-   953773  954065 (3422331) C Gypsy6_I        LTR/Gypsy         (6740)    272      1  647  
 1756    4.9  5.3  0.0  X:23675610-   954066  954291 (3422105) C Gypsy6_LTR      LTR/Gypsy            (0)    407    170  647  
16002    0.8  0.0  0.0  X:23675610-   954308  956132 (3420264) C 18s-rRNA_Dmel   rRNA               (170)   1825      1  648  
 5229    1.2  2.8  0.1  X:23675610-   956130  956229 (3420167) C ETS-rRNA_Dmel   rRNA               (154)    710    592  649 *
   48    0.0  4.2  0.0  X:23675610-   956230  956277 (3420119) + (AT)n           Simple_repeat          1     50    (0)  650  
 5229    1.2  2.8  0.1  X:23675610-   956278  956868 (3419528) C ETS-rRNA_Dmel   rRNA               (273)    591      2  649  
 1936    1.7  0.0  0.0  X:23675610-   956862  957248 (3419148) C 240_Repeat_rRNA Satellite            (0)    387      1  651 *
  569    1.3  0.0  0.0  X:23675610-   957228  957303 (3419093) C 92_Repeat_rRNA  Satellite            (0)     92     17  652 *
23963   11.8  0.4  0.7  X:23675610-   957305  961736 (3414660) + G_DM            LINE/I-Jockey          1   4343    (3)  653  
  315    7.0  0.0  0.0  X:23675610-   961740  961782 (3414614) C 329_Repeat_rRNA Satellite          (286)     43      1  654 *
  733    2.6  0.0  0.0  X:23675610-   961762  961816 (3414580) C 92_Repeat_rRNA  Satellite            (0)    352    256  655  
  245   21.6  0.0  2.0  X:23675610-   961817  961868 (3414528) C 28s-rRNA_Dmel   rRNA              (1279)   2690   2640  656 *
  293    9.3  0.0  0.0  X:23675610-   961832  961874 (3414522) C 329_Repeat_rRNA Satellite          (286)     43      1  657  
  733    2.6  0.0  0.0  X:23675610-   961875  961923 (3414473) C 92_Repeat_rRNA  Satellite           (97)    255    169  655  
  302    7.0  0.0  0.0  X:23675610-   961924  961966 (3414430) C 329_Repeat_rRNA Satellite          (286)     43      1  658  
  733    2.6  0.0  0.0  X:23675610-   961967  962000 (3414396) C 92_Repeat_rRNA  Satellite          (184)    168    109  655  
  233   16.0  1.9  3.9  X:23675610-   962001  962052 (3414344) C 28s-rRNA_Dmel   rRNA              (1279)   2690   2640  659 *
  338    4.5  0.0  0.0  X:23675610-   962015  962058 (3414338) C 329_Repeat_rRNA Satellite          (285)     44      1  660  
  733    2.6  0.0  0.0  X:23675610-   962059  962113 (3414283) C 92_Repeat_rRNA  Satellite            (0)    108      1  655  
14890    9.7  2.0  0.4  X:23675610-   962114  965602 (3410794) + G_DM            LINE/I-Jockey          1   3527  (819)  661  
 7927    2.0  1.8  0.2  X:23675610-   965601  966567 (3409829) C R1_DM           LINE/R1           (4374)    982      1  662 *
27400    0.7  2.4  0.2  X:23675610-   966603  969911 (3406485) C R1_DM           LINE/R1              (2)   5354   1974  663  
14590    1.3  2.2  0.2  X:23675610-   969912  971655 (3404741) C R1_DM           LINE/R1           (3577)   1779      1  663  
27794    0.7  1.5  0.4  X:23675610-   971689  976961 (3399435) C R1_DM           LINE/R1              (0)   5356     24  664  
24447    0.7  0.3  0.0  X:23675610-   976998  979805 (3396591) C R1_DM           LINE/R1              (2)   5354   2540  665  
38851    1.2  0.5  0.1  X:23675610-   979806  984265 (3392131) + PROTOP          DNA/P                  1   4480    (0)  666  
 3393    1.0 11.9  0.0  X:23675610-   984266  984777 (3391619) C R1_DM           LINE/R1           (2810)   2546   1974  665  
15500    1.6  1.0  0.2  X:23675610-   984778  986541 (3389855) C R1_DM           LINE/R1           (3577)   1779      1  665  
32384    0.9  2.0  0.1  X:23675610-   986577  991831 (3384565) C R1_DM           LINE/R1              (2)   5354      1  667  
19328    1.1  0.8  0.1  X:23675610-   991867  994002 (3382394) C R1_DM           LINE/R1              (2)   5354   3203  668  
  316    5.0  0.0  0.0  X:23675610-   994004  994043 (3382353) C R1_DM           LINE/R1           (3343)   2013   1974  668  
15524    1.5  1.0  0.2  X:23675610-   994044  995807 (3380589) C R1_DM           LINE/R1           (3577)   1779      1  668  
32405    0.8  2.0  0.1  X:23675610-   995843 1001097 (3375299) C R1_DM           LINE/R1              (2)   5354      1  669  
27716    0.9  0.9  0.1  X:23675610-  1001133 1004190 (3372206) C R1_DM           LINE/R1              (2)   5354   2271  670  
  462    0.0  0.0  0.0  X:23675610-  1004184 1004233 (3372163) + CIRCE           LTR/Gypsy           4931   4980 (1376)  671 *
 3687    1.2  0.5  4.4  X:23675610-  1004593 1005062 (3371334) + CIRCE           LTR/Gypsy           4981   5427  (929)  671  
 8233    1.7  1.0  0.0  X:23675610-  1005145 1006064 (3370332) + CIRCE           LTR/Gypsy           5428   6356    (0)  671  
 7807    1.7  4.6  2.8  X:23675610-  1006065 1007017 (3369379) + CIRCE           LTR/Gypsy              1    970 (5386)  672  
12516    3.9  2.3  3.7  X:23675610-  1007160 1010694 (3365702) + CIRCE           LTR/Gypsy            973   4372 (1984)  672  
 3384    6.9  0.2  0.0  X:23675610-  1010695 1011116 (3365280) + Invader1_LTR    LTR/Gypsy              1    423    (0)  673  
28464    2.3  0.0  0.0  X:23675610-  1011117 1014302 (3362094) + Invader1_I      LTR/Gypsy              1   3186    (0)  673  
 3384    6.9  0.2  0.0  X:23675610-  1014303 1014724 (3361672) + Invader1_LTR    LTR/Gypsy              1    423    (0)  673  
 1098    1.5  1.5  0.7  X:23675610-  1014725 1014852 (3361544) + CIRCE           LTR/Gypsy           4367   4495 (1861)  672  
14487    2.0  0.7  0.3  X:23675610-  1014853 1016582 (3359814) + S_DM            DNA/TcMar-Tc1          1   1736    (0)  674  
 1042    2.2  0.7  0.0  X:23675610-  1016583 1016710 (3359686) + CIRCE           LTR/Gypsy           4493   4621 (1735)  672 *
 1279    2.1  0.0  0.0  X:23675610-  1016707 1016849 (3359547) + CIRCE           LTR/Gypsy           4838   4980 (1376)  672  
 3677    1.2  0.7  4.4  X:23675610-  1017207 1017675 (3358721) + CIRCE           LTR/Gypsy           4981   5427  (929)  672  
 8233    1.7  1.0  0.0  X:23675610-  1017758 1018677 (3357719) + CIRCE           LTR/Gypsy           5428   6356    (0)  672  
 7714    1.8  4.6  3.5  X:23675610-  1018678 1019637 (3356759) + CIRCE           LTR/Gypsy              1    970 (5386)  675  
13570    3.8  2.2  3.7  X:23675610-  1019780 1023440 (3352956) + CIRCE           LTR/Gypsy            973   4495 (1861)  675  
14276    2.1  0.7  1.3  X:23675610-  1023441 1025187 (3351209) + S_DM            DNA/TcMar-Tc1          1   1736    (0)  676  
 1787    0.9  0.4  0.4  X:23675610-  1025188 1025405 (3350991) + CIRCE           LTR/Gypsy           4493   4710 (1646)  675 *
 3018    2.3  0.6  0.6  X:23675610-  1025388 1025736 (3350660) C R1_DM           LINE/R1           (4993)    363     15  677 *
26070    1.2  0.1  0.1  X:23675610-  1025736 1028604 (3347792) C R1_DM           LINE/R1            (551)   4805   1938  678  
 2151    0.4  0.0  0.4  X:23675610-  1028589 1028831 (3347565) C R1_DM           LINE/R1           (4741)    615    374  678 *
 2212    1.6  0.8  0.0  X:23675610-  1028832 1029085 (3347311) C R1_DM           LINE/R1           (5100)    256      1  678  
27946    1.1  0.3  0.1  X:23675610-  1029119 1032198 (3344198) C R1_DM           LINE/R1              (0)   5356   2271  679  
  462    0.0  0.0  0.0  X:23675610-  1032192 1032241 (3344155) + CIRCE           LTR/Gypsy           4931   4980 (1376)  675 *
 3684    1.4  0.5  4.2  X:23675610-  1032600 1033068 (3343328) + CIRCE           LTR/Gypsy           4981   5427  (929)  675  
 8218    1.9  1.0  0.0  X:23675610-  1033151 1034070 (3342326) + CIRCE           LTR/Gypsy           5428   6356    (0)  675  
 7765    1.9  4.6  2.8  X:23675610-  1034071 1035023 (3341373) + CIRCE           LTR/Gypsy              1    970 (5386)  680  
12435    4.0  2.1  3.9  X:23675610-  1035166 1038714 (3337682) + CIRCE           LTR/Gypsy            973   4373 (1983)  680  
 2512    2.8  3.7  5.7  X:23675610-  1038715 1039088 (3337308) + ROVER-LTR_DM    LTR/Gypsy              1    367    (0)  681  
  532    1.6  1.6  0.0  X:23675610-  1039089 1039152 (3337244) + ROVER-I_DM      LTR/Gypsy              1     65 (6519)  681  
27134   13.0  2.8  1.6  X:23675610-  1039210 1044014 (3332382) + ROVER-I_DM      LTR/Gypsy            263   5127 (1457)  681  
 2781    3.1  0.0  0.6  X:23675610-  1044025 1044353 (3332043) C STALKER4_LTR    LTR/Gypsy            (0)    402     76  682 *
51838    1.0  1.2  0.6  X:23675610-  1044349 1050522 (3325874) C STALKER4_I      LTR/Gypsy           (11)   6519    246  683  
  293    6.5  0.0  4.3  X:23675610-  1050697 1050744 (3325652) C STALKER4_I      LTR/Gypsy         (7350)     46      1  683  
  371    0.0  0.0  0.0  X:23675610-  1050745 1050777 (3325619) C STALKER4_I      LTR/Gypsy         (6497)     33      1  683  
 3488    2.7  0.0  0.2  X:23675610-  1050778 1051180 (3325216) C STALKER4_LTR    LTR/Gypsy            (0)    402      1  683  
 1667    2.5  0.0  0.0  X:23675610-  1051181 1051379 (3325017) + ROVER-I_DM      LTR/Gypsy           5110   5308 (1276)  681  
 1148    8.6  0.0  1.1  X:23675610-  1051415 1051581 (3324815) + ROVER-I_DM      LTR/Gypsy           5990   6154  (430)  681  
 1813    1.5  0.0  0.0  X:23675610-  1051582 1051784 (3324612) + Copia1-LTR_DM   LTR/Copia              1    203    (0)  684  
 2799    3.6  5.5  1.1  X:23675610-  1051785 1052199 (3324197) + ROVER-I_DM      LTR/Gypsy           6152   6584    (0)  681  
 2227    3.6  9.3  2.7  X:23675610-  1052200 1052544 (3323852) + ROVER-LTR_DM    LTR/Gypsy              1    367    (0)  681  
 1132    1.5  0.0  0.8  X:23675610-  1052545 1052671 (3323725) + CIRCE           LTR/Gypsy           4370   4495 (1861)  685  
 3043    3.2  2.9  0.5  X:23675610-  1052672 1053083 (3323313) + S_DM            DNA/TcMar-Tc1          1    422 (1314)  686  
 1815    1.7  0.0  0.0  X:23675610-  1053081 1053310 (3323086) C S_DM            DNA/TcMar-Tc1     (1506)    230      1  687 *
 1343    1.2  0.6  0.0  X:23675610-  1053311 1053469 (3322927) + CIRCE           LTR/Gypsy           4493   4652 (1704)  685  
  421    1.8  0.0  0.0  X:23675610-  1053476 1053531 (3322865) + CIRCE           LTR/Gypsy           4566   4621 (1735)  688 *
 1268    2.8  0.0  0.0  X:23675610-  1053528 1053670 (3322726) + CIRCE           LTR/Gypsy           4838   4980 (1376)  688  
 1469    2.3  1.2  0.0  X:23675610-  1053853 1054023 (3322373) C R1_DM           LINE/R1           (4027)   1329   1157  689  
 5307    0.7  0.3  0.3  X:23675610-  1054026 1054613 (3321783) C R1_DM           LINE/R1           (4745)    611     24  689  
 4384    1.6  0.4  0.0  X:23675610-  1054648 1055137 (3321259) C R1_DM           LINE/R1              (0)   5356   4865  690  
 2112    2.4 17.2  0.3  X:23675610-  1055133 1055463 (3320933) C Stellate_gene   Stellate           (763)    387      1  691 *
 9511    1.6  0.8  0.0  X:23675610-  1055464 1056519 (3319877) C Stellate_gene   Stellate             (0)   1150     86  692  
 2712    1.3  0.3  2.9  X:23675610-  1056520 1056843 (3319553) C NINJA_LTR       LTR/Pao              (1)    316      1  693  
17836    1.5  0.1  0.1  X:23675610-  1056844 1058856 (3317540) C NINJA_I         LTR/Pao              (0)   6011   3999  693  
12093    1.4  0.7  0.3  X:23675610-  1058834 1060209 (3316187) C NINJA_I         LTR/Pao           (3164)   2847   1467  693 *
 6346    1.7  2.7  3.6  X:23675610-  1060183 1060996 (3315400) C NINJA_I         LTR/Pao           (5204)    807      1  693 *
 2713    1.3  0.3  2.8  X:23675610-  1060997 1061321 (3315075) C NINJA_LTR       LTR/Pao              (0)    317      1  693  
  772    1.1  0.0  1.1  X:23675610-  1061322 1061412 (3314984) C Stellate_gene   Stellate          (1060)     90      1  692  
 3232    1.7  0.8  0.0  X:23675610-  1061413 1061772 (3314624) C Stellate_gene   Stellate             (0)   1150    788  694  
   38    9.3  0.0  0.0  X:23675610-  1061789 1061845 (3314551) + (ATA)n          Simple_repeat          1     57    (0)  695  
 2235    5.0  7.4  0.3  X:23675610-  1061848 1062145 (3314251) + MDG1_LTR        LTR/Gypsy             94    412   (30)  696  
 7974    7.0  3.2  1.0  X:23675610-  1062146 1063264 (3313132) + MDG1_I          LTR/Gypsy              1   1144 (5452)  696  
   13   15.8  2.7  2.7  X:23675610-  1063281 1063317 (3313079) + (TAATT)n        Simple_repeat          1     37    (0)  697  
43171    2.2  1.2  0.1  X:23675610-  1063331 1068434 (3307962) + MDG1_I          LTR/Gypsy           1133   6296  (300)  696  
  772    9.6  0.7  4.8  X:23675610-  1068404 1068556 (3307840) + MDG1_I          LTR/Gypsy           6450   6596    (0)  696 *
 2561    4.9 11.6  1.0  X:23675610-  1068557 1068927 (3307469) + MDG1_LTR        LTR/Gypsy              1    410   (32)  696 *
 7173    1.8  0.0  0.1  X:23675610-  1068927 1069721 (3306675) C Stellate_gene   Stellate           (356)    794      1  694  
 1894    4.7  7.0  1.5  X:23675610-  1069721 1069978 (3306418) + BATUMI_LTR      LTR/Pao                1    272    (0)  698 *
36469    6.8  0.9  3.6  X:23675610-  1069979 1075493 (3300903) + BATUMI_I        LTR/Pao                1   5459 (2455)  698  
 6675   12.9  0.9  1.4  X:23675610-  1075572 1076929 (3299467) + BATUMI_I        LTR/Pao             5672   7246  (668)  698  
 4890    1.6  0.7  1.1  X:23675610-  1076366 1076941 (3299455) C BATUMI_I        LTR/Pao            (963)   7000   6427  699 *
 5922    0.5  0.0  0.5  X:23675610-  1076965 1077628 (3298768) + BATUMI_I        LTR/Pao             7303   7963    (0)  698  
 2441    0.7  0.0  2.8  X:23675610-  1077629 1077921 (3298475) + BATUMI_I        LTR/Pao             7002   7286  (677)  700  
15330   12.5  0.2  0.3  X:23675610-  1077927 1080539 (3295857) + G_DM            LINE/I-Jockey        635   3168 (1178)  701  
 1644    4.2  0.0  0.0  X:23675610-  1080536 1080751 (3295645) + G_DM            LINE/I-Jockey       3405   3620  (726)  701 *
  700    3.8  0.0  0.0  X:23675610-  1080759 1080826 (3295570) C 92_Repeat_rRNA  Satellite          (295)    181     84  702  
  266   19.6  0.0  2.0  X:23675610-  1080827 1080878 (3295518) C 28s-rRNA_Dmel   rRNA              (1279)   2690   2640  703 *
  354    4.7  0.0  0.0  X:23675610-  1080842 1080884 (3295512) C 329_Repeat_rRNA Satellite          (286)     43      1  704  
  700    3.8  0.0  0.0  X:23675610-  1080885 1080939 (3295457) C 92_Repeat_rRNA  Satellite          (295)     83      1  702  
 5293    3.1  1.6  0.1  X:23675610-  1080940 1081579 (3294817) + G_DM            LINE/I-Jockey          1    649 (3697)  705  
 2376    1.7  0.0  2.8  X:23675610-  1081576 1081871 (3294525) + BATUMI_I        LTR/Pao             6997   7284  (679)  706 *
 3436    8.0  8.1  3.3  X:23675610-  1081872 1082474 (3293922) + BATUMI_I        LTR/Pao                1    631 (7332)  707  
   40    6.5  4.6  0.0  X:23675610-  1082475 1082539 (3293857) + (ATACAT)n       Simple_repeat          1     68    (0)  708  
 3436   13.1 10.0 205.8  X:23675610-  1082540 1082606 (3293790) + BATUMI_I        LTR/Pao              632    635 (7328)  707  
25259    8.4  1.6  1.8  X:23675610-  1082646 1089058 (3287338) + BATUMI_I        LTR/Pao              749   7246  (668)  707  
 5899    0.6  0.0  0.5  X:23675610-  1089094 1089757 (3286639) + BATUMI_I        LTR/Pao             7303   7963    (0)  707  
 2404    0.7  0.3  2.8  X:23675610-  1089758 1090049 (3286347) + BATUMI_I        LTR/Pao             7002   7286  (677)  709  
11306   13.4  0.3  0.3  X:23675610-  1090055 1092124 (3284272) + G_DM            LINE/I-Jockey        635   2627 (1719)  710  
 1136    7.7  0.0  0.0  X:23675610-  1092123 1092265 (3284131) + G_DM            LINE/I-Jockey       3026   3168 (1178)  710 *
 7136    5.3  0.0  2.5  X:23675610-  1092262 1093211 (3283185) + G_DM            LINE/I-Jockey       3405   4331   (15)  710  
  732    2.3  0.0  0.0  X:23675610-  1093212 1093298 (3283098) C 92_Repeat_rRNA  Satellite            (5)     87      1  711  
11180    1.0  1.9  0.0  X:23675610-  1093319 1094548 (3281848) C 28s-rRNA_Dmel   rRNA                 (7)   3962   2710  712 *
23146    1.1  5.3  0.2  X:23675610-  1094547 1098946 (3277450) C R1_DM           LINE/R1              (0)   5356    736  713  
 3214    1.6  0.5  0.5  X:23675610-  1098944 1099330 (3277066) C R1_DM           LINE/R1           (4969)    387      1  713 *
17974    0.9  0.1  0.1  X:23675610-  1099364 1101421 (3274975) C R1_DM           LINE/R1              (0)   5356   3298  714  
 2193    3.0  0.0  0.0  X:23675610-  1101413 1101676 (3274720) C R1_DM           LINE/R1           (2418)   2938   2675  714 *
 9241    2.1  2.5  0.7  X:23675610-  1101679 1102820 (3273576) C R1_DM           LINE/R1           (4194)   1162      1  714  
19903    0.8  1.3  0.0  X:23675610-  1102854 1105141 (3271255) C R1_DM           LINE/R1              (0)   5356   3040  715 *
22964    1.7  1.4  0.6  X:23675610-  1105140 1107885 (3268511) C R1_DM           LINE/R1           (2587)   2769      1  715  
21163    1.3  2.1  0.1  X:23675610-  1107919 1111938 (3264458) C R1_DM           LINE/R1              (0)   5356   1257  716  
30619    6.3  3.1  0.7  X:23675610-  1111939 1117067 (3259329) C R1_DM           LINE/R1             (87)   5269      1  717  
23554    1.1  1.4  0.2  X:23675610-  1117101 1121395 (3255001) C R1_DM           LINE/R1              (0)   5356   1012  718  
 5041    1.5  2.0  0.3  X:23675610-  1121387 1121989 (3254407) C R1_DM           LINE/R1           (4743)    613      1  718 *
14241    1.0  2.4  0.1  X:23675610-  1122023 1123687 (3252709) C R1_DM           LINE/R1              (0)   5356   3653  719  
 3394    0.7  0.1  1.5  X:23675610-  1123688 1124126 (3252270) + STALKER4_LTR    LTR/Gypsy              1    399    (3)  720  
46704    1.9  1.0  0.9  X:23675610-  1124263 1130446 (3245950) + STALKER4_I      LTR/Gypsy            284   6530    (0)  721  
 3415    0.4  0.1  1.5  X:23675610-  1130447 1130885 (3245511) + STALKER4_LTR    LTR/Gypsy              1    399    (3)  721  
12113    1.4  6.2  0.0  X:23675610-  1130886 1133005 (3243391) C R1_DM           LINE/R1           (1700)   3656   1296  719  
 5243    1.3  0.3  0.3  X:23675610-  1133006 1133622 (3242774) C R1_DM           LINE/R1           (4739)    617      1  719  
 8251    0.6  0.2  0.7  X:23675610-  1133656 1134610 (3241786) C R1_DM           LINE/R1              (0)   5356   4407  722  
13939    1.2  3.8  0.0  X:23675610-  1134626 1137412 (3238984) C R1_DM           LINE/R1           (1069)   4287   1397  722  
 8788   22.2  2.6  3.2  X:23675610-  1137421 1142102 (3234294) + FW2_DM          LINE/I-Jockey          2   4740    (0)  723  
 3723    3.2  2.6  0.2  X:23675610-  1142111 1142574 (3233822) C R1_DM           LINE/R1           (3947)   1409    935  724 *
 5246    1.3  0.3  0.3  X:23675610-  1142557 1143172 (3233224) C R1_DM           LINE/R1           (4740)    616      1  724  
33220    1.4  0.1  0.3  X:23675610-  1143206 1147380 (3229016) C R1_DM           LINE/R1              (0)   5356   1081  725  
 2494    1.4  0.0  0.7  X:23675610-  1147375 1147668 (3228728) C R1_DM           LINE/R1           (3748)   1608   1317  726 *
13778    1.5  1.5  0.7  X:23675610-  1147667 1149318 (3227078) C R1_DM           LINE/R1           (3528)   1828    164  727 *
21367    1.0  1.7  0.0  X:23675610-  1149313 1153622 (3222774) C R1_DM           LINE/R1             (92)   5264    836  728  
 2697    3.4 16.2  1.6  X:23675610-  1153617 1154081 (3222315) C R1_DM           LINE/R1           (4779)    577      1  728 *
  437    5.5  0.0  0.0  X:23675610-  1154082 1154136 (3222260) C 28s-rRNA_Dmel   rRNA              (1267)   2702   2648  729 *
31088    1.3  0.6  0.0  X:23675610-  1154133 1157714 (3218682) C R2_DM           LINE/R2              (4)   3603      3  730  
15648    1.0  0.1  0.0  X:23675610-  1157714 1159514 (3216882) C 28s-rRNA_Dmel   rRNA              (1318)   2651    850  729 *
 1206    0.0  0.0  0.0  X:23675610-  1159520 1159656 (3216740) C 28s-rRNA_Dmel   rRNA              (3832)    137      1  729  
  787    0.0  0.0  0.0  X:23675610-  1159657 1159765 (3216631) C ITS2-rRNA_Dmel  rRNA                 (0)    385    277  731  
 1030    2.4  0.0  0.0  X:23675610-  1159801 1159923 (3216473) C 5.8s-rRNA_Dmel  rRNA                 (0)    123      1  732  
 5578    1.1  1.7  0.0  X:23675610-  1159929 1160633 (3215763) C ITS1-rRNA_Dmel  rRNA                 (9)    717      1  733  
 1548    0.6  0.0  0.0  X:23675610-  1160634 1160807 (3215589) C 18s-rRNA_Dmel   rRNA                 (0)   1995   1822  734  
 3501    2.5  0.0  0.0  X:23675610-  1160808 1161214 (3215182) C Gypsy6_LTR      LTR/Gypsy            (0)    407      1  735  
23300   16.2  0.1  0.0  X:23675610-  1161218 1165166 (3211230) C Gypsy6_I        LTR/Gypsy            (2)   7010   3058  735  
 1780    2.3  4.4 12.5  X:23675610-  1165170 1165462 (3210934) C Gypsy6_I        LTR/Gypsy         (6740)    272      1  735  
 1732    5.3  5.3  0.0  X:23675610-  1165463 1165688 (3210708) C Gypsy6_LTR      LTR/Gypsy            (0)    407    170  735  
16024    0.9  0.0  0.0  X:23675610-  1165705 1167529 (3208867) C 18s-rRNA_Dmel   rRNA               (170)   1825      1  736  
 5331    1.2  2.8  0.1  X:23675610-  1167527 1167626 (3208770) C ETS-rRNA_Dmel   rRNA               (154)    710    592  737 *
   48    0.0  4.2  0.0  X:23675610-  1167627 1167674 (3208722) + (AT)n           Simple_repeat          1     50    (0)  738  
 5331    1.2  2.8  0.1  X:23675610-  1167675 1168265 (3208131) C ETS-rRNA_Dmel   rRNA               (273)    591      2  737  
 1962    1.7  0.0  0.0  X:23675610-  1168259 1168645 (3207751) C 240_Repeat_rRNA Satellite            (0)    387      1  739 *
  583    1.3  0.0  0.0  X:23675610-  1168625 1168700 (3207696) C 92_Repeat_rRNA  Satellite            (0)     92     17  740 *
23605   10.0  0.4  0.4  X:23675610-  1168701 1173132 (3203264) + G_DM            LINE/I-Jockey          1   4342    (4)  741  
  308    9.3  0.0  0.0  X:23675610-  1173136 1173178 (3203218) C 329_Repeat_rRNA Satellite          (286)     43      1  742 *
  745    2.9  0.0  0.0  X:23675610-  1173158 1173212 (3203184) C 92_Repeat_rRNA  Satellite            (0)    352    256  743  
  241   18.6  0.0  0.0  X:23675610-  1173213 1173255 (3203141) C 28s-rRNA_Dmel   rRNA              (1279)   2690   2648  744 *
  295    9.3  0.0  0.0  X:23675610-  1173228 1173270 (3203126) C 329_Repeat_rRNA Satellite          (286)     43      1  745  
  745    2.9  0.0  0.0  X:23675610-  1173271 1173319 (3203077) C 92_Repeat_rRNA  Satellite           (97)    255    169  743  
  305    7.0  0.0  0.0  X:23675610-  1173320 1173362 (3203034) C 329_Repeat_rRNA Satellite          (286)     43      1  746  
  745    2.9  0.0  0.0  X:23675610-  1173363 1173396 (3203000) C 92_Repeat_rRNA  Satellite          (184)    168    109  743  
  230   16.0  1.9  3.9  X:23675610-  1173397 1173448 (3202948) C 28s-rRNA_Dmel   rRNA              (1279)   2690   2640  747 *
  342    4.5  0.0  0.0  X:23675610-  1173411 1173454 (3202942) C 329_Repeat_rRNA Satellite          (285)     44      1  748  
  745    2.9  0.0  0.0  X:23675610-  1173455 1173509 (3202887) C 92_Repeat_rRNA  Satellite            (0)    108      1  743  
14711    9.8  2.0  0.4  X:23675610-  1173510 1176998 (3199398) + G_DM            LINE/I-Jockey          1   3527  (819)  749  
 7913    1.9  1.6  0.2  X:23675610-  1176997 1177964 (3198432) C R1_DM           LINE/R1           (4374)    982      1  750 *
27322    0.7  2.4  0.1  X:23675610-  1178000 1181306 (3195090) C R1_DM           LINE/R1              (2)   5354   1974  751  
14505    1.3  2.2  0.2  X:23675610-  1181307 1183050 (3193346) C R1_DM           LINE/R1           (3577)   1779      1  751  
 8201    0.6  0.5  0.2  X:23675610-  1183084 1184030 (3192366) C R1_DM           LINE/R1              (0)   5356   4407  752  
18169    0.9  1.9  0.5  X:23675610-  1184046 1188250 (3188146) C R1_DM           LINE/R1           (1069)   4287     24  752  
24363    0.6  0.3  0.0  X:23675610-  1188287 1191094 (3185302) C R1_DM           LINE/R1              (2)   5354   2540  753  
37186    1.2  0.5  0.1  X:23675610-  1191095 1195555 (3180841) + PROTOP          DNA/P                  1   4480    (0)  754  
 3220    1.0 11.9  0.0  X:23675610-  1195556 1196067 (3180329) C R1_DM           LINE/R1           (2810)   2546   1974  753  
14669    1.6  1.0  0.2  X:23675610-  1196068 1197831 (3178565) C R1_DM           LINE/R1           (3577)   1779      1  753  
25998    0.8  2.1  0.0  X:23675610-  1197867 1202567 (3173829) C R1_DM           LINE/R1              (2)   5354    556  755  
 1244    2.6  0.6  0.0  X:23675610-  1202571 1202726 (3173670) C R1_DM           LINE/R1           (5199)    157      1  755  
26246    0.9  0.9  0.0  X:23675610-  1202762 1205812 (3170584) C R1_DM           LINE/R1              (2)   5354   2277  756  
  441    0.0  0.0  0.0  X:23675610-  1205813 1205862 (3170534) + CIRCE           LTR/Gypsy           4931   4980 (1376)  757  
 3514    1.1  0.4  4.5  X:23675610-  1206222 1206686 (3169710) + CIRCE           LTR/Gypsy           4981   5427  (929)  757  
 7839    1.7  1.0  0.0  X:23675610-  1206774 1207693 (3168703) + CIRCE           LTR/Gypsy           5428   6356    (0)  757  
 7410    1.7  4.6  2.8  X:23675610-  1207694 1208646 (3167750) + CIRCE           LTR/Gypsy              1    970 (5386)  758  
11713    2.5  2.1  3.1  X:23675610-  1208789 1212323 (3164073) + CIRCE           LTR/Gypsy            973   4372 (1984)  758  
 3157    6.9  0.2  0.0  X:23675610-  1212324 1212745 (3163651) + Invader1_LTR    LTR/Gypsy              1    423    (0)  759  
26675    2.3  0.0  0.0  X:23675610-  1212746 1215930 (3160466) + Invader1_I      LTR/Gypsy              1   3186    (0)  759  
 3157    6.9  0.2  0.0  X:23675610-  1215931 1216352 (3160044) + Invader1_LTR    LTR/Gypsy              1    423    (0)  759  
 1038    0.8  0.0  0.8  X:23675610-  1216353 1216480 (3159916) + CIRCE           LTR/Gypsy           4369   4495 (1861)  758  
13555    2.1  1.2  0.2  X:23675610-  1216481 1218199 (3158197) + S_DM            DNA/TcMar-Tc1          1   1736    (0)  760  
  995    2.2  0.7  0.0  X:23675610-  1218200 1218327 (3158069) + CIRCE           LTR/Gypsy           4493   4621 (1735)  758 *
 1201    2.1  0.0  0.0  X:23675610-  1218324 1218466 (3157930) + CIRCE           LTR/Gypsy           4838   4980 (1376)  758  
 3465    1.2  0.7  4.4  X:23675610-  1218824 1219292 (3157104) + CIRCE           LTR/Gypsy           4981   5427  (929)  758  
 7717    1.7  1.0  0.0  X:23675610-  1219375 1220294 (3156102) + CIRCE           LTR/Gypsy           5428   6356    (0)  758  
 7215    1.8  4.6  3.5  X:23675610-  1220295 1221254 (3155142) + CIRCE           LTR/Gypsy              1    970 (5386)  761  
12704    5.2  2.3  2.1  X:23675610-  1221397 1225057 (3151339) + CIRCE           LTR/Gypsy            973   4495 (1861)  761  
13372    2.3  1.2  1.2  X:23675610-  1225058 1226793 (3149603) + S_DM            DNA/TcMar-Tc1          1   1736    (0)  762  
 1708    0.9  0.4  0.4  X:23675610-  1226794 1227011 (3149385) + CIRCE           LTR/Gypsy           4493   4710 (1646)  761 *
 2793    0.3  0.6  0.6  X:23675610-  1227009 1227342 (3149054) C R1_DM           LINE/R1           (5008)    348     15  763 *
24097    1.1  0.2  0.1  X:23675610-  1227342 1230206 (3146190) C R1_DM           LINE/R1            (551)   4805   1938  764  
 1980    0.4  0.0  0.4  X:23675610-  1230191 1230433 (3145963) C R1_DM           LINE/R1           (4741)    615    374  764 *
 2068    1.6  0.8  0.0  X:23675610-  1230434 1230687 (3145709) C R1_DM           LINE/R1           (5100)    256      1  764  
25994    1.0  0.3  0.0  X:23675610-  1230721 1233793 (3142603) C R1_DM           LINE/R1              (0)   5356   2277  765  
  436    0.0  0.0  0.0  X:23675610-  1233794 1233843 (3142553) + CIRCE           LTR/Gypsy           4931   4980 (1376)  761  
 3469    1.4  0.5  4.2  X:23675610-  1234202 1234670 (3141726) + CIRCE           LTR/Gypsy           4981   5427  (929)  761  
 7701    1.9  1.0  0.0  X:23675610-  1234753 1235672 (3140724) + CIRCE           LTR/Gypsy           5428   6356    (0)  761  
 7269    1.9  4.6  2.8  X:23675610-  1235673 1236625 (3139771) + CIRCE           LTR/Gypsy              1    970 (5386)  766  
11621    5.5  2.2  2.3  X:23675610-  1236768 1240316 (3136080) + CIRCE           LTR/Gypsy            973   4373 (1983)  766  
 2329    2.8  3.7  5.7  X:23675610-  1240317 1240690 (3135706) + ROVER-LTR_DM    LTR/Gypsy              1    367    (0)  767  
  498    1.6  1.6  0.0  X:23675610-  1240691 1240754 (3135642) + ROVER-I_DM      LTR/Gypsy              1     65 (6519)  767  
25310   12.5  2.3  0.9  X:23675610-  1241182 1245616 (3130780) + ROVER-I_DM      LTR/Gypsy            628   5127 (1457)  767  
 2604    3.1  0.0  0.6  X:23675610-  1245627 1245955 (3130441) C STALKER4_LTR    LTR/Gypsy            (0)    402     76  768 *
48679    1.0  1.2  0.6  X:23675610-  1245951 1252120 (3124276) C STALKER4_I      LTR/Gypsy           (11)   6519    246  769  
  272    6.5  0.0  4.3  X:23675610-  1252295 1252342 (3124054) C STALKER4_I      LTR/Gypsy         (7350)     46      1  769  
  348    0.0  0.0  0.0  X:23675610-  1252343 1252375 (3124021) C STALKER4_I      LTR/Gypsy         (6497)     33      1  769  
 3267    2.7  0.0  0.2  X:23675610-  1252376 1252778 (3123618) C STALKER4_LTR    LTR/Gypsy            (0)    402      1  769  
 1567    2.5  0.0  0.0  X:23675610-  1252779 1252977 (3123419) + ROVER-I_DM      LTR/Gypsy           5110   5308 (1276)  767  
 1084    8.6  0.0  1.1  X:23675610-  1253013 1253179 (3123217) + ROVER-I_DM      LTR/Gypsy           5990   6154  (430)  767  
 1698    1.5  0.0  0.0  X:23675610-  1253180 1253382 (3123014) + Copia1-LTR_DM   LTR/Copia              1    203    (0)  770  
 2614    3.6  5.5  1.1  X:23675610-  1253383 1253797 (3122599) + ROVER-I_DM      LTR/Gypsy           6152   6584    (0)  767  
 2291    3.4  3.7  5.7  X:23675610-  1253798 1254171 (3122225) + ROVER-LTR_DM    LTR/Gypsy              1    367    (0)  767  
 1062    0.8  0.0  0.8  X:23675610-  1254172 1254298 (3122098) + CIRCE           LTR/Gypsy           4370   4495 (1861)  771  
13496    2.0  1.3  0.3  X:23675610-  1254299 1256018 (3120378) + S_DM            DNA/TcMar-Tc1          1   1736    (0)  772  
  995    2.2  0.7  0.0  X:23675610-  1256019 1256146 (3120250) + CIRCE           LTR/Gypsy           4493   4621 (1735)  771 *
 1201    2.1  0.0  0.0  X:23675610-  1256143 1256285 (3120111) + CIRCE           LTR/Gypsy           4838   4980 (1376)  771  
 3465    1.2  0.7  4.4  X:23675610-  1256643 1257111 (3119285) + CIRCE           LTR/Gypsy           4981   5427  (929)  771  
 7717    1.7  1.0  0.0  X:23675610-  1257194 1258113 (3118283) + CIRCE           LTR/Gypsy           5428   6356    (0)  771  
 7308    1.7  4.6  2.8  X:23675610-  1258114 1259066 (3117330) + CIRCE           LTR/Gypsy              1    970 (5386)  773  
11688    5.4  2.4  2.1  X:23675610-  1259209 1262743 (3113653) + CIRCE           LTR/Gypsy            973   4372 (1984)  773  
 3157    6.9  0.2  0.0  X:23675610-  1262744 1263165 (3113231) + Invader1_LTR    LTR/Gypsy              1    423    (0)  774  
26700    2.2  0.0  0.0  X:23675610-  1263166 1266350 (3110046) + Invader1_I      LTR/Gypsy              1   3186    (0)  774  
 3157    6.9  0.2  0.0  X:23675610-  1266351 1266772 (3109624) + Invader1_LTR    LTR/Gypsy              1    423    (0)  774  
27097    2.2  0.0  0.0  X:23675610-  1266773 1269957 (3106439) + Invader1_I      LTR/Gypsy              1   3186    (0)  774  
 3207    6.9  0.2  0.0  X:23675610-  1269958 1270379 (3106017) + Invader1_LTR    LTR/Gypsy              1    423    (0)  774  
 1049    1.6  0.0  0.8  X:23675610-  1270380 1270507 (3105889) + CIRCE           LTR/Gypsy           4369   4495 (1861)  773  
 2980    2.6  0.7  0.7  X:23675610-  1270508 1270929 (3105467) + S_DM            DNA/TcMar-Tc1          1    422 (1314)  775  
 1740    1.3  0.0  0.0  X:23675610-  1270927 1271156 (3105240) C S_DM            DNA/TcMar-Tc1     (1506)    230      1  776 *
 1267    1.2  0.6  0.0  X:23675610-  1271157 1271315 (3105081) + CIRCE           LTR/Gypsy           4493   4652 (1704)  773  
  394    3.6  0.0  0.0  X:23675610-  1271322 1271377 (3105019) + CIRCE           LTR/Gypsy           4566   4621 (1735)  777 *
 1222    2.1  0.0  0.0  X:23675610-  1271374 1271516 (3104880) + CIRCE           LTR/Gypsy           4838   4980 (1376)  777  
 1401    2.3  1.2  0.0  X:23675610-  1271699 1271869 (3104527) C R1_DM           LINE/R1           (4027)   1329   1157  778  
 5062    0.7  0.3  0.3  X:23675610-  1271872 1272459 (3103937) C R1_DM           LINE/R1           (4745)    611     24  778  
 4206    1.4  0.4  0.0  X:23675610-  1272495 1272984 (3103412) C R1_DM           LINE/R1              (0)   5356   4865  779  
 2001    2.4 17.2  0.3  X:23675610-  1272980 1273310 (3103086) C Stellate_gene   Stellate           (763)    387      1  780 *
 9085    1.6  0.6  0.1  X:23675610-  1273311 1274370 (3102026) C Stellate_gene   Stellate             (0)   1150     86  781  
 2571    1.3  0.3  2.9  X:23675610-  1274371 1274694 (3101702) C NINJA_LTR       LTR/Pao              (1)    316      1  782  
17058    1.5  0.1  0.1  X:23675610-  1274695 1276707 (3099689) C NINJA_I         LTR/Pao              (0)   6011   3999  782  
11560    1.4  0.7  0.3  X:23675610-  1276685 1278060 (3098336) C NINJA_I         LTR/Pao           (3164)   2847   1467  782 *
 6052    1.0  2.5  3.2  X:23675610-  1278059 1278847 (3097549) C NINJA_I         LTR/Pao           (5227)    784      1  782 *
 2547    1.6  0.3  2.8  X:23675610-  1278848 1279172 (3097224) C NINJA_LTR       LTR/Pao              (0)    317      1  782  
  728    1.1  0.0  1.1  X:23675610-  1279173 1279263 (3097133) C Stellate_gene   Stellate          (1060)     90      1  781  
 3077    1.7  0.8  0.0  X:23675610-  1279264 1279623 (3096773) C Stellate_gene   Stellate             (0)   1150    788  783  
   38    9.3  0.0  0.0  X:23675610-  1279640 1279696 (3096700) + (ATA)n          Simple_repeat          1     57    (0)  784  
 2114    5.0  7.4  0.3  X:23675610-  1279699 1279996 (3096400) + MDG1_LTR        LTR/Gypsy             94    412   (30)  785  
 7558    7.0  3.2  1.0  X:23675610-  1279997 1281115 (3095281) + MDG1_I          LTR/Gypsy              1   1144 (5452)  785  
   13   15.8  2.7  2.7  X:23675610-  1281132 1281168 (3095228) + (TAATT)n        Simple_repeat          1     37    (0)  786  
15274    3.1  3.0  0.0  X:23675610-  1281182 1283153 (3093243) + MDG1_I          LTR/Gypsy           1134   3165 (3431)  785  
   44    7.7  1.4  1.4  X:23675610-  1283170 1283239 (3093157) + (ATA)n          Simple_repeat          1     70    (0)  787  
 2940    2.2  0.0  0.0  X:23675610-  1283240 1283595 (3092801) + MDG1_LTR        LTR/Gypsy             87    442    (0)  788  
11947    0.7  2.0  1.1  X:23675610-  1283596 1285071 (3091325) + MDG1_I          LTR/Gypsy              1   1489 (5107)  788 *
36313    0.9  0.1  0.0  X:23675610-  1285055 1289373 (3087023) + MDG1_I          LTR/Gypsy           1975   6296  (300)  788  
  726    8.9  0.7  4.8  X:23675610-  1289343 1289495 (3086901) + MDG1_I          LTR/Gypsy           6450   6596    (0)  788 *
 2409    4.9 11.6  1.0  X:23675610-  1289496 1289866 (3086530) + MDG1_LTR        LTR/Gypsy              1    410   (32)  788 *
 6801    1.9  0.0  0.1  X:23675610-  1289866 1290660 (3085736) C Stellate_gene   Stellate           (356)    794      1  783  
 1876    4.5  2.9  5.2  X:23675610-  1290660 1290937 (3085459) + BATUMI_LTR      LTR/Pao                1    272    (0)  789 *
30098    6.8  1.2  2.4  X:23675610-  1290938 1298217 (3078179) + BATUMI_I        LTR/Pao                1   7246  (668)  789  
 2128    0.4  0.0  0.4  X:23675610-  1298253 1298512 (3077884) + BATUMI_I        LTR/Pao             7303   7561  (402)  789  
  633    3.5  0.0  2.4  X:23675610-  1298513 1298599 (3077797) + BATUMI_I        LTR/Pao             7083   7167  (796)  790 *
 4161    8.1  0.0  0.3  X:23675610-  1298597 1299179 (3077217) + G_DM            LINE/I-Jockey       2588   3168 (1178)  791  
 1572    4.2  0.0  0.0  X:23675610-  1299176 1299391 (3077005) + G_DM            LINE/I-Jockey       3405   3620  (726)  791 *
  665    3.8  0.0  0.0  X:23675610-  1299399 1299466 (3076930) C 92_Repeat_rRNA  Satellite          (295)    181     84  792  
  249   19.6  0.0  2.0  X:23675610-  1299467 1299518 (3076878) C 28s-rRNA_Dmel   rRNA              (1279)   2690   2640  793 *
  336    4.7  0.0  0.0  X:23675610-  1299482 1299524 (3076872) C 329_Repeat_rRNA Satellite          (286)     43      1  794  
  665    3.8  0.0  0.0  X:23675610-  1299525 1299579 (3076817) C 92_Repeat_rRNA  Satellite          (295)     83      1  792  
 5098    3.0  1.6  0.1  X:23675610-  1299580 1300219 (3076177) + G_DM            LINE/I-Jockey          1    649 (3697)  795  
 2253    2.1  0.0  2.8  X:23675610-  1300216 1300511 (3075885) + BATUMI_I        LTR/Pao             6997   7284  (679)  796 *
 3222    8.2  8.1  3.3  X:23675610-  1300512 1301114 (3075282) + BATUMI_I        LTR/Pao                1    631 (7332)  797  
   40    6.5  4.6  0.0  X:23675610-  1301115 1301179 (3075217) + (ATACAT)n       Simple_repeat          1     68    (0)  798  
 3222   14.0 10.0 205.8  X:23675610-  1301180 1301246 (3075150) + BATUMI_I        LTR/Pao              632    635 (7328)  797  
24126    8.2  2.0  1.7  X:23675610-  1301286 1307673 (3068723) + BATUMI_I        LTR/Pao              749   7246  (668)  797  
 5672    0.3  0.0  0.5  X:23675610-  1307709 1308372 (3068024) + BATUMI_I        LTR/Pao             7303   7963    (0)  797  
 2314    1.0  0.0  2.8  X:23675610-  1308373 1308665 (3067731) + BATUMI_I        LTR/Pao             7002   7286  (677)  799  
10717   13.6  0.3  0.3  X:23675610-  1308671 1310740 (3065656) + G_DM            LINE/I-Jockey        635   2627 (1719)  800  
 1088    7.7  0.0  0.0  X:23675610-  1310739 1310881 (3065515) + G_DM            LINE/I-Jockey       3026   3168 (1178)  800 *
 6796    5.3  0.0  2.5  X:23675610-  1310878 1311827 (3064569) + G_DM            LINE/I-Jockey       3405   4331   (15)  800  
  694    2.3  0.0  0.0  X:23675610-  1311828 1311914 (3064482) C 92_Repeat_rRNA  Satellite            (5)     87      1  801  
10972    1.0  0.0  0.0  X:23675610-  1311935 1313187 (3063209) C 28s-rRNA_Dmel   rRNA                 (7)   3962   2710  802 *
28837    1.4  4.4  0.3  X:23675610-  1313186 1318332 (3058064) C R1_DM           LINE/R1              (0)   5356      1  803  
20974    1.3  2.1  0.1  X:23675610-  1318366 1322385 (3054011) C R1_DM           LINE/R1              (0)   5356   1257  804  
21144    1.3  2.2  0.1  X:23675610-  1322386 1326316 (3050080) C R1_DM           LINE/R1             (87)   5269   1257  805  
21144    1.3  2.2  0.1  X:23675610-  1326317 1330247 (3046149) C R1_DM           LINE/R1             (87)   5269   1257  805  
30649    6.1  2.9  0.7  X:23675610-  1330248 1335385 (3041011) C R1_DM           LINE/R1             (87)   5269      1  806  
23396    7.2  1.0  0.7  X:23675610-  1335419 1339710 (3036686) C R1_DM           LINE/R1              (0)   5356      6  807  
 5036    1.5  2.0  0.3  X:23675610-  1339702 1340304 (3036092) C R1_DM           LINE/R1           (4743)    613      1  807 *
14545    0.8  1.0  0.1  X:23675610-  1340338 1342025 (3034371) C R1_DM           LINE/R1              (0)   5356   3653  808  
 3424    0.7  0.1  1.5  X:23675610-  1342026 1342464 (3033932) + STALKER4_LTR    LTR/Gypsy              1    399    (3)  809  
   13   16.6  2.2  6.8  X:23675610-  1342554 1342599 (3033797) + (ATAA)n         Simple_repeat          1     44    (0)  810  
47325    1.9  1.0  0.8  X:23675610-  1342601 1348773 (3027623) + STALKER4_I      LTR/Gypsy            284   6530    (0)  811  
 3446    0.4  0.1  1.5  X:23675610-  1348774 1349212 (3027184) + STALKER4_LTR    LTR/Gypsy              1    399    (3)  811  
17708    1.3  1.7  0.5  X:23675610-  1349213 1352720 (3023676) C R1_DM           LINE/R1           (1700)   3656      1  808  
 8233    0.6  0.2  0.7  X:23675610-  1352754 1353708 (3022688) C R1_DM           LINE/R1              (0)   5356   4407  812  
12537    1.4  3.5  0.1  X:23675610-  1353724 1356718 (3019678) C R1_DM           LINE/R1           (1069)   4287   1081  812  
 1933    2.6  0.0  0.9  X:23675610-  1356713 1356946 (3019450) C R1_DM           LINE/R1           (3748)   1608   1377  813 *
  993   19.5 26.8  3.2  X:23675610-  1356956 1357363 (3019033) + DOC2_DM         LINE/I-Jockey          6    503 (4290)  814  
 8734   21.6  1.2  3.2  X:23675610-  1357471 1361640 (3014756) + FW2_DM          LINE/I-Jockey          2   4740    (0)  815  
 3703    3.2  2.6  0.2  X:23675610-  1361650 1362113 (3014283) C R1_DM           LINE/R1           (3947)   1409    935  816 *
 5278    1.0  0.3  0.3  X:23675610-  1362096 1362711 (3013685) C R1_DM           LINE/R1           (4740)    616      1  816  
32830    1.3  0.3  0.4  X:23675610-  1362745 1366918 (3009478) C R1_DM           LINE/R1              (0)   5356   1081  817  
 2504    1.0  0.0  0.7  X:23675610-  1366913 1367206 (3009190) C R1_DM           LINE/R1           (3748)   1608   1317  818 *
13683    1.5  1.5  0.7  X:23675610-  1367205 1368856 (3007540) C R1_DM           LINE/R1           (3528)   1828    164  819 *
37818    0.9  1.1  0.1  X:23675610-  1368851 1373234 (3003162) C R1_DM           LINE/R1             (92)   5264    836  820  
 2807    5.6 24.0  0.8  X:23675610-  1373211 1373693 (3002703) C R1_DM           LINE/R1           (4761)    595      1  821 *
  437    5.5  0.0  0.0  X:23675610-  1373694 1373748 (3002648) C 28s-rRNA_Dmel   rRNA              (1267)   2702   2648  822 *
23616    1.1  2.3  0.1  X:23675610-  1373745 1377266 (2999130) C R2_DM           LINE/R2              (3)   3604      3  823  
15645    0.7  0.1  0.0  X:23675610-  1377266 1379066 (2997330) C 28s-rRNA_Dmel   rRNA              (1318)   2651    850  822 *
 1196    0.0  0.0  0.0  X:23675610-  1379072 1379208 (2997188) C 28s-rRNA_Dmel   rRNA              (3832)    137      1  822  
  761    0.0  0.0  0.0  X:23675610-  1379209 1379317 (2997079) C ITS2-rRNA_Dmel  rRNA                 (0)    385    277  824  
 1056    1.6  0.0  0.0  X:23675610-  1379353 1379475 (2996921) C 5.8s-rRNA_Dmel  rRNA                 (0)    123      1  825  
 5541    1.1  1.7  0.0  X:23675610-  1379476 1380189 (2996207) C ITS1-rRNA_Dmel  rRNA                 (0)    726      1  826  
 1546    0.6  0.0  0.0  X:23675610-  1380190 1380363 (2996033) C 18s-rRNA_Dmel   rRNA                 (0)   1995   1822  827  
 3514    2.5  0.0  0.0  X:23675610-  1380364 1380770 (2995626) C Gypsy6_LTR      LTR/Gypsy            (0)    407      1  828  
14762   16.5  1.8  0.0  X:23675610-  1380774 1383294 (2993102) C Gypsy6_I        LTR/Gypsy            (2)   7010   4445  828  
 2234   13.3  1.4  0.0  X:23675610-  1383295 1383661 (2992735) + Stalker3_LTR    LTR/Gypsy              1    372    (0)  829  
  255   11.1  0.0  4.4  X:23675610-  1383668 1383714 (2992682) + Stalker2_I      LTR/Gypsy              1     45 (7351)  829  
 2788   17.7  2.8  1.1  X:23675610-  1383900 1384539 (2991857) + Stalker2_I      LTR/Gypsy            236    886 (6510)  829  
  922   31.1  6.8  3.0  X:23675610-  1384766 1385737 (2990659) + Stalker2_I      LTR/Gypsy           1456   2463 (4150)  829  
  528    0.0  0.0  0.0  X:23675610-  1385724 1385784 (2990612) C 18s-rRNA_Dmel   rRNA              (1909)     86     26  830 *
 1460    2.7 12.8  0.3  X:23675610-  1385784 1386014 (2990382) C ETS-rRNA_Dmel   rRNA                (10)    854    592  831  
   31    0.0  5.9  0.0  X:23675610-  1386015 1386048 (2990348) + (AT)n           Simple_repeat          1     36    (0)  832  
 1460    2.7 12.8  0.3  X:23675610-  1386049 1386073 (2990323) C ETS-rRNA_Dmel   rRNA               (273)    591    567  831 *
 2952    0.8  0.0  0.0  X:23675610-  1386066 1386422 (2989974) C ETS-rRNA_Dmel   rRNA               (507)    357      1  831  
 1884    3.3  0.0  0.0  X:23675610-  1386416 1386802 (2989594) C 240_Repeat_rRNA Satellite            (0)    387      1  833 *
  772    1.5  0.4  0.9  X:23675610-  1386782 1386851 (2989545) C 92_Repeat_rRNA  Satellite            (0)    459    353  834 *
  308    7.0  0.0  0.0  X:23675610-  1386852 1386894 (2989502) C 329_Repeat_rRNA Satellite          (286)     43      1  835  
  772    1.5  0.4  0.9  X:23675610-  1386895 1386943 (2989453) C 92_Repeat_rRNA  Satellite          (107)    352    278  834  
  314    7.0  0.0  0.0  X:23675610-  1386944 1386986 (2989410) C 329_Repeat_rRNA Satellite          (286)     43      1  836  
  772    1.5  0.4  0.9  X:23675610-  1386987 1387035 (2989361) C 92_Repeat_rRNA  Satellite          (182)    277    203  834  
  307    9.3  0.0  0.0  X:23675610-  1387036 1387078 (2989318) C 329_Repeat_rRNA Satellite          (286)     43      1  837  
  772    1.5  0.4  0.9  X:23675610-  1387079 1387127 (2989269) C 92_Repeat_rRNA  Satellite          (257)    202    128  834  
  288    4.9  4.9  0.0  X:23675610-  1387128 1387168 (2989228) C 329_Repeat_rRNA Satellite          (286)     43      1  838  
  772    1.5  0.4  0.9  X:23675610-  1387169 1387243 (2989153) C 92_Repeat_rRNA  Satellite            (0)    127      1  834  
11079    0.8  0.0  0.0  X:23675610-  1387260 1388519 (2987877) C 28s-rRNA_Dmel   rRNA                 (0)   3969   2710  839  
 4879    0.2  0.0  0.0  X:23675610-  1388518 1389068 (2987328) C R1_DM           LINE/R1              (0)   5356   4806  840 *
  593    1.5  0.0  0.0  X:23675610-  1389075 1389142 (2987254) C 28s-rRNA_Dmel   rRNA              (1250)   2719   2652  839  
   28    0.0  0.0  0.0  X:23675610-  1389143 1389169 (2987227) + (T)n            Simple_repeat          1     27    (0)  841  
23189    1.3  1.7  0.0  X:23675610-  1389171 1392329 (2984067) C R2_DM           LINE/R2             (21)   3586    374  842  
 1297    0.7  0.0  0.0  X:23675610-  1392339 1392486 (2983910) C 28s-rRNA_Dmel   rRNA              (1112)   2857   2710  843 *
34543    0.9  1.6  0.4  X:23675610-  1392485 1396536 (2979860) C R1_DM           LINE/R1              (0)   5356   1255  844  
 3464    1.5  0.5  0.5  X:23675610-  1396546 1396956 (2979440) C R1_DM           LINE/R1           (4922)    434     24  844  
29212    0.9  1.2  0.4  X:23675610-  1396991 1400414 (2975982) C R1_DM           LINE/R1              (0)   5356   1905  845  
 5371    1.2  2.6  0.1  X:23675610-  1400413 1401071 (2975325) C R1_DM           LINE/R1           (3883)   1473    799  845 *
 4852    1.1  0.3  0.3  X:23675610-  1401063 1401630 (2974766) C R1_DM           LINE/R1           (4765)    591     24  845 *
14512    1.0  4.1  0.1  X:23675610-  1401665 1404159 (2972237) C R1_DM           LINE/R1              (0)   5356   2763  846  
 7213    1.5 10.0  0.1  X:23675610-  1404158 1405460 (2970936) C R1_DM           LINE/R1           (3126)   2230    799  846 *
 4841    1.2  0.3  0.3  X:23675610-  1405452 1406019 (2970377) C R1_DM           LINE/R1           (4765)    591     24  846 *
14514    1.0  4.1  0.1  X:23675610-  1406054 1408548 (2967848) C R1_DM           LINE/R1              (0)   5356   2763  847  
 7232    1.3  9.8  0.1  X:23675610-  1408547 1409841 (2966555) C R1_DM           LINE/R1           (3126)   2230    810  847 *
 5211    1.0  0.3  0.3  X:23675610-  1409842 1410455 (2965941) C R1_DM           LINE/R1           (4742)    614      1  847  
 2896    0.9  0.0  0.0  X:23675610-  1410489 1410820 (2965576) C R1_DM           LINE/R1              (0)   5356   5025  848 *
30999    1.5  0.7  0.1  X:23675610-  1410818 1414466 (2961930) C R1_DM           LINE/R1            (526)   4830   1157  848  
 5164    1.3  0.3  0.3  X:23675610-  1414465 1415076 (2961320) C R1_DM           LINE/R1           (4744)    612      1  848 *
26346    1.1  0.5  0.1  X:23675610-  1415110 1418176 (2958220) C R1_DM           LINE/R1              (0)   5356   2277  849  
  421    2.0  0.0  0.0  X:23675610-  1418177 1418226 (2958170) + CIRCE           LTR/Gypsy           4931   4980 (1376)  850  
 3499    1.4  0.4  4.5  X:23675610-  1418585 1419049 (2957347) + CIRCE           LTR/Gypsy           4981   5427  (929)  850  
 3836    2.0  1.8  0.0  X:23675610-  1419149 1419604 (2956792) + CIRCE           LTR/Gypsy           5893   6356    (0)  850  
 7556    1.9  3.3  2.8  X:23675610-  1419605 1420569 (2955827) + CIRCE           LTR/Gypsy              1    970 (5386)  851  
 9427    3.5  3.3  3.6  X:23675610-  1420712 1424816 (2951580) + CIRCE           LTR/Gypsy            973   4980 (1376)  851  
 9063    1.1  1.1  0.7  X:23675610-  1424999 1426095 (2950301) C R1_DM           LINE/R1           (4027)   1329    229  852 *
19763    1.1  2.3  0.0  X:23675610-  1426095 1429881 (2946515) C R1_DM           LINE/R1             (84)   5272   1401  853  
12145    2.0  0.3  0.3  X:23675610-  1429872 1431330 (2945066) C R1_DM           LINE/R1           (3897)   1459      1  853 *
13736    1.0  6.4  0.1  X:23675610-  1431364 1433447 (2942949) C R1_DM           LINE/R1              (0)   5356   3142  854  
 3449    0.6  0.1  1.5  X:23675610-  1433448 1433886 (2942510) C STALKER4_LTR    LTR/Gypsy            (3)    399      1  855  
48093    1.7  1.2  0.6  X:23675610-  1433887 1440000 (2936396) C STALKER4_I      LTR/Gypsy            (0)   6530    163  855  
 3228    0.5  0.0  0.2  X:23675610-  1440101 1440500 (2935896) C STALKER4_LTR    LTR/Gypsy            (3)    399      1  856  
25506    1.3  0.3  0.1  X:23675610-  1440501 1443639 (2932757) C R1_DM           LINE/R1           (2211)   3145      1  857  
32955    1.2  0.1  0.0  X:23675610-  1443673 1447697 (2928699) C R1_DM           LINE/R1              (0)   5356   1328  858  
 2699    1.1  0.3  1.1  X:23675610-  1447695 1448045 (2928351) C R1_DM           LINE/R1           (4179)   1177    830  858 *
 4797    0.7  1.8  0.3  X:23675610-  1448031 1448633 (2927763) C R1_DM           LINE/R1           (4744)    612      1  858  
  925    2.6  0.0  0.0  X:23675610-  1448667 1448780 (2927616) C R1_DM           LINE/R1              (0)   5356   5243  859 *
30406    1.0  0.3  0.1  X:23675610-  1448778 1452510 (2923886) C R1_DM           LINE/R1            (290)   5066   1328  859  
 2667    2.0  0.3  1.1  X:23675610-  1452508 1452858 (2923538) C R1_DM           LINE/R1           (4179)   1177    830  859 *
 4942    0.8  0.3  0.3  X:23675610-  1452844 1453455 (2922941) C R1_DM           LINE/R1           (4744)    612      1  859  
  924    2.6  0.0  0.0  X:23675610-  1453489 1453602 (2922794) C R1_DM           LINE/R1              (0)   5356   5243  860 *
 1359    0.0  0.0  0.0  X:23675610-  1453600 1453763 (2922633) C R1_DM           LINE/R1            (290)   5066   4903  860 *
30494    1.1  0.3  0.6  X:23675610-  1453759 1457553 (2918843) C R1_DM           LINE/R1           (1348)   4008    224  861  
 1550    4.4  0.0  0.5  X:23675610-  1457537 1457742 (2918654) C R1_DM           LINE/R1            (118)   5238   5034  862 *
  634    0.0  0.0  0.0  X:23675610-  1457733 1457808 (2918588) C R1_DM           LINE/R1            (665)   4691   4616  860 *
18341    1.3  2.8  0.0  X:23675610-  1457807 1460133 (2916263) C R1_DM           LINE/R1            (783)   4573   2183  863  
 4693    2.2 15.3  0.1  X:23675610-  1460132 1461059 (2915337) C R1_DM           LINE/R1           (3705)   1651    582  863 *
 2668    1.8  0.6  0.6  X:23675610-  1461053 1461396 (2915000) C R1_DM           LINE/R1           (5012)    344      1  863 *
10965    0.8  0.1  0.0  X:23675610-  1461430 1462758 (2913638) C R1_DM           LINE/R1              (0)   5356   4026  864  
10237    1.4  0.3  0.0  X:23675610-  1462761 1464013 (2912383) C R1_DM           LINE/R1           (1679)   3677   2421  864  
 1567    3.8  0.9  1.9  X:23675610-  1464014 1464229 (2912167) C ACCORD2_LTR     LTR/Gypsy            (1)    214      1  865  
  680    4.4  0.0  0.0  X:23675610-  1464228 1464317 (2912079) C ACCORD2_I       LTR/Gypsy            (1)   7211   7122  865 *
  952    3.1 22.0  1.1  X:23675610-  1464314 1464540 (2911856) C ACCORD2_I       LTR/Gypsy         (5441)   1771   1498  865  
   12   19.6  0.0  0.0  X:23675610-  1464547 1464575 (2911821) + (GAACT)n        Simple_repeat          1     29    (0)  866  
 2046    1.4  1.4  1.1  X:23675610-  1464613 1464898 (2911498) C ACCORD2_I       LTR/Gypsy         (5845)   1367   1081  865  
 3714    0.6  0.0  6.5  X:23675610-  1464899 1465405 (2910991) + MICROPIA_LTR    LTR/Gypsy              1    476    (0)  867  
 9063    3.8  3.4  0.0  X:23675610-  1465406 1466666 (2909730) + MICROPIA_I      LTR/Gypsy              1   1304 (3172)  867  
 8093    1.1  8.6  0.1  X:23675610-  1466665 1467811 (2908585) C R1_DM           LINE/R1           (3100)   2256   1012  864 *
 6873    0.8  0.2  0.2  X:23675610-  1467796 1468637 (2907759) C R1_DM           LINE/R1           (4514)    842      1  864 *
 5052    1.6  2.3  0.1  X:23675610-  1468671 1469625 (2906771) C R1_DM           LINE/R1              (0)   5356   4322  868  
 1348    0.0  0.0  0.0  X:23675610-  1469625 1469786 (2906610) C R1_DM           LINE/R1           (1169)   4187   4026  860 *
10226    1.4  0.3  0.0  X:23675610-  1469789 1471041 (2905355) C R1_DM           LINE/R1           (1679)   3677   2421  860  
 1567    3.8  0.9  1.9  X:23675610-  1471042 1471257 (2905139) C ACCORD2_LTR     LTR/Gypsy            (1)    214      1  869  
  654    4.6  0.0  0.0  X:23675610-  1471258 1471342 (2905054) C ACCORD2_I       LTR/Gypsy            (6)   7206   7122  869 *
  928    3.1 23.0  1.5  X:23675610-  1471339 1471564 (2904832) C ACCORD2_I       LTR/Gypsy         (5441)   1771   1498  869  
   12   19.6  0.0  0.0  X:23675610-  1471571 1471599 (2904797) + (GAACT)n        Simple_repeat          1     29    (0)  870  
 2046    1.4  1.4  1.1  X:23675610-  1471637 1471922 (2904474) C ACCORD2_I       LTR/Gypsy         (5845)   1367   1081  869  
 3534    1.1  0.2  8.8  X:23675610-  1471923 1472439 (2903957) + MICROPIA_LTR    LTR/Gypsy              1    476    (0)  871  
 8066    1.8  1.8  1.3  X:23675610-  1472440 1473518 (2902878) C ACCORD2_I       LTR/Gypsy         (6128)   1084      1  869  
 1685    1.9  0.0  1.9  X:23675610-  1473519 1473737 (2902659) C ACCORD2_LTR     LTR/Gypsy            (0)    215      1  869  
10790    1.1  0.5  0.1  X:23675610-  1473738 1475054 (2901342) C R1_DM           LINE/R1           (2931)   2425   1103  860  
 4830    1.3  0.7  0.3  X:23675610-  1475055 1475663 (2900733) C R1_DM           LINE/R1           (4745)    611      1  860  
 6344    1.0  0.1  0.0  X:23675610-  1475697 1476469 (2899927) C R1_DM           LINE/R1              (0)   5356   4583  872  
10894    0.5  0.1  0.0  X:23675610-  1476472 1477789 (2898607) + DMRT1B          LINE/R1             2378   3696 (1487)  873  
 2313    2.4  0.3  0.3  X:23675610-  1477783 1478078 (2898318) C R1_DM           LINE/R1           (3958)   1398   1103  874 *
 4773    2.0  0.7  0.3  X:23675610-  1478079 1478687 (2897709) C R1_DM           LINE/R1           (4745)    611      1  874  
 6279    1.7  0.1  0.0  X:23675610-  1478721 1479493 (2896903) C R1_DM           LINE/R1              (0)   5356   4583  875  
10894    0.5  0.1  0.0  X:23675610-  1479496 1480813 (2895583) + DMRT1B          LINE/R1             2378   3696 (1487)  876  
 2313    2.4  0.3  0.3  X:23675610-  1480807 1481102 (2895294) C R1_DM           LINE/R1           (3958)   1398   1103  877 *
 4773    2.0  0.7  0.3  X:23675610-  1481103 1481711 (2894685) C R1_DM           LINE/R1           (4745)    611      1  877  
 6299    1.4  0.1  0.0  X:23675610-  1481745 1482517 (2893879) C R1_DM           LINE/R1              (0)   5356   4583  878  
23085    0.8  0.2  0.0  X:23675610-  1482520 1485320 (2891076) + DMRT1B          LINE/R1             2378   5183    (0)  879  
 1543    2.1  0.0  0.0  X:23675610-  1485326 1485515 (2890881) C R1_DM           LINE/R1            (760)   4596   4407  878  
17289    1.0  3.9  0.0  X:23675610-  1485531 1488389 (2888007) C R1_DM           LINE/R1           (1069)   4287   1317  878  
 3539    0.9  0.0  0.0  X:23675610-  1488388 1488815 (2887581) C R1_DM           LINE/R1           (3528)   1828   1401  880 *
11523    1.7  0.9  0.2  X:23675610-  1488806 1490254 (2886142) C R1_DM           LINE/R1           (3897)   1459      1  880  
  951    0.9  0.0  0.0  X:23675610-  1490288 1490401 (2885995) C R1_DM           LINE/R1              (0)   5356   5243  881 *
16973    0.9  1.8  0.0  X:23675610-  1490399 1494081 (2882315) C R1_DM           LINE/R1            (290)   5066   1317  881  
14183    1.7  1.9  0.6  X:23675610-  1494080 1495884 (2880512) C R1_DM           LINE/R1           (3528)   1828      1  882 *
  951    0.9  0.0  0.0  X:23675610-  1495918 1496031 (2880365) C R1_DM           LINE/R1              (0)   5356   5243  883 *
39090    1.2  0.9  0.3  X:23675610-  1496029 1501083 (2875313) C R1_DM           LINE/R1            (290)   5066      1  883  
  995    1.8  0.0  0.0  X:23675610-  1501117 1501230 (2875166) C R1_DM           LINE/R1              (0)   5356   5243  884 *
 5769    0.6  0.1  0.0  X:23675610-  1501228 1501887 (2874509) C R1_DM           LINE/R1            (290)   5066   4406  884  
35939    1.4  1.2  0.3  X:23675610-  1501902 1505469 (2870927) C R1_DM           LINE/R1           (1069)   4287    682  884  
   31    7.4  0.0  0.0  X:23675610-  1505470 1505512 (2870884) + (GGCAGTGGT)n    Simple_repeat          1     43    (0)  885  
35939    1.4  1.2  0.3  X:23675610-  1505513 1506195 (2870201) C R1_DM           LINE/R1           (4675)    681      2  884  
  966    2.6  0.0  0.0  X:23675610-  1506229 1506342 (2870054) C R1_DM           LINE/R1              (0)   5356   5243  886 *
 5775    0.1  0.1  0.6  X:23675610-  1506340 1507002 (2869394) C R1_DM           LINE/R1            (290)   5066   4407  886  
27039    1.8  3.4  0.5  X:23675610-  1507018 1511181 (2865215) C R1_DM           LINE/R1           (1069)   4287      1  886  
25613    1.0  2.4  0.1  X:23675610-  1511215 1514229 (2862167) C R1_DM           LINE/R1              (0)   5356   2271  887  
  419    2.0  0.0  0.0  X:23675610-  1514223 1514272 (2862124) + CIRCE           LTR/Gypsy           4931   4980 (1376)  888 *
 3496    0.9  0.4  4.5  X:23675610-  1514631 1515095 (2861301) + CIRCE           LTR/Gypsy           4981   5427  (929)  888  
 3841    1.8  1.8  0.0  X:23675610-  1515195 1515650 (2860746) + CIRCE           LTR/Gypsy           5893   6356    (0)  888  
 7505    2.0  3.3  2.8  X:23675610-  1515651 1516615 (2859781) + CIRCE           LTR/Gypsy              1    970 (5386)  889  
25561    3.5  1.1  3.6  X:23675610-  1516758 1520953 (2855443) + CIRCE           LTR/Gypsy            973   4980 (1376)  889  
10574    1.4  3.6  0.2  X:23675610-  1521138 1522423 (2853973) C R1_DM           LINE/R1           (4027)   1329      1  890  
 8248    1.1  0.1  0.0  X:23675610-  1522457 1523405 (2852991) C R1_DM           LINE/R1              (0)   5356   4407  891  
24248    1.7  1.5  0.1  X:23675610-  1523421 1526290 (2850106) C R1_DM           LINE/R1           (1069)   4287   1377  891  
 1025   21.4 27.6  3.9  X:23675610-  1526300 1527013 (2849383) + DOC2_DM         LINE/I-Jockey          6    882 (3911)  892  
 4669   29.6  0.7  6.2  X:23675610-  1527063 1529067 (2847329) + FW3_DM          LINE/I-Jockey       1014   2915  (217)  893  
 2085   19.4  4.2  2.7  X:23675610-  1529073 1529591 (2846805) + FW2_DM          LINE/I-Jockey       3435   3961    (0)  894  
   21    4.1  0.0  0.0  X:23675610-  1529592 1529616 (2846780) + (A)n            Simple_repeat          1     25    (0)  895  
  270    2.9  0.0  0.0  X:23675610-  1529617 1529650 (2846746) C R1_DM           LINE/R1           (3966)   1390   1357  896 *
 9680    1.1  3.3  1.2  X:23675610-  1529649 1530138 (2846258) C R1_DM           LINE/R1           (4148)   1208    715  896  
   41    2.4  0.0  0.0  X:23675610-  1530139 1530181 (2846215) + (GGCAGCGGT)n    Simple_repeat          1     43    (0)  897  
 9680    1.1  3.3  1.2  X:23675610-  1530182 1530873 (2845523) C R1_DM           LINE/R1           (4642)    714      2  896  
12438    1.2  0.8  0.1  X:23675610-  1530907 1532347 (2844049) C R1_DM           LINE/R1              (0)   5356   3907  898  
 5064    1.3  0.7  0.3  X:23675610-  1532342 1532942 (2843454) C R1_DM           LINE/R1           (4753)    603      1  898 *
16433    0.8  0.1  0.1  X:23675610-  1532976 1534856 (2841540) C R1_DM           LINE/R1              (0)   5356   3475  899  
 2103   18.9  3.0  2.1  X:23675610-  1534853 1535568 (2840828) + FW2_DM          LINE/I-Jockey       2937   3961    (0)  900 *
   19    8.2  0.0  0.0  X:23675610-  1535569 1535594 (2840802) + (A)n            Simple_repeat          1     26    (0)  901  
  270    2.9  0.0  0.0  X:23675610-  1535595 1535628 (2840768) C R1_DM           LINE/R1           (3966)   1390   1357  902 *
 9671    1.1  3.3  1.2  X:23675610-  1535627 1536116 (2840280) C R1_DM           LINE/R1           (4148)   1208    715  902  
   41    2.4  0.0  0.0  X:23675610-  1536117 1536159 (2840237) + (GGCAGCGGT)n    Simple_repeat          1     43    (0)  903  
 9671    1.1  3.3  1.2  X:23675610-  1536160 1536851 (2839545) C R1_DM           LINE/R1           (4642)    714      2  902  
29609    1.1  0.1  0.1  X:23675610-  1536885 1540284 (2836112) C R1_DM           LINE/R1              (0)   5356   1958  904  
 6795    1.5  0.2  0.2  X:23675610-  1540285 1541082 (2835314) C R1_DM           LINE/R1           (4558)    798      1  904  
11620    1.3  0.1  0.0  X:23675610-  1541116 1542445 (2833951) C R1_DM           LINE/R1              (0)   5356   4026  905  
10823    1.4  0.3  0.0  X:23675610-  1542448 1543700 (2832696) C R1_DM           LINE/R1           (1679)   3677   2421  905  
 1716    3.3  0.0  1.9  X:23675610-  1543701 1543918 (2832478) C ACCORD2_LTR     LTR/Gypsy            (1)    214      1  906  
  690    4.7  0.0  0.0  X:23675610-  1543919 1544001 (2832395) C ACCORD2_I       LTR/Gypsy            (8)   7204   7122  906 *
 2288    5.0 18.7  1.5  X:23675610-  1543998 1544578 (2831818) C ACCORD2_I       LTR/Gypsy         (5441)   1771   1081  906  
 3827    0.8  0.0  8.8  X:23675610-  1544579 1545096 (2831300) + MICROPIA_LTR    LTR/Gypsy              1    476    (0)  907  
32895    5.7  0.2  0.8  X:23675610-  1545097 1549602 (2826794) + MICROPIA_I      LTR/Gypsy              1   4476    (0)  907  
 3936    0.8  0.0  6.5  X:23675610-  1549603 1550109 (2826287) + MICROPIA_LTR    LTR/Gypsy              1    476    (0)  907  
 8285    1.7  3.6  1.3  X:23675610-  1550110 1551169 (2825227) C ACCORD2_I       LTR/Gypsy         (6128)   1084      1  906  
 1792    1.9  0.0  1.9  X:23675610-  1551170 1551388 (2825008) C ACCORD2_LTR     LTR/Gypsy            (0)    215      1  906  
20104    1.3  2.0  0.1  X:23675610-  1551389 1553768 (2822628) C R1_DM           LINE/R1           (2931)   2425      1  905  
 6635    1.7  0.1  0.3  X:23675610-  1553802 1554576 (2821820) C R1_DM           LINE/R1              (0)   5356   4583  908  
24621    0.8  0.1  0.0  X:23675610-  1554579 1557381 (2819015) + DMRT1B          LINE/R1             2378   5183    (0)  909  
 1639    2.1  0.0  0.0  X:23675610-  1557388 1557577 (2818819) C R1_DM           LINE/R1            (760)   4596   4407  908  
18044    0.9  2.3  0.0  X:23675610-  1557593 1560498 (2815898) C R1_DM           LINE/R1           (1069)   4287   1317  908  
 3931    0.9  0.0  1.3  X:23675610-  1560497 1560954 (2815442) C R1_DM           LINE/R1           (3528)   1828   1377  910 *
  432   11.5 37.6  0.0  X:23675610-  1560964 1561072 (2815324) + FW2_DM          LINE/I-Jockey          6    155 (4638)  911  
 1157   22.2  7.4  6.9  X:23675610-  1561088 1561851 (2814545) + FW2_DM          LINE/I-Jockey          2   1061 (3732)  911  
 5134   17.2  0.9  2.1  X:23675610-  1561858 1562936 (2813460) + FW2_DM          LINE/I-Jockey       2895   3961    (0)  911  
11407    1.3  2.6  0.2  X:23675610-  1562952 1563630 (2812766) C R1_DM           LINE/R1           (3963)   1393    682  912  
   41    2.4  0.0  0.0  X:23675610-  1563631 1563673 (2812723) + (GGCAGCGGT)n    Simple_repeat          1     43    (0)  913  
11407    1.3  2.6  0.2  X:23675610-  1563674 1564353 (2812043) C R1_DM           LINE/R1           (4675)    681      2  912  
 6788    1.6  0.2  0.2  X:23675610-  1564387 1565184 (2811212) C R1_DM           LINE/R1              (0)   5356   4559  914 *
 9834    1.2  1.4  0.1  X:23675610-  1565183 1566330 (2810066) C R1_DM           LINE/R1           (1270)   4086   2924  914 *
11739    1.4  3.7  0.0  X:23675610-  1566323 1567707 (2808689) C R1_DM           LINE/R1           (2544)   2812   1377  914  
  432   11.5 37.6  0.0  X:23675610-  1567717 1567825 (2808571) + FW2_DM          LINE/I-Jockey          6    155 (4638)  915  
 1157   22.1  7.4  6.9  X:23675610-  1567841 1568604 (2807792) + FW2_DM          LINE/I-Jockey          2   1061 (3732)  915  
 5208   17.3  0.4  2.1  X:23675610-  1568611 1569695 (2806701) + FW2_DM          LINE/I-Jockey       2895   3961    (0)  915  
11475    1.2  2.1  0.2  X:23675610-  1569709 1571075 (2805321) C R1_DM           LINE/R1           (3963)   1393      1  916  
  995    1.8  0.0  0.0  X:23675610-  1571109 1571222 (2805174) C R1_DM           LINE/R1              (0)   5356   5243  917 *
 5548    1.4  1.4  0.0  X:23675610-  1571220 1571870 (2804526) C R1_DM           LINE/R1            (290)   5066   4407  917  
23591    1.2  3.9  0.1  X:23675610-  1571886 1576017 (2800379) C R1_DM           LINE/R1           (1069)   4287      1  917  
 3614    1.2  1.9  0.0  X:23675610-  1576051 1576471 (2799925) C R1_DM           LINE/R1              (0)   5356   4928  918 *
11349    0.6  3.4  0.1  X:23675610-  1576463 1578283 (2798113) C R1_DM           LINE/R1            (551)   4805   2924  918 *
17490    1.5  1.6  0.2  X:23675610-  1578276 1580343 (2796053) C R1_DM           LINE/R1           (2544)   2812    715  918  
   31    7.5  0.0  0.0  X:23675610-  1580344 1580386 (2796010) + (GGCAGCGGT)n    Simple_repeat          1     43    (0)  919  
  967    1.7  0.0  0.0  X:23675610-  1580387 1580499 (2795897) C R1_DM           LINE/R1           (4790)    566    454  918  
  859    2.8  0.9  0.0  X:23675610-  1580493 1580599 (2795797) C R1_DM           LINE/R1           (5248)    108      1  918 *
 3677    2.3  0.0  0.0  X:23675610-  1580633 1581061 (2795335) C R1_DM           LINE/R1              (0)   5356   4928  920 *
22542    1.3  2.9  0.0  X:23675610-  1581053 1584201 (2792195) C R1_DM           LINE/R1            (551)   4805   1567  920  
  281    6.5  0.0  4.3  X:23675610-  1584211 1584258 (2792138) + STALKER4_I      LTR/Gypsy              1     46 (7350)  921  
47599    1.1  1.3  1.0  X:23675610-  1584406 1590625 (2785771) + STALKER4_I      LTR/Gypsy            227   6530    (0)  921  
 3260    2.7  0.0  0.2  X:23675610-  1590626 1591028 (2785368) + STALKER4_LTR    LTR/Gypsy              1    402    (0)  921  
13055    1.0  1.7  1.2  X:23675610-  1591056 1592616 (2783780) C R1_DM           LINE/R1           (3787)   1569      1  922  
  956    3.5  0.0  0.0  X:23675610-  1592650 1592763 (2783633) C R1_DM           LINE/R1              (0)   5356   5243  923 *
38155    1.4  0.7  0.2  X:23675610-  1592761 1597209 (2779187) C R1_DM           LINE/R1            (290)   5066    593  923  
 1517    2.1  1.6  0.0  X:23675610-  1597208 1597396 (2779000) C R1_DM           LINE/R1           (5164)    192      1  923 *
40146    1.1  1.3  0.2  X:23675610-  1597430 1602095 (2774301) C R1_DM           LINE/R1              (0)   5356    638  924  
  609    0.0  0.0  0.0  X:23675610-  1602094 1602167 (2774229) C R1_DM           LINE/R1           (5188)    168     95  924 *
33482    1.1  1.9  0.4  X:23675610-  1602171 1606832 (2769564) C R1_DM           LINE/R1            (356)   5000    268  925  
33063    1.3  1.4  0.1  X:23675610-  1606832 1610695 (2765701) C R1_DM           LINE/R1           (1442)   3914      1  926 *
 4473    1.5  0.6  0.0  X:23675610-  1610729 1611249 (2765147) C R1_DM           LINE/R1              (0)   5356   4833  927 *
27716    1.1  0.9  0.0  X:23675610-  1611248 1614852 (2761544) C R1_DM           LINE/R1           (1697)   3659      1  927  
 4487    1.3  0.6  0.0  X:23675610-  1614886 1615406 (2760990) C R1_DM           LINE/R1              (0)   5356   4833  928 *
13770    0.8  0.0  0.0  X:23675610-  1615405 1616977 (2759419) C R1_DM           LINE/R1           (1697)   3659   2087  929  
11536    1.4  1.9  0.1  X:23675610-  1616972 1618352 (2758044) C R1_DM           LINE/R1           (3513)   1843    439  929 *
14025    1.1  2.1  0.1  X:23675610-  1618360 1620009 (2756387) C R1_DM           LINE/R1           (1404)   3952   2271  928  
  411    2.0  0.0  0.0  X:23675610-  1620003 1620052 (2756344) + CIRCE           LTR/Gypsy           4931   4980 (1376)  930 *
 1945    1.6  0.8  1.2  X:23675610-  1620405 1620661 (2755735) + CIRCE           LTR/Gypsy           4981   5236 (1120)  930 *
 6502    1.9  2.9  0.0  X:23675610-  1620660 1621447 (2754949) + CIRCE           LTR/Gypsy           5546   6356    (0)  930  
 7542    2.1  3.3  2.8  X:23675610-  1621448 1622412 (2753984) + CIRCE           LTR/Gypsy              1    970 (5386)  931  
26045    3.4  0.5  3.5  X:23675610-  1622555 1626774 (2749622) + CIRCE           LTR/Gypsy            973   4980 (1376)  931  
 5749    1.7  1.7  0.1  X:23675610-  1626959 1627655 (2748741) C R1_DM           LINE/R1           (4027)   1329    622  932  
 4313    1.2  0.4  0.4  X:23675610-  1627669 1628176 (2748220) C R1_DM           LINE/R1           (4848)    508      1  932  
19171    1.5  0.1  0.1  X:23675610-  1628210 1630441 (2745955) C R1_DM           LINE/R1              (0)   5356   3126  933  
 4915    0.0  0.0  0.0  X:23675610-  1630442 1630999 (2745397) C ACCORD_LTR      LTR/Gypsy            (0)    558      1  934  
52890    1.1  0.0  0.0  X:23675610-  1631000 1637287 (2739109) C ACCORD_I        LTR/Gypsy            (0)   6288      1  934  
 4906    0.2  0.0  0.0  X:23675610-  1637288 1637845 (2738551) C ACCORD_LTR      LTR/Gypsy            (0)    558      1  934  
24267    1.9  3.5  0.3  X:23675610-  1637846 1640878 (2735518) C R1_DM           LINE/R1           (2227)   3129      1  933  
 8208    1.1  0.2  0.2  X:23675610-  1640912 1641861 (2734535) C R1_DM           LINE/R1              (0)   5356   4407  935  
15128    2.1  2.4  0.1  X:23675610-  1641877 1643701 (2732695) C R1_DM           LINE/R1           (1069)   4287   2421  935  
 1735    3.3  0.0  1.9  X:23675610-  1643702 1643919 (2732477) C ACCORD2_LTR     LTR/Gypsy            (1)    214      1  936  
  684    5.8  0.0  0.0  X:23675610-  1643920 1644004 (2732392) C ACCORD2_I       LTR/Gypsy            (6)   7206   7122  936 *
 2303    5.2 19.3  1.5  X:23675610-  1643998 1644578 (2731818) C ACCORD2_I       LTR/Gypsy         (5438)   1774   1081  936  
 3932    0.4  0.2  6.5  X:23675610-  1644579 1645084 (2731312) + MICROPIA_LTR    LTR/Gypsy              1    476    (0)  937  
25228    6.2  0.0  1.1  X:23675610-  1645085 1648613 (2727783) + MICROPIA_I      LTR/Gypsy              1   3490  (986)  937  
 5305    1.7  0.0  0.1  X:23675610-  1648613 1649262 (2727134) + MICROPIA_I      LTR/Gypsy           3828   4476    (0)  937 *
  905    0.9  0.0  0.0  X:23675610-  1649263 1649367 (2727029) + MICROPIA_LTR    LTR/Gypsy              1    105  (371)  937 *
 1339    3.0  0.0  2.4  X:23675610-  1649364 1649534 (2726862) C ACCORD2_LTR     LTR/Gypsy           (48)    167      1  938  
 8997    0.9  1.5  0.0  X:23675610-  1649535 1650567 (2725829) C R1_DM           LINE/R1           (2931)   2425   1377  935  
 8546   21.6  2.6  3.5  X:23675610-  1650577 1655243 (2721153) + FW2_DM          LINE/I-Jockey          2   4740    (0)  939  
11412    1.0  2.8  0.2  X:23675610-  1655256 1655931 (2720465) C R1_DM           LINE/R1           (3966)   1390    682  940  
   57    3.4  0.0  0.0  X:23675610-  1655932 1655992 (2720404) + (GGCAGCGGT)n    Simple_repeat          1     61    (0)  941  
11412    1.0  2.8  0.2  X:23675610-  1655993 1656670 (2719726) C R1_DM           LINE/R1           (4675)    681      2  940  
 6620    1.9  1.3  0.0  X:23675610-  1656704 1657491 (2718905) C R1_DM           LINE/R1              (0)   5356   4559  942 *
19783    1.3  4.2  0.2  X:23675610-  1657490 1660070 (2716326) C R1_DM           LINE/R1           (1270)   4086   1401  942  
12184    1.8  0.9  0.2  X:23675610-  1660061 1661509 (2714887) C R1_DM           LINE/R1           (3897)   1459      1  942 *
 1007    0.9  0.0  0.0  X:23675610-  1661543 1661656 (2714740) C R1_DM           LINE/R1              (0)   5356   5243  943 *
 1730    4.1  0.5  0.0  X:23675610-  1661654 1661872 (2714524) C R1_DM           LINE/R1            (290)   5066   4847  943  
 1301    4.2  0.6  0.0  X:23675610-  1661861 1662027 (2714369) C R1_DM           LINE/R1           (5114)    242     75  944 *
12145    1.6  2.9  0.1  X:23675610-  1662028 1663487 (2712909) C R1_DM           LINE/R1            (509)   4847   3347  943  
 7614    2.0  8.3  0.0  X:23675610-  1663484 1664646 (2711750) C R1_DM           LINE/R1           (2696)   2660   1401  943 *
11827    1.8  2.6  0.2  X:23675610-  1664637 1665380 (2711016) C R1_DM           LINE/R1           (3897)   1459    682  943  
   36    4.9  0.0  0.0  X:23675610-  1665381 1665423 (2710973) + (GGCAGCGGT)n    Simple_repeat          1     43    (0)  945  
11827    1.8  2.6  0.2  X:23675610-  1665424 1666103 (2710293) C R1_DM           LINE/R1           (4675)    681      2  943  
 1007    0.9  0.0  0.0  X:23675610-  1666137 1666250 (2710146) C R1_DM           LINE/R1              (0)   5356   5243  946 *
30962    1.0  0.1  0.0  X:23675610-  1666248 1669808 (2706588) C R1_DM           LINE/R1            (290)   5066   1503  946  
 2556    1.3  0.7  0.7  X:23675610-  1669806 1670114 (2706282) C R1_DM           LINE/R1           (5047)    309      1  946 *
  990    1.8  0.0  0.0  X:23675610-  1670148 1670261 (2706135) C R1_DM           LINE/R1              (0)   5356   5243  947 *
24783    0.9  0.8  0.0  X:23675610-  1670259 1673301 (2703095) C R1_DM           LINE/R1            (290)   5066   1999  947  
 2101    9.0  0.0  0.0  X:23675610-  1673302 1673622 (2702774) C MAX_LTR         LTR/Pao              (0)    321      1  948  
63401    2.3  0.1  0.1  X:23675610-  1673623 1681533 (2694863) C MAX_I           LTR/Pao              (0)   7914      1  948  
 2101    9.0  0.0  0.0  X:23675610-  1681534 1681854 (2694542) C MAX_LTR         LTR/Pao              (0)    321      1  948  
15691    1.4  1.6  0.2  X:23675610-  1681855 1683829 (2692567) C R1_DM           LINE/R1           (3353)   2003      1  947  
  936    1.8  0.0  0.0  X:23675610-  1683863 1683976 (2692420) C R1_DM           LINE/R1              (0)   5356   5243  949 *
40638    1.1  0.9  0.3  X:23675610-  1683974 1689009 (2687387) C R1_DM           LINE/R1            (290)   5066      1  949  
  933    0.9  0.0  0.0  X:23675610-  1689043 1689154 (2687242) C R1_DM           LINE/R1              (0)   5356   5245  950 *
 8571    1.0  0.1  0.0  X:23675610-  1689154 1690193 (2686203) C R1_DM           LINE/R1            (290)   5066   4026  950  
 6980    1.7  4.2  0.5  X:23675610-  1690196 1691274 (2685122) C R1_DM           LINE/R1           (1679)   3677   2559  950  
42497    1.3  0.0  0.2  X:23675610-  1691453 1696684 (2679712) + DMRT1B          LINE/R1                1   5183    (0)  951  
36495    1.2  1.2  0.2  X:23675610-  1696684 1701231 (2675165) C R1_DM           LINE/R1            (760)   4596      1  952 *
  773    1.1  0.0  0.0  X:23675610-  1701265 1701358 (2675038) C R1_DM           LINE/R1              (0)   5356   5263  953 *
16367    1.0  2.4  0.3  X:23675610-  1701358 1703728 (2672668) C R1_DM           LINE/R1            (301)   5055   2635  953  
13067    1.5  0.6  0.0  X:23675610-  1703724 1705337 (2671059) C R1_DM           LINE/R1           (3013)   2343    721  953 *
 1381    2.2  0.0  1.7  X:23675610-  1705348 1705529 (2670867) C R1_DM           LINE/R1           (4954)    402    224  953 *
 1503    5.9  0.0  0.5  X:23675610-  1705513 1705718 (2670678) C R1_DM           LINE/R1            (118)   5238   5034  954 *
16196    1.2  1.8  0.1  X:23675610-  1705709 1707730 (2668666) C R1_DM           LINE/R1            (665)   4691   2635  954  
12733    1.2  2.1  0.1  X:23675610-  1707726 1709316 (2667080) C R1_DM           LINE/R1           (3013)   2343    721  954 *
 1381    2.2  0.0  1.7  X:23675610-  1709327 1709508 (2666888) C R1_DM           LINE/R1           (4954)    402    224  954 *
 1537    4.9  0.0  0.5  X:23675610-  1709492 1709697 (2666699) C R1_DM           LINE/R1            (118)   5238   5034  955 *
19922    1.3  2.1  0.1  X:23675610-  1709688 1712324 (2664072) C R1_DM           LINE/R1            (665)   4691   2001  955  
12765    1.3  1.4  0.2  X:23675610-  1712337 1713933 (2662463) C R1_DM           LINE/R1           (3739)   1617      1  955  
 6620    0.4  0.1  0.0  X:23675610-  1713967 1714763 (2661633) C R1_DM           LINE/R1              (0)   5356   4559  956  
 4979    1.3  0.2  0.2  X:23675610-  1714762 1715373 (2661023) C R1_DM           LINE/R1           (1270)   4086   3475  956 *
37679    1.4  0.3  0.1  X:23675610-  1715372 1720007 (2656389) C R1_DM           LINE/R1            (712)   4644      1  957  
39476    1.3  2.1  0.1  X:23675610-  1720041 1725291 (2651105) C R1_DM           LINE/R1              (0)   5356      1  958  
15198    0.8  0.2  0.1  X:23675610-  1725325 1727175 (2649221) C R1_DM           LINE/R1              (0)   5356   3503  959  
24720    1.6  0.5  0.3  X:23675610-  1727182 1730099 (2646297) C R1_DM           LINE/R1           (2387)   2969     46  959  
35584    0.9  2.3  0.1  X:23675610-  1730140 1734301 (2642095) C R1_DM           LINE/R1              (0)   5356   1101  960  
 4628    2.2  0.2  0.4  X:23675610-  1734301 1734853 (2641543) C R1_DM           LINE/R1           (4739)    617     66  960 *
35234    1.1  1.1  0.1  X:23675610-  1734882 1738970 (2637426) C R1_DM           LINE/R1              (0)   5356   1224  961  
 5965    1.7  2.4  0.3  X:23675610-  1738967 1739684 (2636712) C R1_DM           LINE/R1           (4623)    733      1  961 *
25060    1.0  1.5  0.1  X:23675610-  1739718 1742638 (2633758) C R1_DM           LINE/R1              (0)   5356   2394  962  
17169    1.3  1.5  0.1  X:23675610-  1742641 1744677 (2631719) C R1_DM           LINE/R1           (3291)   2065      1  962  
38376    1.2  0.4  0.1  X:23675610-  1744711 1749157 (2627239) C R1_DM           LINE/R1              (0)   5356    897  963  
 1331    3.8  7.0  0.0  X:23675610-  1749155 1749339 (2627057) C R1_DM           LINE/R1           (4566)    790    593  963 *
 1526    2.1  1.6  0.0  X:23675610-  1749338 1749526 (2626870) C R1_DM           LINE/R1           (5164)    192      1  963  
25098    1.0  1.3  0.1  X:23675610-  1749560 1752488 (2623908) C R1_DM           LINE/R1              (0)   5356   2394  964  
 4353    1.2  0.4  0.0  X:23675610-  1752491 1752998 (2623398) C R1_DM           LINE/R1           (3291)   2065   1556  964  
 1762    3.8  0.0  0.0  X:23675610-  1753010 1753222 (2623174) C R1_DM           LINE/R1           (3897)   1459   1247  964  
 4468    2.0  0.2  0.6  X:23675610-  1753225 1753763 (2622633) C R1_DM           LINE/R1           (4745)    611     75  964 *
24242    1.1  1.3  0.2  X:23675610-  1753763 1756607 (2619789) C R1_DM           LINE/R1             (87)   5269   2394  965  
 4400    1.0  0.2  0.0  X:23675610-  1756610 1757118 (2619278) C R1_DM           LINE/R1           (3291)   2065   1556  965  
 1823    1.9  0.0  0.0  X:23675610-  1757130 1757342 (2619054) C R1_DM           LINE/R1           (3897)   1459   1247  965  
 5134    1.6  0.3  0.5  X:23675610-  1757345 1757956 (2618440) C R1_DM           LINE/R1           (4745)    611      1  965  
  967    3.5  0.0  0.0  X:23675610-  1757990 1758103 (2618293) C R1_DM           LINE/R1              (0)   5356   5243  966 *
 1765    1.4  8.2  0.0  X:23675610-  1758101 1758319 (2618077) C R1_DM           LINE/R1            (290)   5066   4830  966  
 2308   13.7  0.0  0.0  X:23675610-  1758320 1758691 (2617705) + Stalker3_LTR    LTR/Gypsy              1    372    (0)  967  
  260   11.1  0.0  4.4  X:23675610-  1758698 1758744 (2617652) + TABOR_I         LTR/Gypsy              1     45 (7351)  967  
 2456   18.6  6.1  1.8  X:23675610-  1758931 1759565 (2616831) + TABOR_I         LTR/Gypsy            236    897 (6499)  967  
11234   26.5  2.3  1.9  X:23675610-  1760161 1764650 (2611746) + TABOR_I         LTR/Gypsy           1748   6264  (332)  967  
   18   14.9  0.0  0.0  X:23675610-  1764777 1764806 (2611590) + (A)n            Simple_repeat          1     30    (0)  968  
   33    0.0  2.9  0.0  X:23675610-  1764912 1764946 (2611450) + (AAAAT)n        Simple_repeat          1     36    (0)  969  
   36   23.9  0.0  0.0  X:23675610-  1764962 1765040 (2611356) + GA-rich         Low_complexity         1     79    (0)  970  
  335    0.0  0.0  0.0  X:23675610-  1765057 1765096 (2611300) + TABOR_I         LTR/Gypsy           6491   6530    (0)  967  
 2246   14.5  0.0  0.0  X:23675610-  1765097 1765468 (2610928) + Stalker3_LTR    LTR/Gypsy              1    372    (0)  967  
40589    1.3  1.4  0.1  X:23675610-  1765469 1770239 (2606157) C R1_DM           LINE/R1            (523)   4833      1  971  
  995    1.8  0.0  0.0  X:23675610-  1770273 1770386 (2606010) C R1_DM           LINE/R1              (0)   5356   5243  972 *
37727    2.4  3.1  0.1  X:23675610-  1770384 1775001 (2601395) C R1_DM           LINE/R1            (290)   5066    311  972  
  856    1.0  1.0  0.0  X:23675610-  1774999 1775101 (2601295) C R1_DM           LINE/R1           (5252)    104      1  972 *
  246   10.8  0.0  0.0  X:23675610-  1775135 1775171 (2601225) C R1_DM           LINE/R1              (0)   5356   5320  973 *
 3039    1.6  6.7  0.0  X:23675610-  1775163 1775536 (2600860) C R1_DM           LINE/R1            (493)   4863   4465  974 *
13648    1.7  2.2  0.0  X:23675610-  1775536 1778550 (2597846) C R1_DM           LINE/R1           (1028)   4328   1247  974  
 5147    1.5  0.3  0.5  X:23675610-  1778553 1779164 (2597232) C R1_DM           LINE/R1           (4745)    611      1  974  
  722    4.0 15.2  0.0  X:23675610-  1779198 1779296 (2597100) C R1_DM           LINE/R1              (0)   5356   5243  975 *
 2021    1.7  0.4  0.0  X:23675610-  1779294 1779529 (2596867) C R1_DM           LINE/R1            (290)   5066   4830  975  
 1240   11.9 24.0  0.0  X:23675610-  1779530 1779829 (2596567) + DM412           LTR/Gypsy              1    372    (0)  976  
  260   11.1  0.0  4.4  X:23675610-  1779836 1779882 (2596514) + TABOR_I         LTR/Gypsy              1     45 (7351)  976  
 2681   17.7  4.7  1.7  X:23675610-  1780069 1780711 (2595685) + TABOR_I         LTR/Gypsy            236    897 (6499)  976  
11334   26.4  1.8  0.9  X:23675610-  1780930 1785771 (2590625) + TABOR_I         LTR/Gypsy           1369   6287  (190)  976  
   18   14.9  0.0  0.0  X:23675610-  1785898 1785927 (2590469) + (A)n            Simple_repeat          1     30    (0)  977  
   36   34.0  0.0  0.0  X:23675610-  1786022 1786138 (2590258) + GA-rich         Low_complexity         1    117    (0)  978  
  314    0.0  0.0  0.0  X:23675610-  1786155 1786194 (2590202) + TABOR_I         LTR/Gypsy           6491   6530    (0)  976  
 2074   13.9  1.4  0.0  X:23675610-  1786195 1786561 (2589835) + DM412           LTR/Gypsy              1    372    (0)  976  
27986    1.1  0.5  0.0  X:23675610-  1786562 1789978 (2586418) C R1_DM           LINE/R1            (523)   4833   1401  979  
11565    1.0  1.0  1.0  X:23675610-  1789969 1791427 (2584969) C R1_DM           LINE/R1           (3897)   1459      1  979 *
  913    3.5  0.0  0.0  X:23675610-  1791461 1791574 (2584822) C R1_DM           LINE/R1              (0)   5356   5243  980 *
29435    0.8  1.4  0.2  X:23675610-  1791572 1795193 (2581203) C R1_DM           LINE/R1            (290)   5066   1401  980  
11427    1.4  1.0  0.7  X:23675610-  1795184 1796638 (2579758) C R1_DM           LINE/R1           (3897)   1459      1  980 *
  913    3.5  0.0  0.0  X:23675610-  1796672 1796785 (2579611) C R1_DM           LINE/R1              (0)   5356   5243  981 *
22620    1.3  2.3  0.2  X:23675610-  1796783 1801745 (2574651) C R1_DM           LINE/R1            (290)   5066      1  981  
22155    1.2  2.9  0.3  X:23675610-  1801779 1806315 (2570081) C R1_DM           LINE/R1              (0)   5356    682  982  
   41    2.4  0.0  0.0  X:23675610-  1806316 1806358 (2570038) + (GGCAGCGGT)n    Simple_repeat          1     43    (0)  983  
19573    1.4  2.4  0.4  X:23675610-  1806359 1807045 (2569351) C R1_DM           LINE/R1           (4675)    681      2  982  
 9085    0.9  3.1  0.3  X:23675610-  1807079 1809078 (2567318) C R1_DM           LINE/R1              (0)   5356   3301  984  
 4391    2.3  0.7  0.3  X:23675610-  1809072 1809637 (2566759) C R1_DM           LINE/R1           (4745)    611     44  984 *
  670    1.2  0.0  0.0  X:23675610-  1809618 1809700 (2566696) C R1_DM           LINE/R1           (1414)   3942   3860  985 *
12002    2.0  0.0  0.0  X:23675610-  1809699 1811183 (2565213) C R1_DM           LINE/R1           (1965)   3391   1907  985  
 2821    1.2  0.0  0.0  X:23675610-  1811171 1811515 (2564881) C R1_DM           LINE/R1           (3695)   1661   1317  985 *
 3746    0.7  0.0  0.0  X:23675610-  1811514 1811965 (2564431) C R1_DM           LINE/R1           (3528)   1828   1377  986  
 6722   22.3  7.1  4.7  X:23675610-  1811975 1815651 (2560745) + FW2_DM          LINE/I-Jockey          2   2817  (315)  987  
 3966   17.5  1.0  2.4  X:23675610-  1815648 1816561 (2559835) + FW2_DM          LINE/I-Jockey       3061   3961    (0)  988 *
   16    0.0  0.0  0.0  X:23675610-  1816562 1816578 (2559818) + (A)n            Simple_repeat          1     17    (0)  989  
 1111    0.8  0.0  0.0  X:23675610-  1816580 1816713 (2559683) C R1_DM           LINE/R1           (3966)   1390   1257  990 *
 5091    1.8  0.5  2.0  X:23675610-  1816713 1817381 (2559015) C R1_DM           LINE/R1           (4675)    681     23  990  
27362    1.1  2.2  0.1  X:23675610-  1817403 1822628 (2553768) C R1_DM           LINE/R1              (0)   5356     23  991  
27074    1.0  2.7  0.2  X:23675610-  1822650 1827856 (2548540) C R1_DM           LINE/R1              (0)   5356     23  991  
15391    0.9  1.7  0.8  X:23675610-  1827878 1830692 (2545704) C R1_DM           LINE/R1              (0)   5356   2515  992 *
19271    1.2  0.2  0.2  X:23675610-  1830687 1833065 (2543331) C R1_DM           LINE/R1           (2956)   2400     23  992  
27193    1.0  2.8  0.4  X:23675610-  1833087 1838313 (2538083) C R1_DM           LINE/R1              (0)   5356      1  993  
  914    1.8  0.0  0.0  X:23675610-  1838347 1838457 (2537939) C R1_DM           LINE/R1              (0)   5356   5246  994  
 9914    1.0  2.6  0.1  X:23675610-  1838465 1839709 (2536687) C R1_DM           LINE/R1            (304)   5052   3777  994  
24270    1.3  1.8  0.6  X:23675610-  1839711 1842786 (2533610) C R1_DM           LINE/R1           (2243)   3113      1  994  
  969    1.8  0.0  0.0  X:23675610-  1842820 1842930 (2533466) C R1_DM           LINE/R1              (0)   5356   5246  995  
21921    1.4  4.4  0.3  X:23675610-  1842938 1847794 (2528602) C R1_DM           LINE/R1            (304)   5052      1  995  
  990    1.8  0.0  0.0  X:23675610-  1847828 1847941 (2528455) C R1_DM           LINE/R1              (0)   5356   5243  996 *
33985    1.3  2.3  0.1  X:23675610-  1847939 1852271 (2524125) C R1_DM           LINE/R1            (290)   5066    638  996  
 1413    0.0  0.6  0.0  X:23675610-  1852270 1852436 (2523960) C R1_DM           LINE/R1           (5188)    168      1  996 *
  990    1.8  0.0  0.0  X:23675610-  1852470 1852583 (2523813) C R1_DM           LINE/R1              (0)   5356   5243  997 *
14441    1.5  3.4  0.4  X:23675610-  1852581 1854334 (2522062) C R1_DM           LINE/R1            (290)   5066   3260  997  
 1867    4.7  0.7  5.8  X:23675610-  1854335 1854605 (2521791) + BLOOD_LTR       LTR/Gypsy              1    258  (141)  998  
 6067    2.6  9.3  0.2  X:23675610-  1854721 1855866 (2520530) + BLOOD_I         LTR/Gypsy              1   1251 (5362)  999  
43177    1.3  0.6  0.0  X:23675610-  1855904 1861173 (2515223) + BLOOD_I         LTR/Gypsy           1240   6612    (1)  999  
 1922    4.3  0.8  4.7  X:23675610-  1861177 1861444 (2514952) + BLOOD_LTR       LTR/Gypsy              1    258  (141)  999  
14410    0.8  0.0  0.0  X:23675610-  1861560 1863203 (2513193) C R1_DM           LINE/R1           (2093)   3263   1620  997  
  844    5.6  0.0  0.0  X:23675610-  1863204 1863310 (2513086) C R1_DM           LINE/R1           (4515)    841    735  997 *
 5176    1.0  0.7  0.3  X:23675610-  1863310 1863918 (2512478) C R1_DM           LINE/R1           (4745)    611      1  997  
  979    2.6  0.0  0.0  X:23675610-  1863952 1864065 (2512331) C R1_DM           LINE/R1              (0)   5356   5243 1000 *
 6875    0.6  1.9  0.0  X:23675610-  1864063 1864864 (2511532) C R1_DM           LINE/R1            (290)   5066   4250 1000  
24519    1.4  3.3  0.3  X:23675610-  1864888 1868642 (2507754) C R1_DM           LINE/R1           (1489)   3867      1 1000  
  979    2.6  0.0  0.0  X:23675610-  1868676 1868789 (2507607) C R1_DM           LINE/R1              (0)   5356   5243 1001 *
33811    1.4  2.5  0.1  X:23675610-  1868787 1873111 (2503285) C R1_DM           LINE/R1            (290)   5066    638 1001  
 1413    0.0  0.6  0.0  X:23675610-  1873110 1873276 (2503120) C R1_DM           LINE/R1           (5188)    168      1 1001 *
 1007    0.9  0.0  0.0  X:23675610-  1873310 1873423 (2502973) C R1_DM           LINE/R1              (0)   5356   5243 1002 *
42625    1.2  1.0  0.3  X:23675610-  1873421 1878429 (2497967) C R1_DM           LINE/R1            (290)   5066     23 1002  
 1007    0.9  0.0  0.0  X:23675610-  1878451 1878564 (2497832) C R1_DM           LINE/R1              (0)   5356   5243 1003 *
23906    0.9  0.8  0.3  X:23675610-  1878562 1881342 (2495054) C R1_DM           LINE/R1            (290)   5066   2271 1003  
  438    0.0  0.0  0.0  X:23675610-  1881336 1881385 (2495011) + CIRCE           LTR/Gypsy           4931   4980 (1376) 1004 *
 7847    3.0  0.8  2.9  X:23675610-  1881738 1883192 (2493204) + CIRCE           LTR/Gypsy           4981   6356    (0) 1004  
 7516    2.0  3.3  2.8  X:23675610-  1883193 1884153 (2492243) + CIRCE           LTR/Gypsy              1    966 (5390) 1005  
  261    2.4 26.2  0.0  X:23675610-  1884155 1884196 (2492200) C 240_Repeat_rRNA Satellite            (6)    234    182 1006  
25920    4.5  0.9  0.5  X:23675610-  1884312 1888469 (2487927) + G2_DM           LINE/I-Jockey          4   4344    (2) 1007  
25995    3.5  0.5  3.4  X:23675610-  1888626 1892840 (2483556) + CIRCE           LTR/Gypsy            973   4980 (1376) 1005  
 2809    1.3 15.1  0.5  X:23675610-  1892995 1893603 (2482793) C R1_DM           LINE/R1           (4037)   1319    622 1008  
 4169    0.6  0.4  0.4  X:23675610-  1893617 1894102 (2482294) C R1_DM           LINE/R1           (4848)    508     23 1008  
 5187    1.3  0.2  0.3  X:23675610-  1894124 1894728 (2481668) C R1_DM           LINE/R1              (0)   5356   4753 1009  
 7628    0.8  5.8  0.1  X:23675610-  1894730 1895001 (2481395) + R1_DM           LINE/R1              409    680 (4676) 1010  
   41    2.4  0.0  0.0  X:23675610-  1895002 1895044 (2481352) + (CGCTGCCAC)n    Simple_repeat          1     43    (0) 1011  
 7628    0.8  5.8  0.1  X:23675610-  1895045 1895700 (2480696) + R1_DM           LINE/R1              681   1389 (3967) 1010  
 4100   17.7  2.0  2.4  X:23675610-  1895712 1896616 (2479780) C FW2_DM          LINE/I-Jockey        (0)   3961   3061 1012  
 3885   21.2  4.3  2.8  X:23675610-  1896613 1898150 (2478246) C FW2_DM          LINE/I-Jockey      (945)   3016   1419 1013 *
 3056    0.3  0.6  0.6  X:23675610-  1898147 1898503 (2477893) C R1_DM           LINE/R1           (4977)    379     23 1014 *
 5223    1.0  0.2  0.3  X:23675610-  1898525 1899129 (2477267) C R1_DM           LINE/R1              (0)   5356   4753 1015  
 7628    0.8  5.8  0.1  X:23675610-  1899131 1899402 (2476994) + R1_DM           LINE/R1              409    680 (4676) 1016  
   41    2.4  0.0  0.0  X:23675610-  1899403 1899445 (2476951) + (CGCTGCCAC)n    Simple_repeat          1     43    (0) 1017  
 7628    0.8  5.8  0.1  X:23675610-  1899446 1900101 (2476295) + R1_DM           LINE/R1              681   1389 (3967) 1016  
 4100   17.7  2.0  2.4  X:23675610-  1900113 1901017 (2475379) C FW2_DM          LINE/I-Jockey        (0)   3961   3061 1018  
 3756   21.0  5.3  2.8  X:23675610-  1901014 1902537 (2473859) C FW2_DM          LINE/I-Jockey      (945)   3016   1419 1019 *
 3056    0.3  0.6  0.6  X:23675610-  1902534 1902890 (2473506) C R1_DM           LINE/R1           (4977)    379     23 1020 *
 5223    1.0  0.2  0.3  X:23675610-  1902912 1903516 (2472880) C R1_DM           LINE/R1              (0)   5356   4753 1021  
 7633    0.7  5.8  0.1  X:23675610-  1903518 1903789 (2472607) + R1_DM           LINE/R1              409    680 (4676) 1022  
   63    1.7  0.0  0.0  X:23675610-  1903790 1903850 (2472546) + (CGCTGCCAC)n    Simple_repeat          1     61    (0) 1023  
 7633    0.7  5.8  0.1  X:23675610-  1903851 1904506 (2471890) + R1_DM           LINE/R1              681   1389 (3967) 1022  
 4087   17.6  2.0  2.5  X:23675610-  1904518 1905423 (2470973) C FW2_DM          LINE/I-Jockey        (0)   3961   3061 1024  
 3756   20.9  5.3  2.8  X:23675610-  1905420 1906942 (2469454) C FW2_DM          LINE/I-Jockey      (945)   3016   1419 1025 *
 3056    0.3  0.6  0.6  X:23675610-  1906939 1907295 (2469101) C R1_DM           LINE/R1           (4977)    379     23 1026 *
 5223    1.0  0.2  0.3  X:23675610-  1907317 1907921 (2468475) C R1_DM           LINE/R1              (0)   5356   4753 1027  
 7633    0.7  5.8  0.1  X:23675610-  1907923 1908194 (2468202) + R1_DM           LINE/R1              409    680 (4676) 1028  
   63    1.7  0.0  0.0  X:23675610-  1908195 1908255 (2468141) + (CGCTGCCAC)n    Simple_repeat          1     61    (0) 1029  
 7633    0.7  5.8  0.1  X:23675610-  1908256 1908911 (2467485) + R1_DM           LINE/R1              681   1389 (3967) 1028  
 4087   17.6  2.0  2.5  X:23675610-  1908923 1909828 (2466568) C FW2_DM          LINE/I-Jockey        (0)   3961   3061 1030 *
 7688   22.5  2.5  4.7  X:23675610-  1909825 1913119 (2463277) C FW2_DM          LINE/I-Jockey      (315)   2817      2 1031  
 1023   18.1  0.0  5.2  X:23675610-  1913119 1913363 (2463033) C FW2_DM          LINE/I-Jockey     (4290)    503    271 1031 *
  771   18.2  1.4  0.0  X:23675610-  1913379 1913526 (2462870) C FW2_DM          LINE/I-Jockey     (4638)    155      6 1031  
 8957    1.1  1.6  0.0  X:23675610-  1913536 1914567 (2461829) + R1_DM           LINE/R1             1377   2425 (2931) 1032  
 1772    2.3  0.0  1.9  X:23675610-  1914568 1914786 (2461610) + ACCORD2_LTR     LTR/Gypsy              1    215    (0) 1033  
 8749    1.6  1.5  1.3  X:23675610-  1914787 1915868 (2460528) + ACCORD2_I       LTR/Gypsy              1   1084 (6128) 1033  
 3919    0.4  0.0  6.6  X:23675610-  1915869 1916369 (2460027) C MICROPIA_LTR    LTR/Gypsy            (0)    476      7 1034  
 1682    0.9 14.2  1.9  X:23675610-  1916355 1916395 (2460001) + R1_DM           LINE/R1              643    680 (4676) 1035 *
   41    2.4  0.0  0.0  X:23675610-  1916396 1916438 (2459958) + (CGCTGCCAC)n    Simple_repeat          1     43    (0) 1036  
 3474    0.8 20.2  0.8  X:23675610-  1916439 1917025 (2459371) + R1_DM           LINE/R1              681   1390 (3966) 1035  
 8070   21.5  3.0  3.8  X:23675610-  1917035 1921255 (2455141) C FW2_DM          LINE/I-Jockey        (0)   4740      2 1037  
 1023   20.3 18.1  2.2  X:23675610-  1921255 1921662 (2454734) C FW2_DM          LINE/I-Jockey     (4290)    503      6 1037 *
 9014    0.9  1.6  0.0  X:23675610-  1921672 1922703 (2453693) + R1_DM           LINE/R1             1377   2425 (2931) 1038  
 1365    2.4  0.0  2.4  X:23675610-  1922704 1922874 (2453522) + ACCORD2_LTR     LTR/Gypsy              1    167   (48) 1039  
  905    0.9  0.0  0.0  X:23675610-  1922871 1922975 (2453421) C MICROPIA_LTR    LTR/Gypsy          (371)    105      1 1040 *
33032    5.7  0.0  0.8  X:23675610-  1922976 1927485 (2448911) C MICROPIA_I      LTR/Gypsy            (0)   4476      1 1040  
 3937    0.8  0.0  6.5  X:23675610-  1927486 1927992 (2448404) C MICROPIA_LTR    LTR/Gypsy            (0)    476      1 1040  
 2367    5.1 17.7  1.5  X:23675610-  1927993 1928580 (2447816) + ACCORD2_I       LTR/Gypsy           1081   1774 (5438) 1041  
  669    4.8  0.0  0.0  X:23675610-  1928574 1928655 (2447741) + ACCORD2_I       LTR/Gypsy           7122   7203    (9) 1041 *
 1739    2.8  0.0  1.9  X:23675610-  1928656 1928873 (2447523) + ACCORD2_LTR     LTR/Gypsy              1    214    (1) 1041  
10502    1.6  1.1  0.0  X:23675610-  1928874 1930116 (2446280) + R1_DM           LINE/R1             2421   3677 (1679) 1038  
 8880    1.0  4.3  0.0  X:23675610-  1930119 1931394 (2445002) + R1_DM           LINE/R1             4026   5356    (0) 1038  
11152    1.1  6.1  0.5  X:23675610-  1931428 1933863 (2442533) + R1_DM           LINE/R1                1   2571 (2785) 1042  
   37    0.0  0.0  0.0  X:23675610-  1933864 1933897 (2442499) + (T)n            Simple_repeat          1     34    (0) 1043  
45076    1.2  0.0  0.0  X:23675610-  1933899 1939108 (2437288) C DMRT1B          LINE/R1             (12)   5171      1 1044  
 8577    2.4  4.2  0.6  X:23675610-  1939287 1940367 (2436029) + R1_DM           LINE/R1             2559   3677 (1679) 1045  
 8844    1.2  4.3  0.0  X:23675610-  1940370 1941645 (2434751) + R1_DM           LINE/R1             4026   5356    (0) 1045  
29951    1.5  5.0  0.2  X:23675610-  1941679 1946793 (2429603) + R1_DM           LINE/R1                1   5356    (0) 1046  
29443    1.6  5.5  0.2  X:23675610-  1946801 1951634 (2424762) + R1_DM           LINE/R1              269   5356    (0) 1047  
10080    0.9  6.3  0.3  X:23675610-  1951642 1953683 (2422713) + R1_DM           LINE/R1              269   2434 (2922) 1048  
40446    0.5  0.1  0.3  X:23675610-  1953711 1958407 (2417989) + DOC             LINE/I-Jockey         32   4720    (5) 1049  
20810    1.9  3.9  0.3  X:23675610-  1958407 1961237 (2415159) + R1_DM           LINE/R1             2423   5356    (0) 1048 *
10213    1.4  3.1  0.2  X:23675610-  1961271 1962445 (2413951) + R1_DM           LINE/R1                1   1208 (4148) 1050  
  304    0.0  0.0  0.0  X:23675610-  1962444 1962477 (2413919) + R1_DM           LINE/R1             1357   1390 (3966) 1050 *
   21    0.0  0.0  0.0  X:23675610-  1962478 1962500 (2413896) + (T)n            Simple_repeat          1     23    (0) 1051  
 6905   16.6  1.8  2.0  X:23675610-  1962502 1963927 (2412469) C FW2_DM          LINE/I-Jockey        (2)   3959   2537 1052  
 3612    0.9  0.1  1.5  X:23675610-  1963928 1964366 (2412030) + STALKER4_LTR    LTR/Gypsy              1    399    (3) 1053  
51435    0.7  1.1  0.6  X:23675610-  1964503 1970661 (2405735) + STALKER4_I      LTR/Gypsy            284   6530    (0) 1054  
 3527    1.4  0.1  1.8  X:23675610-  1970662 1971101 (2405295) + STALKER4_LTR    LTR/Gypsy              1    398    (4) 1054  
 8424   20.8  2.1  5.3  X:23675610-  1971103 1973944 (2402452) C FW2_DM          LINE/I-Jockey      (789)   2343      2 1052  
 1276    1.4  0.0  0.0  X:23675610-  1974000 1974141 (2402255) + R1_DM           LINE/R1             2973   3114 (2242) 1055  
 8087   20.4  3.0  5.7  X:23675610-  1974153 1976918 (2399478) + FW2_DM          LINE/I-Jockey          2   2343  (789) 1056  
 3531    1.4  0.1  1.8  X:23675610-  1976920 1977359 (2399037) C STALKER4_LTR    LTR/Gypsy            (4)    398      1 1057  
48314    0.5  0.1  0.3  X:23675610-  1977360 1982844 (2393552) C STALKER4_I      LTR/Gypsy            (0)   6530   1057 1057  
 3844    1.4  5.1  2.9  X:23675610-  1982855 1983367 (2393029) C STALKER4_I      LTR/Gypsy         (6589)    807    284 1057  
 3612    0.9  0.1  1.5  X:23675610-  1983504 1983942 (2392454) C STALKER4_LTR    LTR/Gypsy            (3)    399      1 1058  
 7068   16.5  1.1  2.0  X:23675610-  1983943 1985377 (2391019) + FW2_DM          LINE/I-Jockey       2537   3959    (2) 1056  
   19    0.0  0.0  0.0  X:23675610-  1985379 1985399 (2390997) + (A)n            Simple_repeat          1     21    (0) 1059  
  304    0.0  0.0  0.0  X:23675610-  1985400 1985433 (2390963) C R1_DM           LINE/R1           (3966)   1390   1357 1060 *
 8543    2.1  4.8  0.7  X:23675610-  1985432 1985987 (2390409) C R1_DM           LINE/R1           (4148)   1208    624 1061  
   26    0.0  0.0  0.0  X:23675610-  1985988 1986012 (2390384) + (G)n            Simple_repeat          1     25    (0) 1062  
 8543    2.1  4.8  0.7  X:23675610-  1986013 1986488 (2389908) C R1_DM           LINE/R1           (4733)    623    134 1061  
  685    0.0  2.6  0.0  X:23675610-  1986466 1986543 (2389853) C R1_DM           LINE/R1           (5276)     80      1 1060 *
 7308    1.4  5.5  0.2  X:23675610-  1986577 1987840 (2388556) C R1_DM           LINE/R1              (0)   5356   4026 1063  
20831    1.5  5.5  0.2  X:23675610-  1987843 1990730 (2385666) C R1_DM           LINE/R1           (1679)   3677    619 1063  
   26    0.0  0.0  0.0  X:23675610-  1990731 1990755 (2385641) + (G)n            Simple_repeat          1     25    (0) 1064  
10012    1.2  3.5  0.2  X:23675610-  1990756 1991372 (2385024) C R1_DM           LINE/R1           (4738)    618      2 1063  
 8984    1.0  6.0  0.0  X:23675610-  1991406 1992661 (2383735) C R1_DM           LINE/R1              (0)   5356   4026 1065  
20912    1.6  5.7  0.2  X:23675610-  1992664 1996148 (2380248) C R1_DM           LINE/R1           (1679)   3677      1 1065  
 9322    0.9  4.3  0.0  X:23675610-  1996182 1997457 (2378939) C R1_DM           LINE/R1              (0)   5356   4026 1066  
20812    1.5  5.8  0.2  X:23675610-  1997460 2000397 (2375999) C R1_DM           LINE/R1           (1679)   3677    577 1066  
 1158    0.8  0.8  0.0  X:23675610-  2000396 2000524 (2375872) C R1_DM           LINE/R1           (5226)    130      1 1066 *
 9277    1.2  4.3  0.0  X:23675610-  2000558 2001833 (2374563) C R1_DM           LINE/R1              (0)   5356   4026 1067  
11100    1.8  0.9  0.0  X:23675610-  2001836 2003081 (2373315) C R1_DM           LINE/R1           (1679)   3677   2421 1067  
 1831    3.3  0.0  1.9  X:23675610-  2003082 2003299 (2373097) C ACCORD2_LTR     LTR/Gypsy            (1)    214      1 1068  
  683    5.9  0.0  0.0  X:23675610-  2003300 2003382 (2373014) C ACCORD2_I       LTR/Gypsy            (8)   7204   7122 1068 *
 1092    9.6  0.8  9.9  X:23675610-  2003376 2003617 (2372779) C ACCORD2_I       LTR/Gypsy         (5438)   1774   1553 1068  
 1105    1.4  0.7  0.0  X:23675610-  2003629 2003767 (2372629) C ACCORD2_I       LTR/Gypsy         (5438)   1774   1635 1069  
   16   18.9  0.0  0.0  X:23675610-  2003768 2003797 (2372599) + (T)n            Simple_repeat          1     30    (0) 1070  
 3282    5.8 18.7  0.7  X:23675610-  2003829 2004417 (2371979) C ACCORD2_I       LTR/Gypsy         (5438)   1774   1081 1071  
 4385    0.6  0.0  0.2  X:23675610-  2004418 2004894 (2371502) + MICROPIA_LTR    LTR/Gypsy              1    476    (0) 1072  
34709    5.7  0.0  0.8  X:23675610-  2004895 2009404 (2366992) + MICROPIA_I      LTR/Gypsy              1   4476    (0) 1072  
 4197    0.4  0.0  6.5  X:23675610-  2009405 2009911 (2366485) + MICROPIA_LTR    LTR/Gypsy              1    476    (0) 1072  
 8930    1.3  3.6  1.3  X:23675610-  2009912 2010971 (2365425) C ACCORD2_I       LTR/Gypsy         (6128)   1084      1 1071  
 1844    2.3  0.0  2.3  X:23675610-  2010972 2011191 (2365205) C ACCORD2_LTR     LTR/Gypsy            (0)    215      1 1071  
 9168    0.7  2.7  0.0  X:23675610-  2011192 2012207 (2364189) C R1_DM           LINE/R1           (2937)   2419   1377 1067  
  800   18.2  1.4  0.0  X:23675610-  2012217 2012364 (2364032) + FW2_DM          LINE/I-Jockey          6    155 (4638) 1073  
 8078   22.1  3.9  5.0  X:23675610-  2012380 2015891 (2360505) + FW2_DM          LINE/I-Jockey          2   2817  (315) 1073  
 4066   17.9  2.0  2.4  X:23675610-  2015888 2016792 (2359604) + FW2_DM          LINE/I-Jockey       3061   3961    (0) 1074 *
11134    0.8  4.2  0.2  X:23675610-  2016804 2017459 (2358937) C R1_DM           LINE/R1           (3966)   1390    715 1075  
   41    2.4  0.0  0.0  X:23675610-  2017460 2017502 (2358894) + (GGCAGCGGT)n    Simple_repeat          1     43    (0) 1076  
11134    0.8  4.2  0.2  X:23675610-  2017503 2018182 (2358214) C R1_DM           LINE/R1           (4642)    714      2 1075  
 6830    1.1  0.2  0.2  X:23675610-  2018216 2019013 (2357383) C R1_DM           LINE/R1              (0)   5356   4559 1077 *
24518    1.3  4.2  0.1  X:23675610-  2019012 2022273 (2354123) C R1_DM           LINE/R1           (1270)   4086    682 1077  
   52    2.0  0.0  0.0  X:23675610-  2022274 2022325 (2354071) + (GGCAGCGGT)n    Simple_repeat          1     52    (0) 1078  
24518    0.9  1.3  0.1  X:23675610-  2022326 2023005 (2353391) C R1_DM           LINE/R1           (4675)    681      2 1077  
  959    3.5  0.0  0.0  X:23675610-  2023039 2023152 (2353244) C R1_DM           LINE/R1              (0)   5356   5243 1079 *
 4079    0.7 10.7  0.0  X:23675610-  2023150 2023693 (2352703) C R1_DM           LINE/R1            (290)   5066   4465 1079 *
23382    1.8  3.7  0.1  X:23675610-  2023693 2026525 (2349871) C R1_DM           LINE/R1           (1028)   4328   1392 1079  
 5075    2.1  0.7  0.3  X:23675610-  2026519 2027128 (2349268) C R1_DM           LINE/R1           (4744)    612      1 1079 *
  995    1.8  0.0  0.0  X:23675610-  2027162 2027275 (2349121) C R1_DM           LINE/R1              (0)   5356   5243 1080 *
17285    1.2  1.4  0.1  X:23675610-  2027273 2030893 (2345503) C R1_DM           LINE/R1            (290)   5066   1401 1081  
 3424    1.5  3.1  0.8  X:23675610-  2030884 2031459 (2344937) C R1_DM           LINE/R1           (3897)   1459    826 1081 *
 1241    1.9  1.9  0.0  X:23675610-  2031458 2031612 (2344784) C R1_DM           LINE/R1           (5198)    158      1 1081 *
  947    3.5  0.0  0.0  X:23675610-  2031646 2031759 (2344637) C R1_DM           LINE/R1              (0)   5356   5243 1082 *
38705    1.3  2.9  0.1  X:23675610-  2031757 2036682 (2339714) C R1_DM           LINE/R1            (290)   5066      1 1080  
 4451    2.3  0.2  0.0  X:23675610-  2036716 2037238 (2339158) C R1_DM           LINE/R1              (0)   5356   4833 1083 *
13562    1.0  0.6  0.0  X:23675610-  2037237 2038800 (2337596) C R1_DM           LINE/R1           (1697)   3659   2087 1083  
12789    1.7  1.8  0.7  X:23675610-  2038795 2040352 (2336044) C R1_DM           LINE/R1           (3513)   1843    269 1083 *
 7776    1.6  4.5  0.2  X:23675610-  2040360 2041713 (2334683) C R1_DM           LINE/R1              (0)   5356   3945 1084  
40535    0.4  0.2  0.2  X:23675610-  2041745 2046439 (2329957) + DOC             LINE/I-Jockey         32   4725    (0) 1085  
 2896    0.9  0.0  0.0  X:23675610-  2046456 2046789 (2329607) C R1_DM           LINE/R1           (2159)   3197   2864 1084  
  243    3.2  0.0  0.0  X:23675610-  2046790 2046820 (2329576) + CIRCE           LTR/Gypsy           4950   4980 (1376) 1086  
 7855    2.7  1.0  3.0  X:23675610-  2047173 2048626 (2327770) + CIRCE           LTR/Gypsy           4981   6356    (0) 1086  
 7256    2.2  4.6  3.5  X:23675610-  2048627 2049586 (2326810) + CIRCE           LTR/Gypsy              1    970 (5386) 1087  
 7988    5.9  0.8  6.3  X:23675610-  2049729 2051811 (2324585) + CIRCE           LTR/Gypsy            973   2857 (3499) 1087  
 2879    0.9  0.0  0.0  X:23675610-  2051816 2052145 (2324251) C TRANSPAC_LTR    LTR/Gypsy            (0)    330      1 1088 *
38676    0.0  0.0  0.0  X:23675610-  2052145 2056733 (2319663) C TRANSPAC_I      LTR/Gypsy            (0)   4590      1 1088  
 2879    0.9  0.0  0.0  X:23675610-  2056734 2057063 (2319333) C TRANSPAC_LTR    LTR/Gypsy            (0)    330      1 1088  
11950    1.3  0.0  1.2  X:23675610-  2057064 2058517 (2317879) + CIRCE           LTR/Gypsy           3545   4980 (1376) 1087  
 1832    2.2  1.3  0.4  X:23675610-  2058702 2058928 (2317468) C R1_DM           LINE/R1           (4027)   1329   1101 1089 *
 3564    1.9  0.5  0.7  X:23675610-  2058927 2059359 (2317037) C R1_DM           LINE/R1           (4924)    432      1 1089  
 3275    0.9  7.7  0.0  X:23675610-  2059393 2060133 (2316263) C R1_DM           LINE/R1              (0)   5356   4559 1090 *
23243    1.0  0.5  0.2  X:23675610-  2060132 2062832 (2313564) C R1_DM           LINE/R1           (1270)   4086   1378 1090  
 7668   22.1  6.4  4.6  X:23675610-  2062843 2066540 (2309856) + FW2_DM          LINE/I-Jockey          2   2817  (315) 1091  
 4174   17.9  1.1  1.9  X:23675610-  2066537 2067444 (2308952) + FW2_DM          LINE/I-Jockey       3061   3961    (0) 1092 *
 7123    1.5  7.1  0.2  X:23675610-  2067457 2068757 (2307639) C R1_DM           LINE/R1           (3966)   1390      1 1093  
44663    1.0  1.8  0.2  X:23675610-  2068791 2074043 (2302353) C R1_DM           LINE/R1              (0)   5356     23 1094  
33747    1.3  2.7  0.1  X:23675610-  2074065 2078482 (2297914) C R1_DM           LINE/R1              (0)   5356    823 1095  
 3862    1.5  0.9  0.4  X:23675610-  2078477 2078940 (2297456) C R1_DM           LINE/R1           (4890)    466      1 1095 *
40033    1.1  1.3  0.1  X:23675610-  2078974 2083634 (2292762) C R1_DM           LINE/R1              (0)   5356    638 1096  
  598    1.2  7.5  0.0  X:23675610-  2083665 2083744 (2292652) C R1_DM           LINE/R1           (5270)     86      1 1096  
  953    3.5  0.0  0.0  X:23675610-  2083778 2083891 (2292505) C R1_DM           LINE/R1              (0)   5356   5243 1097 *
19237    0.9  0.8  0.1  X:23675610-  2083889 2086122 (2290274) C R1_DM           LINE/R1            (290)   5066   2816 1097 *
36261    1.2  1.3  0.6  X:23675610-  2086106 2090412 (2285984) C R1_DM           LINE/R1            (751)   4605    268 1098  
33026    1.2  1.2  0.4  X:23675610-  2090412 2094295 (2282101) C R1_DM           LINE/R1           (1442)   3914      1 1099 *
 4461    1.9  0.2  0.0  X:23675610-  2094329 2094851 (2281545) C R1_DM           LINE/R1              (0)   5356   4833 1100 *
30456    1.2  1.8  0.5  X:23675610-  2094850 2098461 (2277935) C R1_DM           LINE/R1           (1697)   3659      1 1100  
 4461    1.9  0.2  0.0  X:23675610-  2098495 2099017 (2277379) C R1_DM           LINE/R1              (0)   5356   4833 1101 *
31276    1.0  0.8  0.1  X:23675610-  2099016 2102651 (2273745) C R1_DM           LINE/R1           (1697)   3659      1 1101  
26077    1.4  1.1  0.1  X:23675610-  2102685 2105741 (2270655) C R1_DM           LINE/R1              (0)   5356   2271 1102  
  438    0.0  0.0  0.0  X:23675610-  2105735 2105784 (2270612) + CIRCE           LTR/Gypsy           4931   4980 (1376) 1103 *
 7759    3.2  0.8  2.8  X:23675610-  2106137 2107589 (2268807) + CIRCE           LTR/Gypsy           4981   6356    (0) 1103  
 7414    2.4  3.8  2.8  X:23675610-  2107590 2108550 (2267846) + CIRCE           LTR/Gypsy              1    970 (5386) 1104  
24354    3.5  0.4  3.6  X:23675610-  2108693 2112690 (2263706) + CIRCE           LTR/Gypsy            973   4760 (1596) 1104  
 3639    0.2  0.0  0.0  X:23675610-  2112691 2113114 (2263282) + Stalker2_LTR    LTR/Gypsy              1    424    (0) 1105  
11088    6.5  0.4  0.1  X:23675610-  2113121 2114701 (2261695) + Stalker2_I      LTR/Gypsy              1   1586 (5810) 1105  
37964    2.3  0.5  0.1  X:23675610-  2114901 2120129 (2256267) + Stalker2_I      LTR/Gypsy           1568   6530    (0) 1105  
 3639    0.2  0.0  0.0  X:23675610-  2120130 2120553 (2255843) + Stalker2_LTR    LTR/Gypsy              1    424    (0) 1105  
 1877    1.3  0.0  0.4  X:23675610-  2120554 2120778 (2255618) + CIRCE           LTR/Gypsy           4757   4980 (1376) 1106  
 5677    2.3  1.7  0.1  X:23675610-  2120962 2121658 (2254738) C R1_DM           LINE/R1           (4027)   1329    622 1107  
 4355    0.8  0.4  0.4  X:23675610-  2121672 2122179 (2254217) C R1_DM           LINE/R1           (4848)    508      1 1107  
45467    1.5  0.6  0.2  X:23675610-  2122213 2127547 (2248849) C R1_DM           LINE/R1              (0)   5356      1 1108  
 8242    1.1  0.2  0.0  X:23675610-  2127581 2128528 (2247868) C R1_DM           LINE/R1              (0)   5356   4407 1109  
15154    2.0  2.4  0.1  X:23675610-  2128544 2130368 (2246028) C R1_DM           LINE/R1           (1069)   4287   2421 1109  
 1739    2.8  0.0  1.9  X:23675610-  2130369 2130586 (2245810) C ACCORD2_LTR     LTR/Gypsy            (1)    214      1 1110  
  677    5.8  0.0  0.0  X:23675610-  2130587 2130670 (2245726) C ACCORD2_I       LTR/Gypsy            (7)   7205   7122 1110 *
  977    7.4 29.3  1.1  X:23675610-  2130664 2131028 (2245368) C ACCORD2_I       LTR/Gypsy         (5438)   1774   1310 1110 *
10430    2.0  3.3  0.0  X:23675610-  2131028 2132293 (2244103) C R1_DM           LINE/R1           (1628)   3728   2421 1111  
 1739    2.8  0.0  1.9  X:23675610-  2132294 2132511 (2243885) C ACCORD2_LTR     LTR/Gypsy            (1)    214      1 1112  
  692    4.6  0.0  0.0  X:23675610-  2132512 2132598 (2243798) C ACCORD2_I       LTR/Gypsy            (4)   7208   7122 1112 *
 2269    5.4 19.5  0.9  X:23675610-  2132592 2133178 (2243218) C ACCORD2_I       LTR/Gypsy         (5438)   1774   1081 1112  
 3084    0.8  0.2  8.1  X:23675610-  2133182 2133595 (2242801) + MICROPIA_LTR    LTR/Gypsy             93    476    (0) 1113  
10015    4.0  0.0  0.0  X:23675610-  2133596 2134859 (2241537) + MICROPIA_I      LTR/Gypsy              1   1264 (3212) 1113  
  677    1.1  0.0  0.0  X:23675610-  2134853 2134942 (2241454) + BS              LINE/I-Jockey       5037   5126    (0) 1114 *
22709    6.6  0.0  2.0  X:23675610-  2134939 2138232 (2238164) + MICROPIA_I      LTR/Gypsy           1249   4476    (0) 1113  
  905    0.9  0.0  0.0  X:23675610-  2138233 2138337 (2238059) + MICROPIA_LTR    LTR/Gypsy              1    105  (371) 1113 *
 1365    2.4  0.0  2.4  X:23675610-  2138334 2138504 (2237892) C ACCORD2_LTR     LTR/Gypsy           (48)    167      1 1115  
20014    1.2  2.6  0.1  X:23675610-  2138505 2140189 (2236207) C R1_DM           LINE/R1           (2931)   2425    682 1111  
   68    2.9  0.0  0.0  X:23675610-  2140190 2140259 (2236137) + (GGCAGCGGT)n    Simple_repeat          1     70    (0) 1116  
20014    1.2  2.6  0.1  X:23675610-  2140260 2140940 (2235456) C R1_DM           LINE/R1           (4675)    681      2 1111  
34300    1.1  0.5  0.0  X:23675610-  2140974 2144933 (2231463) C R1_DM           LINE/R1              (0)   5356   1377 1117  
 8316   21.6  3.0  3.5  X:23675610-  2144943 2149587 (2226809) + FW2_DM          LINE/I-Jockey          2   4740    (0) 1118  
11389    1.0  2.8  0.2  X:23675610-  2149598 2150273 (2226123) C R1_DM           LINE/R1           (3966)   1390    682 1119  
   41    2.4  0.0  0.0  X:23675610-  2150274 2150316 (2226080) + (GGCAGCGGT)n    Simple_repeat          1     43    (0) 1120  
11389    1.0  2.8  0.2  X:23675610-  2150317 2150994 (2225402) C R1_DM           LINE/R1           (4675)    681      2 1119  
 6812    1.5  0.2  0.2  X:23675610-  2151028 2151825 (2224571) C R1_DM           LINE/R1              (0)   5356   4559 1121 *
19448    1.8  4.5  0.2  X:23675610-  2151824 2154398 (2221998) C R1_DM           LINE/R1           (1270)   4086   1401 1121  
11732    1.6  3.2  0.2  X:23675610-  2154389 2155123 (2221273) C R1_DM           LINE/R1           (3897)   1459    682 1121 *
   47    4.0  0.0  0.0  X:23675610-  2155124 2155175 (2221221) + (GGCAGCGGT)n    Simple_repeat          1     52    (0) 1122  
11732    1.6  3.2  0.2  X:23675610-  2155176 2155855 (2220541) C R1_DM           LINE/R1           (4675)    681      2 1121  
 1007    0.9  0.0  0.0  X:23675610-  2155889 2156002 (2220394) C R1_DM           LINE/R1              (0)   5356   5243 1123 *
13453    1.9  4.6  0.0  X:23675610-  2156000 2157644 (2218752) C R1_DM           LINE/R1            (290)   5066   3347 1123  
 7609    2.4  7.9  0.0  X:23675610-  2157641 2158808 (2217588) C R1_DM           LINE/R1           (2696)   2660   1401 1123 *
11756    1.5  3.2  0.2  X:23675610-  2158799 2159533 (2216863) C R1_DM           LINE/R1           (3897)   1459    682 1123  
   36    4.9  0.0  0.0  X:23675610-  2159534 2159576 (2216820) + (GGCAGCGGT)n    Simple_repeat          1     43    (0) 1124  
11756    1.5  3.2  0.2  X:23675610-  2159577 2160256 (2216140) C R1_DM           LINE/R1           (4675)    681      2 1123  
 1007    0.9  0.0  0.0  X:23675610-  2160290 2160403 (2215993) C R1_DM           LINE/R1              (0)   5356   5243 1125 *
15983    1.2  3.2  0.0  X:23675610-  2160401 2163616 (2212780) C R1_DM           LINE/R1            (290)   5066   1749 1125  
  715    5.8  0.5  0.5  X:23675610-  2163612 2163710 (2212686) C R1_DM           LINE/R1           (3770)   1586   1503 1126 *
 2548    1.3  0.7  0.7  X:23675610-  2163698 2164006 (2212390) C R1_DM           LINE/R1           (5047)    309      1 1126  
40250    1.3  3.1  0.1  X:23675610-  2164040 2168563 (2207833) C R1_DM           LINE/R1              (0)   5356    682 1127  
   47    4.0  0.0  0.0  X:23675610-  2168564 2168615 (2207781) + (GGCAGCGGT)n    Simple_repeat          1     52    (0) 1128  
40250    1.4  2.0  0.1  X:23675610-  2168616 2169295 (2207101) C R1_DM           LINE/R1           (4675)    681      2 1127  
  995    1.8  0.0  0.0  X:23675610-  2169329 2169442 (2206954) C R1_DM           LINE/R1              (0)   5356   5243 1129 *
27182    1.5  0.6  0.0  X:23675610-  2169440 2172603 (2203793) C R1_DM           LINE/R1            (290)   5066   1884 1129  
 7677   21.3  2.8  3.6  X:23675610-  2172603 2176564 (2199832) C FW2_DM          LINE/I-Jockey      (282)   4458      2 1130 *
 1023   20.3 18.1  2.2  X:23675610-  2176564 2176971 (2199425) C FW2_DM          LINE/I-Jockey     (4290)    503      6 1130 *
30580    1.4  2.0  0.1  X:23675610-  2176981 2180599 (2195797) + R1_DM           LINE/R1             1377   5066  (290) 1131  
  959    3.5  0.0  0.0  X:23675610-  2180597 2180710 (2195686) + R1_DM           LINE/R1             5243   5356    (0) 1131 *
10190    1.0  4.3  0.1  X:23675610-  2180744 2183066 (2193330) + R1_DM           LINE/R1                1   2419 (2937) 1132  
 1747    2.3  0.0  2.3  X:23675610-  2183067 2183286 (2193110) + ACCORD2_LTR     LTR/Gypsy              1    215    (0) 1133  
 8744    1.6  1.5  1.3  X:23675610-  2183287 2184368 (2192028) + ACCORD2_I       LTR/Gypsy              1   1084 (6128) 1133  
 3888    1.3  0.0  6.5  X:23675610-  2184369 2184875 (2191521) C MICROPIA_LTR    LTR/Gypsy            (0)    476      1 1134  
 4905    1.4  0.0  0.2  X:23675610-  2184876 2185467 (2190929) C MICROPIA_I      LTR/Gypsy            (0)   4476   3886 1134 *
24131    6.4  0.4  1.1  X:23675610-  2185458 2188867 (2187529) C MICROPIA_I      LTR/Gypsy         (1088)   3388      1 1134  
 4162    0.8  0.0  6.5  X:23675610-  2188868 2189374 (2187022) C MICROPIA_LTR    LTR/Gypsy            (0)    476      1 1134  
 1203    6.0 35.1  1.8  X:23675610-  2189375 2189759 (2186637) + ACCORD2_I       LTR/Gypsy           1081   1593 (5619) 1133  
 1038    2.2  2.2  0.0  X:23675610-  2189771 2189907 (2186489) + ACCORD2_I       LTR/Gypsy           1635   1774 (5438) 1133  
 1113   10.5  0.0  9.9  X:23675610-  2189919 2190162 (2186234) + ACCORD2_I       LTR/Gypsy           1553   1774 (5438) 1135  
 1126    2.1  0.0  0.0  X:23675610-  2190219 2190358 (2186038) + ACCORD2_I       LTR/Gypsy           1635   1774 (5438) 1136  
  708    4.7  0.0  0.0  X:23675610-  2190352 2190435 (2185961) + ACCORD2_I       LTR/Gypsy           7122   7205    (7) 1136 *
 1860    2.3  0.0  1.9  X:23675610-  2190436 2190653 (2185743) + ACCORD2_LTR     LTR/Gypsy              1    214    (1) 1136  
10908    1.7  1.1  0.0  X:23675610-  2190654 2191896 (2184500) + R1_DM           LINE/R1             2421   3677 (1679) 1132  
 9267    1.0  4.3  0.0  X:23675610-  2191899 2193174 (2183222) + R1_DM           LINE/R1             4026   5356    (0) 1132  
 9707    0.9  5.2  0.1  X:23675610-  2193208 2193862 (2182534) + R1_DM           LINE/R1                1    680 (4676) 1137  
   47    4.0  0.0  0.0  X:23675610-  2193863 2193914 (2182482) + (CGCTGCCAC)n    Simple_repeat          1     52    (0) 1138  
11673    1.1  7.0  0.1  X:23675610-  2193915 2195676 (2180720) + R1_DM           LINE/R1              681   2571 (2785) 1137  
   30    0.0  0.0  0.0  X:23675610-  2195677 2195704 (2180692) + (T)n            Simple_repeat          1     28    (0) 1139  
 8413    0.5  0.0  0.0  X:23675610-  2195706 2196626 (2179770) C DMRT1B          LINE/R1             (12)   5171   4251 1140 *
20585    1.7  5.2  0.4  X:23675610-  2196623 2199962 (2176434) + R1_DM           LINE/R1              176   3677 (1679) 1141  
 7486    1.3  4.7  0.2  X:23675610-  2199965 2201237 (2175159) + R1_DM           LINE/R1             4026   5356    (0) 1141  
 9793    2.0  3.8  0.8  X:23675610-  2201271 2202443 (2173953) + R1_DM           LINE/R1                1   1208 (4148) 1142  
  299    0.0  0.0  0.0  X:23675610-  2202442 2202475 (2173921) + R1_DM           LINE/R1             1357   1390 (3966) 1142 *
   20    4.3  0.0  0.0  X:23675610-  2202476 2202499 (2173897) + (T)n            Simple_repeat          1     24    (0) 1143  
 4262   16.1  5.2  2.0  X:23675610-  2202501 2203879 (2172517) C FW2_DM          LINE/I-Jockey        (2)   3959   2537 1144  
 3598    1.1  0.1  1.5  X:23675610-  2203880 2204318 (2172078) + STALKER4_LTR    LTR/Gypsy              1    399    (3) 1145  
   12    4.9  0.0  4.5  X:23675610-  2204408 2204430 (2171966) + (ATAA)n         Simple_repeat          1     22    (0) 1146  
 3065    2.2  4.1  2.4  X:23675610-  2204455 2204856 (2171540) + STALKER4_I      LTR/Gypsy            284    692 (6704) 1147  
 3041    0.9  0.0  0.0  X:23675610-  2204857 2205186 (2171210) C TRANSPAC_LTR    LTR/Gypsy            (0)    330      1 1148 *
41297    0.0  0.0  0.0  X:23675610-  2205186 2209774 (2166622) C TRANSPAC_I      LTR/Gypsy            (0)   4590      1 1148  
 3041    0.9  0.0  0.0  X:23675610-  2209775 2210104 (2166292) C TRANSPAC_LTR    LTR/Gypsy            (0)    330      1 1148  
49235    0.6  0.8  0.3  X:23675610-  2210105 2215741 (2160655) + STALKER4_I      LTR/Gypsy            759   6421  (109) 1147  
 2260    1.1  0.3  3.2  X:23675610-  2215747 2216033 (2160363) + BATUMI_I        LTR/Pao             7006   7284  (679) 1149  
 3869    8.9  6.3  6.9  X:23675610-  2216034 2216808 (2159588) + BATUMI_I        LTR/Pao                1    771 (7192) 1150  
25075    8.4  1.5  1.8  X:23675610-  2216859 2223270 (2153126) + BATUMI_I        LTR/Pao              760   7246  (668) 1150  
 5929    0.1  0.0  0.5  X:23675610-  2223306 2223969 (2152427) + BATUMI_I        LTR/Pao             7303   7963    (0) 1150  
 2276    0.7  0.3  3.9  X:23675610-  2223970 2224262 (2152134) + BATUMI_I        LTR/Pao             7002   7284  (679) 1151  
  919    0.0  0.0  0.9  X:23675610-  2224263 2224377 (2152019) + STALKER4_I      LTR/Gypsy           6417   6530    (0) 1147  
 3544    1.4  0.1  1.8  X:23675610-  2224378 2224817 (2151579) + STALKER4_LTR    LTR/Gypsy              1    398    (4) 1147  
 8136   20.2  2.6  5.4  X:23675610-  2224819 2227468 (2148928) C FW2_DM          LINE/I-Jockey      (789)   2343      2 1152  
 1261    1.4  0.0  0.0  X:23675610-  2227469 2227610 (2148786) C R1_DM           LINE/R1           (2242)   3114   2973 1153  
 8400   20.5  2.2  5.3  X:23675610-  2227666 2230507 (2145889) + FW2_DM          LINE/I-Jockey          2   2343  (789) 1154  
 3558    1.2  0.1  1.8  X:23675610-  2230509 2230948 (2145448) C STALKER4_LTR    LTR/Gypsy            (4)    398      1 1155  
51925    0.6  1.2  0.8  X:23675610-  2230949 2237109 (2139287) C STALKER4_I      LTR/Gypsy            (0)   6530    284 1155  
 3616    0.9  0.1  1.5  X:23675610-  2237246 2237684 (2138712) C STALKER4_LTR    LTR/Gypsy            (3)    399      1 1156  
 7114   16.6  1.0  2.0  X:23675610-  2237685 2239122 (2137274) + FW2_DM          LINE/I-Jockey       2537   3961    (0) 1154  
   25    0.0  0.0  0.0  X:23675610-  2239123 2239149 (2137247) + (A)n            Simple_repeat          1     27    (0) 1157  
  299    0.0  0.0  0.0  X:23675610-  2239150 2239183 (2137213) C R1_DM           LINE/R1           (3966)   1390   1357 1158 *
10035    1.9  2.7  1.2  X:23675610-  2239182 2240371 (2136025) C R1_DM           LINE/R1           (4148)   1208      1 1159  
 4134    2.6  6.5  0.3  X:23675610-  2240405 2241334 (2135062) C R1_DM           LINE/R1              (0)   5356   4370 1160 *
18641    1.3  0.1  0.0  X:23675610-  2241314 2243369 (2133027) C R1_DM           LINE/R1           (2010)   3346   1290 1160  
 3558    1.2  0.1  1.8  X:23675610-  2243376 2243815 (2132581) C STALKER4_LTR    LTR/Gypsy            (4)    398      1 1161  
44110    0.6  1.1  0.7  X:23675610-  2243816 2249977 (2126419) C STALKER4_I      LTR/Gypsy            (0)   6530    284 1161  
 3603    0.9  0.1  1.5  X:23675610-  2250114 2250552 (2125844) C STALKER4_LTR    LTR/Gypsy            (3)    399      1 1162  
 7111   16.6  1.0  2.0  X:23675610-  2250553 2251988 (2124408) + FW2_DM          LINE/I-Jockey       2537   3959    (2) 1163  
   22    4.0  0.0  0.0  X:23675610-  2251990 2252015 (2124381) + (A)n            Simple_repeat          1     26    (0) 1164  
  304    0.0  0.0  0.0  X:23675610-  2252016 2252049 (2124347) C R1_DM           LINE/R1           (3966)   1390   1357 1158 *
 9874    2.0  3.7  1.1  X:23675610-  2252048 2253224 (2123172) C R1_DM           LINE/R1           (4148)   1208      1 1158  
 4157    2.6  6.5  0.3  X:23675610-  2253258 2254187 (2122209) C R1_DM           LINE/R1              (0)   5356   4370 1165 *
18847    1.3  4.4  0.1  X:23675610-  2254167 2257374 (2119022) C R1_DM           LINE/R1           (2010)   3346      1 1165  
 9291    1.2  4.3  0.0  X:23675610-  2257408 2258683 (2117713) C R1_DM           LINE/R1              (0)   5356   4026 1166  
 4388    2.5  7.9  0.8  X:23675610-  2258686 2259240 (2117156) C R1_DM           LINE/R1           (1679)   3677   3084 1166  
10937    1.1  3.4  0.0  X:23675610-  2259253 2260473 (2115923) C R1_DM           LINE/R1           (2719)   2637   1376 1166  
  754   17.0  2.0  2.7  X:23675610-  2260458 2260608 (2115788) + FW2_DM          LINE/I-Jockey          6    155 (4638) 1167 *
 7982   20.9  4.7  5.3  X:23675610-  2260624 2263691 (2112705) + FW2_DM          LINE/I-Jockey          2   2343  (789) 1167  
 3514    1.6  0.1  1.8  X:23675610-  2263693 2264132 (2112264) C STALKER4_LTR    LTR/Gypsy            (4)    398      1 1168  
51609    0.6  1.1  0.6  X:23675610-  2264133 2270291 (2106105) C STALKER4_I      LTR/Gypsy            (0)   6530    284 1168  
 3603    0.9  0.1  1.5  X:23675610-  2270428 2270866 (2105530) C STALKER4_LTR    LTR/Gypsy            (3)    399      1 1169  
 7142   16.4  0.8  2.0  X:23675610-  2270867 2272306 (2104090) + FW2_DM          LINE/I-Jockey       2537   3959    (2) 1167  
   22    4.0  0.0  0.0  X:23675610-  2272308 2272333 (2104063) + (A)n            Simple_repeat          1     26    (0) 1170  
  304    0.0  0.0  0.0  X:23675610-  2272334 2272367 (2104029) C R1_DM           LINE/R1           (3966)   1390   1357 1171 *
 8582    2.1  4.1  1.3  X:23675610-  2272366 2273412 (2102984) C R1_DM           LINE/R1           (4148)   1208    133 1172  
  685    0.0  2.6  0.0  X:23675610-  2273390 2273467 (2102929) C R1_DM           LINE/R1           (5276)     80      1 1171 *
 7334    1.4  5.5  0.2  X:23675610-  2273501 2274764 (2101632) C R1_DM           LINE/R1              (0)   5356   4026 1173  
17132    1.8  2.3  0.2  X:23675610-  2274767 2276726 (2099670) C R1_DM           LINE/R1           (1679)   3677   1678 1173  
 1714    1.4  6.2  1.3  X:23675610-  2276724 2276947 (2099449) C R1_DM           LINE/R1           (4389)    967    733 1173 *
 5598    0.7  0.3  0.3  X:23675610-  2276933 2277547 (2098849) C R1_DM           LINE/R1           (4741)    615      1 1173  
 9321    0.9  4.3  0.0  X:23675610-  2277581 2278856 (2097540) C R1_DM           LINE/R1              (0)   5356   4026 1174  
17074    2.0  2.3  0.2  X:23675610-  2278859 2280818 (2095578) C R1_DM           LINE/R1           (1679)   3677   1678 1174  
 1714    1.4  6.2  1.3  X:23675610-  2280816 2281039 (2095357) C R1_DM           LINE/R1           (4389)    967    733 1174 *
 5598    0.7  0.3  0.3  X:23675610-  2281025 2281639 (2094757) C R1_DM           LINE/R1           (4741)    615      1 1174  
 9344    0.8  4.3  0.0  X:23675610-  2281673 2282948 (2093448) C R1_DM           LINE/R1              (0)   5356   4026 1175  
20799    1.4  5.3  0.2  X:23675610-  2282951 2286450 (2089946) C R1_DM           LINE/R1           (1679)   3677      1 1175  
 9332    1.0  4.3  0.0  X:23675610-  2286484 2287759 (2088637) C R1_DM           LINE/R1              (0)   5356   4026 1176  
17984    1.3  3.8  0.2  X:23675610-  2287762 2289983 (2086413) C R1_DM           LINE/R1           (1679)   3677   1376 1176  
  754   17.0  2.0  2.7  X:23675610-  2289968 2290118 (2086278) + FW2_DM          LINE/I-Jockey          6    155 (4638) 1177 *
 8000   20.9  4.7  5.2  X:23675610-  2290134 2293198 (2083198) + FW2_DM          LINE/I-Jockey          2   2343  (789) 1177  
 3514    1.6  0.1  1.8  X:23675610-  2293200 2293639 (2082757) C STALKER4_LTR    LTR/Gypsy            (4)    398      1 1178  
51558    0.6  1.1  0.6  X:23675610-  2293640 2299798 (2076598) C STALKER4_I      LTR/Gypsy            (0)   6530    284 1178  
 3603    0.9  0.1  1.5  X:23675610-  2299935 2300373 (2076023) C STALKER4_LTR    LTR/Gypsy            (3)    399      1 1179  
 7142   16.4  0.8  2.0  X:23675610-  2300374 2301813 (2074583) + FW2_DM          LINE/I-Jockey       2537   3959    (2) 1177  
   22    4.0  0.0  0.0  X:23675610-  2301815 2301840 (2074556) + (A)n            Simple_repeat          1     26    (0) 1180  
  304    0.0  0.0  0.0  X:23675610-  2301841 2301874 (2074522) C R1_DM           LINE/R1           (3966)   1390   1357 1181 *
 8718    2.2  3.2  1.5  X:23675610-  2301873 2302930 (2073466) C R1_DM           LINE/R1           (4148)   1208    133 1182  
  685    0.0  2.6  0.0  X:23675610-  2302908 2302985 (2073411) C R1_DM           LINE/R1           (5276)     80      1 1181 *
 7004    1.4  5.5  0.2  X:23675610-  2303019 2304282 (2072114) C R1_DM           LINE/R1              (0)   5356   4026 1183  
16375    1.9  2.3  0.2  X:23675610-  2304285 2306244 (2070152) C R1_DM           LINE/R1           (1679)   3677   1678 1183  
 1650    1.4  6.2  1.3  X:23675610-  2306242 2306465 (2069931) C R1_DM           LINE/R1           (4389)    967    733 1183 *
 5330    0.7  0.3  0.3  X:23675610-  2306451 2307065 (2069331) C R1_DM           LINE/R1           (4741)    615      1 1183  
 8927    1.1  0.1  0.2  X:23675610-  2307099 2308374 (2068022) C R1_DM           LINE/R1              (0)   5356   4026 1184  
19904    1.4  5.3  0.2  X:23675610-  2308377 2311876 (2064520) C R1_DM           LINE/R1           (1679)   3677      1 1184  
 8935    1.2  0.1  0.2  X:23675610-  2311910 2313185 (2063211) C R1_DM           LINE/R1              (0)   5356   4026 1185  
 8478    1.6  4.4  0.4  X:23675610-  2313188 2314396 (2062000) C R1_DM           LINE/R1           (1679)   3677   2421 1185  
 1730    3.3  0.0  1.9  X:23675610-  2314397 2314614 (2061782) C ACCORD2_LTR     LTR/Gypsy            (1)    214      1 1186  
  684    4.7  0.0  0.0  X:23675610-  2314615 2314697 (2061699) C ACCORD2_I       LTR/Gypsy            (8)   7204   7122 1186 *
  877    6.8 16.8  0.0  X:23675610-  2314691 2314880 (2061516) C ACCORD2_I       LTR/Gypsy         (5438)   1774   1553 1186  
 2564    7.8 19.8  1.1  X:23675610-  2314892 2315477 (2060919) C ACCORD2_I       LTR/Gypsy         (5438)   1774   1081 1187  
 3959    0.8  1.3  1.5  X:23675610-  2315478 2315954 (2060442) + MICROPIA_LTR    LTR/Gypsy              1    476    (0) 1188  
32712    5.8  0.0  0.9  X:23675610-  2315955 2320471 (2055925) + MICROPIA_I      LTR/Gypsy              1   4476    (0) 1188  
 3954    0.4  0.0  6.5  X:23675610-  2320472 2320978 (2055418) + MICROPIA_LTR    LTR/Gypsy              1    476    (0) 1188  
 8735    1.4  1.3  1.3  X:23675610-  2320979 2322062 (2054334) C ACCORD2_I       LTR/Gypsy         (6128)   1084      1 1187  
 1735    2.3  0.0  2.3  X:23675610-  2322063 2322282 (2054114) C ACCORD2_LTR     LTR/Gypsy            (0)    215      1 1187  
 9024    0.8  1.1  0.0  X:23675610-  2322283 2323314 (2053082) C R1_DM           LINE/R1           (2937)   2419   1377 1185  
 8201   22.2  4.0  3.3  X:23675610-  2323324 2327950 (2048446) + FW2_DM          LINE/I-Jockey          2   4740    (0) 1189  
 6144    0.7  2.9  0.5  X:23675610-  2327960 2328690 (2047706) C R1_DM           LINE/R1           (3966)   1390    643 1190  
 3899    0.4  0.0  6.6  X:23675610-  2328676 2329176 (2047220) + MICROPIA_LTR    LTR/Gypsy              7    476    (0) 1191 *
 8787    1.1  1.3  1.3  X:23675610-  2329177 2330260 (2046136) C ACCORD2_I       LTR/Gypsy         (6128)   1084      1 1192  
 1735    2.3  0.0  2.3  X:23675610-  2330261 2330480 (2045916) C ACCORD2_LTR     LTR/Gypsy            (0)    215      1 1192  
 9043    0.6  1.1  0.0  X:23675610-  2330481 2331512 (2044884) C R1_DM           LINE/R1           (2937)   2419   1377 1193  
 3883   21.0  6.1  5.8  X:23675610-  2331522 2333185 (2043211) + FW2_DM          LINE/I-Jockey          2   1634 (3159) 1194  
 4161   20.6  4.7  3.0  X:23675610-  2333198 2335719 (2040677) + FW2_DM          LINE/I-Jockey       1232   3961    (0) 1194  
11207    0.8  4.2  0.2  X:23675610-  2335732 2336387 (2040009) C R1_DM           LINE/R1           (3966)   1390    715 1195  
   63    1.7  0.0  0.0  X:23675610-  2336388 2336448 (2039948) + (GGCAGCGGT)n    Simple_repeat          1     61    (0) 1196  
11207    0.8  4.2  0.2  X:23675610-  2336449 2337128 (2039268) C R1_DM           LINE/R1           (4642)    714      2 1195  
 6828    1.2  0.2  0.2  X:23675610-  2337162 2337959 (2038437) C R1_DM           LINE/R1              (0)   5356   4559 1197 *
25118    1.5  1.9  0.1  X:23675610-  2337958 2341933 (2034463) C R1_DM           LINE/R1           (1270)   4086      1 1197  
  959    3.5  0.0  0.0  X:23675610-  2341967 2342080 (2034316) C R1_DM           LINE/R1              (0)   5356   5243 1198 *
29934    1.6  3.0  0.1  X:23675610-  2342078 2345647 (2030749) C R1_DM           LINE/R1            (290)   5066   1392 1198  
 5113    2.0  0.7  0.3  X:23675610-  2345641 2346250 (2030146) C R1_DM           LINE/R1           (4744)    612      1 1198 *
  995    1.8  0.0  0.0  X:23675610-  2346284 2346397 (2029999) C R1_DM           LINE/R1              (0)   5356   5243 1199 *
17192    1.3  1.6  0.1  X:23675610-  2346395 2350009 (2026387) C R1_DM           LINE/R1            (290)   5066   1401 1199  
11732    1.6  2.6  0.2  X:23675610-  2350000 2351424 (2024972) C R1_DM           LINE/R1           (3897)   1459      1 1199 *
  927    4.4  0.0  0.0  X:23675610-  2351458 2351571 (2024825) C R1_DM           LINE/R1              (0)   5356   5243 1200 *
41661    1.3  2.8  0.0  X:23675610-  2351569 2356496 (2019900) C R1_DM           LINE/R1            (290)   5066      1 1201  
 1358    1.3  0.0  0.0  X:23675610-  2356530 2356683 (2019713) C R1_DM           LINE/R1              (0)   5356   5203 1202 *
 1945    2.5  0.4  0.4  X:23675610-  2356680 2356916 (2019480) C R1_DM           LINE/R1           (4016)   1340   1104 1203  
 3227    2.4  0.3  0.0  X:23675610-  2356917 2357297 (2019099) C R1_DM           LINE/R1            (142)   5214   4833 1200 *
13657    0.8  0.6  0.0  X:23675610-  2357296 2358859 (2017537) C R1_DM           LINE/R1           (1697)   3659   2087 1200 *
15385    1.2  2.0  0.2  X:23675610-  2358854 2359982 (2016414) C R1_DM           LINE/R1           (3513)   1843    682 1200  
   47    4.0  0.0  0.0  X:23675610-  2359983 2360034 (2016362) + (GGCAGCGGT)n    Simple_repeat          1     52    (0) 1204  
15385    1.2  2.0  0.2  X:23675610-  2360035 2360715 (2015681) C R1_DM           LINE/R1           (4675)    681      2 1200  
 4123    0.5 11.6  0.0  X:23675610-  2360749 2361599 (2014797) C R1_DM           LINE/R1              (0)   5356   4407 1205  
 2981    1.7  0.3  0.0  X:23675610-  2361615 2361963 (2014433) C R1_DM           LINE/R1           (1069)   4287   3938 1205  
 2913    0.9  0.0  0.0  X:23675610-  2361965 2362298 (2014098) C R1_DM           LINE/R1           (2159)   3197   2864 1205  
  241    3.2  0.0  0.0  X:23675610-  2362299 2362329 (2014067) + CIRCE           LTR/Gypsy           4950   4980 (1376) 1206  
 7818    2.9  0.8  2.8  X:23675610-  2362682 2364135 (2012261) + CIRCE           LTR/Gypsy           4981   6356    (0) 1206  
 7355    2.5  3.8  2.8  X:23675610-  2364136 2365096 (2011300) + CIRCE           LTR/Gypsy              1    970 (5386) 1207  
 7912    7.0  0.8  6.5  X:23675610-  2365239 2367330 (2009066) + CIRCE           LTR/Gypsy            973   2857 (3499) 1207 *
11526    1.2  0.0  4.4  X:23675610-  2367328 2368829 (2007567) + CIRCE           LTR/Gypsy           3542   4980 (1376) 1207  
 7135    1.4 10.7  0.4  X:23675610-  2369013 2370217 (2006179) C R1_DM           LINE/R1           (4027)   1329      1 1208  
 6854    0.6  1.3  0.0  X:23675610-  2370251 2371038 (2005358) C R1_DM           LINE/R1              (0)   5356   4559 1209 *
23577    1.0  0.1  0.0  X:23675610-  2371037 2373744 (2002652) C R1_DM           LINE/R1           (1270)   4086   1377 1209  
 7775   22.0  6.3  4.9  X:23675610-  2373754 2377465 (1998931) + FW2_DM          LINE/I-Jockey          2   2817  (315) 1210  
 4118   17.7  2.0  2.4  X:23675610-  2377462 2378366 (1998030) + FW2_DM          LINE/I-Jockey       3061   3961    (0) 1211 *
10966    2.5  3.4  0.2  X:23675610-  2378379 2379725 (1996671) C R1_DM           LINE/R1           (3966)   1390      1 1212  
  611    1.4  1.4  0.0  X:23675610-  2379759 2379832 (1996564) C R1_DM           LINE/R1              (0)   5356   5282 1213  
44666    0.9  2.2  0.1  X:23675610-  2379846 2385069 (1991327) C R1_DM           LINE/R1              (0)   5356     23 1214  
40059    1.6  2.7  0.5  X:23675610-  2385091 2390306 (1986090) C R1_DM           LINE/R1              (0)   5356     23 1214  
 3902    1.8  0.0  0.0  X:23675610-  2390328 2390780 (1985616) C R1_DM           LINE/R1              (0)   5356   4904 1215  
 1909    0.0  0.0  0.0  X:23675610-  2390782 2390995 (1985401) C R1_DM           LINE/R1            (514)   4842   4629 1216 *
33053    1.3  1.3  0.1  X:23675610-  2390991 2394842 (1981554) C R1_DM           LINE/R1            (635)   4721    823 1215  
 3888    1.3  0.9  0.4  X:23675610-  2394837 2395300 (1981096) C R1_DM           LINE/R1           (4890)    466      1 1215 *
40309    1.0  1.3  0.0  X:23675610-  2395334 2399993 (1976403) C R1_DM           LINE/R1              (0)   5356    638 1217  
  412    1.7  1.7  0.0  X:23675610-  2400024 2400081 (1976315) C R1_DM           LINE/R1           (5270)     86     28 1217  
 1922    0.0  0.0  0.0  X:23675610-  2400101 2400324 (1976072) C DIVER_LTR       LTR/Pao              (0)    224      1 1218  
49931    0.3  0.0  0.0  X:23675610-  2400325 2405967 (1970429) C DIVER_I         LTR/Pao              (0)   5643      1 1218  
 1922    0.0  0.0  0.0  X:23675610-  2405989 2406212 (1970184) C DIVER_LTR       LTR/Pao              (0)    224      1 1218  
  287    2.8  0.0  0.0  X:23675610-  2406213 2406246 (1970150) C R1_DM           LINE/R1           (5322)     34      1 1217  
  752    3.9 11.8  0.0  X:23675610-  2406280 2406381 (1970015) C R1_DM           LINE/R1              (0)   5356   5243 1219 *
43060    1.0  1.3  0.1  X:23675610-  2406379 2411380 (1965016) C R1_DM           LINE/R1            (290)   5066      1 1219  
 4512    1.5  0.2  0.0  X:23675610-  2411414 2411936 (1964460) C R1_DM           LINE/R1              (0)   5356   4833 1220 *
31348    0.9  1.0  0.1  X:23675610-  2411935 2415559 (1960837) C R1_DM           LINE/R1           (1697)   3659      1 1220  
26294    1.3  0.9  0.1  X:23675610-  2415593 2418654 (1957742) C R1_DM           LINE/R1              (0)   5356   2271 1221  
  438    0.0  0.0  0.0  X:23675610-  2418648 2418697 (1957699) + CIRCE           LTR/Gypsy           4931   4980 (1376) 1222 *
 7794    3.3  0.8  2.8  X:23675610-  2419050 2420502 (1955894) + CIRCE           LTR/Gypsy           4981   6356    (0) 1222  
 7383    2.5  3.8  2.8  X:23675610-  2420503 2421463 (1954933) + CIRCE           LTR/Gypsy              1    970 (5386) 1223  
26055    3.5  0.4  3.5  X:23675610-  2421606 2425828 (1950568) + CIRCE           LTR/Gypsy            973   4980 (1376) 1223  
11053    1.5  1.1  0.2  X:23675610-  2426011 2427327 (1949069) C R1_DM           LINE/R1           (4027)   1329      1 1224  
 7462    0.5  7.3  0.0  X:23675610-  2427361 2428601 (1947795) C R1_DM           LINE/R1              (0)   5356   4026 1225  
28801    1.4  2.1  0.4  X:23675610-  2428604 2432218 (1944178) C R1_DM           LINE/R1           (1679)   3677      1 1225  
 8274    0.8  0.2  0.0  X:23675610-  2432252 2433199 (1943197) C R1_DM           LINE/R1              (0)   5356   4407 1226  
15100    2.2  2.4  0.1  X:23675610-  2433215 2435039 (1941357) C R1_DM           LINE/R1           (1069)   4287   2421 1226  
 1716    3.3  0.0  1.9  X:23675610-  2435040 2435257 (1941139) C ACCORD2_LTR     LTR/Gypsy            (1)    214      1 1227  
  692    5.7  0.0  0.0  X:23675610-  2435256 2435343 (1941053) C ACCORD2_I       LTR/Gypsy            (3)   7209   7122 1227 *
 2277    6.2 17.9  1.1  X:23675610-  2435337 2435922 (1940474) C ACCORD2_I       LTR/Gypsy         (5438)   1774   1081 1227  
 3880    0.8  0.2  6.5  X:23675610-  2435923 2436428 (1939968) + MICROPIA_LTR    LTR/Gypsy              1    476    (0) 1228  
 1080    3.9  0.0  0.0  X:23675610-  2436429 2436557 (1939839) + MICROPIA_I      LTR/Gypsy              1    129 (4347) 1228  
 2272    0.0  0.0  0.0  X:23675610-  2436558 2436833 (1939563) + Copia_LTR       LTR/Copia              1    276    (0) 1229  
38496    0.4  0.7  0.0  X:23675610-  2436834 2441398 (1934998) + Copia_I         LTR/Copia              1   4593    (0) 1229  
 2272    0.0  0.0  0.0  X:23675610-  2441399 2441674 (1934722) + Copia_LTR       LTR/Copia              1    276    (0) 1229  
 8970    4.0  0.0  0.0  X:23675610-  2441675 2442814 (1933582) + MICROPIA_I      LTR/Gypsy            125   1264 (3212) 1228  
  677    1.1  0.0  0.0  X:23675610-  2442808 2442897 (1933499) + BS              LINE/I-Jockey       5037   5126    (0) 1230 *
22890    6.6  0.0  1.3  X:23675610-  2442894 2446162 (1930234) + MICROPIA_I      LTR/Gypsy           1249   4476    (0) 1228  
  905    0.9  0.0  0.0  X:23675610-  2446163 2446267 (1930129) + MICROPIA_LTR    LTR/Gypsy              1    105  (371) 1228 *
 1365    2.4  0.0  2.4  X:23675610-  2446264 2446434 (1929962) C ACCORD2_LTR     LTR/Gypsy           (48)    167      1 1231  
13473    1.4  6.8  0.1  X:23675610-  2446435 2448039 (1928357) C R1_DM           LINE/R1           (2931)   2425    682 1226  
   47    4.0  0.0  0.0  X:23675610-  2448040 2448091 (1928305) + (GGCAGCGGT)n    Simple_repeat          1     52    (0) 1232  
13473    1.3  4.6  0.2  X:23675610-  2448092 2448772 (1927624) C R1_DM           LINE/R1           (4675)    681      2 1226  
34335    1.0  0.5  0.0  X:23675610-  2448806 2452766 (1923630) C R1_DM           LINE/R1              (0)   5356   1377 1233  
 8466   21.8  2.6  3.5  X:23675610-  2452776 2457446 (1918950) + FW2_DM          LINE/I-Jockey          2   4740    (0) 1234  
 8905    1.3  3.3  0.3  X:23675610-  2457460 2458135 (1918261) C R1_DM           LINE/R1           (3966)   1390    682 1235  
   47    4.0  0.0  0.0  X:23675610-  2458136 2458187 (1918209) + (GGCAGCGGT)n    Simple_repeat          1     52    (0) 1236  
 8905    1.3  3.3  0.3  X:23675610-  2458188 2458589 (1917807) C R1_DM           LINE/R1           (4675)    681    280 1235  
 6339    1.7  0.3  0.3  X:23675610-  2458589 2459335 (1917061) C R1_DM           LINE/R1             (51)   5305   4559 1237 *
19385    1.9  4.5  0.2  X:23675610-  2459334 2461908 (1914488) C R1_DM           LINE/R1           (1270)   4086   1401 1237  
11882    1.6  2.6  0.2  X:23675610-  2461899 2462642 (1913754) C R1_DM           LINE/R1           (3897)   1459    682 1237 *
   47    4.0  0.0  0.0  X:23675610-  2462643 2462694 (1913702) + (GGCAGCGGT)n    Simple_repeat          1     52    (0) 1238  
11882    1.6  2.6  0.2  X:23675610-  2462695 2463374 (1913022) C R1_DM           LINE/R1           (4675)    681      2 1237  
  969    2.6  0.0  0.0  X:23675610-  2463408 2463521 (1912875) C R1_DM           LINE/R1              (0)   5356   5243 1239 *
13508    1.4  4.3  0.0  X:23675610-  2463519 2466936 (1909460) C R1_DM           LINE/R1            (290)   5066   1503 1239  
 2556    1.3  0.7  0.7  X:23675610-  2466934 2467242 (1909154) C R1_DM           LINE/R1           (5047)    309      1 1239 *
  990    1.8  0.0  0.0  X:23675610-  2467276 2467389 (1909007) C R1_DM           LINE/R1              (0)   5356   5243 1240 *
16625    1.2  3.4  0.0  X:23675610-  2467387 2470311 (1906085) C R1_DM           LINE/R1            (290)   5066   2043 1240  
15130    1.2  3.4  0.2  X:23675610-  2470297 2471434 (1904962) C R1_DM           LINE/R1           (3479)   1877    682 1240 *
   47    4.0  0.0  0.0  X:23675610-  2471435 2471486 (1904910) + (GGCAGCGGT)n    Simple_repeat          1     52    (0) 1241  
15130    1.2  3.4  0.2  X:23675610-  2471487 2472166 (1904230) C R1_DM           LINE/R1           (4675)    681      2 1240  
  995    1.8  0.0  0.0  X:23675610-  2472200 2472313 (1904083) C R1_DM           LINE/R1              (0)   5356   5243 1242 *
13911    1.9  2.6  0.1  X:23675610-  2472311 2473988 (1902408) C R1_DM           LINE/R1            (290)   5066   3347 1242  
 7562    3.0  3.4  0.0  X:23675610-  2473985 2475152 (1901244) C R1_DM           LINE/R1           (2696)   2660   1401 1242 *
11917    1.3  2.5  0.2  X:23675610-  2475149 2475886 (1900510) C R1_DM           LINE/R1           (3904)   1452    682 1242  
   47    4.0  0.0  0.0  X:23675610-  2475887 2475938 (1900458) + (GGCAGCGGT)n    Simple_repeat          1     52    (0) 1243  
11917    1.3  2.5  0.2  X:23675610-  2475939 2476618 (1899778) C R1_DM           LINE/R1           (4675)    681      2 1242  
  993    1.8  0.0  0.0  X:23675610-  2476652 2476765 (1899631) C R1_DM           LINE/R1              (0)   5356   5243 1244 *
13759    1.5  0.6  0.2  X:23675610-  2476763 2479851 (1896545) C R1_DM           LINE/R1            (290)   5066   1884 1244  
 7848   20.9  2.1  3.8  X:23675610-  2479851 2483842 (1892554) C FW2_DM          LINE/I-Jockey      (282)   4458      2 1245 *
  994   20.3 18.1  2.2  X:23675610-  2483842 2484249 (1892147) C FW2_DM          LINE/I-Jockey     (4290)    503      6 1245 *
 9082    1.3  0.6  0.0  X:23675610-  2484259 2485301 (1891095) + R1_DM           LINE/R1             1377   2425 (2931) 1246  
 1782    2.3  0.0  1.9  X:23675610-  2485302 2485520 (1890876) + ACCORD2_LTR     LTR/Gypsy              1    215    (0) 1247  
 8832    1.6  1.1  1.3  X:23675610-  2485521 2486606 (1889790) + ACCORD2_I       LTR/Gypsy              1   1084 (6128) 1247  
 3972    0.6  0.0  6.5  X:23675610-  2486607 2487113 (1889283) C MICROPIA_LTR    LTR/Gypsy            (0)    476      1 1248  
 5024    1.6  0.0  0.2  X:23675610-  2487114 2487723 (1888673) C MICROPIA_I      LTR/Gypsy            (0)   4476   3868 1248 *
24554    6.4  0.0  1.1  X:23675610-  2487704 2491150 (1885246) C MICROPIA_I      LTR/Gypsy         (1066)   3410      1 1248  
 3951    0.8  0.0  6.5  X:23675610-  2491151 2491657 (1884739) C MICROPIA_LTR    LTR/Gypsy            (0)    476      1 1248  
 2243    1.1  1.1  1.1  X:23675610-  2491658 2491944 (1884452) + ACCORD2_I       LTR/Gypsy           1081   1367 (5845) 1247  
   12   19.6  0.0  0.0  X:23675610-  2491982 2492010 (1884386) + (GTTCA)n        Simple_repeat          1     29    (0) 1249  
  342    2.3 12.2  5.2  X:23675610-  2492017 2492106 (1884290) + ACCORD2_I       LTR/Gypsy           1498   1593 (5619) 1247  
 1055    1.4  0.7  0.0  X:23675610-  2492118 2492256 (1884140) + ACCORD2_I       LTR/Gypsy           1635   1774 (5438) 1247  
   16   16.5  0.0  0.0  X:23675610-  2492288 2492314 (1884082) + A-rich          Low_complexity         1     27    (0) 1250  
 1035    2.1  0.0  0.7  X:23675610-  2492315 2492455 (1883941) + ACCORD2_I       LTR/Gypsy           1635   1774 (5438) 1251  
  661    4.8  0.0  0.0  X:23675610-  2492449 2492530 (1883866) + ACCORD2_I       LTR/Gypsy           7122   7203    (9) 1251 *
 1778    2.3  0.0  1.9  X:23675610-  2492531 2492748 (1883648) + ACCORD2_LTR     LTR/Gypsy              1    214    (1) 1251  
 2085    1.7  0.0  0.0  X:23675610-  2492749 2492988 (1883408) + R1_DM           LINE/R1             2421   2660 (2696) 1246  
  396    4.1  0.0  0.0  X:23675610-  2492985 2493033 (1883363) + R1_DM           LINE/R1             3347   3395 (1961) 1246 *
 6119   15.3  1.1  1.7  X:23675610-  2493103 2494326 (1882070) + FW2_DM          LINE/I-Jockey       2489   3705  (256) 1252 *
26899    1.4  2.2  0.0  X:23675610-  2494326 2497725 (1878671) + R1_DM           LINE/R1             1884   5356    (0) 1253  
11171    1.1  5.2  0.2  X:23675610-  2497759 2500207 (1876189) + R1_DM           LINE/R1                1   2571 (2785) 1254  
   30    3.1  0.0  0.0  X:23675610-  2500208 2500240 (1876156) + (T)n            Simple_repeat          1     33    (0) 1255  
35884    1.0  1.7  0.0  X:23675610-  2500242 2504868 (1871528) C DMRT1B          LINE/R1             (12)   5171    467 1256  
18495    1.3  5.1  0.2  X:23675610-  2504868 2509964 (1866432) + R1_DM           LINE/R1                8   5356    (0) 1257 *
 9246    2.3  3.7  1.1  X:23675610-  2509998 2511174 (1865222) + R1_DM           LINE/R1                1   1208 (4148) 1258  
  287    0.0  0.0  0.0  X:23675610-  2511173 2511206 (1865190) + R1_DM           LINE/R1             1357   1390 (3966) 1258 *
   27    3.4  0.0  0.0  X:23675610-  2511207 2511236 (1865160) + (T)n            Simple_repeat          1     30    (0) 1259  
 4010   16.1  5.2  2.0  X:23675610-  2511240 2512610 (1863786) C FW2_DM          LINE/I-Jockey       (10)   3951   2537 1260  
 3444    0.6  0.1  1.5  X:23675610-  2512611 2513049 (1863347) + STALKER4_LTR    LTR/Gypsy              1    399    (3) 1261  
   12    4.9  0.0  4.5  X:23675610-  2513139 2513161 (1863235) + (ATAA)n         Simple_repeat          1     22    (0) 1262  
36654    0.7  1.7  0.6  X:23675610-  2513186 2517829 (1858567) + STALKER4_I      LTR/Gypsy            284   5039 (1491) 1263  
 7861    1.2  4.4  0.0  X:23675610-  2517838 2518839 (1857557) + STALKER4_I      LTR/Gypsy           5376   6421  (109) 1263  
 2114    1.8  0.3  3.2  X:23675610-  2518845 2519131 (1857265) + BATUMI_I        LTR/Pao             7006   7284  (679) 1264  
 3365    8.9  5.9 12.2  X:23675610-  2519132 2519948 (1856448) + BATUMI_I        LTR/Pao                1    771 (7192) 1265  
23863    3.7  2.5  2.4  X:23675610-  2519999 2523556 (1852840) + BATUMI_I        LTR/Pao              760   4321 (3642) 1265  
16831    6.9  0.5  1.0  X:23675610-  2523707 2526350 (1850046) + BATUMI_I        LTR/Pao             4315   7246  (668) 1265  
 5671    0.1  0.0  0.5  X:23675610-  2526386 2527049 (1849347) + BATUMI_I        LTR/Pao             7303   7963    (0) 1265  
 2154    1.1  0.3  3.9  X:23675610-  2527050 2527342 (1849054) + BATUMI_I        LTR/Pao             7002   7284  (679) 1266  
  866    0.0  0.0  0.9  X:23675610-  2527343 2527457 (1848939) + STALKER4_I      LTR/Gypsy           6417   6530    (0) 1263  
 3363    1.5  0.1  1.8  X:23675610-  2527458 2527897 (1848499) + STALKER4_LTR    LTR/Gypsy              1    398    (4) 1263  
 7535   20.8  2.9  5.0  X:23675610-  2527899 2530651 (1845745) C FW2_DM          LINE/I-Jockey      (789)   2343      2 1260  
 1228    0.7  0.0  0.0  X:23675610-  2530667 2530808 (1845588) C R1_DM           LINE/R1           (2242)   3114   2973 1267  
 7607   20.7  2.9  5.0  X:23675610-  2530864 2533684 (1842712) + FW2_DM          LINE/I-Jockey          2   2343  (789) 1268  
 3380    1.2  0.1  1.8  X:23675610-  2533686 2534125 (1842271) C STALKER4_LTR    LTR/Gypsy            (4)    398      1 1269  
49002    0.8  1.0  0.6  X:23675610-  2534126 2540284 (1836112) C STALKER4_I      LTR/Gypsy            (0)   6530    284 1269  
 3410    1.1  0.1  1.5  X:23675610-  2540421 2540859 (1835537) C STALKER4_LTR    LTR/Gypsy            (3)    399      1 1270  
 6627   16.8  1.0  2.0  X:23675610-  2540860 2542296 (1834100) + FW2_DM          LINE/I-Jockey       2537   3959    (2) 1268  
   20    4.3  0.0  0.0  X:23675610-  2542298 2542321 (1834075) + (A)n            Simple_repeat          1     24    (0) 1271  
  287    0.0  0.0  0.0  X:23675610-  2542322 2542355 (1834041) C R1_DM           LINE/R1           (3966)   1390   1357 1272 *
 9183    2.6  3.7  1.2  X:23675610-  2542354 2543532 (1832864) C R1_DM           LINE/R1           (4148)   1208      1 1272  
 7071    1.5  4.7  0.2  X:23675610-  2543566 2544838 (1831558) C R1_DM           LINE/R1              (0)   5356   4026 1273  
18451    1.4  4.9  0.2  X:23675610-  2544841 2548354 (1828042) C R1_DM           LINE/R1           (1679)   3677      1 1273  
 8853    1.0  4.3  0.0  X:23675610-  2548388 2549663 (1826733) C R1_DM           LINE/R1              (0)   5356   4026 1274  
10655    1.6  0.3  0.0  X:23675610-  2549666 2550918 (1825478) C R1_DM           LINE/R1           (1679)   3677   2421 1274  
 1767    2.3  0.0  1.9  X:23675610-  2550919 2551136 (1825260) C ACCORD2_LTR     LTR/Gypsy            (1)    214      1 1275  
  659    5.9  0.0  0.0  X:23675610-  2551137 2551219 (1825177) C ACCORD2_I       LTR/Gypsy            (8)   7204   7122 1275 *
 1034    9.6  0.4 10.4  X:23675610-  2551213 2551456 (1824940) C ACCORD2_I       LTR/Gypsy         (5438)   1774   1553 1275  
 1005    2.2 21.6  3.0  X:23675610-  2551468 2551701 (1824695) C ACCORD2_I       LTR/Gypsy         (5438)   1774   1498 1276  
   12   19.6  0.0  0.0  X:23675610-  2551708 2551736 (1824660) + (GAACT)n        Simple_repeat          1     29    (0) 1277  
 2229    1.4  1.1  1.1  X:23675610-  2551774 2552060 (1824336) C ACCORD2_I       LTR/Gypsy         (5845)   1367   1081 1276  
 3946    0.8  0.0  6.5  X:23675610-  2552061 2552567 (1823829) + MICROPIA_LTR    LTR/Gypsy              1    476    (0) 1278  
32882    5.8  0.0  0.8  X:23675610-  2552568 2557080 (1819316) + MICROPIA_I      LTR/Gypsy              1   4476    (0) 1278  
 3957    0.8  0.0  6.5  X:23675610-  2557081 2557587 (1818809) + MICROPIA_LTR    LTR/Gypsy              1    476    (0) 1278  
 8852    1.4  1.3  1.3  X:23675610-  2557588 2558671 (1817725) C ACCORD2_I       LTR/Gypsy         (6128)   1084      1 1276  
 1799    1.9  0.0  1.9  X:23675610-  2558672 2558890 (1817506) C ACCORD2_LTR     LTR/Gypsy            (0)    215      1 1276  
 8948    1.1  1.6  0.0  X:23675610-  2558891 2559922 (1816474) C R1_DM           LINE/R1           (2931)   2425   1377 1274  
 7568   21.6  6.9  4.6  X:23675610-  2559932 2563607 (1812789) + FW2_DM          LINE/I-Jockey          2   2817  (315) 1279  
 3971   17.6  2.1  2.5  X:23675610-  2563604 2564508 (1811888) + FW2_DM          LINE/I-Jockey       3061   3961    (0) 1280 *
11059    0.8  4.2  0.2  X:23675610-  2564521 2565174 (1811222) C R1_DM           LINE/R1           (3968)   1388    715 1281  
   79    2.6  0.0  0.0  X:23675610-  2565175 2565253 (1811143) + (GGCAGCGGT)n    Simple_repeat          1     79    (0) 1282  
11059    0.8  4.2  0.2  X:23675610-  2565254 2565933 (1810463) C R1_DM           LINE/R1           (4642)    714      2 1281  
 6890    0.6  0.2  0.0  X:23675610-  2565967 2566762 (1809634) C R1_DM           LINE/R1              (0)   5356   4559 1283 *
24651    1.0  3.1  0.1  X:23675610-  2566761 2570727 (1805669) C R1_DM           LINE/R1           (1270)   4086      1 1283  
  955    3.5  0.0  0.0  X:23675610-  2570761 2570874 (1805522) C R1_DM           LINE/R1              (0)   5356   5243 1284 *
 5196    1.0  0.2  0.0  X:23675610-  2570872 2571472 (1804924) C R1_DM           LINE/R1            (290)   5066   4465 1284 *
16895    1.0  2.5  0.0  X:23675610-  2571472 2574328 (1802068) C R1_DM           LINE/R1           (1028)   4328   1401 1284  
11427    1.4  2.7  0.3  X:23675610-  2574319 2575720 (1800676) C R1_DM           LINE/R1           (3897)   1459     24 1284 *
  970    2.6  0.0  0.0  X:23675610-  2575743 2575856 (1800540) C R1_DM           LINE/R1              (0)   5356   5243 1285 *
38534    1.2  2.9  0.1  X:23675610-  2575854 2580781 (1795615) C R1_DM           LINE/R1            (290)   5066      1 1285  
 4502    1.5  0.2  0.0  X:23675610-  2580815 2581337 (1795059) C R1_DM           LINE/R1              (0)   5356   4833 1286 *
13527    0.9  0.4  0.0  X:23675610-  2581336 2582902 (1793494) C R1_DM           LINE/R1           (1697)   3659   2087 1286  
 6104    1.8  0.0  0.1  X:23675610-  2582897 2583615 (1792781) C R1_DM           LINE/R1           (3513)   1843   1126 1286 *
 4915    0.7  4.2  0.3  X:23675610-  2583616 2584204 (1792192) C R1_DM           LINE/R1           (4744)    612      1 1286  
 4074    0.8 10.4  0.2  X:23675610-  2584238 2585099 (1791297) C R1_DM           LINE/R1              (0)   5356   4407 1287  
 2943    1.7  0.3  0.0  X:23675610-  2585115 2585463 (1790933) C R1_DM           LINE/R1           (1069)   4287   3938 1287  
 2873    0.9  0.0  0.0  X:23675610-  2585465 2585798 (1790598) C R1_DM           LINE/R1           (2159)   3197   2864 1287  
  243    3.2  0.0  0.0  X:23675610-  2585799 2585829 (1790567) + CIRCE           LTR/Gypsy           4950   4980 (1376) 1288  
 7946    2.5  1.7  2.8  X:23675610-  2586182 2587622 (1788774) + CIRCE           LTR/Gypsy           4981   6356    (0) 1288  
 7434    2.2  3.8  2.8  X:23675610-  2587623 2588583 (1787813) + CIRCE           LTR/Gypsy              1    970 (5386) 1289  
23788    2.0  0.4  2.0  X:23675610-  2588726 2592941 (1783455) + CIRCE           LTR/Gypsy            973   4980 (1376) 1289  
 1836    2.2  1.3  0.4  X:23675610-  2593124 2593350 (1783046) C R1_DM           LINE/R1           (4027)   1329   1101 1290 *
 3586    1.6  0.5  0.7  X:23675610-  2593349 2593781 (1782615) C R1_DM           LINE/R1           (4924)    432      1 1290  
 6822    1.5  0.2  0.2  X:23675610-  2593815 2594612 (1781784) C R1_DM           LINE/R1              (0)   5356   4559 1291 *
23133    1.0  1.0  0.2  X:23675610-  2594611 2597300 (1779096) C R1_DM           LINE/R1           (1270)   4086   1377 1291  
 7744   22.2  6.4  4.7  X:23675610-  2597310 2601010 (1775386) + FW2_DM          LINE/I-Jockey          2   2817  (315) 1292  
 4409   17.2  0.4  2.4  X:23675610-  2601007 2601925 (1774471) + FW2_DM          LINE/I-Jockey       3061   3961    (0) 1293 *
11607    1.2  1.6  0.2  X:23675610-  2601937 2603307 (1773089) C R1_DM           LINE/R1           (3966)   1390      1 1294  
 9127    1.1  3.0  0.2  X:23675610-  2603341 2604422 (1771974) C R1_DM           LINE/R1              (0)   5356   4244 1295 *
34811    1.2  3.4  0.5  X:23675610-  2604420 2608605 (1767791) C R1_DM           LINE/R1           (1025)   4331     23 1296  
27516    1.4  2.8  0.1  X:23675610-  2608627 2613691 (1762705) C R1_DM           LINE/R1              (0)   5356     23 1297  
41209    1.3  1.8  0.4  X:23675610-  2613713 2618974 (1757422) C R1_DM           LINE/R1              (0)   5356     23 1297  
40299    1.5  2.6  0.3  X:23675610-  2618996 2624212 (1752184) C R1_DM           LINE/R1              (0)   5356     23 1297  
33007    1.1  0.1  0.1  X:23675610-  2624234 2628019 (1748377) C R1_DM           LINE/R1              (0)   5356   1570 1298  
  281    6.5  0.0  4.3  X:23675610-  2628032 2628079 (1748317) + STALKER4_I      LTR/Gypsy              1     46 (7350) 1299  
35331    1.4  2.1  0.7  X:23675610-  2628227 2632910 (1743486) + STALKER4_I      LTR/Gypsy            227   5039 (1491) 1299  
 4882    2.0  1.9  0.2  X:23675610-  2632911 2633853 (1742543) + STALKER4_I      LTR/Gypsy           5368   6421  (109) 1299  
 2095    1.8  0.3  3.6  X:23675610-  2633859 2634146 (1742250) + BATUMI_I        LTR/Pao             7006   7284  (679) 1300  
  795    0.9  0.0  0.9  X:23675610-  2634147 2634261 (1742135) + STALKER4_I      LTR/Gypsy           6417   6530    (0) 1299  
 3242    3.0  0.0  0.2  X:23675610-  2634262 2634664 (1741732) + STALKER4_LTR    LTR/Gypsy              1    402    (0) 1299  
 6555    0.3  0.1  0.1  X:23675610-  2634692 2635438 (1740958) C R1_DM           LINE/R1           (3787)   1569    823 1301  
 3888    1.3  0.9  0.4  X:23675610-  2635433 2635896 (1740500) C R1_DM           LINE/R1           (4890)    466      1 1301 *
40473    0.9  1.1  0.0  X:23675610-  2635930 2640598 (1735798) C R1_DM           LINE/R1              (0)   5356    638 1302  
 1398    0.0  0.6  0.0  X:23675610-  2640597 2640763 (1735633) C R1_DM           LINE/R1           (5188)    168      1 1302 *
  956    3.5  0.0  0.0  X:23675610-  2640797 2640910 (1735486) C R1_DM           LINE/R1              (0)   5356   5243 1303 *
11948    0.9  0.2  0.9  X:23675610-  2640908 2642302 (1734094) C R1_DM           LINE/R1            (290)   5066   3681 1303  
 2830    0.6  0.0  0.0  X:23675610-  2642318 2642644 (1733752) C R1_DM           LINE/R1           (4392)    964    638 1303  
 1398    0.0  0.6  0.0  X:23675610-  2642643 2642809 (1733587) C R1_DM           LINE/R1           (5188)    168      1 1302 *
  956    3.5  0.0  0.0  X:23675610-  2642843 2642956 (1733440) C R1_DM           LINE/R1              (0)   5356   5243 1304 *
 2172    0.4  0.4  0.0  X:23675610-  2642954 2643202 (1733194) C R1_DM           LINE/R1            (290)   5066   4817 1304 *
37442    1.2  1.2  0.5  X:23675610-  2643197 2647602 (1728794) C R1_DM           LINE/R1            (653)   4703    268 1304  
17015    6.3  1.0  0.4  X:23675610-  2647606 2650036 (1726360) C R1_DM           LINE/R1           (1945)   3411    438 1305  
11376    0.8  3.3  0.1  X:23675610-  2650026 2651375 (1725021) C R1_DM           LINE/R1           (3963)   1393      1 1305 *
 4460    1.5  0.4  0.0  X:23675610-  2651409 2651930 (1724466) C R1_DM           LINE/R1              (0)   5356   4833 1306 *
31475    0.9  0.6  0.1  X:23675610-  2651929 2655570 (1720826) C R1_DM           LINE/R1           (1697)   3659      1 1306  
26179    1.3  1.0  0.1  X:23675610-  2655604 2658663 (1717733) C R1_DM           LINE/R1              (0)   5356   2271 1307  
  438    0.0  0.0  0.0  X:23675610-  2658657 2658706 (1717690) + CIRCE           LTR/Gypsy           4931   4980 (1376) 1308 *
 7766    3.4  0.8  2.8  X:23675610-  2659059 2660511 (1715885) + CIRCE           LTR/Gypsy           4981   6356    (0) 1308  
 7566    2.0  3.3  2.8  X:23675610-  2660512 2661476 (1714920) + CIRCE           LTR/Gypsy              1    970 (5386) 1309  
26047    3.5  0.4  3.5  X:23675610-  2661619 2665839 (1710557) + CIRCE           LTR/Gypsy            973   4980 (1376) 1309  
 5639    1.9  2.3  0.1  X:23675610-  2666023 2666715 (1709681) C R1_DM           LINE/R1           (4027)   1329    622 1310  
 4341    0.8  0.4  0.4  X:23675610-  2666729 2667236 (1709160) C R1_DM           LINE/R1           (4848)    508      1 1310  
33098    1.6  1.3  0.1  X:23675610-  2667270 2671178 (1705218) C R1_DM           LINE/R1              (0)   5356   1401 1311  
12174    1.5  1.0  0.2  X:23675610-  2671169 2672616 (1703780) C R1_DM           LINE/R1           (3897)   1459      1 1311 *
 3018    1.1  0.3  0.0  X:23675610-  2672650 2672997 (1703399) C R1_DM           LINE/R1              (0)   5356   5008 1312  
 2886    1.5  0.0  0.0  X:23675610-  2672995 2673325 (1703071) C R1_DM           LINE/R1            (619)   4737   4407 1312 *
15086    2.0  2.3  0.6  X:23675610-  2673341 2675176 (1701220) C R1_DM           LINE/R1           (1069)   4287   2421 1312  
 1723    3.3  0.0  1.9  X:23675610-  2675177 2675394 (1701002) C ACCORD2_LTR     LTR/Gypsy            (1)    214      1 1313  
  661    6.0  0.0  0.0  X:23675610-  2675395 2675476 (1700920) C ACCORD2_I       LTR/Gypsy            (9)   7203   7122 1313 *
 2282    5.4 19.7  0.7  X:23675610-  2675470 2676054 (1700342) C ACCORD2_I       LTR/Gypsy         (5438)   1774   1081 1313  
 3881    0.8  0.2  6.5  X:23675610-  2676055 2676560 (1699836) + MICROPIA_LTR    LTR/Gypsy              1    476    (0) 1314  
10015    4.0  0.0  0.0  X:23675610-  2676561 2677824 (1698572) + MICROPIA_I      LTR/Gypsy              1   1264 (3212) 1314  
  664    2.2  0.0  0.0  X:23675610-  2677818 2677907 (1698489) + BS              LINE/I-Jockey       5037   5126    (0) 1315 *
22966    6.5  0.0  1.1  X:23675610-  2677904 2681168 (1695228) + MICROPIA_I      LTR/Gypsy           1249   4476    (0) 1314  
  905    0.9  0.0  0.0  X:23675610-  2681169 2681273 (1695123) + MICROPIA_LTR    LTR/Gypsy              1    105  (371) 1314 *
 1347    3.0  0.0  2.4  X:23675610-  2681270 2681440 (1694956) C ACCORD2_LTR     LTR/Gypsy           (48)    167      1 1316  
20163    1.1  2.3  0.2  X:23675610-  2681441 2683133 (1693263) C R1_DM           LINE/R1           (2931)   2425    682 1312  
   57    3.4  0.0  0.0  X:23675610-  2683134 2683194 (1693202) + (GGCAGCGGT)n    Simple_repeat          1     61    (0) 1317  
20163    1.1  2.3  0.2  X:23675610-  2683195 2683875 (1692521) C R1_DM           LINE/R1           (4675)    681      2 1312  
34057    1.5  0.5  0.0  X:23675610-  2683909 2687868 (1688528) C R1_DM           LINE/R1              (0)   5356   1377 1318  
 7557   21.4  4.9  5.4  X:23675610-  2687878 2690944 (1685452) + FW2_DM          LINE/I-Jockey          2   2175  (957) 1319  
25366    0.4  0.0  0.3  X:23675610-  2690975 2693915 (1682481) + DOC             LINE/I-Jockey         32   2963 (1762) 1320  
 4841    1.5  0.2  0.0  X:23675610-  2693916 2694503 (1681893) C PROTOP          DNA/P                (0)   4480   3892 1321  
 4713    2.1  0.0  0.2  X:23675610-  2694501 2695072 (1681324) C PROTOP          DNA/P             (3909)    571      1 1322 *
15344    0.2  0.0  0.2  X:23675610-  2695073 2696840 (1679556) + DOC             LINE/I-Jockey       2957   4721    (4) 1320  
 7207   17.0  1.2  2.1  X:23675610-  2696840 2698448 (1677948) + FW2_DM          LINE/I-Jockey       2367   3961    (0) 1319 *
10947    1.3  4.7  0.2  X:23675610-  2698463 2699123 (1677273) C R1_DM           LINE/R1           (3966)   1390    682 1323  
   57    3.4  0.0  0.0  X:23675610-  2699124 2699184 (1677212) + (GGCAGCGGT)n    Simple_repeat          1     61    (0) 1324  
10947    1.3  4.7  0.2  X:23675610-  2699185 2699853 (1676543) C R1_DM           LINE/R1           (4675)    681      2 1323  
 6789    1.5  0.2  0.2  X:23675610-  2699887 2700684 (1675712) C R1_DM           LINE/R1              (0)   5356   4559 1325 *
19875    1.1  4.2  0.2  X:23675610-  2700683 2703263 (1673133) C R1_DM           LINE/R1           (1270)   4086   1401 1325  
11895    1.5  2.6  0.2  X:23675610-  2703254 2703997 (1672399) C R1_DM           LINE/R1           (3897)   1459    682 1325 *
   57    3.4  0.0  0.0  X:23675610-  2703998 2704058 (1672338) + (GGCAGCGGT)n    Simple_repeat          1     61    (0) 1326  
11895    1.5  2.6  0.2  X:23675610-  2704059 2704738 (1671658) C R1_DM           LINE/R1           (4675)    681      2 1325  
  995    1.8  0.0  0.0  X:23675610-  2704772 2704885 (1671511) C R1_DM           LINE/R1              (0)   5356   5243 1327 *
 5432    0.9  0.2  0.5  X:23675610-  2704883 2705520 (1670876) C R1_DM           LINE/R1            (290)   5066   4431 1327  
 3788    1.7 12.9  0.0  X:23675610-  2705498 2706210 (1670186) C R1_DM           LINE/R1           (3151)   2205   1401 1327 *
11138    1.8  2.6  0.2  X:23675610-  2706201 2706944 (1669452) C R1_DM           LINE/R1           (3897)   1459    682 1327  
   47    4.0  0.0  0.0  X:23675610-  2706945 2706996 (1669400) + (GGCAGCGGT)n    Simple_repeat          1     52    (0) 1328  
11138    1.8  2.6  0.2  X:23675610-  2706997 2707676 (1668720) C R1_DM           LINE/R1           (4675)    681      2 1327  
  951    0.9  0.0  0.0  X:23675610-  2707710 2707823 (1668573) C R1_DM           LINE/R1              (0)   5356   5243 1329 *
13311    1.0  3.2  0.0  X:23675610-  2707821 2711274 (1665122) C R1_DM           LINE/R1            (290)   5066   1503 1329  
 2403    1.3  0.7  0.7  X:23675610-  2711272 2711580 (1664816) C R1_DM           LINE/R1           (5047)    309      1 1329 *
  936    1.8  0.0  0.0  X:23675610-  2711614 2711727 (1664669) C R1_DM           LINE/R1              (0)   5356   5243 1330 *
40550    1.1  1.0  0.1  X:23675610-  2711725 2716745 (1659651) C R1_DM           LINE/R1            (290)   5066      1 1330  
  925    2.6  0.0  0.0  X:23675610-  2716779 2716892 (1659504) C R1_DM           LINE/R1              (0)   5356   5243 1331 *
34805    1.2  1.0  0.1  X:23675610-  2716890 2721194 (1655202) C R1_DM           LINE/R1            (290)   5066    721 1331  
 1357    2.8  0.0  1.7  X:23675610-  2721205 2721386 (1655010) C R1_DM           LINE/R1           (4954)    402    224 1331  
 1133    5.0 15.1  0.5  X:23675610-  2721370 2721548 (1654848) C R1_DM           LINE/R1            (118)   5238   5034 1332 *
35442    1.4  2.1  0.1  X:23675610-  2721539 2726135 (1650261) C R1_DM           LINE/R1            (665)   4691      3 1332  
  903    3.5  0.0  0.0  X:23675610-  2726171 2726284 (1650112) C R1_DM           LINE/R1              (0)   5356   5243 1333 *
13535    1.4  0.2  0.3  X:23675610-  2726282 2727961 (1648435) C R1_DM           LINE/R1            (290)   5066   3389 1333 *
16174    1.4  2.5  0.6  X:23675610-  2727960 2730037 (1646359) C R1_DM           LINE/R1           (3237)   2119      1 1333  
  933    0.9  0.0  0.0  X:23675610-  2730071 2730182 (1646214) C R1_DM           LINE/R1              (0)   5356   5245 1334 *
 3850    0.6  0.4  0.0  X:23675610-  2730182 2730652 (1645744) C R1_DM           LINE/R1            (290)   5066   4594 1334  
42437    1.4  0.0  0.2  X:23675610-  2730830 2736061 (1640335) + DMRT1B          LINE/R1                1   5183    (0) 1335  
15597    1.4  0.8  0.3  X:23675610-  2736070 2738021 (1638375) C R1_DM           LINE/R1            (760)   4596   2635 1336 *
18699    1.3  0.6  0.6  X:23675610-  2738017 2740360 (1636036) C R1_DM           LINE/R1           (3013)   2343      1 1336  
  761    2.1  0.0  0.0  X:23675610-  2740394 2740487 (1635909) C R1_DM           LINE/R1              (0)   5356   5263 1337 *
16414    0.9  2.4  0.1  X:23675610-  2740487 2742853 (1633543) C R1_DM           LINE/R1            (301)   5055   2635 1337 *
18592    1.4  0.6  0.8  X:23675610-  2742849 2745196 (1631200) C R1_DM           LINE/R1           (3013)   2343      1 1337  
  761    2.1  0.0  0.0  X:23675610-  2745230 2745323 (1631073) C R1_DM           LINE/R1              (0)   5356   5263 1338 *
16062    0.8  3.5  0.1  X:23675610-  2745323 2747663 (1628733) C R1_DM           LINE/R1            (301)   5055   2635 1339  
12704    1.2  2.1  0.1  X:23675610-  2747659 2749249 (1627147) C R1_DM           LINE/R1           (3013)   2343    721 1339 *
 1381    2.2  0.0  1.7  X:23675610-  2749260 2749441 (1626955) C R1_DM           LINE/R1           (4954)    402    224 1339 *
 1537    4.9  0.0  0.5  X:23675610-  2749425 2749630 (1626766) C R1_DM           LINE/R1            (118)   5238   5034 1338 *
19661    1.6  2.4  0.2  X:23675610-  2749621 2752254 (1624142) C R1_DM           LINE/R1            (665)   4691   2001 1338  
12725    1.6  1.1  0.2  X:23675610-  2752267 2753868 (1622528) C R1_DM           LINE/R1           (3739)   1617      1 1338  
14294    0.9  2.8  0.1  X:23675610-  2753902 2756018 (1620378) C R1_DM           LINE/R1              (0)   5356   3182 1340  
 1246    0.0  0.0  0.0  X:23675610-  2756017 2756163 (1620233) + R1_DM           LINE/R1             5210   5356    (0) 1341 *
14170    1.8  0.7  0.2  X:23675610-  2756197 2757971 (1618425) + R1_DM           LINE/R1                1   1783 (3573) 1342  
 5944    1.0  0.0  0.0  X:23675610-  2757947 2758667 (1617729) C R1_DM           LINE/R1           (3259)   2097   1377 1340 *
 6937   22.2  6.7  4.7  X:23675610-  2758677 2762370 (1614026) + FW2_DM          LINE/I-Jockey          2   2817  (315) 1343  
 4013   17.1  1.0  2.9  X:23675610-  2762367 2763284 (1613112) + FW2_DM          LINE/I-Jockey       3061   3961    (0) 1344 *
  275    0.0  0.0  0.0  X:23675610-  2763300 2763333 (1613063) C R1_DM           LINE/R1           (3966)   1390   1357 1345 *
 4028    2.4  1.0  0.8  X:23675610-  2763332 2764145 (1612251) C R1_DM           LINE/R1           (4148)   1208      1 1345  
 1843    1.4  3.2  0.0  X:23675610-  2764179 2764397 (1611999) C R1_DM           LINE/R1              (0)   5356   5131 1346 *
 6540    1.9  3.2  0.1  X:23675610-  2764393 2765181 (1611215) C R1_DM           LINE/R1           (1041)   4315   3503 1346  
25106    1.1  1.1  0.1  X:23675610-  2765188 2768127 (1608269) C R1_DM           LINE/R1           (2387)   2969      1 1346  
 9973    1.8  5.2  0.1  X:23675610-  2768161 2769868 (1606528) C R1_DM           LINE/R1              (0)   5356   3561 1347 *
17773    1.5  2.0  0.1  X:23675610-  2769860 2771950 (1604446) C R1_DM           LINE/R1           (2003)   3353   1224 1347  
 6107    1.4  1.7  0.3  X:23675610-  2771947 2772669 (1603727) C R1_DM           LINE/R1           (4623)    733      1 1347 *
35870    1.1  1.9  0.1  X:23675610-  2772703 2776880 (1599516) C R1_DM           LINE/R1              (0)   5356   1101 1348  
 5322    1.0  0.3  0.3  X:23675610-  2776880 2777496 (1598900) C R1_DM           LINE/R1           (4739)    617      1 1348 *
34307    1.1  3.2  0.1  X:23675610-  2777530 2781653 (1594743) C R1_DM           LINE/R1              (0)   5356   1101 1349  
 5314    1.0  0.3  0.3  X:23675610-  2781653 2782269 (1594127) C R1_DM           LINE/R1           (4739)    617      1 1349 *
35028    1.5  1.1  0.1  X:23675610-  2782303 2786393 (1590003) C R1_DM           LINE/R1              (0)   5356   1224 1350  
 6069    1.4  1.8  0.3  X:23675610-  2786390 2787111 (1589285) C R1_DM           LINE/R1           (4623)    733      1 1350 *
45247    1.1  1.5  0.1  X:23675610-  2787145 2792427 (1583969) C R1_DM           LINE/R1              (0)   5356      1 1351  
19484    0.9  0.1  0.1  X:23675610-  2792461 2794692 (1581704) C R1_DM           LINE/R1              (0)   5356   3126 1352  
 4891    0.2  0.0  0.0  X:23675610-  2794693 2795250 (1581146) + ACCORD_LTR      LTR/Gypsy              1    558    (0) 1353  
 5820    1.1  4.8  0.3  X:23675610-  2795251 2795954 (1580442) C R1_DM           LINE/R1           (2227)   3129   2394 1352  
 4359    1.2  0.4  0.0  X:23675610-  2795957 2796464 (1579932) C R1_DM           LINE/R1           (3291)   2065   1556 1352  
 1777    3.3  0.0  0.0  X:23675610-  2796476 2796688 (1579708) C R1_DM           LINE/R1           (3897)   1459   1247 1352  
 1893    2.0 21.4  0.2  X:23675610-  2796691 2797133 (1579263) C R1_DM           LINE/R1           (4745)    611     75 1352 *
24375    1.1  1.3  0.1  X:23675610-  2797133 2799975 (1576421) C R1_DM           LINE/R1             (87)   5269   2394 1354  
 4399    1.4  0.2  0.0  X:23675610-  2799978 2800486 (1575910) C R1_DM           LINE/R1           (3291)   2065   1556 1354  
 1803    2.8  0.0  0.0  X:23675610-  2800498 2800710 (1575686) C R1_DM           LINE/R1           (3897)   1459   1247 1354  
 5146    1.6  0.3  0.5  X:23675610-  2800713 2801324 (1575072) C R1_DM           LINE/R1           (4745)    611      1 1354  
  995    1.8  0.0  0.0  X:23675610-  2801358 2801471 (1574925) C R1_DM           LINE/R1              (0)   5356   5243 1355 *
11236    1.0  0.1  0.1  X:23675610-  2801469 2802768 (1573628) C R1_DM           LINE/R1            (290)   5066   3767 1355  
 9128    2.2  3.2  0.2  X:23675610-  2802759 2803870 (1572526) C R1_DM           LINE/R1           (1817)   3539   2394 1355 *
 7079    1.4  0.2  0.0  X:23675610-  2803873 2804689 (1571707) C R1_DM           LINE/R1           (3291)   2065   1247 1355  
 5188    1.3  0.3  0.3  X:23675610-  2804692 2805302 (1571094) C R1_DM           LINE/R1           (4745)    611      1 1355  
  995    1.8  0.0  0.0  X:23675610-  2805336 2805449 (1570947) C R1_DM           LINE/R1              (0)   5356   5243 1356 *
 2036    1.3  0.4  0.0  X:23675610-  2805447 2805682 (1570714) C R1_DM           LINE/R1            (290)   5066   4830 1356  
 2249   14.8  0.0  0.0  X:23675610-  2805683 2806054 (1570342) + Stalker3_LTR    LTR/Gypsy              1    372    (0) 1357  
  275    8.9  0.0  4.4  X:23675610-  2806061 2806107 (1570289) + Stalker2_I      LTR/Gypsy              1     45 (7351) 1357  
 1817   18.6  7.2  0.4  X:23675610-  2806294 2806736 (1569660) + Stalker2_I      LTR/Gypsy            236    708 (6688) 1357  
11273   26.5  1.7  2.0  X:23675610-  2807034 2810879 (1565517) + TABOR_I         LTR/Gypsy           2344   6176  (160) 1358  
   33    0.0  2.9  0.0  X:23675610-  2810976 2811010 (1565386) + (AAAAT)n        Simple_repeat          1     36    (0) 1359  
   32   25.6  0.0  0.0  X:23675610-  2811026 2811100 (1565296) + GA-rich         Low_complexity         1     75    (0) 1360  
  329    0.0  0.0  0.0  X:23675610-  2811117 2811156 (1565240) + TABOR_I         LTR/Gypsy           6491   6530    (0) 1358  
 2249   14.5  0.0  0.0  X:23675610-  2811157 2811528 (1564868) + Stalker3_LTR    LTR/Gypsy              1    372    (0) 1358  
40469    1.3  1.9  0.1  X:23675610-  2811529 2816277 (1560119) C R1_DM           LINE/R1            (523)   4833      1 1361  
  995    1.8  0.0  0.0  X:23675610-  2816311 2816424 (1559972) C R1_DM           LINE/R1              (0)   5356   5243 1362 *
40735    2.1  2.9  0.1  X:23675610-  2816422 2821353 (1555043) C R1_DM           LINE/R1            (290)   5066      1 1362  
  981    2.6  0.0  0.0  X:23675610-  2821387 2821500 (1554896) C R1_DM           LINE/R1              (0)   5356   5243 1363 *
 5095    1.0  1.5  0.0  X:23675610-  2821498 2822090 (1554306) C R1_DM           LINE/R1            (290)   5066   4465 1363 *
24900    1.1  1.3  0.1  X:23675610-  2822090 2824981 (1551415) C R1_DM           LINE/R1           (1028)   4328   1401 1363  
 1751    2.8  0.5  0.0  X:23675610-  2824972 2825183 (1551213) C R1_DM           LINE/R1           (3897)   1459   1247 1363 *
 4870    1.2  3.2  0.7  X:23675610-  2825186 2825781 (1550615) C R1_DM           LINE/R1           (4745)    611      1 1363  
  956    4.4  0.0  0.0  X:23675610-  2825815 2825928 (1550468) C R1_DM           LINE/R1              (0)   5356   5243 1364 *
 2036    1.3  0.4  0.0  X:23675610-  2825926 2826161 (1550235) C R1_DM           LINE/R1            (290)   5066   4830 1364  
 2282   14.2  0.0  0.0  X:23675610-  2826162 2826533 (1549863) + Stalker3_LTR    LTR/Gypsy              1    372    (0) 1365  
  262   11.1  0.0  4.4  X:23675610-  2826540 2826586 (1549810) + TABOR_I         LTR/Gypsy              1     45 (7351) 1365  
 2666   18.1  5.0  2.0  X:23675610-  2826773 2827437 (1548959) + TABOR_I         LTR/Gypsy            236    919 (6477) 1365  
11385   26.8  2.4  2.3  X:23675610-  2827632 2832811 (1543585) + TABOR_I         LTR/Gypsy           1369   6328    (8) 1365  
 1901   14.7  6.6  0.0  X:23675610-  2832912 2833258 (1543138) + Stalker3_LTR    LTR/Gypsy              1    370    (2) 1365  
23929    1.3  2.8  0.0  X:23675610-  2833277 2836615 (1539781) C R1_DM           LINE/R1            (523)   4833   1401 1366  
11790    1.3  3.1  0.6  X:23675610-  2836606 2838029 (1538367) C R1_DM           LINE/R1           (3897)   1459      1 1366 *
  968    3.5  0.0  0.0  X:23675610-  2838063 2838176 (1538220) C R1_DM           LINE/R1              (0)   5356   5243 1367 *
30041    1.3  2.9  0.2  X:23675610-  2838174 2841743 (1534653) C R1_DM           LINE/R1            (290)   5066   1401 1367  
12003    1.3  2.4  0.2  X:23675610-  2841734 2842552 (1533844) C R1_DM           LINE/R1           (3897)   1459    615 1367 *
   32    0.0  0.0  0.0  X:23675610-  2842553 2842582 (1533814) + (G)n            Simple_repeat          1     30    (0) 1368  
12003    1.3  2.4  0.2  X:23675610-  2842583 2843190 (1533206) C R1_DM           LINE/R1           (4742)    614      2 1367  
 6917    1.1  0.1  0.0  X:23675610-  2843224 2844020 (1532376) C R1_DM           LINE/R1              (0)   5356   4559 1369 *
13121    0.9  2.3  0.0  X:23675610-  2844019 2846645 (1529751) C R1_DM           LINE/R1           (1270)   4086   1401 1369  
12148    1.0  1.9  0.3  X:23675610-  2846636 2848072 (1528324) C R1_DM           LINE/R1           (3897)   1459      1 1369 *
23242    1.0  2.6  0.4  X:23675610-  2848106 2853345 (1523051) C R1_DM           LINE/R1              (0)   5356      1 1370  
23999    0.9  2.2  0.2  X:23675610-  2853379 2856761 (1519635) C R1_DM           LINE/R1              (0)   5356   1907 1371  
 3040    0.6  0.0  0.0  X:23675610-  2856749 2857093 (1519303) C R1_DM           LINE/R1           (3695)   1661   1317 1371 *
 3959    0.9  0.0  0.0  X:23675610-  2857092 2857543 (1518853) C R1_DM           LINE/R1           (3528)   1828   1377 1372  
 1059   18.9 26.7  3.1  X:23675610-  2857553 2857960 (1518436) + FW2_DM          LINE/I-Jockey          6    503 (4290) 1373  
 8338   21.8  3.2  3.0  X:23675610-  2857970 2862095 (1514301) + FW2_DM          LINE/I-Jockey          2   4740    (0) 1373  
11976    0.7  0.4  0.3  X:23675610-  2862106 2863494 (1512902) C R1_DM           LINE/R1           (3966)   1390      1 1374  
 6838    1.5  0.1  0.2  X:23675610-  2863528 2864326 (1512070) C R1_DM           LINE/R1              (0)   5356   4559 1375 *
19468    1.1  2.1  0.1  X:23675610-  2864325 2867704 (1508692) C R1_DM           LINE/R1           (1270)   4086    638 1375  
 1398    0.0  0.6  0.0  X:23675610-  2867703 2867869 (1508527) C R1_DM           LINE/R1           (5188)    168      1 1375 *
26382    1.0  3.2  0.1  X:23675610-  2867903 2871441 (1504955) C R1_DM           LINE/R1              (0)   5356   1706 1376  
13253    1.9  0.3  0.4  X:23675610-  2871443 2873011 (1503385) C R1_DM           LINE/R1           (3766)   1590     23 1376  
26444    1.1  3.1  0.1  X:23675610-  2873033 2876576 (1499820) C R1_DM           LINE/R1              (0)   5356   1706 1377  
13269    1.8  0.3  0.4  X:23675610-  2876578 2878146 (1498250) C R1_DM           LINE/R1           (3766)   1590     23 1377  
17616    1.3  3.0  0.1  X:23675610-  2878168 2880269 (1496127) C R1_DM           LINE/R1              (0)   5356   3195 1378  
10075    0.9  0.6  0.0  X:23675610-  2880268 2881427 (1494969) C R1_DM           LINE/R1           (2484)   2872   1706 1378 *
13174    1.9  0.4  0.4  X:23675610-  2881429 2882996 (1493400) C R1_DM           LINE/R1           (3766)   1590     23 1378  
17599    1.3  3.0  0.1  X:23675610-  2883018 2885119 (1491277) C R1_DM           LINE/R1              (0)   5356   3195 1379 *
23875    1.3  1.7  0.3  X:23675610-  2885118 2887950 (1488446) C R1_DM           LINE/R1           (2484)   2872      1 1379  
  967    3.5  0.0  0.0  X:23675610-  2887984 2888097 (1488299) C R1_DM           LINE/R1              (0)   5356   5243 1380 *
43021    1.0  1.1  0.2  X:23675610-  2888095 2893111 (1483285) C R1_DM           LINE/R1            (290)   5066      1 1380  
  979    2.6  0.0  0.0  X:23675610-  2893145 2893258 (1483138) C R1_DM           LINE/R1              (0)   5356   5243 1381 *
24386    1.5  4.1  0.4  X:23675610-  2893256 2898138 (1478258) C R1_DM           LINE/R1            (290)   5066      1 1381  
  990    1.8  0.0  0.0  X:23675610-  2898172 2898285 (1478111) C R1_DM           LINE/R1              (0)   5356   5243 1382 *
13195    1.0  3.1  0.1  X:23675610-  2898283 2900165 (1476231) C R1_DM           LINE/R1            (290)   5066   3126 1382  
 4915    0.0  0.0  0.0  X:23675610-  2900166 2900723 (1475673) C ACCORD_LTR      LTR/Gypsy            (0)    558      1 1383  
52831    1.0  0.0  0.1  X:23675610-  2900724 2907013 (1469383) C ACCORD_I        LTR/Gypsy            (0)   6288      1 1383  
 4915    0.0  0.0  0.0  X:23675610-  2907014 2907571 (1468825) C ACCORD_LTR      LTR/Gypsy            (0)    558      1 1383  
21593    1.0  0.1  0.0  X:23675610-  2907572 2910062 (1466334) C R1_DM           LINE/R1           (2227)   3129    638 1382  
 1413    0.0  0.6  0.0  X:23675610-  2910061 2910227 (1466169) C R1_DM           LINE/R1           (5188)    168      1 1382 *
 1007    0.9  0.0  0.0  X:23675610-  2910261 2910374 (1466022) C R1_DM           LINE/R1              (0)   5356   5243 1384 *
18925    1.0  0.8  0.1  X:23675610-  2910372 2912562 (1463834) C R1_DM           LINE/R1            (290)   5066   2859 1384  
17254    0.6  0.1  0.1  X:23675610-  2912559 2914602 (1461794) C ACCORD_I        LTR/Gypsy         (4245)   2043      1 1385 *
 4895    0.2  0.0  0.0  X:23675610-  2914603 2915160 (1461236) C ACCORD_LTR      LTR/Gypsy            (0)    558      1 1385  
21593    1.0  0.1  0.0  X:23675610-  2915161 2917651 (1458745) C R1_DM           LINE/R1           (2227)   3129    638 1386  
 1413    0.0  0.6  0.0  X:23675610-  2917650 2917816 (1458580) C R1_DM           LINE/R1           (5188)    168      1 1382 *
 1007    0.9  0.0  0.0  X:23675610-  2917850 2917963 (1458433) C R1_DM           LINE/R1              (0)   5356   5243 1387 *
42675    1.2  1.1  0.4  X:23675610-  2917961 2922989 (1453407) C R1_DM           LINE/R1            (290)   5066      1 1387  
15935    1.1  0.1  0.1  X:23675610-  2923023 2924858 (1451538) C R1_DM           LINE/R1              (0)   5356   3520 1388  
 3635    1.6  4.1  0.2  X:23675610-  2924857 2925296 (1451100) C R1_DM           LINE/R1           (2629)   2727   2271 1388 *
  438    0.0  0.0  0.0  X:23675610-  2925290 2925339 (1451057) + CIRCE           LTR/Gypsy           4931   4980 (1376) 1389 *
 7633    2.8  1.7  2.9  X:23675610-  2925692 2927132 (1449264) + CIRCE           LTR/Gypsy           4981   6356    (0) 1389  
 7402    2.4  3.8  2.8  X:23675610-  2927133 2928093 (1448303) + CIRCE           LTR/Gypsy              1    970 (5386) 1390  
 7086    7.1  0.7  6.8  X:23675610-  2928236 2930001 (1446395) + CIRCE           LTR/Gypsy            973   2546 (3810) 1390  
19494    1.0  0.2  0.9  X:23675610-  2930006 2932333 (1444063) + CIRCE           LTR/Gypsy           2671   4980 (1376) 1390  
 5653    2.3  1.4  0.1  X:23675610-  2932489 2933177 (1443219) C R1_DM           LINE/R1           (4037)   1319    622 1391  
 4131    1.0  0.4  0.4  X:23675610-  2933191 2933676 (1442720) C R1_DM           LINE/R1           (4848)    508     23 1391  
 5192    1.3  0.2  0.3  X:23675610-  2933698 2934302 (1442094) C R1_DM           LINE/R1              (0)   5356   4753 1392  
 7656    0.5  5.8  0.1  X:23675610-  2934304 2934575 (1441821) + R1_DM           LINE/R1              409    680 (4676) 1393  
   52    2.0  0.0  0.0  X:23675610-  2934576 2934627 (1441769) + (CGCTGCCAC)n    Simple_repeat          1     52    (0) 1394  
 7656    0.5  5.8  0.1  X:23675610-  2934628 2935283 (1441113) + R1_DM           LINE/R1              681   1389 (3967) 1393  
 4128   17.6  2.0  2.4  X:23675610-  2935295 2936199 (1440197) C FW2_DM          LINE/I-Jockey        (0)   3961   3061 1395 *
 8061   21.8  3.4  5.0  X:23675610-  2936196 2939451 (1436945) C FW2_DM          LINE/I-Jockey      (315)   2817      2 1396  
 1060   18.1  0.0  5.2  X:23675610-  2939451 2939695 (1436701) C FW2_DM          LINE/I-Jockey     (4290)    503    271 1396 *
  800   18.2  1.4  0.0  X:23675610-  2939711 2939858 (1436538) C FW2_DM          LINE/I-Jockey     (4638)    155      6 1396  
 9454    0.9  1.6  0.0  X:23675610-  2939868 2940899 (1435497) + R1_DM           LINE/R1             1377   2425 (2931) 1397  
 1891    1.9  0.0  1.9  X:23675610-  2940900 2941118 (1435278) + ACCORD2_LTR     LTR/Gypsy              1    215    (0) 1398  
 9168    1.9  1.4  1.3  X:23675610-  2941119 2942201 (1434195) + ACCORD2_I       LTR/Gypsy              1   1084 (6128) 1398  
 4124    0.6  0.0  6.6  X:23675610-  2942202 2942702 (1433694) C MICROPIA_LTR    LTR/Gypsy            (0)    476      7 1399  
 3647    0.8 13.9  0.9  X:23675610-  2942688 2943349 (1433047) + R1_DM           LINE/R1              643   1390 (3966) 1400 *
 8476   20.9  3.2  4.1  X:23675610-  2943358 2947590 (1428806) C FW2_DM          LINE/I-Jockey        (0)   4740      2 1401  
 1053   18.1  0.0  5.2  X:23675610-  2947582 2947826 (1428570) C FW2_DM          LINE/I-Jockey     (4290)    503    271 1401 *
  800   18.2  1.4  0.0  X:23675610-  2947842 2947989 (1428407) C FW2_DM          LINE/I-Jockey     (4638)    155      6 1401  
 9479    0.9  1.6  0.0  X:23675610-  2947999 2949030 (1427366) + R1_DM           LINE/R1             1377   2425 (2931) 1402  
 1891    1.9  0.0  1.9  X:23675610-  2949031 2949249 (1427147) + ACCORD2_LTR     LTR/Gypsy              1    215    (0) 1403  
 9168    1.9  1.4  1.3  X:23675610-  2949250 2950332 (1426064) + ACCORD2_I       LTR/Gypsy              1   1084 (6128) 1403  
 4124    0.6  0.0  6.6  X:23675610-  2950333 2950833 (1425563) C MICROPIA_LTR    LTR/Gypsy            (0)    476      7 1404  
 3658    0.6 13.9  0.9  X:23675610-  2950819 2951480 (1424916) + R1_DM           LINE/R1              643   1390 (3966) 1405 *
 8506   18.3  2.7  2.3  X:23675610-  2951492 2953578 (1422818) C FW2_DM          LINE/I-Jockey        (0)   3961   1668 1406  
 6679   17.7  1.9  5.5  X:23675610-  2953647 2955449 (1420947) C FW2_DM          LINE/I-Jockey     (3159)   1634      2 1406  
 1060   18.1  0.0  5.2  X:23675610-  2955449 2955693 (1420703) C FW2_DM          LINE/I-Jockey     (4290)    503    271 1406 *
  800   18.2  1.4  0.0  X:23675610-  2955709 2955856 (1420540) C FW2_DM          LINE/I-Jockey     (4638)    155      6 1406  
 9479    0.9  1.6  0.0  X:23675610-  2955866 2956897 (1419499) + R1_DM           LINE/R1             1377   2425 (2931) 1407  
 1891    1.9  0.0  1.9  X:23675610-  2956898 2957116 (1419280) + ACCORD2_LTR     LTR/Gypsy              1    215    (0) 1408  
 9036    1.1  3.0  1.5  X:23675610-  2957117 2958184 (1418212) + ACCORD2_I       LTR/Gypsy              1   1084 (6128) 1408  
 4181    0.6  0.0  6.5  X:23675610-  2958185 2958691 (1417705) C MICROPIA_LTR    LTR/Gypsy            (0)    476      1 1409  
 5264    1.6  0.0  0.2  X:23675610-  2958692 2959301 (1417095) C MICROPIA_I      LTR/Gypsy            (0)   4476   3868 1409 *
25761    6.3  0.4  1.0  X:23675610-  2959282 2962711 (1413685) C MICROPIA_I      LTR/Gypsy         (1066)   3410      1 1409  
 4159    0.8  0.0  6.5  X:23675610-  2962712 2963218 (1413178) C MICROPIA_LTR    LTR/Gypsy            (0)    476      1 1409  
 2509    3.7 20.5  1.2  X:23675610-  2963219 2963801 (1412595) + ACCORD2_I       LTR/Gypsy           1081   1774 (5438) 1408  
   16   16.5  0.0  0.0  X:23675610-  2963833 2963859 (1412537) + A-rich          Low_complexity         1     27    (0) 1410  
 1106    2.9  0.0  0.0  X:23675610-  2963860 2963999 (1412397) + ACCORD2_I       LTR/Gypsy           1635   1774 (5438) 1411  
  665    7.1  0.0  0.0  X:23675610-  2963993 2964074 (1412322) + ACCORD2_I       LTR/Gypsy           7122   7203    (9) 1411 *
 1844    2.8  0.0  1.9  X:23675610-  2964075 2964292 (1412104) + ACCORD2_LTR     LTR/Gypsy              1    214    (1) 1411  
11140    1.4  1.0  0.0  X:23675610-  2964293 2965537 (1410859) + R1_DM           LINE/R1             2421   3677 (1679) 1407  
 9338    1.0  4.3  0.0  X:23675610-  2965540 2966815 (1409581) + R1_DM           LINE/R1             4026   5356    (0) 1407  
20781    1.4  4.1  0.2  X:23675610-  2966849 2970389 (1406007) + R1_DM           LINE/R1                1   3677 (1679) 1412  
 9293    1.1  4.3  0.0  X:23675610-  2970392 2971667 (1404729) + R1_DM           LINE/R1             4026   5356    (0) 1412  
18640    1.4  4.7  0.1  X:23675610-  2971701 2974898 (1401498) + R1_DM           LINE/R1                1   3346 (2010) 1413  
 4177    2.6  6.5  0.3  X:23675610-  2974878 2975807 (1400589) + R1_DM           LINE/R1             4370   5356    (0) 1413 *
 9509    2.4  4.8  1.2  X:23675610-  2975841 2977007 (1399389) + R1_DM           LINE/R1                1   1208 (4148) 1414  
  304    0.0  0.0  0.0  X:23675610-  2977006 2977039 (1399357) + R1_DM           LINE/R1             1357   1390 (3966) 1414 *
   21    0.0  0.0  0.0  X:23675610-  2977040 2977062 (1399334) + (T)n            Simple_repeat          1     23    (0) 1415  
 7066   16.6  1.1  2.0  X:23675610-  2977064 2978498 (1397898) C FW2_DM          LINE/I-Jockey        (2)   3959   2537 1416  
 3626    0.6  0.1  1.5  X:23675610-  2978499 2978937 (1397459) + STALKER4_LTR    LTR/Gypsy              1    399    (3) 1417  
17141    0.7  3.0  1.6  X:23675610-  2979074 2981326 (1395070) + STALKER4_I      LTR/Gypsy            284   2628 (3902) 1418  
 8140    0.7  0.0  0.0  X:23675610-  2981324 2982243 (1394153) + STALKER4_I      LTR/Gypsy           3052   3971 (2559) 1418 *
17020    0.3  2.6  1.2  X:23675610-  2982245 2984283 (1392113) + STALKER4_I      LTR/Gypsy            562   2628 (3902) 1419 *
30541    0.8  0.1  0.3  X:23675610-  2984281 2987764 (1388632) + STALKER4_I      LTR/Gypsy           3052   6530    (0) 1419  
 3640    0.3  0.1  1.5  X:23675610-  2987765 2988203 (1388193) + STALKER4_LTR    LTR/Gypsy              1    399    (3) 1419  
 7985   20.9  3.3  5.3  X:23675610-  2988205 2991017 (1385379) C FW2_DM          LINE/I-Jockey      (789)   2343      2 1416  
 1298    0.7  0.0  0.0  X:23675610-  2991073 2991214 (1385182) + R1_DM           LINE/R1             2973   3114 (2242) 1420  
 8436   20.4  2.2  5.2  X:23675610-  2991226 2994001 (1382395) + FW2_DM          LINE/I-Jockey          2   2343  (789) 1421  
 3378    0.9  0.1  1.8  X:23675610-  2994003 2994442 (1381954) C STALKER4_LTR    LTR/Gypsy            (3)    399      1 1422  
48524    0.8  1.0  0.6  X:23675610-  2994443 3000602 (1375794) C STALKER4_I      LTR/Gypsy            (0)   6530    284 1422  
   12    4.9  0.0  4.5  X:23675610-  3000627 3000649 (1375747) + (ATTT)n         Simple_repeat          1     22    (0) 1423  
 3446    0.4  0.1  1.5  X:23675610-  3000739 3001177 (1375219) C STALKER4_LTR    LTR/Gypsy            (3)    399      1 1424  
 6579   17.0  1.7  1.8  X:23675610-  3001178 3002604 (1373792) + FW2_DM          LINE/I-Jockey       2537   3961    (0) 1421  
   19    4.5  0.0  0.0  X:23675610-  3002605 3002627 (1373769) + (A)n            Simple_repeat          1     23    (0) 1425  
  290    0.0  0.0  0.0  X:23675610-  3002628 3002661 (1373735) C R1_DM           LINE/R1           (3966)   1390   1357 1426 *
 9436    1.0  5.0  0.8  X:23675610-  3002660 3003818 (1372578) C R1_DM           LINE/R1           (4148)   1208      1 1426  
 8852    1.2  4.3  0.0  X:23675610-  3003852 3005127 (1371269) C R1_DM           LINE/R1              (0)   5356   4026 1427  
 8635    2.3  4.2  0.5  X:23675610-  3005130 3006208 (1370188) C R1_DM           LINE/R1           (1679)   3677   2559 1427  
36123    1.0  1.5  0.0  X:23675610-  3006426 3011530 (1364866) + DMRT1B          LINE/R1                1   5183    (0) 1428  
   16    5.2  0.0  0.0  X:23675610-  3011531 3011550 (1364846) + (A)n            Simple_repeat          1     20    (0) 1429  
11139    1.1  5.3  0.2  X:23675610-  3011551 3013997 (1362399) C R1_DM           LINE/R1           (2784)   2572      1 1427  
 8875    1.1  4.3  0.0  X:23675610-  3014031 3015306 (1361090) C R1_DM           LINE/R1              (0)   5356   4026 1430  
10756    1.7  0.2  0.0  X:23675610-  3015309 3016562 (1359834) C R1_DM           LINE/R1           (1679)   3677   2421 1430  
 1763    2.3  0.0  1.9  X:23675610-  3016563 3016780 (1359616) C ACCORD2_LTR     LTR/Gypsy            (1)    214      1 1431  
  693    4.6  0.0  0.0  X:23675610-  3016781 3016865 (1359531) C ACCORD2_I       LTR/Gypsy            (6)   7206   7122 1431 *
 1051    2.1  0.0  0.0  X:23675610-  3016859 3016998 (1359398) C ACCORD2_I       LTR/Gypsy         (5438)   1774   1635 1431  
   17   15.3  0.0  0.0  X:23675610-  3016999 3017027 (1359369) + (T)n            Simple_repeat          1     29    (0) 1432  
  896    5.8  0.7  1.4  X:23675610-  3017059 3017189 (1359207) C ACCORD2_I       LTR/Gypsy         (5438)   1774   1643 1433  
   28    0.0  0.0  0.0  X:23675610-  3017190 3017216 (1359180) + (T)n            Simple_repeat          1     27    (0) 1434  
  349    0.0 14.9  2.4  X:23675610-  3017223 3017296 (1359100) C ACCORD2_I       LTR/Gypsy         (5632)   1580   1498 1433  
 2130    1.4  2.1  1.4  X:23675610-  3017369 3017653 (1358743) C ACCORD2_I       LTR/Gypsy         (5845)   1367   1081 1433  
 3915    1.1  0.0  6.5  X:23675610-  3017654 3018160 (1358236) + MICROPIA_LTR    LTR/Gypsy              1    476    (0) 1435  
32844    5.7  0.3  0.8  X:23675610-  3018161 3022657 (1353739) + MICROPIA_I      LTR/Gypsy              1   4476    (0) 1435  
 3943    0.8  0.0  6.5  X:23675610-  3022658 3023164 (1353232) + MICROPIA_LTR    LTR/Gypsy              1    476    (0) 1435  
 8807    1.5  1.1  1.3  X:23675610-  3023165 3024250 (1352146) C ACCORD2_I       LTR/Gypsy         (6128)   1084      1 1433  
 1793    1.9  0.0  1.9  X:23675610-  3024251 3024469 (1351927) C ACCORD2_LTR     LTR/Gypsy            (0)    215      1 1433  
 9135    1.0  0.6  0.2  X:23675610-  3024470 3025514 (1350882) C R1_DM           LINE/R1           (2931)   2425   1377 1430  
 8138   21.6  3.7  3.5  X:23675610-  3025524 3030152 (1346244) + FW2_DM          LINE/I-Jockey          2   4740    (0) 1436  
 7508    0.7  5.9  0.1  X:23675610-  3030158 3030813 (1345583) C R1_DM           LINE/R1           (3966)   1390    682 1437  
   79    2.6  0.0  0.0  X:23675610-  3030814 3030892 (1345504) + (GGCAGCGGT)n    Simple_repeat          1     79    (0) 1438  
 7508    0.7  5.9  0.1  X:23675610-  3030893 3031148 (1345248) C R1_DM           LINE/R1           (4675)    681    426 1437  
 2201    1.1  0.8  0.0  X:23675610-  3031148 3031411 (1344985) C R1_DM           LINE/R1           (5090)    266      1 1437 *
 6793    1.1  0.4  0.2  X:23675610-  3031445 3032241 (1344155) C R1_DM           LINE/R1              (0)   5356   4559 1439 *
 9548    1.4  6.4  0.4  X:23675610-  3032240 3034772 (1341624) C R1_DM           LINE/R1           (1270)   4086   1401 1439 *
11593    1.4  4.1  0.2  X:23675610-  3034763 3035486 (1340910) C R1_DM           LINE/R1           (3897)   1459    715 1439  
   68    2.9  0.0  0.0  X:23675610-  3035487 3035556 (1340840) + (GGCAGCGGT)n    Simple_repeat          1     70    (0) 1440  
11593    1.4  4.1  0.2  X:23675610-  3035557 3036236 (1340160) C R1_DM           LINE/R1           (4642)    714      2 1439  
 6793    1.1  0.4  0.2  X:23675610-  3036270 3037066 (1339330) C R1_DM           LINE/R1              (0)   5356   4559 1441 *
 9548    1.4  6.4  0.4  X:23675610-  3037065 3039597 (1336799) C R1_DM           LINE/R1           (1270)   4086   1401 1441 *
11593    1.4  4.1  0.2  X:23675610-  3039588 3040311 (1336085) C R1_DM           LINE/R1           (3897)   1459    715 1441  
   79    2.6  0.0  0.0  X:23675610-  3040312 3040390 (1336006) + (GGCAGCGGT)n    Simple_repeat          1     79    (0) 1442  
11593    1.4  4.1  0.2  X:23675610-  3040391 3041070 (1335326) C R1_DM           LINE/R1           (4642)    714      2 1441  
  995    1.8  0.0  0.0  X:23675610-  3041104 3041217 (1335179) C R1_DM           LINE/R1              (0)   5356   5243 1443 *
 5188    1.0  5.4  0.0  X:23675610-  3041215 3041840 (1334556) C R1_DM           LINE/R1            (290)   5066   4407 1443  
22918    2.0  3.8  0.1  X:23675610-  3041856 3044647 (1331749) C R1_DM           LINE/R1           (1069)   4287   1392 1443  
 5135    1.6  0.7  0.3  X:23675610-  3044641 3045250 (1331146) C R1_DM           LINE/R1           (4744)    612      1 1443 *
 1007    0.9  0.0  0.0  X:23675610-  3045284 3045397 (1330999) C R1_DM           LINE/R1              (0)   5356   5243 1444 *
17464    1.1  1.4  0.2  X:23675610-  3045395 3049040 (1327356) C R1_DM           LINE/R1            (290)   5066   1377 1444  
 7879   21.2  3.7  3.5  X:23675610-  3049050 3053674 (1322722) + FW2_DM          LINE/I-Jockey          2   4740    (0) 1445  
 2029    1.3  0.0  0.0  X:23675610-  3053681 3053914 (1322482) C R1_DM           LINE/R1           (3966)   1390   1157 1446  
 4677    1.8  4.4  0.0  X:23675610-  3053922 3054493 (1321903) C R1_DM           LINE/R1           (4759)    597      1 1446  
 4465    2.1  0.2  0.0  X:23675610-  3054527 3055049 (1321347) C R1_DM           LINE/R1              (0)   5356   4833 1447 *
13595    1.4  0.0  0.0  X:23675610-  3055048 3056620 (1319776) C R1_DM           LINE/R1           (1697)   3659   2087 1447  
10391    1.3  0.1  0.1  X:23675610-  3056615 3057820 (1318576) C R1_DM           LINE/R1           (3513)   1843    638 1447 *
 1413    0.0  0.6  0.0  X:23675610-  3057819 3057985 (1318411) C R1_DM           LINE/R1           (5188)    168      1 1447 *
 1007    0.9  0.0  0.0  X:23675610-  3058019 3058132 (1318264) C R1_DM           LINE/R1              (0)   5356   5243 1448 *
 5158    1.3  5.4  0.0  X:23675610-  3058130 3058755 (1317641) C R1_DM           LINE/R1            (290)   5066   4407 1448  
 2932    2.3  0.3  0.0  X:23675610-  3058771 3059119 (1317277) C R1_DM           LINE/R1           (1069)   4287   3938 1448  
 2896    0.9  0.0  0.0  X:23675610-  3059121 3059454 (1316942) C R1_DM           LINE/R1           (2159)   3197   2864 1448  
  243    3.2  0.0  0.0  X:23675610-  3059455 3059485 (1316911) + CIRCE           LTR/Gypsy           4950   4980 (1376) 1449  
 7920    2.5  1.1  3.0  X:23675610-  3059838 3061289 (1315107) + CIRCE           LTR/Gypsy           4981   6356    (0) 1449  
 7383    2.5  3.8  2.8  X:23675610-  3061290 3062250 (1314146) + CIRCE           LTR/Gypsy              1    970 (5386) 1450  
 7973    6.0  0.8  6.3  X:23675610-  3062393 3064475 (1311921) + CIRCE           LTR/Gypsy            973   2857 (3499) 1450 *
12193    0.8  0.0  0.6  X:23675610-  3064473 3065920 (1310476) + CIRCE           LTR/Gypsy           3542   4980 (1376) 1450  
 1866    1.3  1.3  0.4  X:23675610-  3066103 3066329 (1310067) C R1_DM           LINE/R1           (4027)   1329   1101 1451 *
 3586    1.6  0.5  0.7  X:23675610-  3066328 3066760 (1309636) C R1_DM           LINE/R1           (4924)    432      1 1451  
 1007    0.9  0.0  0.0  X:23675610-  3066794 3066907 (1309489) C R1_DM           LINE/R1              (0)   5356   5243 1452 *
 4265    0.4  0.4  0.0  X:23675610-  3066905 3067395 (1309001) C R1_DM           LINE/R1            (290)   5066   4574 1452 *
 5945    2.5  0.1  0.1  X:23675610-  3067393 3068102 (1308294) C R1_DM           LINE/R1           (1121)   4235   3526 1452 *
15239    0.9  0.1  0.0  X:23675610-  3068097 3069843 (1306553) C R1_DM           LINE/R1           (2231)   3125   1377 1452  
 7714   22.1  6.4  4.7  X:23675610-  3069853 3073556 (1302840) + FW2_DM          LINE/I-Jockey          2   2817  (315) 1453  
 4171   17.7  1.0  2.5  X:23675610-  3073553 3074467 (1301929) + FW2_DM          LINE/I-Jockey       3061   3961    (0) 1454 *
11569    1.7  0.9  0.2  X:23675610-  3074479 3075858 (1300538) C R1_DM           LINE/R1           (3966)   1390      1 1455  
10908    1.0  2.3  0.2  X:23675610-  3075892 3077174 (1299222) C R1_DM           LINE/R1              (0)   5356   4047 1456 *
28671    0.8  1.9  0.1  X:23675610-  3077169 3080510 (1295886) C R1_DM           LINE/R1            (851)   4505   1101 1457  
 3501    2.6  0.5  0.7  X:23675610-  3080509 3080941 (1295455) C R1_DM           LINE/R1           (4924)    432      1 1457 *
 1791    1.4  1.4  0.0  X:23675610-  3080975 3081186 (1295210) C R1_DM           LINE/R1              (0)   5356   5142 1458  
31135    1.1  0.1  0.1  X:23675610-  3081191 3084785 (1291611) C R1_DM           LINE/R1            (658)   4698   1101 1458  
 3500    2.6  0.5  0.7  X:23675610-  3084784 3085216 (1291180) C R1_DM           LINE/R1           (4924)    432      1 1458 *
10953    0.9  2.3  0.1  X:23675610-  3085250 3086530 (1289866) C R1_DM           LINE/R1              (0)   5356   4047 1459 *
11405    1.1  2.2  0.1  X:23675610-  3086525 3087867 (1288529) C R1_DM           LINE/R1            (851)   4505   3134 1460 *
14918    1.3  2.6  0.1  X:23675610-  3087854 3089641 (1286755) C R1_DM           LINE/R1           (3063)   2293    461 1460  
 9590    1.3  0.2  0.1  X:23675610-  3089640 3090754 (1285642) C R1_DM           LINE/R1           (1107)   4249   3134 1461 *
14978    1.2  2.6  0.1  X:23675610-  3090741 3092528 (1283868) C R1_DM           LINE/R1           (3063)   2293    461 1461  
 9614    1.2  0.2  0.1  X:23675610-  3092527 3093641 (1282755) C R1_DM           LINE/R1           (1107)   4249   3134 1462 *
14656    1.2  3.8  0.1  X:23675610-  3093628 3095395 (1281001) C R1_DM           LINE/R1           (3063)   2293    461 1462  
 9614    1.2  0.2  0.1  X:23675610-  3095394 3096508 (1279888) C R1_DM           LINE/R1           (1107)   4249   3134 1463 *
14978    1.2  2.6  0.1  X:23675610-  3096495 3098282 (1278114) C R1_DM           LINE/R1           (3063)   2293    461 1463  
 3258    0.5  0.0  0.0  X:23675610-  3098281 3098651 (1277745) C R1_DM           LINE/R1           (1107)   4249   3879 1464 *
 4460    1.0  0.0  0.0  X:23675610-  3098649 3099157 (1277239) C R1_DM           LINE/R1           (1714)   3642   3134 1464 *
 4824    2.2  0.9  0.2  X:23675610-  3099144 3099702 (1276694) C R1_DM           LINE/R1           (3063)   2293   1731 1464  
 3621    0.5  0.0  0.0  X:23675610-  3099703 3100126 (1276270) + Stalker2_LTR    LTR/Gypsy              1    424    (0) 1465  
11055    6.5  0.4  0.2  X:23675610-  3100133 3101715 (1274681) + Stalker2_I      LTR/Gypsy              1   1586 (5810) 1465  
37994    2.3  0.5  0.1  X:23675610-  3101915 3107142 (1269254) + Stalker2_I      LTR/Gypsy           1568   6530    (0) 1465  
 3639    0.2  0.0  0.0  X:23675610-  3107143 3107566 (1268830) + Stalker2_LTR    LTR/Gypsy              1    424    (0) 1465  
14007    1.4  3.3  0.1  X:23675610-  3107567 3109251 (1267145) C R1_DM           LINE/R1           (3617)   1739      1 1466  
19378    1.0  0.1  0.0  X:23675610-  3109285 3111505 (1264891) C R1_DM           LINE/R1              (0)   5356   3134 1467  
18700    1.4  2.7  0.4  X:23675610-  3111492 3113733 (1262663) C R1_DM           LINE/R1           (3063)   2293      1 1467 *
46414    1.2  0.1  0.2  X:23675610-  3113767 3119125 (1257271) C R1_DM           LINE/R1              (0)   5356      1 1468  
 2369    1.8  1.4  0.0  X:23675610-  3119159 3119437 (1256959) C R1_DM           LINE/R1              (0)   5356   5074 1469 *
18965    1.4  3.4  0.3  X:23675610-  3119431 3123950 (1252446) C R1_DM           LINE/R1            (693)   4663      1 1469  
  955    3.5  0.0  0.0  X:23675610-  3123984 3124097 (1252299) C R1_DM           LINE/R1              (0)   5356   5243 1470 *
 2039    1.3  0.4  0.0  X:23675610-  3124095 3124330 (1252066) C R1_DM           LINE/R1            (290)   5066   4830 1470  
 2290   14.0  0.0  0.0  X:23675610-  3124331 3124702 (1251694) + Stalker3_LTR    LTR/Gypsy              1    372    (0) 1471  
  275    8.9  0.0  4.4  X:23675610-  3124709 3124755 (1251641) + BLOOD_I         LTR/Gypsy              1     45 (7351) 1471  
 2863   17.9  2.8  1.9  X:23675610-  3124942 3125619 (1250777) + BLOOD_I         LTR/Gypsy            236    919 (6477) 1471  
 6361   30.4  3.3  2.2  X:23675610-  3125808 3128990 (1247406) + BLOOD_I         LTR/Gypsy           1456   4671 (1942) 1471  
 5116   25.3  1.0  0.7  X:23675610-  3128989 3130482 (1245914) + TABOR_I         LTR/Gypsy           4467   5965  (371) 1472 *
   39   15.4  0.0  0.0  X:23675610-  3130803 3130867 (1245529) + A-rich          Low_complexity         1     65    (0) 1473  
  300    2.5  0.0  0.0  X:23675610-  3130884 3130923 (1245473) + TABOR_I         LTR/Gypsy           6491   6530    (0) 1472  
 2225   14.8  0.0  0.0  X:23675610-  3130924 3131295 (1245101) + Stalker3_LTR    LTR/Gypsy              1    372    (0) 1472  
 6901    1.2  1.1  0.0  X:23675610-  3131296 3132094 (1244302) C R1_DM           LINE/R1            (523)   4833   4026 1474  
30583    0.8  2.3  0.5  X:23675610-  3132105 3135705 (1240691) C R1_DM           LINE/R1           (1690)   3666      1 1474  
  881    3.6  2.7  0.0  X:23675610-  3135739 3135849 (1240547) C R1_DM           LINE/R1              (0)   5356   5243 1475 *
18580    1.0  2.8  0.2  X:23675610-  3135847 3139679 (1236717) C R1_DM           LINE/R1            (290)   5066   1135 1475  
 4768    6.9  8.0  0.3  X:23675610-  3139665 3140361 (1236035) C R1_DM           LINE/R1           (4605)    751      1 1475 *
17845    1.1  1.4  0.0  X:23675610-  3140394 3144318 (1232078) C R1_DM           LINE/R1              (0)   5356   1377 1476  
 7290   22.5  7.8  4.0  X:23675610-  3144328 3147965 (1228431) + FW2_DM          LINE/I-Jockey          2   2817  (315) 1477  
 4234   18.0  0.6  2.4  X:23675610-  3147962 3148864 (1227532) + FW2_DM          LINE/I-Jockey       3061   3947   (14) 1478 *
   18    4.7  0.0  0.0  X:23675610-  3148873 3148894 (1227502) + (A)n            Simple_repeat          1     22    (0) 1479  
11957    0.9  0.2  0.3  X:23675610-  3148896 3150286 (1226110) C R1_DM           LINE/R1           (3966)   1390      1 1480  
 6776    2.0  0.1  0.2  X:23675610-  3150320 3151118 (1225278) C R1_DM           LINE/R1              (0)   5356   4559 1481 *
 9740    0.9  6.9  0.0  X:23675610-  3151117 3153630 (1222766) C R1_DM           LINE/R1           (1270)   4086   1401 1481 *
11882    1.8  2.6  0.3  X:23675610-  3153621 3155046 (1221350) C R1_DM           LINE/R1           (3897)   1459      1 1481  
 6963    1.1  0.1  0.0  X:23675610-  3155080 3155876 (1220520) C R1_DM           LINE/R1              (0)   5356   4559 1482 *
 9776    1.8  4.1  0.3  X:23675610-  3155875 3157947 (1218449) C R1_DM           LINE/R1           (1270)   4086   1763 1482  
 9345    1.4  0.2  0.3  X:23675610-  3157962 3159053 (1217343) C R1_DM           LINE/R1           (4265)   1091      1 1482  
  993    1.8  0.0  0.0  X:23675610-  3159087 3159200 (1217196) C R1_DM           LINE/R1              (0)   5356   5243 1483 *
26773    0.9  2.5  0.0  X:23675610-  3159198 3162421 (1213975) C R1_DM           LINE/R1            (290)   5066   1763 1483  
 9071    1.8  0.3  2.1  X:23675610-  3162436 3163546 (1212850) C R1_DM           LINE/R1           (4265)   1091      1 1483  
  993    1.8  0.0  0.0  X:23675610-  3163580 3163693 (1212703) C R1_DM           LINE/R1              (0)   5356   5243 1484 *
32412    1.0  3.5  0.1  X:23675610-  3163691 3167982 (1208414) C R1_DM           LINE/R1            (290)   5066    638 1484  
 1394    0.6  0.6  0.0  X:23675610-  3167981 3168147 (1208249) C R1_DM           LINE/R1           (5188)    168      1 1484 *
  938    0.9  2.7  0.0  X:23675610-  3168181 3168291 (1208105) C R1_DM           LINE/R1              (0)   5356   5243 1485 *
 7868    1.0  1.3  0.0  X:23675610-  3168289 3169200 (1207196) C R1_DM           LINE/R1            (290)   5066   4143 1485  
27275    1.2  1.5  0.1  X:23675610-  3169204 3172406 (1203990) C R1_DM           LINE/R1           (1469)   3887    638 1485  
 1394    0.6  0.6  0.0  X:23675610-  3172405 3172571 (1203825) C R1_DM           LINE/R1           (5188)    168      1 1485 *
  938    0.9  2.7  0.0  X:23675610-  3172605 3172715 (1203681) C R1_DM           LINE/R1              (0)   5356   5243 1486 *
 7868    1.0  1.3  0.0  X:23675610-  3172713 3173624 (1202772) C R1_DM           LINE/R1            (290)   5066   4143 1486  
19305    1.3  2.1  0.3  X:23675610-  3173628 3177407 (1198989) C R1_DM           LINE/R1           (1469)   3887      1 1486  
35253    1.2  0.9  0.0  X:23675610-  3177441 3181529 (1194867) C R1_DM           LINE/R1              (0)   5356   1234 1487  
 5259    0.8  0.3  0.3  X:23675610-  3181526 3182138 (1194258) C R1_DM           LINE/R1           (4743)    613      1 1487 *
 7895    0.8  3.7  0.0  X:23675610-  3182172 3183099 (1193297) C R1_DM           LINE/R1              (0)   5356   4395 1488  
19936    1.2  0.8  0.4  X:23675610-  3183101 3185440 (1190956) C R1_DM           LINE/R1            (736)   4620   2271 1489  
  415    2.0  0.0  0.0  X:23675610-  3185434 3185483 (1190913) + CIRCE           LTR/Gypsy           4931   4980 (1376) 1490 *
10932    2.7  1.0  1.7  X:23675610-  3185836 3187221 (1189175) + CIRCE           LTR/Gypsy           4981   6356    (0) 1490  
 7501    2.2  3.3  2.8  X:23675610-  3187222 3188186 (1188210) + CIRCE           LTR/Gypsy              1    970 (5386) 1491  
 2137    6.0  3.6  1.6  X:23675610-  3188329 3188635 (1187761) + CIRCE           LTR/Gypsy            973   1285 (5071) 1491 *
15723    1.2  0.6  1.1  X:23675610-  3188635 3190529 (1185867) + CIRCE           LTR/Gypsy           2155   4040 (2316) 1491  
 2803    2.3  0.0  0.8  X:23675610-  3190520 3190876 (1185520) + CIRCE           LTR/Gypsy           4627   4980 (1376) 1491 *
 5523    2.6  3.0  0.1  X:23675610-  3191059 3191746 (1184650) C R1_DM           LINE/R1           (4027)   1329    622 1489  
 4254    1.8  0.4  0.4  X:23675610-  3191760 3192267 (1184129) C R1_DM           LINE/R1           (4848)    508      1 1489  
34233    1.2  0.3  0.1  X:23675610-  3192301 3196269 (1180127) C R1_DM           LINE/R1              (0)   5356   1377 1492  
 8351   21.3  4.0  3.3  X:23675610-  3196279 3200910 (1175486) + FW2_DM          LINE/I-Jockey          2   4740    (0) 1493  
  290    0.0  0.0  0.0  X:23675610-  3200923 3200956 (1175440) C R1_DM           LINE/R1           (3966)   1390   1357 1494 *
 5742    1.3  1.4  1.7  X:23675610-  3200955 3201665 (1174731) C R1_DM           LINE/R1           (4148)   1208    500 1494  
 3383    0.2  0.5  0.5  X:23675610-  3201663 3202055 (1174341) C R1_DM           LINE/R1           (4963)    393      1 1494 *
 8257    0.6  1.4  0.1  X:23675610-  3202089 3203043 (1173353) C R1_DM           LINE/R1              (0)   5356   4390 1495  
 3409    0.8  0.0  0.2  X:23675610-  3203044 3203443 (1172953) + STALKER4_LTR    LTR/Gypsy              1    399    (3) 1496  
29491    1.0  1.6  1.1  X:23675610-  3203544 3207423 (1168973) + STALKER4_I      LTR/Gypsy            284   4240 (2290) 1497  
14262    1.6  2.3  0.2  X:23675610-  3207416 3209252 (1167144) + STALKER4_I      LTR/Gypsy           4654   6530    (0) 1497 *
 3432    0.6  0.1  1.5  X:23675610-  3209253 3209691 (1166705) + STALKER4_LTR    LTR/Gypsy              1    399    (3) 1497  
28171    1.0  1.0  0.1  X:23675610-  3209692 3212953 (1163443) C R1_DM           LINE/R1            (963)   4393   1101 1495  
 5221    1.6  0.3  0.3  X:23675610-  3212953 3213569 (1162827) C R1_DM           LINE/R1           (4739)    617      1 1495 *
  969    2.6  0.0  0.0  X:23675610-  3213603 3213716 (1162680) C R1_DM           LINE/R1              (0)   5356   5243 1498 *
29506    1.1  1.2  0.0  X:23675610-  3213714 3217147 (1159249) C R1_DM           LINE/R1            (290)   5066   1591 1498  
 4791    1.8  0.3  0.3  X:23675610-  3217147 3217714 (1158682) C R1_DM           LINE/R1           (4788)    568      1 1498 *
  969    2.6  0.0  0.0  X:23675610-  3217748 3217861 (1158535) C R1_DM           LINE/R1              (0)   5356   5243 1499 *
30178    1.1  3.8  0.1  X:23675610-  3217859 3221681 (1154715) C R1_DM           LINE/R1            (290)   5066   1101 1499  
 5264    1.1  0.3  0.3  X:23675610-  3221681 3222297 (1154099) C R1_DM           LINE/R1           (4739)    617      1 1499 *
37937    1.0  0.6  0.1  X:23675610-  3222331 3227646 (1148750) C R1_DM           LINE/R1              (0)   5356      1 1500  
18795    1.1  4.4  0.1  X:23675610-  3227680 3229971 (1146425) C R1_DM           LINE/R1              (0)   5356   2966 1501  
 1046    1.6  0.0  0.0  X:23675610-  3229971 3230092 (1146304) C R1_DM           LINE/R1           (2958)   2398   2277 1501 *
  417    2.0  0.0  0.0  X:23675610-  3230093 3230142 (1146254) + CIRCE           LTR/Gypsy           4931   4980 (1376) 1502  
 7849    3.5  0.8  2.8  X:23675610-  3230495 3231947 (1144449) + CIRCE           LTR/Gypsy           4981   6356    (0) 1502  
 7532    2.1  3.3  2.8  X:23675610-  3231948 3232912 (1143484) + CIRCE           LTR/Gypsy              1    970 (5386) 1503  
25569    3.6  1.1  3.6  X:23675610-  3233055 3237253 (1139143) + CIRCE           LTR/Gypsy            973   4980 (1376) 1503  
10444    2.2  2.9  0.8  X:23675610-  3237436 3238048 (1138348) C R1_DM           LINE/R1           (4027)   1329    715 1504  
   36    2.4  2.4  0.0  X:23675610-  3238049 3238090 (1138306) + (GGCAGCGGT)n    Simple_repeat          1     43    (0) 1505  
10444    2.2  2.9  0.8  X:23675610-  3238091 3238777 (1137619) C R1_DM           LINE/R1           (4642)    714      2 1504  
 8165    1.1  0.2  0.1  X:23675610-  3238811 3239759 (1136637) C R1_DM           LINE/R1              (0)   5356   4407 1506  
27648    1.3  0.7  0.1  X:23675610-  3239775 3243009 (1133387) C R1_DM           LINE/R1           (1069)   4287   1032 1506  
 5130    1.6  0.5  1.3  X:23675610-  3243021 3243646 (1132750) C R1_DM           LINE/R1           (4735)    621      1 1506  
 8320    0.5  0.1  0.0  X:23675610-  3243680 3244628 (1131768) C R1_DM           LINE/R1              (0)   5356   4407 1507  
21603    1.3  3.1  0.1  X:23675610-  3244644 3248806 (1127590) C R1_DM           LINE/R1           (1069)   4287      1 1507  
 8231    0.9  0.2  0.0  X:23675610-  3248840 3249787 (1126609) C R1_DM           LINE/R1              (0)   5356   4407 1508  
17575    1.1  1.7  0.0  X:23675610-  3249803 3252665 (1123731) C R1_DM           LINE/R1           (1069)   4287   1377 1508  
  728   14.9 41.1  1.9  X:23675610-  3252675 3252951 (1123445) + G_DM            LINE/I-Jockey          6    384 (4409) 1509  
 9742   15.6  0.8  1.1  X:23675610-  3252963 3255527 (1120869) + G_DM            LINE/I-Jockey          1   2478 (1868) 1510  
10486    5.8  0.1  1.6  X:23675610-  3255528 3256967 (1119429) + G_DM            LINE/I-Jockey       2928   4346    (0) 1510  
20487   11.1  2.6  1.7  X:23675610-  3256976 3260990 (1115406) + G_DM            LINE/I-Jockey          2   4346    (0) 1509  
20282   11.2  2.8  1.7  X:23675610-  3261005 3265014 (1111382) + G_DM            LINE/I-Jockey          2   4346    (0) 1511  
 7566   20.7  2.8  3.6  X:23675610-  3265029 3269114 (1107282) + FW2_DM          LINE/I-Jockey          2   4458  (282) 1512  
  338   16.0  0.7 12.5  X:23675610-  3269173 3269315 (1107081) + FW2_DM          LINE/I-Jockey       3834   3961    (0) 1512  
  287    0.0  0.0  0.0  X:23675610-  3269332 3269365 (1107031) C R1_DM           LINE/R1           (3966)   1390   1357 1513 *
 4712    1.9  1.7  0.7  X:23675610-  3269364 3269952 (1106444) C R1_DM           LINE/R1           (4148)   1208    614 1513  
 3473    0.7  0.5  0.5  X:23675610-  3269969 3270377 (1106019) C R1_DM           LINE/R1           (4947)    409      1 1513  
  988    1.8  0.0  0.0  X:23675610-  3270411 3270524 (1105872) C R1_DM           LINE/R1              (0)   5356   5243 1514 *
 5377    1.5  4.0  0.0  X:23675610-  3270522 3271172 (1105224) C R1_DM           LINE/R1            (290)   5066   4390 1514  
 3470    0.4  0.1  1.5  X:23675610-  3271173 3271611 (1104785) + STALKER4_LTR    LTR/Gypsy              1    399    (3) 1515  
 4167    2.7  7.5  2.8  X:23675610-  3271748 3272577 (1103819) + STALKER4_I      LTR/Gypsy            284   1211 (5319) 1516  
 2448    2.4  0.3  0.0  X:23675610-  3272578 3272874 (1103522) + Invader3_LTR    LTR/Gypsy              1    298    (0) 1517  
40193    0.5  0.0  0.8  X:23675610-  3272875 3277536 (1098860) + Invader3_I      LTR/Gypsy              1   4626  (262) 1517  
 3784    0.5  0.0  0.0  X:23675610-  3277537 3277964 (1098432) + ROO_LTR         LTR/Pao                1    428    (0) 1518  
34064    0.5 15.7  0.0  X:23675610-  3277965 3278599 (1097797) + ROO_I           LTR/Pao                1    725 (7531) 1518  
   45   12.9  0.0  0.0  X:23675610-  3278600 3278685 (1097711) + (CAG)n          Simple_repeat          1     86    (0) 1519  
48273    1.3  0.2  0.0  X:23675610-  3278686 3286203 (1090193) + ROO_I           LTR/Pao              726   8256    (0) 1518  
 3984    0.2  0.0  0.0  X:23675610-  3286204 3286631 (1089765) + ROO_LTR         LTR/Pao                1    428    (0) 1518  
 2294    0.4  0.0  0.0  X:23675610-  3286632 3286898 (1089498) + Invader3_I      LTR/Gypsy           4622   4888    (0) 1517  
 2574    2.4  0.3  0.0  X:23675610-  3286899 3287195 (1089201) + Invader3_LTR    LTR/Gypsy              1    298    (0) 1517  
26598    0.6  0.6  0.1  X:23675610-  3287196 3290213 (1086183) + STALKER4_I      LTR/Gypsy           1208   4240 (2290) 1516  
15959    0.9  0.9  0.1  X:23675610-  3290206 3292066 (1084330) + STALKER4_I      LTR/Gypsy           4654   6530    (0) 1516 *
 3575    1.1  0.1  1.5  X:23675610-  3292067 3292505 (1083891) + STALKER4_LTR    LTR/Gypsy              1    399    (3) 1516  
26297    1.2  2.5  0.0  X:23675610-  3292506 3295517 (1080879) C R1_DM           LINE/R1            (963)   4393   1309 1514  
 9851    1.0  1.0  0.3  X:23675610-  3295517 3296621 (1079775) C R1_DM           LINE/R1           (4243)   1113      1 1514 *
37825    1.0  0.1  0.0  X:23675610-  3296655 3300786 (1075610) C R1_DM           LINE/R1              (0)   5356   1224 1520  
 6329    1.5  1.7  0.3  X:23675610-  3300783 3301505 (1074891) C R1_DM           LINE/R1           (4623)    733      1 1520 *
 1020    2.6  0.0  0.0  X:23675610-  3301539 3301652 (1074744) C R1_DM           LINE/R1              (0)   5356   5243 1521 *
34876    1.0  0.3  0.0  X:23675610-  3301650 3305482 (1070914) C R1_DM           LINE/R1            (290)   5066   1224 1521  
 6348    1.5  1.7  0.3  X:23675610-  3305479 3306201 (1070195) C R1_DM           LINE/R1           (4623)    733      1 1521 *
37444    1.3  0.3  0.0  X:23675610-  3306235 3310357 (1066039) C R1_DM           LINE/R1              (0)   5356   1224 1522  
 6329    1.5  1.7  0.3  X:23675610-  3310354 3311076 (1065320) C R1_DM           LINE/R1           (4623)    733      1 1522 *
 1020    2.6  0.0  0.0  X:23675610-  3311110 3311223 (1065173) C R1_DM           LINE/R1              (0)   5356   5243 1523 *
34876    1.0  0.3  0.0  X:23675610-  3311221 3315053 (1061343) C R1_DM           LINE/R1            (290)   5066   1224 1523  
 6348    1.5  1.7  0.3  X:23675610-  3315050 3315772 (1060624) C R1_DM           LINE/R1           (4623)    733      1 1523 *
22120    1.1  3.1  0.0  X:23675610-  3315806 3319643 (1056753) C R1_DM           LINE/R1              (0)   5356   1401 1524  
 1637    2.2  0.5  0.0  X:23675610-  3319634 3319818 (1056578) C R1_DM           LINE/R1           (3897)   1459   1274 1525 *
 2201    0.8  0.0  0.0  X:23675610-  3319816 3320053 (1056343) C 28s-rRNA_Dmel   rRNA              (1084)   2885   2648 1526 *
15032    0.9  0.0  0.0  X:23675610-  3320050 3321675 (1054721) C R2_DM           LINE/R2              (7)   3600   1975 1527 *
24477    0.1  0.0  0.0  X:23675610-  3321672 3324322 (1052074) C 28s-rRNA_Dmel   rRNA              (1318)   2651      1 1526  
 2874    0.3  0.0  0.0  X:23675610-  3324323 3324684 (1051712) C ITS2-rRNA_Dmel  rRNA                 (0)    385     24 1528 *
12820    0.2  0.0  0.0  X:23675610-  3324683 3326052 (1050344) C 18s-rRNA_Dmel   rRNA               (625)   1370      1 1529  
 7235    0.1  0.0  0.0  X:23675610-  3326053 3326916 (1049480) C ETS-rRNA_Dmel   rRNA                 (0)    864      1 1530  
 2004    4.3  0.8  3.2  X:23675610-  3326910 3327324 (1049072) C 240_Repeat_rRNA Satellite            (0)    731    260 1531 *
  918    0.9  2.8  0.0  X:23675610-  3327325 3327433 (1048963) C 329_Repeat_rRNA Satellite          (178)    151     40 1532  
 2004    4.3  0.8  3.2  X:23675610-  3327434 3327659 (1048737) C 240_Repeat_rRNA Satellite            (0)    259      1 1531 *
 2216    1.8  1.5  0.0  X:23675610-  3327496 3327768 (1048628) C 329_Repeat_rRNA Satellite           (13)    316     40 1533  
 2125    0.2  0.0  0.0  X:23675610-  3327756 3328139 (1048257) C 240_Repeat_rRNA Satellite            (0)    960    466 1534 *
  918    0.9  2.8  0.0  X:23675610-  3328140 3328248 (1048148) C 329_Repeat_rRNA Satellite          (178)    151     40 1535  
 2125    0.2  0.0  0.0  X:23675610-  3328249 3328379 (1048017) C 240_Repeat_rRNA Satellite          (495)    465    298 1534  
  918    0.9  2.8  0.0  X:23675610-  3328380 3328488 (1047908) C 329_Repeat_rRNA Satellite          (178)    151     40 1536  
 2125    0.2  0.0  0.0  X:23675610-  3328489 3328715 (1047681) C 240_Repeat_rRNA Satellite            (0)    297      1 1534 *
 2857    2.9  1.6  1.4  X:23675610-  3328551 3328845 (1047551) C 329_Repeat_rRNA Satellite           (13)   1078    772 1537  
  246    0.0  0.0  4.8  X:23675610-  3328846 3328889 (1047507) C 92_Repeat_rRNA  Satellite            (0)     92     51 1538  
 2857    2.9  1.6  1.4  X:23675610-  3328890 3329627 (1046769) C 329_Repeat_rRNA Satellite           (13)    771      1 1537  
  667    1.2  5.0  3.5  X:23675610-  3329607 3329652 (1046744) C 92_Repeat_rRNA  Satellite            (0)    183    117 1539 *
  264   19.6  0.0  2.0  X:23675610-  3329653 3329704 (1046692) C 28s-rRNA_Dmel   rRNA              (1279)   2690   2640 1540 *
  351    4.7  0.0  0.0  X:23675610-  3329668 3329710 (1046686) C 329_Repeat_rRNA Satellite          (286)     43      1 1541  
  667    1.2  5.0  3.5  X:23675610-  3329711 3329787 (1046609) C 92_Repeat_rRNA  Satellite            (0)    116      1 1539  
11790    0.2  0.0  0.0  X:23675610-  3329804 3331063 (1045333) C 28s-rRNA_Dmel   rRNA                 (0)   3969   2710 1542 *
47925    2.0  0.1  0.0  X:23675610-  3331062 3336415 (1039981) C R1_DM           LINE/R1              (0)   5356      1 1543  
  481    3.5  0.0  0.0  X:23675610-  3336416 3336466 (1039930) C 28s-rRNA_Dmel   rRNA              (1267)   2702   2652 1542  
   31    0.0  0.0  0.0  X:23675610-  3336467 3336495 (1039901) + (T)n            Simple_repeat          1     29    (0) 1544  
11147    0.8  3.5  0.0  X:23675610-  3336497 3337782 (1038614) C R2_DM           LINE/R2             (20)   3587   2257 1545 *
23371    0.0  0.0  0.0  X:23675610-  3337781 3340427 (1035969) C 28s-rRNA_Dmel   rRNA              (1322)   2647      1 1542  
 2977    0.0  0.0  0.0  X:23675610-  3340428 3340812 (1035584) C ITS2-rRNA_Dmel  rRNA                 (0)    385      1 1546  
  245    0.0  0.0  0.0  X:23675610-  3340813 3340842 (1035554) C 2s-rRNA_Dmel    rRNA                 (0)     30      1 1547  
 1080    0.0  0.0  0.0  X:23675610-  3340871 3340993 (1035403) C 5.8s-rRNA_Dmel  rRNA                 (0)    123      1 1548  
 5997    0.1  0.0  0.0  X:23675610-  3340994 3341719 (1034677) C ITS1-rRNA_Dmel  rRNA                 (0)    726      1 1549  
17541    0.1  0.0  0.0  X:23675610-  3341720 3343714 (1032682) C 18s-rRNA_Dmel   rRNA                 (0)   1995      1 1550  
 6944    0.0  0.0  0.0  X:23675610-  3343715 3344578 (1031818) C ETS-rRNA_Dmel   rRNA                 (0)    864      1 1551  
 1901    4.2  0.8  3.2  X:23675610-  3344572 3344986 (1031410) C 240_Repeat_rRNA Satellite            (0)    731    260 1552 *
  868    0.9  2.8  0.0  X:23675610-  3344987 3345095 (1031301) C 329_Repeat_rRNA Satellite          (178)    151     40 1553  
 1901    4.2  0.8  3.2  X:23675610-  3345096 3345321 (1031075) C 240_Repeat_rRNA Satellite            (0)    259      1 1552 *
 2105    1.8  1.5  0.0  X:23675610-  3345158 3345430 (1030966) C 329_Repeat_rRNA Satellite           (13)    316     40 1554  
 2019    0.3  0.1  0.0  X:23675610-  3345418 3345801 (1030595) C 240_Repeat_rRNA Satellite            (0)    720    270 1555 *
  868    0.9  2.8  0.0  X:23675610-  3345802 3345910 (1030486) C 329_Repeat_rRNA Satellite          (178)    151     40 1556  
 2019    0.3  0.1  0.0  X:23675610-  3345911 3346137 (1030259) C 240_Repeat_rRNA Satellite            (0)    269      1 1555 *
 2705    3.1  1.6  1.4  X:23675610-  3345973 3346267 (1030129) C 329_Repeat_rRNA Satellite           (13)   1078    772 1557  
  240    0.0  0.0  4.8  X:23675610-  3346268 3346311 (1030085) C 92_Repeat_rRNA  Satellite            (0)     92     51 1558  
 2705    3.1  1.6  1.4  X:23675610-  3346312 3347049 (1029347) C 329_Repeat_rRNA Satellite           (13)    771      1 1557  
  767    0.5  4.0  3.1  X:23675610-  3347029 3347089 (1029307) C 92_Repeat_rRNA  Satellite            (0)    459    364 1559 *
  332    4.7  0.0  0.0  X:23675610-  3347090 3347132 (1029264) C 329_Repeat_rRNA Satellite          (286)     43      1 1560  
  767    0.5  4.0  3.1  X:23675610-  3347133 3347181 (1029215) C 92_Repeat_rRNA  Satellite           (96)    363    287 1559  
  332    4.7  0.0  0.0  X:23675610-  3347182 3347224 (1029172) C 329_Repeat_rRNA Satellite          (286)     43      1 1561  
  767    0.5  4.0  3.1  X:23675610-  3347225 3347273 (1029123) C 92_Repeat_rRNA  Satellite          (173)    286    210 1559  
  332    4.7  0.0  0.0  X:23675610-  3347274 3347316 (1029080) C 329_Repeat_rRNA Satellite          (286)     43      1 1562  
  767    0.5  4.0  3.1  X:23675610-  3347317 3347364 (1029032) C 92_Repeat_rRNA  Satellite          (250)    209    135 1559  
  332    4.7  0.0  0.0  X:23675610-  3347365 3347407 (1028989) C 329_Repeat_rRNA Satellite          (286)     43      1 1563  
  767    0.5  4.0  3.1  X:23675610-  3347408 3347484 (1028912) C 92_Repeat_rRNA  Satellite            (0)    134      1 1559  
11058    0.2  0.0  0.0  X:23675610-  3347501 3348760 (1027636) C 28s-rRNA_Dmel   rRNA                 (0)   3969   2710 1564 *
44278    2.1  0.1  0.1  X:23675610-  3348759 3354113 (1022283) C R1_DM           LINE/R1              (0)   5356      1 1565  
  450    0.0  0.0  0.0  X:23675610-  3354114 3354164 (1022232) C 28s-rRNA_Dmel   rRNA              (1267)   2702   2652 1564  
   38    0.0  0.0  0.0  X:23675610-  3354165 3354199 (1022197) + (T)n            Simple_repeat          1     35    (0) 1566  
11550    0.7  0.0  0.0  X:23675610-  3354200 3355528 (1020868) C R2_DM           LINE/R2             (22)   3585   2257 1567 *
23053    0.1  0.0  0.0  X:23675610-  3355527 3358173 (1018223) C 28s-rRNA_Dmel   rRNA              (1322)   2647      1 1564  
 2977    0.0  0.0  0.0  X:23675610-  3358174 3358558 (1017838) C ITS2-rRNA_Dmel  rRNA                 (0)    385      1 1568  
 1080    0.0  0.0  0.0  X:23675610-  3358617 3358739 (1017657) C 5.8s-rRNA_Dmel  rRNA                 (0)    123      1 1569  
 5985    0.3  0.0  0.0  X:23675610-  3358740 3359465 (1016931) C ITS1-rRNA_Dmel  rRNA                 (0)    726      1 1570  
17551    0.1  0.0  0.0  X:23675610-  3359466 3361460 (1014936) C 18s-rRNA_Dmel   rRNA                 (0)   1995      1 1571  
 6922    0.1  0.0  0.0  X:23675610-  3361461 3362324 (1014072) C ETS-rRNA_Dmel   rRNA                 (0)    864      1 1572  
 1901    4.2  0.8  3.2  X:23675610-  3362318 3362732 (1013664) C 240_Repeat_rRNA Satellite            (0)    731    260 1573 *
  868    0.9  2.8  0.0  X:23675610-  3362733 3362841 (1013555) C 329_Repeat_rRNA Satellite          (178)    151     40 1574  
 1901    4.2  0.8  3.2  X:23675610-  3362842 3363067 (1013329) C 240_Repeat_rRNA Satellite            (0)    259      1 1573 *
 2122    1.5  1.5  0.0  X:23675610-  3362904 3363176 (1013220) C 329_Repeat_rRNA Satellite           (13)    316     40 1575  
 2019    0.1  0.0  0.0  X:23675610-  3363164 3363547 (1012849) C 240_Repeat_rRNA Satellite            (0)   1200    676 1576 *
  868    0.9  2.8  0.0  X:23675610-  3363548 3363656 (1012740) C 329_Repeat_rRNA Satellite          (178)    151     40 1577  
 2019    0.1  0.0  0.0  X:23675610-  3363657 3363787 (1012609) C 240_Repeat_rRNA Satellite          (525)    675    497 1576  
  868    0.9  2.8  0.0  X:23675610-  3363788 3363896 (1012500) C 329_Repeat_rRNA Satellite          (178)    151     40 1578  
 2019    0.1  0.0  0.0  X:23675610-  3363897 3364027 (1012369) C 240_Repeat_rRNA Satellite          (704)    496    318 1576  
  868    0.9  2.8  0.0  X:23675610-  3364028 3364136 (1012260) C 329_Repeat_rRNA Satellite          (178)    151     40 1579  
 2019    0.1  0.0  0.0  X:23675610-  3364137 3364363 (1012033) C 240_Repeat_rRNA Satellite            (0)    317      1 1576 *
 2723    0.4  0.0  0.0  X:23675610-  3364199 3364493 (1011903) C 329_Repeat_rRNA Satellite           (13)    983    676 1580  
  240    0.0  0.0  4.8  X:23675610-  3364494 3364537 (1011859) C 92_Repeat_rRNA  Satellite            (0)     92     51 1581  
 2723    0.4  0.0  0.0  X:23675610-  3364538 3365181 (1011215) C 329_Repeat_rRNA Satellite           (13)    675      1 1580  
  753    0.9  4.1  1.9  X:23675610-  3365161 3365232 (1011164) C 92_Repeat_rRNA  Satellite            (0)    456    356 1582 *
  318    7.0  0.0  0.0  X:23675610-  3365233 3365275 (1011121) C 329_Repeat_rRNA Satellite          (286)     43      1 1579  
  753    0.9  4.1  1.9  X:23675610-  3365276 3365315 (1011081) C 92_Repeat_rRNA  Satellite          (101)    355    300 1582  
  332    4.7  0.0  0.0  X:23675610-  3365316 3365358 (1011038) C 329_Repeat_rRNA Satellite          (286)     43      1 1583  
  753    0.9  4.1  1.9  X:23675610-  3365359 3365398 (1010998) C 92_Repeat_rRNA  Satellite          (157)    299    244 1582  
  332    4.7  0.0  0.0  X:23675610-  3365399 3365441 (1010955) C 329_Repeat_rRNA Satellite          (286)     43      1 1584  
  753    0.9  4.1  1.9  X:23675610-  3365442 3365607 (1010789) C 92_Repeat_rRNA  Satellite            (0)    243      1 1582  
11048    0.2  0.0  0.0  X:23675610-  3365624 3366883 (1009513) C 28s-rRNA_Dmel   rRNA                 (0)   3969   2710 1585  
  886    1.0  0.0  0.0  X:23675610-  3366882 3366983 (1009413) C R1_DM           LINE/R1              (0)   5356   5255 1586 *
  650    0.0  0.0  0.0  X:23675610-  3366984 3367057 (1009339) C 28s-rRNA_Dmel   rRNA              (1244)   2725   2652 1585  
   26    0.0  0.0  0.0  X:23675610-  3367058 3367082 (1009314) + (T)n            Simple_repeat          1     25    (0) 1587  
26457    0.5  0.0  0.0  X:23675610-  3367083 3370115 (1006281) C R2_DM           LINE/R2             (22)   3585    553 1588  
22852    0.0  0.0  0.0  X:23675610-  3370113 3372735 (1003661) C 28s-rRNA_Dmel   rRNA              (1346)   2623      1 1585 *
 2941    0.0  0.0  0.5  X:23675610-  3372736 3373122 (1003274) C ITS2-rRNA_Dmel  rRNA                 (0)    385      1 1589  
 1080    0.0  0.0  0.0  X:23675610-  3373181 3373303 (1003093) C 5.8s-rRNA_Dmel  rRNA                 (0)    123      1 1590  
 5997    0.1  0.0  0.0  X:23675610-  3373304 3374029 (1002367) C ITS1-rRNA_Dmel  rRNA                 (0)    726      1 1591  
17521    0.1  0.0  0.0  X:23675610-  3374036 3376025 (1000371) C 18s-rRNA_Dmel   rRNA                 (5)   1990      1 1592  
 6904    0.2  0.0  0.0  X:23675610-  3376026 3376889  (999507) C ETS-rRNA_Dmel   rRNA                 (0)    864      1 1593  
 1901    4.2  0.8  3.2  X:23675610-  3376883 3377297  (999099) C 240_Repeat_rRNA Satellite            (0)    731    260 1594 *
  868    0.9  2.8  0.0  X:23675610-  3377298 3377406  (998990) C 329_Repeat_rRNA Satellite          (178)    151     40 1595  
 1901    4.2  0.8  3.2  X:23675610-  3377407 3377632  (998764) C 240_Repeat_rRNA Satellite            (0)    259      1 1594 *
 2122    1.5  1.5  0.0  X:23675610-  3377469 3377741  (998655) C 329_Repeat_rRNA Satellite           (13)    316     40 1596  
 2019    0.2  0.0  0.0  X:23675610-  3377729 3378112  (998284) C 240_Repeat_rRNA Satellite            (0)   1200    676 1597 *
  868    0.9  2.8  0.0  X:23675610-  3378113 3378221  (998175) C 329_Repeat_rRNA Satellite          (178)    151     40 1598  
 2019    0.2  0.0  0.0  X:23675610-  3378222 3378352  (998044) C 240_Repeat_rRNA Satellite          (525)    675    497 1597  
  868    0.9  2.8  0.0  X:23675610-  3378353 3378461  (997935) C 329_Repeat_rRNA Satellite          (178)    151     40 1599  
 2019    0.2  0.0  0.0  X:23675610-  3378462 3378592  (997804) C 240_Repeat_rRNA Satellite          (704)    496    318 1597  
  868    0.9  2.8  0.0  X:23675610-  3378593 3378701  (997695) C 329_Repeat_rRNA Satellite          (178)    151     40 1600  
 2019    0.2  0.0  0.0  X:23675610-  3378702 3378928  (997468) C 240_Repeat_rRNA Satellite            (0)    317      1 1597 *
 2712    0.5  0.0  0.0  X:23675610-  3378764 3379737  (996659) C 329_Repeat_rRNA Satellite           (13)    974      1 1601  
  767    1.1  2.5  2.3  X:23675610-  3379717 3379788  (996608) C 92_Repeat_rRNA  Satellite            (0)    367    259 1602 *
  311    7.0  0.0  0.0  X:23675610-  3379789 3379831  (996565) C 329_Repeat_rRNA Satellite          (286)     43      1 1600  
  767    1.1  2.5  2.3  X:23675610-  3379832 3379871  (996525) C 92_Repeat_rRNA  Satellite          (109)    258    199 1602  
  332    4.7  0.0  0.0  X:23675610-  3379872 3379914  (996482) C 329_Repeat_rRNA Satellite          (286)     43      1 1603  
  767    1.1  2.5  2.3  X:23675610-  3379915 3379963  (996433) C 92_Repeat_rRNA  Satellite          (169)    198    125 1602  
  332    4.7  0.0  0.0  X:23675610-  3379964 3380006  (996390) C 329_Repeat_rRNA Satellite          (286)     43      1 1604  
  767    1.1  2.5  2.3  X:23675610-  3380007 3380083  (996313) C 92_Repeat_rRNA  Satellite            (0)    124      1 1602  
11083    0.1  0.0  0.0  X:23675610-  3380100 3381359  (995037) C 28s-rRNA_Dmel   rRNA                 (0)   3969   2710 1605 *
44316    2.0  0.1  0.1  X:23675610-  3381358 3386712  (989684) C R1_DM           LINE/R1              (0)   5356      1 1606  
23580    0.0  0.0  0.0  X:23675610-  3386713 3389414  (986982) C 28s-rRNA_Dmel   rRNA              (1267)   2702      1 1605  
 2977    0.0  0.0  0.0  X:23675610-  3389415 3389799  (986597) C ITS2-rRNA_Dmel  rRNA                 (0)    385      1 1607  
  245    0.0  0.0  0.0  X:23675610-  3389800 3389829  (986567) C 2s-rRNA_Dmel    rRNA                 (0)     30      1 1608  
 1080    0.0  0.0  0.0  X:23675610-  3389858 3389980  (986416) C 5.8s-rRNA_Dmel  rRNA                 (0)    123      1 1609  
 6008    0.0  0.0  0.0  X:23675610-  3389981 3390706  (985690) C ITS1-rRNA_Dmel  rRNA                 (0)    726      1 1610  
17565    0.1  0.0  0.0  X:23675610-  3390707 3392701  (983695) C 18s-rRNA_Dmel   rRNA                 (0)   1995      1 1611  
 6944    0.0  0.0  0.0  X:23675610-  3392702 3393565  (982831) C ETS-rRNA_Dmel   rRNA                 (0)    864      1 1612  
 2019    1.9  0.4  1.1  X:23675610-  3393559 3393973  (982423) C 240_Repeat_rRNA Satellite            (0)   2171   1544 1613 *
  868    0.9  2.8  0.0  X:23675610-  3393974 3394082  (982314) C 329_Repeat_rRNA Satellite          (178)    151     40 1614  
 2019    1.9  0.4  1.1  X:23675610-  3394083 3394212  (982184) C 240_Repeat_rRNA Satellite          (628)   1543   1348 1613  
  868    0.9  2.8  0.0  X:23675610-  3394213 3394321  (982075) C 329_Repeat_rRNA Satellite          (178)    151     40 1615  
 2019    1.9  0.4  1.1  X:23675610-  3394322 3394451  (981945) C 240_Repeat_rRNA Satellite          (824)   1347   1152 1613  
  868    0.9  2.8  0.0  X:23675610-  3394452 3394560  (981836) C 329_Repeat_rRNA Satellite          (178)    151     40 1616  
 2019    1.9  0.4  1.1  X:23675610-  3394561 3394690  (981706) C 240_Repeat_rRNA Satellite         (1020)   1151    956 1613  
  868    0.9  2.8  0.0  X:23675610-  3394691 3394799  (981597) C 329_Repeat_rRNA Satellite          (178)    151     40 1617  
 2019    1.9  0.4  1.1  X:23675610-  3394800 3394930  (981466) C 240_Repeat_rRNA Satellite         (1216)    955    758 1613  
  868    0.9  2.8  0.0  X:23675610-  3394931 3395039  (981357) C 329_Repeat_rRNA Satellite          (178)    151     40 1618  
 2019    1.9  0.4  1.1  X:23675610-  3395040 3395170  (981226) C 240_Repeat_rRNA Satellite         (1414)    757    560 1613  
  868    0.9  2.8  0.0  X:23675610-  3395171 3395279  (981117) C 329_Repeat_rRNA Satellite          (178)    151     40 1619  
 2019    1.9  0.4  1.1  X:23675610-  3395280 3395410  (980986) C 240_Repeat_rRNA Satellite         (1612)    559    362 1613  
  868    0.9  2.8  0.0  X:23675610-  3395411 3395519  (980877) C 329_Repeat_rRNA Satellite          (178)    151     40 1620  
 2019    1.9  0.4  1.1  X:23675610-  3395520 3395746  (980650) C 240_Repeat_rRNA Satellite            (0)    361      1 1613 *
 2723    0.4  0.1  0.0  X:23675610-  3395582 3395971  (980425) C 329_Repeat_rRNA Satellite           (13)   1407   1006 1621  
  240    0.0  0.0  4.8  X:23675610-  3395972 3396015  (980381) C 92_Repeat_rRNA  Satellite            (0)     92     51 1622  
 2723    0.4  0.1  0.0  X:23675610-  3396016 3396988  (979408) C 329_Repeat_rRNA Satellite           (13)   1005      1 1621  
  767    0.7  1.9  2.3  X:23675610-  3396968 3397039  (979357) C 92_Repeat_rRNA  Satellite            (0)    459    348 1623 *
  318    7.0  0.0  0.0  X:23675610-  3397040 3397082  (979314) C 329_Repeat_rRNA Satellite          (286)     43      1 1624  
  767    0.7  1.9  2.3  X:23675610-  3397083 3397122  (979274) C 92_Repeat_rRNA  Satellite          (112)    347    286 1623  
  332    4.7  0.0  0.0  X:23675610-  3397123 3397165  (979231) C 329_Repeat_rRNA Satellite          (286)     43      1 1625  
  767    0.7  1.9  2.3  X:23675610-  3397166 3397214  (979182) C 92_Repeat_rRNA  Satellite          (174)    285    210 1623  
  332    4.7  0.0  0.0  X:23675610-  3397215 3397257  (979139) C 329_Repeat_rRNA Satellite          (286)     43      1 1626  
  767    0.7  1.9  2.3  X:23675610-  3397258 3397306  (979090) C 92_Repeat_rRNA  Satellite          (250)    209    134 1623  
  332    4.7  0.0  0.0  X:23675610-  3397307 3397349  (979047) C 329_Repeat_rRNA Satellite          (286)     43      1 1627  
  767    0.7  1.9  2.3  X:23675610-  3397350 3397428  (978968) C 92_Repeat_rRNA  Satellite            (0)    133      1 1623  
11083    0.1  0.0  0.0  X:23675610-  3397445 3398704  (977692) C 28s-rRNA_Dmel   rRNA                 (0)   3969   2710 1628  
 4253    1.0  0.0  0.0  X:23675610-  3398703 3399202  (977194) C R1_DM           LINE/R1              (0)   5356   4857 1629 *
23749    0.0  0.0  0.0  X:23675610-  3399201 3401923  (974473) C 28s-rRNA_Dmel   rRNA              (1246)   2723      1 1628  
 2977    0.0  0.0  0.0  X:23675610-  3401924 3402308  (974088) C ITS2-rRNA_Dmel  rRNA                 (0)    385      1 1630  
  245    0.0  0.0  0.0  X:23675610-  3402309 3402338  (974058) C 2s-rRNA_Dmel    rRNA                 (0)     30      1 1631  
 1080    0.0  0.0  0.0  X:23675610-  3402367 3402489  (973907) C 5.8s-rRNA_Dmel  rRNA                 (0)    123      1 1632  
 6008    0.0  0.0  0.0  X:23675610-  3402490 3403215  (973181) C ITS1-rRNA_Dmel  rRNA                 (0)    726      1 1633  
17565    0.1  0.0  0.0  X:23675610-  3403216 3405210  (971186) C 18s-rRNA_Dmel   rRNA                 (0)   1995      1 1634  
 6944    0.0  0.0  0.0  X:23675610-  3405211 3406074  (970322) C ETS-rRNA_Dmel   rRNA                 (0)    864      1 1635  
 2019    1.5  0.3  0.9  X:23675610-  3406068 3406482  (969914) C 240_Repeat_rRNA Satellite            (0)   2651   2005 1636 *
  868    0.9  2.8  0.0  X:23675610-  3406483 3406591  (969805) C 329_Repeat_rRNA Satellite          (178)    151     40 1637  
 2019    1.5  0.3  0.9  X:23675610-  3406592 3406721  (969675) C 240_Repeat_rRNA Satellite          (647)   2004   1803 1636  
  868    0.9  2.8  0.0  X:23675610-  3406722 3406830  (969566) C 329_Repeat_rRNA Satellite          (178)    151     40 1638  
 2019    1.5  0.3  0.9  X:23675610-  3406831 3406960  (969436) C 240_Repeat_rRNA Satellite          (849)   1802   1601 1636  
  868    0.9  2.8  0.0  X:23675610-  3406961 3407069  (969327) C 329_Repeat_rRNA Satellite          (178)    151     40 1639  
 2019    1.5  0.3  0.9  X:23675610-  3407070 3407200  (969196) C 240_Repeat_rRNA Satellite         (1051)   1600   1397 1636  
  868    0.9  2.8  0.0  X:23675610-  3407201 3407309  (969087) C 329_Repeat_rRNA Satellite          (178)    151     40 1640  
 2019    1.5  0.3  0.9  X:23675610-  3407310 3407440  (968956) C 240_Repeat_rRNA Satellite         (1255)   1396   1193 1636  
  868    0.9  2.8  0.0  X:23675610-  3407441 3407549  (968847) C 329_Repeat_rRNA Satellite          (178)    151     40 1641  
 2019    1.5  0.3  0.9  X:23675610-  3407550 3407680  (968716) C 240_Repeat_rRNA Satellite         (1459)   1192    989 1636  
  846    1.8  2.8  0.0  X:23675610-  3407681 3407789  (968607) C 329_Repeat_rRNA Satellite          (178)    151     40 1642  
 2019    1.5  0.3  0.9  X:23675610-  3407790 3407920  (968476) C 240_Repeat_rRNA Satellite         (1663)    988    785 1636  
  868    0.9  2.8  0.0  X:23675610-  3407921 3408029  (968367) C 329_Repeat_rRNA Satellite          (178)    151     40 1643  
 2019    1.5  0.3  0.9  X:23675610-  3408030 3408160  (968236) C 240_Repeat_rRNA Satellite         (1867)    784    581 1636  
  868    0.9  2.8  0.0  X:23675610-  3408161 3408269  (968127) C 329_Repeat_rRNA Satellite          (178)    151     40 1644  
 2019    1.5  0.3  0.9  X:23675610-  3408270 3408400  (967996) C 240_Repeat_rRNA Satellite         (2071)    580    377 1636  
  868    0.9  2.8  0.0  X:23675610-  3408401 3408509  (967887) C 329_Repeat_rRNA Satellite          (178)    151     40 1645  
 2019    1.5  0.3  0.9  X:23675610-  3408510 3408736  (967660) C 240_Repeat_rRNA Satellite            (0)    376      1 1636 *
 2723    0.3  0.1  0.0  X:23675610-  3408572 3408961  (967435) C 329_Repeat_rRNA Satellite           (13)   1745   1336 1646  
  240    0.0  0.0  4.8  X:23675610-  3408962 3409005  (967391) C 92_Repeat_rRNA  Satellite            (0)     92     51 1647  
 2723    0.3  0.1  0.0  X:23675610-  3409006 3409299  (967097) C 329_Repeat_rRNA Satellite          (423)   1335   1027 1646  
  240    0.0  0.0  4.8  X:23675610-  3409300 3409343  (967053) C 92_Repeat_rRNA  Satellite            (0)     92     51 1648  
 2723    0.3  0.1  0.0  X:23675610-  3409344 3410316  (966080) C 329_Repeat_rRNA Satellite           (13)   1026      1 1646  
  767    0.7  1.9  2.3  X:23675610-  3410296 3410367  (966029) C 92_Repeat_rRNA  Satellite            (0)    459    348 1649 *
  318    7.0  0.0  0.0  X:23675610-  3410368 3410410  (965986) C 329_Repeat_rRNA Satellite          (286)     43      1 1650  
  767    0.7  1.9  2.3  X:23675610-  3410411 3410450  (965946) C 92_Repeat_rRNA  Satellite          (112)    347    286 1649  
  332    4.7  0.0  0.0  X:23675610-  3410451 3410493  (965903) C 329_Repeat_rRNA Satellite          (286)     43      1 1651  
  767    0.7  1.9  2.3  X:23675610-  3410494 3410542  (965854) C 92_Repeat_rRNA  Satellite          (174)    285    210 1649  
  332    4.7  0.0  0.0  X:23675610-  3410543 3410585  (965811) C 329_Repeat_rRNA Satellite          (286)     43      1 1652  
  767    0.7  1.9  2.3  X:23675610-  3410586 3410634  (965762) C 92_Repeat_rRNA  Satellite          (250)    209    134 1649  
  332    4.7  0.0  0.0  X:23675610-  3410635 3410677  (965719) C 329_Repeat_rRNA Satellite          (286)     43      1 1653  
  767    0.7  1.9  2.3  X:23675610-  3410678 3410756  (965640) C 92_Repeat_rRNA  Satellite            (0)    133      1 1649  
11083    0.1  0.0  0.0  X:23675610-  3410773 3412032  (964364) C 28s-rRNA_Dmel   rRNA                 (0)   3969   2710 1654  
10164    1.3  0.0  0.0  X:23675610-  3412031 3413227  (963169) C R1_DM           LINE/R1              (0)   5356   4160 1655 *
44310    1.9  0.1  0.1  X:23675610-  3413239 3418598  (957798) C R1_DM           LINE/R1              (0)   5356      1 1656  
23539    0.1  0.0  0.0  X:23675610-  3418599 3421300  (955096) C 28s-rRNA_Dmel   rRNA              (1267)   2702      1 1654  
 2977    0.0  0.0  0.0  X:23675610-  3421301 3421685  (954711) C ITS2-rRNA_Dmel  rRNA                 (0)    385      1 1657  
  245    0.0  0.0  0.0  X:23675610-  3421686 3421715  (954681) C 2s-rRNA_Dmel    rRNA                 (0)     30      1 1658  
 1080    0.0  0.0  0.0  X:23675610-  3421744 3421866  (954530) C 5.8s-rRNA_Dmel  rRNA                 (0)    123      1 1659  
 6008    0.0  0.0  0.0  X:23675610-  3421867 3422592  (953804) C ITS1-rRNA_Dmel  rRNA                 (0)    726      1 1660  
  878    0.0  0.0  0.0  X:23675610-  3422593 3422693  (953703) C 18s-rRNA_Dmel   rRNA                 (0)   1995   1895 1661  
  765    0.0  0.0  0.0  X:23675610-  3422694 3422781  (953615) C 5.8s-rRNA_Dmel  rRNA                (35)     88      1 1662  
 6008    0.0  0.0  0.0  X:23675610-  3422782 3423507  (952889) C ITS1-rRNA_Dmel  rRNA                 (0)    726      1 1663  
17565    0.1  0.0  0.0  X:23675610-  3423508 3425502  (950894) C 18s-rRNA_Dmel   rRNA                 (0)   1995      1 1664  
 6944    0.0  0.0  0.0  X:23675610-  3425503 3426366  (950030) C ETS-rRNA_Dmel   rRNA                 (0)    864      1 1665  
 2019    2.1  0.4  1.2  X:23675610-  3426360 3426774  (949622) C 240_Repeat_rRNA Satellite            (0)   1931   1317 1666 *
  868    0.9  2.8  0.0  X:23675610-  3426775 3426883  (949513) C 329_Repeat_rRNA Satellite          (178)    151     40 1667  
 2019    2.1  0.4  1.2  X:23675610-  3426884 3427013  (949383) C 240_Repeat_rRNA Satellite          (615)   1316   1125 1666  
  868    0.9  2.8  0.0  X:23675610-  3427014 3427122  (949274) C 329_Repeat_rRNA Satellite          (178)    151     40 1668  
 2019    2.1  0.4  1.2  X:23675610-  3427123 3427252  (949144) C 240_Repeat_rRNA Satellite          (807)   1124    933 1666  
  868    0.9  2.8  0.0  X:23675610-  3427253 3427361  (949035) C 329_Repeat_rRNA Satellite          (178)    151     40 1669  
 2019    2.1  0.4  1.2  X:23675610-  3427362 3427491  (948905) C 240_Repeat_rRNA Satellite          (999)    932    741 1666  
  868    0.9  2.8  0.0  X:23675610-  3427492 3427600  (948796) C 329_Repeat_rRNA Satellite          (178)    151     40 1670  
 2019    2.1  0.4  1.2  X:23675610-  3427601 3427731  (948665) C 240_Repeat_rRNA Satellite         (1191)    740    547 1666  
  868    0.9  2.8  0.0  X:23675610-  3427732 3427840  (948556) C 329_Repeat_rRNA Satellite          (178)    151     40 1671  
 2019    2.1  0.4  1.2  X:23675610-  3427841 3427971  (948425) C 240_Repeat_rRNA Satellite         (1385)    546    353 1666  
  868    0.9  2.8  0.0  X:23675610-  3427972 3428080  (948316) C 329_Repeat_rRNA Satellite          (178)    151     40 1672  
 2019    2.1  0.4  1.2  X:23675610-  3428081 3428307  (948089) C 240_Repeat_rRNA Satellite            (0)    352      1 1666 *
 2320    0.5  0.6  0.0  X:23675610-  3428143 3428532  (947864) C 329_Repeat_rRNA Satellite           (13)    710    295 1673  
  240    0.0  0.0  4.8  X:23675610-  3428533 3428576  (947820) C 92_Repeat_rRNA  Satellite            (0)     92     51 1674  
 2320    0.5  0.6  0.0  X:23675610-  3428577 3428849  (947547) C 329_Repeat_rRNA Satellite           (13)    294      1 1673  
 2019    0.2  0.1  0.0  X:23675610-  3428837 3429220  (947176) C 240_Repeat_rRNA Satellite            (0)    720    270 1675 *
  868    0.9  2.8  0.0  X:23675610-  3429221 3429329  (947067) C 329_Repeat_rRNA Satellite          (178)    151     40 1676  
 2019    0.2  0.1  0.0  X:23675610-  3429330 3429556  (946840) C 240_Repeat_rRNA Satellite            (0)    269      1 1675 *
 2723    2.6  1.0  1.2  X:23675610-  3429392 3429685  (946711) C 329_Repeat_rRNA Satellite           (13)   1408   1107 1677  
  240    0.0  0.0  4.8  X:23675610-  3429686 3429729  (946667) C 92_Repeat_rRNA  Satellite            (0)     92     51 1678  
 2723    2.6  1.0  1.2  X:23675610-  3429730 3430802  (945594) C 329_Repeat_rRNA Satellite           (13)   1106      1 1677  
  767    0.3  2.5  2.4  X:23675610-  3430782 3430842  (945554) C 92_Repeat_rRNA  Satellite            (0)    367    276 1679 *
  332    4.7  0.0  0.0  X:23675610-  3430843 3430885  (945511) C 329_Repeat_rRNA Satellite          (286)     43      1 1680  
  767    0.3  2.5  2.4  X:23675610-  3430886 3430934  (945462) C 92_Repeat_rRNA  Satellite           (92)    275    202 1679  
  332    4.7  0.0  0.0  X:23675610-  3430935 3430977  (945419) C 329_Repeat_rRNA Satellite          (286)     43      1 1681  
  767    0.3  2.5  2.4  X:23675610-  3430978 3431026  (945370) C 92_Repeat_rRNA  Satellite          (166)    201    128 1679  
  332    4.7  0.0  0.0  X:23675610-  3431027 3431069  (945327) C 329_Repeat_rRNA Satellite          (286)     43      1 1682  
  767    0.3  2.5  2.4  X:23675610-  3431070 3431148  (945248) C 92_Repeat_rRNA  Satellite            (0)    127      1 1679  
11083    0.1  0.0  0.0  X:23675610-  3431165 3432424  (943972) C 28s-rRNA_Dmel   rRNA                 (0)   3969   2710 1683 *
44367    1.9  0.1  0.0  X:23675610-  3432423 3437776  (938620) C R1_DM           LINE/R1              (0)   5356      1 1684  
23580    0.0  0.0  0.0  X:23675610-  3437777 3440478  (935918) C 28s-rRNA_Dmel   rRNA              (1267)   2702      1 1683  
 2977    0.0  0.0  0.0  X:23675610-  3440479 3440863  (935533) C ITS2-rRNA_Dmel  rRNA                 (0)    385      1 1685  
  245    0.0  0.0  0.0  X:23675610-  3440864 3440893  (935503) C 2s-rRNA_Dmel    rRNA                 (0)     30      1 1686  
 1080    0.0  0.0  0.0  X:23675610-  3440922 3441044  (935352) C 5.8s-rRNA_Dmel  rRNA                 (0)    123      1 1687  
 6008    0.0  0.0  0.0  X:23675610-  3441045 3441770  (934626) C ITS1-rRNA_Dmel  rRNA                 (0)    726      1 1688  
17565    0.1  0.0  0.0  X:23675610-  3441771 3443765  (932631) C 18s-rRNA_Dmel   rRNA                 (0)   1995      1 1689  
 6944    0.0  0.0  0.0  X:23675610-  3443766 3444629  (931767) C ETS-rRNA_Dmel   rRNA                 (0)    864      1 1690  
 2019    2.0  0.4  1.4  X:23675610-  3444623 3445037  (931359) C 240_Repeat_rRNA Satellite            (0)   1691   1093 1691 *
  868    0.9  2.8  0.0  X:23675610-  3445038 3445146  (931250) C 329_Repeat_rRNA Satellite          (178)    151     40 1692  
 2019    2.0  0.4  1.4  X:23675610-  3445147 3445276  (931120) C 240_Repeat_rRNA Satellite          (599)   1092    906 1691  
  868    0.9  2.8  0.0  X:23675610-  3445277 3445385  (931011) C 329_Repeat_rRNA Satellite          (178)    151     40 1693  
 2019    2.0  0.4  1.4  X:23675610-  3445386 3445516  (930880) C 240_Repeat_rRNA Satellite          (786)    905    718 1691  
  868    0.9  2.8  0.0  X:23675610-  3445517 3445625  (930771) C 329_Repeat_rRNA Satellite          (178)    151     40 1694  
 2019    2.0  0.4  1.4  X:23675610-  3445626 3445756  (930640) C 240_Repeat_rRNA Satellite          (974)    717    530 1691  
  868    0.9  2.8  0.0  X:23675610-  3445757 3445865  (930531) C 329_Repeat_rRNA Satellite          (178)    151     40 1695  
 2019    2.0  0.4  1.4  X:23675610-  3445866 3445996  (930400) C 240_Repeat_rRNA Satellite         (1162)    529    342 1691  
  868    0.9  2.8  0.0  X:23675610-  3445997 3446105  (930291) C 329_Repeat_rRNA Satellite          (178)    151     40 1696  
 2019    2.0  0.4  1.4  X:23675610-  3446106 3446332  (930064) C 240_Repeat_rRNA Satellite            (0)    341      1 1691 *
 2723    4.0  1.6  1.9  X:23675610-  3446168 3446557  (929839) C 329_Repeat_rRNA Satellite           (13)    846    438 1697  
  240    0.0  0.0  4.8  X:23675610-  3446558 3446601  (929795) C 92_Repeat_rRNA  Satellite            (0)     92     51 1698  
 2723    4.0  1.6  1.9  X:23675610-  3446602 3447016  (929380) C 329_Repeat_rRNA Satellite           (13)    437      1 1697  
  767    0.3  2.5  2.4  X:23675610-  3446996 3447056  (929340) C 92_Repeat_rRNA  Satellite            (0)    367    276 1699 *
  332    4.7  0.0  0.0  X:23675610-  3447057 3447099  (929297) C 329_Repeat_rRNA Satellite          (286)     43      1 1700  
  767    0.3  2.5  2.4  X:23675610-  3447100 3447148  (929248) C 92_Repeat_rRNA  Satellite           (92)    275    202 1699  
  332    4.7  0.0  0.0  X:23675610-  3447149 3447191  (929205) C 329_Repeat_rRNA Satellite          (286)     43      1 1701  
  767    0.3  2.5  2.4  X:23675610-  3447192 3447240  (929156) C 92_Repeat_rRNA  Satellite          (166)    201    128 1699  
  332    4.7  0.0  0.0  X:23675610-  3447241 3447283  (929113) C 329_Repeat_rRNA Satellite          (286)     43      1 1702  
  767    0.3  2.5  2.4  X:23675610-  3447284 3447362  (929034) C 92_Repeat_rRNA  Satellite            (0)    127      1 1699  
14655    0.0  1.5  0.0  X:23675610-  3447379 3450368  (926028) C 28s-rRNA_Dmel   rRNA                 (0)   3969    936 1703  
 4480    0.4  0.0  0.0  X:23675610-  3450369 3450886  (925510) C NOMAD_LTR       LTR/Gypsy            (0)    518      1 1704  
30708    7.3  0.7  0.0  X:23675610-  3450887 3451750  (924646) C NOMAD_I         LTR/Gypsy            (0)   6572   5709 1704  
   40    0.0  0.0  0.0  X:23675610-  3451751 3451787  (924609) + (T)n            Simple_repeat          1     37    (0) 1705  
30708    7.3  2.1  0.0  X:23675610-  3451788 3457370  (919026) C NOMAD_I         LTR/Gypsy          (864)   5708      1 1704  
 4627    0.8  0.2  0.0  X:23675610-  3457371 3457914  (918482) C NOMAD_LTR       LTR/Gypsy            (0)    518      1 1704  
 8417    0.0  0.0  0.0  X:23675610-  3457915 3458827  (917569) C 28s-rRNA_Dmel   rRNA              (3056)    913      1 1706  
 3127    0.0  0.0  0.0  X:23675610-  3458828 3459212  (917184) C ITS2-rRNA_Dmel  rRNA                 (0)    385      1 1707  
  254    0.0  0.0  0.0  X:23675610-  3459213 3459242  (917154) C 2s-rRNA_Dmel    rRNA                 (0)     30      1 1708  
 1118    0.0  0.0  0.0  X:23675610-  3459271 3459393  (917003) C 5.8s-rRNA_Dmel  rRNA                 (0)    123      1 1709  
 6292    0.0  0.0  0.0  X:23675610-  3459394 3460119  (916277) C ITS1-rRNA_Dmel  rRNA                 (0)    726      1 1710  
17382    0.1  0.0  0.0  X:23675610-  3460120 3462019  (914377) C 18s-rRNA_Dmel   rRNA                 (0)   1995     96 1711  
 3919    0.0  0.0  0.0  X:23675610-  3462020 3462447  (913949) + ROO_LTR         LTR/Pao                1    428    (0) 1712  
65824    0.5 16.4  0.0  X:23675610-  3462448 3463078  (913318) + ROO_I           LTR/Pao                1    725 (7531) 1712  
   45   12.9  0.0  0.0  X:23675610-  3463079 3463164  (913232) + (CAG)n          Simple_repeat          1     86    (0) 1713  
65824    1.3  0.0  0.0  X:23675610-  3463165 3470694  (905702) + ROO_I           LTR/Pao              726   8255    (1) 1712  
 3919    0.0  0.0  0.0  X:23675610-  3470695 3471122  (905274) + ROO_LTR         LTR/Pao                1    428    (0) 1712  
  931    1.0  0.0  0.0  X:23675610-  3471123 3471222  (905174) C 18s-rRNA_Dmel   rRNA              (1895)    100      1 1711  
 7280    0.0  0.0  0.0  X:23675610-  3471223 3472086  (904310) C ETS-rRNA_Dmel   rRNA                 (0)    864      1 1714  
 2111    2.3  0.4  1.6  X:23675610-  3472080 3472494  (903902) C 240_Repeat_rRNA Satellite            (0)   1451    873 1715 *
  910    0.9  2.8  0.0  X:23675610-  3472495 3472603  (903793) C 329_Repeat_rRNA Satellite          (178)    151     40 1716  
 2111    2.3  0.4  1.6  X:23675610-  3472604 3472733  (903663) C 240_Repeat_rRNA Satellite          (579)    872    692 1715  
  910    0.9  2.8  0.0  X:23675610-  3472734 3472842  (903554) C 329_Repeat_rRNA Satellite          (178)    151     40 1717  
 2111    2.3  0.4  1.6  X:23675610-  3472843 3472973  (903423) C 240_Repeat_rRNA Satellite          (760)    691    510 1715  
  910    0.9  2.8  0.0  X:23675610-  3472974 3473082  (903314) C 329_Repeat_rRNA Satellite          (178)    151     40 1718  
 2111    2.3  0.4  1.6  X:23675610-  3473083 3473213  (903183) C 240_Repeat_rRNA Satellite          (942)    509    328 1715  
  910    0.9  2.8  0.0  X:23675610-  3473214 3473322  (903074) C 329_Repeat_rRNA Satellite          (178)    151     40 1719  
 2111    2.3  0.4  1.6  X:23675610-  3473323 3473549  (902847) C 240_Repeat_rRNA Satellite            (0)    327      1 1715 *
 2433    0.5  0.6  0.0  X:23675610-  3473385 3473774  (902622) C 329_Repeat_rRNA Satellite           (13)    710    295 1720  
  255    0.0  0.0  4.8  X:23675610-  3473775 3473818  (902578) C 92_Repeat_rRNA  Satellite            (0)     92     51 1721  
 2433    0.5  0.6  0.0  X:23675610-  3473819 3474091  (902305) C 329_Repeat_rRNA Satellite           (13)    294      1 1720  
 2111    2.0  0.4  1.4  X:23675610-  3474079 3474493  (901903) C 240_Repeat_rRNA Satellite            (0)   1691   1093 1722 *
  910    0.9  2.8  0.0  X:23675610-  3474494 3474602  (901794) C 329_Repeat_rRNA Satellite          (178)    151     40 1723  
 2111    2.0  0.4  1.4  X:23675610-  3474603 3474732  (901664) C 240_Repeat_rRNA Satellite          (599)   1092    906 1722  
  910    0.9  2.8  0.0  X:23675610-  3474733 3474841  (901555) C 329_Repeat_rRNA Satellite          (178)    151     40 1724  
 2111    2.0  0.4  1.4  X:23675610-  3474842 3474972  (901424) C 240_Repeat_rRNA Satellite          (786)    905    718 1722  
  910    0.9  2.8  0.0  X:23675610-  3474973 3475081  (901315) C 329_Repeat_rRNA Satellite          (178)    151     40 1725  
 2111    2.0  0.4  1.4  X:23675610-  3475082 3475212  (901184) C 240_Repeat_rRNA Satellite          (974)    717    530 1722  
  910    0.9  2.8  0.0  X:23675610-  3475213 3475321  (901075) C 329_Repeat_rRNA Satellite          (178)    151     40 1726  
 2111    2.0  0.4  1.4  X:23675610-  3475322 3475452  (900944) C 240_Repeat_rRNA Satellite         (1162)    529    342 1722  
  910    0.9  2.8  0.0  X:23675610-  3475453 3475561  (900835) C 329_Repeat_rRNA Satellite          (178)    151     40 1727  
 2111    2.0  0.4  1.4  X:23675610-  3475562 3475788  (900608) C 240_Repeat_rRNA Satellite            (0)    341      1 1722 *
 2852    2.3  1.1  0.9  X:23675610-  3475624 3476013  (900383) C 329_Repeat_rRNA Satellite           (13)   1503   1102 1728  
  255    0.0  0.0  4.8  X:23675610-  3476014 3476057  (900339) C 92_Repeat_rRNA  Satellite            (0)     92     51 1729  
 2852    2.3  1.1  0.9  X:23675610-  3476058 3477124  (899272) C 329_Repeat_rRNA Satellite           (13)   1101      1 1728  
  802    0.3  2.5  2.4  X:23675610-  3477104 3477164  (899232) C 92_Repeat_rRNA  Satellite            (0)    367    276 1730 *
  348    4.7  0.0  0.0  X:23675610-  3477165 3477207  (899189) C 329_Repeat_rRNA Satellite          (286)     43      1 1731  
  802    0.3  2.5  2.4  X:23675610-  3477208 3477256  (899140) C 92_Repeat_rRNA  Satellite           (92)    275    202 1730  
  348    4.7  0.0  0.0  X:23675610-  3477257 3477299  (899097) C 329_Repeat_rRNA Satellite          (286)     43      1 1732  
  802    0.3  2.5  2.4  X:23675610-  3477300 3477348  (899048) C 92_Repeat_rRNA  Satellite          (166)    201    128 1730  
  348    4.7  0.0  0.0  X:23675610-  3477349 3477391  (899005) C 329_Repeat_rRNA Satellite          (286)     43      1 1733  
  802    0.3  2.5  2.4  X:23675610-  3477392 3477470  (898926) C 92_Repeat_rRNA  Satellite            (0)    127      1 1730  
12084    0.1  0.0  0.0  X:23675610-  3477487 3478808  (897588) C 28s-rRNA_Dmel   rRNA                 (0)   3969   2648 1734  
10216    0.3  0.0  0.0  X:23675610-  3478807 3479937  (896459) C R2_DM           LINE/R2              (0)   3607   2477 1735 *
22259    0.0  0.0  0.0  X:23675610-  3479935 3482386  (894010) C 28s-rRNA_Dmel   rRNA              (1517)   2452      1 1734  
 2851    0.0  0.0  0.0  X:23675610-  3482387 3482738  (893658) C ITS2-rRNA_Dmel  rRNA                 (0)    385     34 1736  
 3906    0.2  0.0  0.0  X:23675610-  3482739 3483166  (893230) C ROO_LTR         LTR/Pao              (0)    428      1 1737  
65597    1.4  0.2  0.0  X:23675610-  3483167 3490684  (885712) C ROO_I           LTR/Pao              (0)   8256    727 1737  
   45   12.9  0.0  0.0  X:23675610-  3490685 3490770  (885626) + (TGC)n          Simple_repeat          1     86    (0) 1738  
 5477    0.6  3.1  0.0  X:23675610-  3490771 3491400  (884996) C ROO_I           LTR/Pao           (7615)    641      2 1737  
 3906    0.2  0.0  0.0  X:23675610-  3491401 3491828  (884568) C ROO_LTR         LTR/Pao              (0)    428      1 1737  
  312    0.0  0.0  0.0  X:23675610-  3491829 3491866  (884530) C ITS2-rRNA_Dmel  rRNA               (347)     38      1 1736  
  254    0.0  0.0  0.0  X:23675610-  3491867 3491896  (884500) C 2s-rRNA_Dmel    rRNA                 (0)     30      1 1739  
 1118    0.0  0.0  0.0  X:23675610-  3491925 3492047  (884349) C 5.8s-rRNA_Dmel  rRNA                 (0)    123      1 1740  
 6292    0.0  0.0  0.0  X:23675610-  3492048 3492773  (883623) C ITS1-rRNA_Dmel  rRNA                 (0)    726      1 1741  
18255    0.1  0.0  0.0  X:23675610-  3492774 3494768  (881628) C 18s-rRNA_Dmel   rRNA                 (0)   1995      1 1742  
 7280    0.0  0.0  0.0  X:23675610-  3494769 3495632  (880764) C ETS-rRNA_Dmel   rRNA                 (0)    864      1 1743  
 2111    2.0  0.4  1.2  X:23675610-  3495626 3496040  (880356) C 240_Repeat_rRNA Satellite            (0)   1931   1317 1744 *
  910    0.9  2.8  0.0  X:23675610-  3496041 3496149  (880247) C 329_Repeat_rRNA Satellite          (178)    151     40 1745  
 2111    2.0  0.4  1.2  X:23675610-  3496150 3496279  (880117) C 240_Repeat_rRNA Satellite          (615)   1316   1125 1744  
  910    0.9  2.8  0.0  X:23675610-  3496280 3496388  (880008) C 329_Repeat_rRNA Satellite          (178)    151     40 1746  
 2111    2.0  0.4  1.2  X:23675610-  3496389 3496518  (879878) C 240_Repeat_rRNA Satellite          (807)   1124    933 1744  
  910    0.9  2.8  0.0  X:23675610-  3496519 3496627  (879769) C 329_Repeat_rRNA Satellite          (178)    151     40 1747  
 2111    2.0  0.4  1.2  X:23675610-  3496628 3496758  (879638) C 240_Repeat_rRNA Satellite          (999)    932    740 1744  
  910    0.9  2.8  0.0  X:23675610-  3496759 3496867  (879529) C 329_Repeat_rRNA Satellite          (178)    151     40 1748  
 2111    2.0  0.4  1.2  X:23675610-  3496868 3496998  (879398) C 240_Repeat_rRNA Satellite         (1192)    739    547 1744  
  910    0.9  2.8  0.0  X:23675610-  3496999 3497107  (879289) C 329_Repeat_rRNA Satellite          (178)    151     40 1749  
 2111    2.0  0.4  1.2  X:23675610-  3497108 3497238  (879158) C 240_Repeat_rRNA Satellite         (1385)    546    354 1744  
  910    0.9  2.8  0.0  X:23675610-  3497239 3497347  (879049) C 329_Repeat_rRNA Satellite          (178)    151     40 1750  
 2111    2.0  0.4  1.2  X:23675610-  3497348 3497574  (878822) C 240_Repeat_rRNA Satellite            (0)    353      1 1744 *
 2273    1.5  1.1  0.0  X:23675610-  3497410 3497683  (878713) C 329_Repeat_rRNA Satellite           (13)    316     40 1751  
 2111    0.7  0.3  0.0  X:23675610-  3497671 3498052  (878344) C 240_Repeat_rRNA Satellite            (0)   1442    896 1752 *
  910    0.9  2.8  0.0  X:23675610-  3498053 3498161  (878235) C 329_Repeat_rRNA Satellite          (178)    151     40 1753  
 2111    0.7  0.3  0.0  X:23675610-  3498162 3498292  (878104) C 240_Repeat_rRNA Satellite          (547)    895    709 1752  
  910    0.9  2.8  0.0  X:23675610-  3498293 3498401  (877995) C 329_Repeat_rRNA Satellite          (178)    151     40 1754  
 2111    0.7  0.3  0.0  X:23675610-  3498402 3498532  (877864) C 240_Repeat_rRNA Satellite          (734)    708    522 1752  
  910    0.9  2.8  0.0  X:23675610-  3498533 3498641  (877755) C 329_Repeat_rRNA Satellite          (178)    151     40 1755  
 2111    0.7  0.3  0.0  X:23675610-  3498642 3498772  (877624) C 240_Repeat_rRNA Satellite          (921)    521    335 1752  
  910    0.9  2.8  0.0  X:23675610-  3498773 3498881  (877515) C 329_Repeat_rRNA Satellite          (178)    151     40 1756  
 2111    0.7  0.3  0.0  X:23675610-  3498882 3499108  (877288) C 240_Repeat_rRNA Satellite            (0)    334      1 1752 *
 2840    0.7  0.1  0.0  X:23675610-  3498944 3499333  (877063) C 329_Repeat_rRNA Satellite           (13)   1127    723 1757  
  255    0.0  0.0  4.8  X:23675610-  3499334 3499377  (877019) C 92_Repeat_rRNA  Satellite            (0)     92     51 1758  
 2840    0.7  0.1  0.0  X:23675610-  3499378 3500070  (876326) C 329_Repeat_rRNA Satellite           (13)    722      1 1757  
  268    5.0  0.0  2.5  X:23675610-  3500035 3500075  (876321) C 240_Repeat_rRNA Satellite           (75)    165    126 1759 *
 3877    0.5  0.0  0.0  X:23675610-  3500065 3500492  (875904) + ROO_LTR         LTR/Pao                1    428    (0) 1760  
65584    1.7 16.4  1.9  X:23675610-  3500493 3501134  (875262) + ROO_I           LTR/Pao                1    725 (7531) 1760  
   33   12.6  0.0  0.0  X:23675610-  3501135 3501196  (875200) + (CAG)n          Simple_repeat          1     62    (0) 1761  
65584    1.3  0.2  0.0  X:23675610-  3501197 3508715  (867681) + ROO_I           LTR/Pao              726   8255    (1) 1760  
 3877    0.5  0.0  0.0  X:23675610-  3508716 3509143  (867253) + ROO_LTR         LTR/Pao                1    428    (0) 1760  
 2551    6.3  3.5  3.1  X:23675610-  3509140 3509528  (866868) C 329_Repeat_rRNA Satellite           (34)    390      1 1762 *
  802    0.3  2.5  2.4  X:23675610-  3509508 3509568  (866828) C 92_Repeat_rRNA  Satellite            (0)    367    276 1763 *
  348    4.7  0.0  0.0  X:23675610-  3509569 3509611  (866785) C 329_Repeat_rRNA Satellite          (286)     43      1 1764  
  802    0.3  2.5  2.4  X:23675610-  3509612 3509660  (866736) C 92_Repeat_rRNA  Satellite           (92)    275    202 1763  
  348    4.7  0.0  0.0  X:23675610-  3509661 3509703  (866693) C 329_Repeat_rRNA Satellite          (286)     43      1 1765  
  802    0.3  2.5  2.4  X:23675610-  3509704 3509752  (866644) C 92_Repeat_rRNA  Satellite          (166)    201    128 1763  
  348    4.7  0.0  0.0  X:23675610-  3509753 3509795  (866601) C 329_Repeat_rRNA Satellite          (286)     43      1 1766
[truncated: 254,382 more chars]
