# Supplementary material for: Genetic variation in recalcitrant repetitive regions of the Drosophila melanogaster genome
Source: Genome Res. 2025 Sep;35(9):2023–40. doi: 10.1101/gr.280728.125 (PMC12400953; doi:10.1101/gr.280728.125)
Supplement: Supplement 10 [file Supplemental_Code.zip › Dmel_HiFi_Asm_variation/Scripts_for_plotting_Figures/Figure_2/Panel_C/A4_X_extra_16_1.fasta.out]

   SW   perc perc perc  query        position in query           matching        repeat            position in repeat
score   div. del. ins.  sequence     begin   end        (left)   repeat          class/family    begin  end    (left)   ID

 2118   14.7  7.6  0.9  X:23447832-        1     434 (4279418) + R1_DM           LINE/R1              1    463 (4893)    1 *
 6133    4.9  0.6  0.0  X:23447832-      432    1209 (4278643) + R1_DM           LINE/R1           2119   2901 (2455)    2  
 9956    2.6  6.3  0.0  X:23447832-     1212    3332 (4276520) C DMRT1B          LINE/R1            (0)   5183   2930    3  
  418    1.9  0.0  0.0  X:23447832-     3334    3385 (4276467) + R1_DM           LINE/R1           2893   2944 (2412)    2  
  348    2.4  0.0  0.0  X:23447832-     3387    3428 (4276424) + R1_DM           LINE/R1           3222   3263 (2093)    2 *
 3878    5.3  4.7  0.0  X:23447832-     3426    3935 (4275917) + R2_DM           LINE/R2           2680   3213  (394)    4  
 2264    3.8  1.7  1.0  X:23447832-     3939    4233 (4275619) + 28s-rRNA_Dmel   rRNA              2355   2651 (1318)    5 *
 2533    4.9 12.5  0.2  X:23447832-     4233    4720 (4275132) + R2_DM           LINE/R2              3    550 (3057)    6  
  388    2.0  2.0  0.0  X:23447832-     4723    4766 (4275086) + R2_DM           LINE/R2            661    705 (2902)    6  
  476    5.8  6.5  6.5  X:23447832-     4767    4858 (4274994) + TABOR_LTR       LTR/Gypsy            1     92  (414)    7  
  983    9.6  0.7  0.7  X:23447832-     5021    5167 (4274685) + Gypsy1-LTR_DM   LTR/Gypsy            2    148  (260)    8  
  395   28.5  3.8  4.0  X:23447832-     5415    5801 (4274051) + MDG1_I          LTR/Gypsy          120    491 (5986)    9  
  516   14.2  0.0 14.8  X:23447832-     5885    6008 (4273844) + MDG1_I          LTR/Gypsy          537    644 (5952)    9  
  346   10.4  8.8  0.0  X:23447832-     6005    6129 (4273723) + MDG1_I          LTR/Gypsy          756    891 (5705)    9 *
  401   24.6  2.5  3.6  X:23447832-     6451    6648 (4273204) + G_DM            LINE/I-Jockey     1937   2132 (2214)   10  
 2315   28.3  5.8  4.5  X:23447832-     6748    8206 (4271646) + G_DM            LINE/I-Jockey     2679   4155  (191)   10  
 1285    3.1  4.7  0.0  X:23447832-     8242    8434 (4271418) + ITS1-rRNA_Dmel  rRNA               525    726    (0)   11  
 1102    0.0  0.0  0.0  X:23447832-     8435    8557 (4271295) + 5.8s-rRNA_Dmel  rRNA                 1    123    (0)   12  
  249    0.0  0.0  0.0  X:23447832-     8586    8615 (4271237) + 2s-rRNA_Dmel    rRNA                 1     30    (0)   13  
 2621    4.4  0.5  0.0  X:23447832-     8616    8998 (4270854) + ITS2-rRNA_Dmel  rRNA                 1    385    (0)   14  
 5760    2.3  0.0  0.0  X:23447832-     8999    9703 (4270149) + 28s-rRNA_Dmel   rRNA                 1    705 (3264)   15  
  408    8.1 28.7  0.0  X:23447832-     9704    9790 (4270062) + 28s-rRNA_Dmel   rRNA              1396   1507 (2462)   15 *
28434    1.9  1.0  0.1  X:23447832-     9787   13142 (4266710) + R2_DM           LINE/R2            189   3576   (31)   16  
20877    0.9  1.6  0.1  X:23447832-    13144   16721 (4263131) + R1_DM           LINE/R1           1725   5356    (0)   17  
 5309    0.3  0.5  0.3  X:23447832-    16755   17369 (4262483) + R1_DM           LINE/R1              1    616 (4740)   18  
 4794    0.5  0.2  0.2  X:23447832-    17368   17927 (4261925) + R1_DM           LINE/R1            831   1390 (3966)   18 *
 7894   21.0  4.1  3.9  X:23447832-    17933   22117 (4257735) C FW2_DM          LINE/I-Jockey      (0)   4740      2   19  
  989   18.7 18.1  2.6  X:23447832-    22117   22524 (4257328) C FW2_DM          LINE/I-Jockey   (4290)    503      7   19 *
 5144    3.2  2.9  0.3  X:23447832-    22564   23311 (4256541) + ETS-rRNA_Dmel   rRNA                87    854   (10)   20 *
15563    0.8  0.8  0.0  X:23447832-    23311   25096 (4254756) + 18s-rRNA_Dmel   rRNA                26   1825  (170)   21  
 1958    3.5  0.0  0.0  X:23447832-    25119   25350 (4254502) + Gypsy6_LTR      LTR/Gypsy          176    407    (0)   22  
14394   10.3  0.5  4.4  X:23447832-    25351   27659 (4252193) + Gypsy6_I        LTR/Gypsy            1   2223 (4789)   22 *
26319   16.4  0.0  0.3  X:23447832-    27658   32185 (4247667) + Gypsy6_I        LTR/Gypsy         2496   7010    (2)   22  
 3488    2.7  0.0  0.0  X:23447832-    32189   32595 (4247257) + Gypsy6_LTR      LTR/Gypsy            1    407    (0)   22  
 1533    1.1  0.0  0.0  X:23447832-    32596   32769 (4247083) + 18s-rRNA_Dmel   rRNA              1822   1995    (0)   23  
 5738    1.4  0.8  0.0  X:23447832-    32770   33489 (4246363) + ITS1-rRNA_Dmel  rRNA                 1    726    (0)   24  
 1073    1.6  0.0  0.0  X:23447832-    33490   33612 (4246240) + 5.8s-rRNA_Dmel  rRNA                 1    123    (0)   25  
  249    0.0  0.0  0.0  X:23447832-    33641   33670 (4246182) + 2s-rRNA_Dmel    rRNA                 1     30    (0)   26  
 2618    1.9  4.6  0.0  X:23447832-    33671   34038 (4245814) + ITS2-rRNA_Dmel  rRNA                 1    385    (0)   27  
 4703    1.6  7.1  0.0  X:23447832-    34039   34696 (4245156) + 28s-rRNA_Dmel   rRNA                 1    705 (3264)   28  
  408    8.1 28.7  0.0  X:23447832-    34697   34783 (4245069) + 28s-rRNA_Dmel   rRNA              1396   1507 (2462)   28 *
28736    1.6  0.8  0.1  X:23447832-    34780   38141 (4241711) + R2_DM           LINE/R2            189   3576   (31)   29  
20842    1.0  1.6  0.1  X:23447832-    38143   41720 (4238132) + R1_DM           LINE/R1           1725   5356    (0)   30  
30285    1.1  1.7  0.6  X:23447832-    41754   47051 (4232801) + R1_DM           LINE/R1              1   5356    (0)   31  
 1237    1.4  0.0  0.0  X:23447832-    47054   47197 (4232655) + 28s-rRNA_Dmel   rRNA              2714   2857 (1112)   32  
26914    1.6  1.7  0.1  X:23447832-    47207   50387 (4229465) + R2_DM           LINE/R2            374   3607    (0)   33  
  636    1.4  0.0  0.0  X:23447832-    50391   50463 (4229389) + 28s-rRNA_Dmel   rRNA              2653   2725 (1244)   34 *
 4438    1.3  3.1  0.2  X:23447832-    50462   51000 (4228852) + R1_DM           LINE/R1           4802   5356    (0)   35  
 1052    1.6  0.8  0.0  X:23447832-    51034   51161 (4228691) + R1_DM           LINE/R1              1    129 (5227)   36  
 5193    0.7  0.3  0.3  X:23447832-    51218   51822 (4228030) + R1_DM           LINE/R1              1    605 (4751)   37  
 1947    0.4  0.0  0.4  X:23447832-    51820   52045 (4227807) + R1_DM           LINE/R1           1147   1371 (3985)   37 *
20222    1.2  3.8  1.3  X:23447832-    52068   54586 (4225266) + DOC2_DM         LINE/I-Jockey       10   2589 (2204)   38  
10138    1.3  3.8  0.0  X:23447832-    54588   56225 (4223627) + DOC2_DM         LINE/I-Jockey     3094   4793    (0)   38  
15351    1.2  0.1  0.0  X:23447832-    56230   58010 (4221842) + R1_DM           LINE/R1           1361   3142 (2214)   37  
18015    1.0  0.1  0.1  X:23447832-    58014   60095 (4219757) + R1_DM           LINE/R1           3275   5356    (0)   37  
 1901    1.3  0.9  0.0  X:23447832-    60129   60356 (4219496) + R1_DM           LINE/R1              1    230 (5126)   36  
 5816    1.4  0.1  0.1  X:23447832-    60360   61045 (4218807) + R1_DM           LINE/R1            774   1459 (3897)   36  
 1214   11.7  0.0 10.3  X:23447832-    61046   61292 (4218560) + DIVER_LTR       LTR/Pao              1    224    (0)   39  
 3375    3.4  0.5  0.0  X:23447832-    61314   61726 (4218126) + DIVER_I         LTR/Pao              1    415 (5228)   39 *
 5147    3.5  4.5  0.0  X:23447832-    61724   62373 (4217479) + DIVER_I         LTR/Pao            637   1315 (4328)   39  
  295   10.3  2.6 12.7  X:23447832-    62796   62873 (4216979) + TIRANT_I        LTR/Gypsy            1     71 (7621)   40  
   16   18.3  0.0  2.6  X:23447832-    63544   63582 (4216270) + (CATA)n         Simple_repeat        1     38    (0)   41  
   16   32.2  1.4  1.4  X:23447832-    63683   63754 (4216098) + (CATA)n         Simple_repeat        1     72    (0)   42  
   13    4.3  3.9  3.9  X:23447832-    64628   64653 (4215199) + (AATAC)n        Simple_repeat        1     26    (0)   43  
  229   25.9  0.0  0.0  X:23447832-    64746   64803 (4215049) + TIRANT_I        LTR/Gypsy         1313   1370 (6120)   44  
15449   25.6  2.1  1.0  X:23447832-    64937   70883 (4208969) + TIRANT_I        LTR/Gypsy         1621   7490    (0)   44  
 9694    2.1  7.9  0.0  X:23447832-    71323   73628 (4206224) + DIVER_I         LTR/Pao           1287   3775 (1868)   45  
 2164    2.1  0.3  3.5  X:23447832-    73629   73920 (4205932) + BATUMI_I        LTR/Pao           7002   7284  (679)   46  
 3198    9.2  7.9  3.1  X:23447832-    73921   74522 (4205330) + BATUMI_I        LTR/Pao              1    631 (7332)   47  
   54    6.8  5.4  0.0  X:23447832-    74523   74615 (4205237) + (ATACAT)n       Simple_repeat        1     98    (0)   48  
 3198   14.0  9.6  4.1  X:23447832-    74616   74682 (4205170) + BATUMI_I        LTR/Pao            632    646 (7317)   47  
 9725    5.0  5.8  3.7  X:23447832-    74726   76615 (4203237) + BATUMI_I        LTR/Pao            749   2678 (5285)   47 *
11324    8.3  0.3  0.5  X:23447832-    76604   79392 (4200460) + BATUMI_I        LTR/Pao           3009   5632 (2331)   47  
 2258    4.1  0.0  0.0  X:23447832-    79383   79680 (4200172) + BATUMI_I        LTR/Pao           6162   6697 (1217)   47 *
 7119    1.7  0.5  1.6  X:23447832-    79660   80545 (4199307) C BATUMI_I        LTR/Pao          (661)   7302   6427   49  
 5650    0.3  0.0  0.5  X:23447832-    80569   81232 (4198620) + BATUMI_I        LTR/Pao           7303   7963    (0)   47  
 2058    1.9  6.2  2.1  X:23447832-    81233   81504 (4198348) + BATUMI_I        LTR/Pao           7002   7284  (679)   50  
15887    2.6  0.0  0.0  X:23447832-    81505   83377 (4196475) + DIVER_I         LTR/Pao           3771   5643    (0)   51  
 1229   10.8  0.0 10.3  X:23447832-    83378   83624 (4196228) + DIVER_LTR       LTR/Pao              1    224    (0)   51  
 6600    1.4  0.0  0.0  X:23447832-    83646   84411 (4195441) + R1_DM           LINE/R1           1455   2220 (3136)   52  
 6370    1.3  0.1  0.0  X:23447832-    84407   85151 (4194701) + R1_DM           LINE/R1           2397   3142 (2214)   52 *
12625    1.4  4.2  0.1  X:23447832-    85155   87152 (4192700) + R1_DM           LINE/R1           3275   5354    (2)   52  
 5134    1.8  0.7  0.0  X:23447832-    87188   87799 (4192053) + R1_DM           LINE/R1              1    616 (4740)   53 *
15901    1.2  0.9  0.1  X:23447832-    87797   89674 (4190178) + R1_DM           LINE/R1           1093   2985 (2371)   53  
11766    1.3  3.6  0.0  X:23447832-    89668   91325 (4188527) + R1_DM           LINE/R1           3488   5205  (151)   53 *
   38    9.3  0.0  0.0  X:23447832-    91342   91398 (4188454) + (ATA)n          Simple_repeat        1     57    (0)   54  
 1882    4.9  0.0  0.4  X:23447832-    91402   91646 (4188206) + MDG1_LTR        LTR/Gypsy          169    412   (30)   55  
 7521    8.0  3.6  1.4  X:23447832-    91647   92841 (4187011) + MDG1_I          LTR/Gypsy            1   1221 (5375)   55 *
41719    2.2  0.3  0.0  X:23447832-    92833   97979 (4181873) + MDG1_I          LTR/Gypsy         1135   6296  (300)   55  
  650    9.6  0.7  5.4  X:23447832-    97949   98102 (4181750) + MDG1_I          LTR/Gypsy         6450   6596    (0)   55 *
   38    9.3  0.0  0.0  X:23447832-    98119   98175 (4181677) + (ATA)n          Simple_repeat        1     57    (0)   56  
 1919    4.8  8.2  0.3  X:23447832-    98178   98445 (4181407) + MDG1_LTR        LTR/Gypsy           94    382   (60)   57  
 3819    0.0  0.0  0.0  X:23447832-    98446   98873 (4180979) C ROO_LTR         LTR/Pao            (0)    428      1   58  
 1375    0.7  0.0  0.0  X:23447832-    98909   99063 (4180789) + R1_DM           LINE/R1           5202   5356    (0)   53  
44387    1.3  1.8  0.3  X:23447832-    99097  104373 (4175479) + R1_DM           LINE/R1              1   5354    (2)   59  
45402    1.0  0.9  0.3  X:23447832-   104409  109734 (4170118) + R1_DM           LINE/R1              1   5356    (0)   60  
 7664    1.8  1.7  1.4  X:23447832-   109768  110711 (4169141) + R1_DM           LINE/R1              1    947 (4409)   61 *
29512    1.1  0.9  0.5  X:23447832-   110709  114183 (4165669) + R1_DM           LINE/R1           1870   5356    (0)   61  
28133    1.5  1.6  0.5  X:23447832-   114217  114902 (4164950) + R1_DM           LINE/R1              1    680 (4676)   62  
   36    4.9  0.0  0.0  X:23447832-   114903  114945 (4164907) + (CGCTGCCAC)n    Simple_repeat        1     43    (0)   63  
33930    1.1  0.9  0.1  X:23447832-   114946  119565 (4160287) + R1_DM           LINE/R1            681   5356    (0)   62  
 8895    1.0  1.0  1.2  X:23447832-   119599  120665 (4159187) + R1_DM           LINE/R1              1   1065 (4291)   64  
 7574    1.2  1.4  0.0  X:23447832-   120661  121545 (4158307) + R1_DM           LINE/R1           1873   2769 (2587)   64 *
21377    0.8  0.1  0.1  X:23447832-   121545  124016 (4155836) + R1_DM           LINE/R1           2885   5356    (0)   64  
 1284    1.4  0.0  0.0  X:23447832-   124015  124162 (4155690) + 28s-rRNA_Dmel   rRNA              2710   2857 (1112)   65 *
 4130    1.2  4.4  0.5  X:23447832-   124172  124987 (4154865) + R2_DM           LINE/R2            374   1221 (2386)   66  
15957    1.7  0.6  0.4  X:23447832-   124996  126866 (4152986) + R2_DM           LINE/R2           1399   3274  (333)   66  
10649    2.2  2.2  0.3  X:23447832-   126884  128180 (4151672) + 28s-rRNA_Dmel   rRNA              2649   3969    (0)   67  
  545    4.8 10.8  0.0  X:23447832-   128197  128279 (4151573) + 92_Repeat_rRNA  Satellite            1     92    (0)   68  
  251    8.1  0.0  0.0  X:23447832-   128259  128295 (4151557) + 329_Repeat_rRNA Satellite            1     37  (292)   69 *
 4053    8.1  4.0  2.2  X:23447832-   128295  129036 (4150816) + G2_DM           LINE/I-Jockey      101   1314 (3032)   70  
  805   22.3  6.0  5.3  X:23447832-   129038  129366 (4150486) + G_DM            LINE/I-Jockey        2    337 (1705)   71  
 1423   10.6  0.0  3.8  X:23447832-   129815  130059 (4149793) C Gypsy8_I        LTR/Gypsy       (4111)    236      1   72  
 1299   13.1  1.6  2.9  X:23447832-   130060  130276 (4149576) C Gypsy8_LTR      LTR/Gypsy         (90)    214      1   73  
 1462   12.2  6.6  1.5  X:23447832-   130279  130537 (4149315) + MICROPIA_I      LTR/Gypsy         3169   3440 (1036)   74  
 4547    5.0  0.0  0.5  X:23447832-   130554  131171 (4148681) + TRANSIB2        DNA/CMC-Transib      8    622 (2222)   75  
 5519    3.7  8.7  0.2  X:23447832-   131200  131958 (4147894) + TRANSIB2        DNA/CMC-Transib   1027   1849  (995)   76  
  535   10.2  0.0  0.0  X:23447832-   131984  132071 (4147781) + MICROPIA_I      LTR/Gypsy         3882   3969  (507)   74  
 2061   12.0  1.8  0.3  X:23447832-   132076  132418 (4147434) + MICROPIA_I      LTR/Gypsy         4129   4476    (0)   74  
  588   11.4  2.3 20.1  X:23447832-   132440  132614 (4147238) + MICROPIA_LTR    LTR/Gypsy          156    304  (172)   77  
  649   23.7 10.6  0.4  X:23447832-   132618  132825 (4147027) + MICROPIA_LTR    LTR/Gypsy          248    476    (0)   78  
 1535    9.7  0.4  7.7  X:23447832-   132828  133011 (4146841) + 240_Repeat_rRNA Satellite            1    241  (192)   79  
  993    1.7  1.3  0.0  X:23447832-   133012  133150 (4146702) + 329_Repeat_rRNA Satellite            1    140  (178)   80  
 1535    9.7  0.4  7.7  X:23447832-   133151  133294 (4146558) + 240_Repeat_rRNA Satellite          242    433    (0)   79 *
 3327    1.7  6.9  0.4  X:23447832-   133288  134098 (4145754) + ETS-rRNA_Dmel   rRNA                 1    864    (0)   81  
 8914    1.3  1.3  0.0  X:23447832-   134099  135142 (4144710) + 18s-rRNA_Dmel   rRNA                 1   1058  (937)   82  
 1404    1.8  0.0  0.0  X:23447832-   135148  135310 (4144542) + 28s-rRNA_Dmel   rRNA              2489   2651 (1318)   83 *
26937    1.9  2.1  0.1  X:23447832-   135309  138531 (4141321) + R2_DM           LINE/R2            318   3607    (0)   84  
  459    3.6  0.0  0.0  X:23447832-   138531  138585 (4141267) + 28s-rRNA_Dmel   rRNA              2648   2702 (1267)   83 *
 4098    0.6  4.8  0.4  X:23447832-   138586  139081 (4140771) + R1_DM           LINE/R1              1    518 (4838)   85 *
14823    1.8  1.6  0.5  X:23447832-   139081  140860 (4138992) + R1_DM           LINE/R1            777   2576 (2780)   85 *
17176    1.6  0.2  0.1  X:23447832-   140860  142882 (4136970) + R1_DM           LINE/R1           2725   4751  (605)   85 *
23143    1.6  0.2  0.0  X:23447832-   142881  145594 (4134258) + R1_DM           LINE/R1           2072   4789  (567)   86  
 2133    2.4  0.0  0.0  X:23447832-   145594  145845 (4134007) + R1_DM           LINE/R1           5105   5356    (0)   86 *
10235    2.0  2.4  0.0  X:23447832-   145844  147073 (4132779) + 28s-rRNA_Dmel   rRNA              2710   3969    (0)   83  
  750    0.4  3.8  0.0  X:23447832-   147090  147160 (4132692) + 92_Repeat_rRNA  Satellite            1    125  (121)   87  
  307    7.0  0.0  0.0  X:23447832-   147161  147203 (4132649) + 329_Repeat_rRNA Satellite            1     43  (286)   88  
  750    0.4  3.8  0.0  X:23447832-   147204  147243 (4132609) + 92_Repeat_rRNA  Satellite          126    195   (51)   87  
  336    4.7  0.0  0.0  X:23447832-   147244  147286 (4132566) + 329_Repeat_rRNA Satellite            1     43  (286)   89  
  249   19.6  0.0  2.0  X:23447832-   147250  147301 (4132551) + 28s-rRNA_Dmel   rRNA              2640   2690 (1279)   90 *
  750    0.4  3.8  0.0  X:23447832-   147302  147326 (4132526) + 92_Repeat_rRNA  Satellite          196    246    (0)   87  
   40    0.0  0.0  0.0  X:23447832-   147327  147363 (4132489) + (TAAAGAATT)n    Simple_repeat        1     37    (0)   91  
  255    7.9  0.0  0.0  X:23447832-   147364  147396 (4132456) + 329_Repeat_rRNA Satellite           10     42  (287)   92  
25884    4.8  0.6  0.5  X:23447832-   147402  151589 (4128263) C G2_DM           LINE/I-Jockey      (0)   4346      4   93  
  934    4.1  0.0  0.0  X:23447832-   151743  151865 (4127987) C ETS-rRNA_Dmel   rRNA             (741)    123      1   94 *
 1200    7.4  6.6  4.7  X:23447832-   151859  152273 (4127579) C 329_Repeat_rRNA Satellite          (0)    423      1   95  
  613    0.0  0.0  0.0  X:23447832-   152253  152329 (4127523) C 92_Repeat_rRNA  Satellite          (0)     92     16   96 *
 7050    6.7  0.0  0.2  X:23447832-   152327  153298 (4126554) + G_DM            LINE/I-Jockey     2665   3634  (712)   97  
 3606    3.7  0.0  1.1  X:23447832-   153299  153765 (4126087) + G_DM            LINE/I-Jockey     3885   4346    (0)   97  
  317    7.0  0.0  0.0  X:23447832-   153771  153813 (4126039) C 329_Repeat_rRNA Satellite        (286)     43      1   98 *
  745    2.6  0.0  0.0  X:23447832-   153793  153847 (4126005) C 92_Repeat_rRNA  Satellite          (0)    352    247   99  
  241   18.6  0.0  0.0  X:23447832-   153848  153890 (4125962) C 28s-rRNA_Dmel   rRNA            (1279)   2690   2648  100 *
  295    9.3  0.0  0.0  X:23447832-   153863  153905 (4125947) C 329_Repeat_rRNA Satellite        (286)     43      1  101  
  745    2.6  0.0  0.0  X:23447832-   153906  153939 (4125913) C 92_Repeat_rRNA  Satellite        (106)    246    182   99  
  249   19.6  0.0  2.0  X:23447832-   153940  153991 (4125861) C 28s-rRNA_Dmel   rRNA            (1279)   2690   2640  102 *
  336    4.7  0.0  0.0  X:23447832-   153955  153997 (4125855) C 329_Repeat_rRNA Satellite        (286)     43      1  103  
  745    2.6  0.0  0.0  X:23447832-   153998  154031 (4125821) C 92_Repeat_rRNA  Satellite        (171)    181    117   99  
  230   16.0  1.9  3.9  X:23447832-   154032  154083 (4125769) C 28s-rRNA_Dmel   rRNA            (1279)   2690   2640  104 *
  342    4.5  0.0  0.0  X:23447832-   154046  154089 (4125763) C 329_Repeat_rRNA Satellite        (285)     44      1  105  
  745    2.6  0.0  0.0  X:23447832-   154090  154144 (4125708) C 92_Repeat_rRNA  Satellite          (0)    116      1   99  
15313    9.7  2.2  0.4  X:23447832-   154145  157727 (4122125) + G_DM            LINE/I-Jockey        1   3634  (712)  106  
 3591    3.9  0.0  1.3  X:23447832-   157728  158195 (4121657) + G_DM            LINE/I-Jockey     3885   4346    (0)  106  
  317    7.0  0.0  0.0  X:23447832-   158199  158241 (4121611) C 329_Repeat_rRNA Satellite        (286)     43      1  107 *
  745    2.6  0.0  0.0  X:23447832-   158221  158275 (4121577) C 92_Repeat_rRNA  Satellite          (0)    352    247  108  
  241   18.6  0.0  0.0  X:23447832-   158276  158318 (4121534) C 28s-rRNA_Dmel   rRNA            (1279)   2690   2648  109 *
  295    9.3  0.0  0.0  X:23447832-   158291  158333 (4121519) C 329_Repeat_rRNA Satellite        (286)     43      1  110  
  745    2.6  0.0  0.0  X:23447832-   158334  158367 (4121485) C 92_Repeat_rRNA  Satellite        (106)    246    182  108  
  249   19.6  0.0  2.0  X:23447832-   158368  158419 (4121433) C 28s-rRNA_Dmel   rRNA            (1279)   2690   2640  111 *
  336    4.7  0.0  0.0  X:23447832-   158383  158425 (4121427) C 329_Repeat_rRNA Satellite        (286)     43      1  112  
  745    2.6  0.0  0.0  X:23447832-   158426  158459 (4121393) C 92_Repeat_rRNA  Satellite        (171)    181    117  108  
  230   16.0  1.9  3.9  X:23447832-   158460  158511 (4121341) C 28s-rRNA_Dmel   rRNA            (1279)   2690   2640  113 *
  342    4.5  0.0  0.0  X:23447832-   158474  158517 (4121335) C 329_Repeat_rRNA Satellite        (285)     44      1  114  
  745    2.6  0.0  0.0  X:23447832-   158518  158572 (4121280) C 92_Repeat_rRNA  Satellite          (0)    116      1  108  
15433    9.7  2.0  0.4  X:23447832-   158573  162163 (4117689) + G_DM            LINE/I-Jockey        1   3634  (712)  115  
 3589    3.9  0.0  1.1  X:23447832-   162164  162629 (4117223) + G_DM            LINE/I-Jockey     3885   4345    (1)  115  
  317    7.0  0.0  0.0  X:23447832-   162633  162675 (4117177) C 329_Repeat_rRNA Satellite        (286)     43      1  116 *
  745    2.6  0.0  0.0  X:23447832-   162655  162709 (4117143) C 92_Repeat_rRNA  Satellite          (0)    352    247  117  
  241   18.6  0.0  0.0  X:23447832-   162710  162752 (4117100) C 28s-rRNA_Dmel   rRNA            (1279)   2690   2648  118 *
  295    9.3  0.0  0.0  X:23447832-   162725  162767 (4117085) C 329_Repeat_rRNA Satellite        (286)     43      1  119  
  745    2.6  0.0  0.0  X:23447832-   162768  162801 (4117051) C 92_Repeat_rRNA  Satellite        (106)    246    182  117  
  249   19.6  0.0  2.0  X:23447832-   162802  162853 (4116999) C 28s-rRNA_Dmel   rRNA            (1279)   2690   2640  120 *
  336    4.7  0.0  0.0  X:23447832-   162817  162859 (4116993) C 329_Repeat_rRNA Satellite        (286)     43      1  121  
  745    2.6  0.0  0.0  X:23447832-   162860  162893 (4116959) C 92_Repeat_rRNA  Satellite        (171)    181    117  117  
  230   16.0  1.9  3.9  X:23447832-   162894  162945 (4116907) C 28s-rRNA_Dmel   rRNA            (1279)   2690   2640  122 *
  342    4.5  0.0  0.0  X:23447832-   162908  162951 (4116901) C 329_Repeat_rRNA Satellite        (285)     44      1  123  
  745    2.6  0.0  0.0  X:23447832-   162952  163006 (4116846) C 92_Repeat_rRNA  Satellite          (0)    116      1  117  
20696    9.0  1.7  0.3  X:23447832-   163007  167294 (4112558) + G_DM            LINE/I-Jockey        1   4331   (15)  124  
  694    2.3  0.0  0.0  X:23447832-   167295  167381 (4112471) C 92_Repeat_rRNA  Satellite          (5)     87      1  125  
 4124    1.3  0.0  0.0  X:23447832-   167398  167871 (4111981) C 28s-rRNA_Dmel   rRNA               (0)   3969   3496  126  
 5282    1.9  0.0  0.0  X:23447832-   167879  168499 (4111353) C 28s-rRNA_Dmel   rRNA             (700)   3269   2649  126  
 3991    2.1  0.0  0.0  X:23447832-   168517  168987 (4110865) C R2_DM           LINE/R2          (333)   3274   2804  127 *
22706    1.9  0.5  0.3  X:23447832-   168987  171649 (4108203) C R2_DM           LINE/R2          (937)   2670      3  127  
22129    1.4  1.4  0.0  X:23447832-   171647  174258 (4105594) C 28s-rRNA_Dmel   rRNA            (1318)   2651      2  126 *
 2875    2.4  1.3  0.0  X:23447832-   174261  174639 (4105213) C ITS2-rRNA_Dmel  rRNA               (1)    384      1  128  
  261    0.0  0.0  0.0  X:23447832-   174640  174669 (4105183) C 2s-rRNA_Dmel    rRNA               (0)     30      1  129  
 1112    1.6  0.0  0.0  X:23447832-   174698  174820 (4105032) C 5.8s-rRNA_Dmel  rRNA               (0)    123      1  130  
 2183    2.7 11.5  0.7  X:23447832-   174821  175115 (4104737) C ITS1-rRNA_Dmel  rRNA               (0)    726    400  131  
 2779    5.3  5.6  2.5  X:23447832-   175116  175505 (4104347) + GTWIN_LTR       LTR/Gypsy            1    402   (93)  132  
30279   12.6  2.3  0.8  X:23447832-   175663  180442 (4099410) + GTWIN_I         LTR/Gypsy            1   4916 (1505)  133  
12524    5.1  0.0  0.0  X:23447832-   180528  182027 (4097825) + GTWIN_I         LTR/Gypsy         4921   6420    (1)  133  
 2779    5.3  5.6  2.5  X:23447832-   182038  182427 (4097425) + GTWIN_LTR       LTR/Gypsy            1    402   (93)  133  
 2131    2.4  7.9  2.8  X:23447832-   182585  182889 (4096963) C ITS1-rRNA_Dmel  rRNA             (323)    403     84  134 *
18963    5.3  0.8  0.4  X:23447832-   182886  185872 (4093980) C G2_DM           LINE/I-Jockey    (779)   3567      4  135  
 6953    3.2  2.4  0.5  X:23447832-   185871  186694 (4093158) + 28s-rRNA_Dmel   rRNA              2675   3514  (455)  136 *
 2712    5.8  3.8  0.3  X:23447832-   186695  187059 (4092793) + PROTOP_B        DNA/P                1    378  (775)  137  
 2067    9.0  1.0  4.8  X:23447832-   187033  187417 (4092435) + PROTOP_B        DNA/P              518    888  (265)  138 *
  295   12.5  2.1  0.0  X:23447832-   187404  187451 (4092401) + 28s-rRNA_Dmel   rRNA              3921   3969    (0)  139 *
  745    0.0  0.0  9.8  X:23447832-   187468  187568 (4092284) + 92_Repeat_rRNA  Satellite            1     92    (0)  140  
  353    4.7  0.0  0.0  X:23447832-   187548  187590 (4092262) + 329_Repeat_rRNA Satellite            1     43  (286)  141 *
   31    0.0  0.0  0.0  X:23447832-   187594  187622 (4092230) + (T)n            Simple_repeat        1     29    (0)  142  
 9591    2.3  5.4  0.0  X:23447832-   187624  189033 (4090819) C G2_DM           LINE/I-Jockey     (23)   3079   1594  143  
 3065    6.2  6.8  1.7  X:23447832-   189036  189546 (4090306) C ETS-rRNA_Dmel   rRNA             (128)    736    200  144  
  747    7.5  7.4  1.9  X:23447832-   189504  189656 (4090196) C 329_Repeat_rRNA Satellite         (33)    161      1  145 *
  281    5.7  0.0  0.0  X:23447832-   189644  189678 (4090174) C 240_Repeat_rRNA Satellite          (0)    240    206  146 *
 3584    0.8  0.1  1.8  X:23447832-   189679  190118 (4089734) C STALKER4_LTR    LTR/Gypsy          (3)    399      1  147  
 3328    1.0  0.7  1.7  X:23447832-   190119  190538 (4089314) C STALKER4_I      LTR/Gypsy          (0)   6530   6115  147  
16008    0.1  0.0  0.0  X:23447832-   190539  192263 (4087589) C BARI_DM         DNA/TcMar-Tc1      (0)   1728      4  148  
15859    0.1  0.3  0.0  X:23447832-   192264  193981 (4085871) C BARI_DM         DNA/TcMar-Tc1      (1)   1727      4  149  
15882    0.1  0.3  0.0  X:23447832-   193982  195699 (4084153) C BARI_DM         DNA/TcMar-Tc1      (1)   1727      4  150  
15977    0.1  0.0  0.0  X:23447832-   195700  197423 (4082429) C BARI_DM         DNA/TcMar-Tc1      (1)   1727      4  151  
15854    0.1  0.3  0.0  X:23447832-   197424  199141 (4080711) C BARI_DM         DNA/TcMar-Tc1      (1)   1727      4  152  
15979    0.1  0.0  0.0  X:23447832-   199142  200865 (4078987) C BARI_DM         DNA/TcMar-Tc1      (1)   1727      4  153  
 2824    0.9  0.0  0.3  X:23447832-   200866  201186 (4078666) C BARI_DM         DNA/TcMar-Tc1      (1)   1727   1408  154  
  920    3.5  0.0  0.0  X:23447832-   201169  201283 (4078569) C STALKER4_LTR    LTR/Gypsy        (287)    115      1  155 *
29246    1.6  0.2  0.0  X:23447832-   201284  204629 (4075223) C STALKER4_I      LTR/Gypsy          (0)   6530   3178  155  
  282   10.0  8.0  0.0  X:23447832-   204639  204688 (4075164) C Gypsy1-LTR_DM   LTR/Gypsy          (0)    408    355  156  
 2845    9.1  0.5  3.4  X:23447832-   204701  205120 (4074732) C Gypsy1-LTR_DM   LTR/Gypsy          (0)    408      1  157  
10595    5.5  0.0  0.0  X:23447832-   205121  206404 (4073448) C Gypsy1-I_DM     LTR/Gypsy          (0)   6727   5444  157  
45741    3.8  0.0  0.0  X:23447832-   206405  211680 (4068172) C Gypsy1-I_DM     LTR/Gypsy       (1451)   5276      1  157  
  282   10.0  8.0  0.0  X:23447832-   211697  211746 (4068106) C Gypsy1-LTR_DM   LTR/Gypsy          (0)    408    355  157  
 2830    9.1  0.5  3.4  X:23447832-   211759  212177 (4067675) C Gypsy1-LTR_DM   LTR/Gypsy          (0)    408      2  158  
21791    1.2  2.6  1.7  X:23447832-   212178  214989 (4064863) C STALKER4_I      LTR/Gypsy       (3346)   3184    284  155  
  778   10.2  1.6  2.2  X:23447832-   215153  215283 (4064569) C STALKER4_LTR    LTR/Gypsy         (23)    379    224  159  
   33    0.0  0.0  0.0  X:23447832-   215284  215314 (4064538) + (T)n            Simple_repeat        1     31    (0)  160  
  588   14.5  1.4  5.0  X:23447832-   215315  215327 (4064525) C STALKER4_LTR    LTR/Gypsy        (149)    223    210  159 *
24927    1.2  0.0  0.0  X:23447832-   215321  218074 (4061778) C BS2             LINE/I-Jockey      (0)   4721   1968  161  
 4987    1.1  0.2  0.0  X:23447832-   218064  218620 (4061232) C R1_DM           LINE/R1         (3203)   2153   1596  162 *
 3232    3.2  0.5  0.0  X:23447832-   218671  219047 (4060805) C STALKER4_LTR    LTR/Gypsy         (23)    379      1  163  
12370    2.0  5.7  0.4  X:23447832-   219048  220566 (4059286) C R1_DM           LINE/R1         (3757)   1599      1  162  
 1241    1.4  0.0  0.7  X:23447832-   220602  220742 (4059110) C R1_DM           LINE/R1            (2)   5354   5215  164 *
29957    1.1  0.6  0.0  X:23447832-   220737  224095 (4055757) C R1_DM           LINE/R1          (383)   4973   1596  164  
 3308    2.1  0.5  0.0  X:23447832-   224146  224522 (4055330) C STALKER4_LTR    LTR/Gypsy         (23)    379      1  165  
51319    1.2  0.9  0.3  X:23447832-   224523  230460 (4049392) C STALKER4_I      LTR/Gypsy          (0)   6530    559  165  
12249    2.0  2.1  0.3  X:23447832-   230463  231858 (4047994) + 18s-rRNA_Dmel   rRNA               453   1873  (122)  166  
 1073    3.8  2.3  0.0  X:23447832-   231854  231984 (4047868) + 28s-rRNA_Dmel   rRNA              1003   1136 (2833)  167 *
  353    6.4  0.0  0.0  X:23447832-   231978  232024 (4047828) + 28s-rRNA_Dmel   rRNA              1601   1647 (2322)  167 *
 2601    5.3 25.7  0.6  X:23447832-   232015  232470 (4047382) + 28s-rRNA_Dmel   rRNA              2079   2648 (1321)  167  
  557   10.1  1.3  0.0  X:23447832-   232469  232547 (4047305) + R2_DM           LINE/R2           1649   1728 (1879)  168 *
 2078    1.1  0.6  2.6  X:23447832-   232548  232831 (4047021) + STALKER4_LTR    LTR/Gypsy          126    399    (3)  169  
 1678    5.4  8.8  0.0  X:23447832-   232832  233071 (4046781) + R2_DM           LINE/R2           2095   2355 (1252)  168  
  311   33.5  2.4  2.4  X:23447832-   233247  233454 (4046398) C G2_DM           LINE/I-Jockey   (2618)    484    277  170  
  453   29.5  2.9  1.7  X:23447832-   233799  234122 (4045730) C G6_DM           LINE/I-Jockey    (866)   1176    859  171  
 2995   18.5  9.7  2.4  X:23447832-   234744  235561 (4044291) C DMRT1A          LINE/R1            (1)   5182   4305  172  
 2504   19.5 13.0  0.8  X:23447832-   235585  236423 (4043429) C DMRT1A          LINE/R1          (943)   4240   3300  172  
  623   17.9  1.6  0.0  X:23447832-   236427  236549 (4043303) C DMRT1A          LINE/R1         (2016)   3167   3043  172  
 1308   17.8  0.0  0.0  X:23447832-   236575  236804 (4043048) C DMRT1A          LINE/R1         (2229)   2954   2725  172  
 2631   21.3  2.2  1.4  X:23447832-   236806  237382 (4042470) C DMRT1A          LINE/R1         (2565)   2618   2037  172  
  634   15.0  0.0  1.9  X:23447832-   237411  237519 (4042333) C DMRT1A          LINE/R1         (3395)   1788   1682  172  
  652   31.0  8.4  0.6  X:23447832-   237524  237857 (4041995) C DMRT1B          LINE/R1         (3552)   1631   1272  173  
 1332   28.9  7.7  5.3  X:23447832-   237952  238868 (4040984) C DMRT1B          LINE/R1         (4243)    940      3  173  
14873   11.3  4.0  0.3  X:23447832-   239117  241436 (4038416) C DMRT1B          LINE/R1            (0)   5183   2779  174  
 1459   11.8 10.6  0.0  X:23447832-   241463  241792 (4038060) C STALKER4_I      LTR/Gypsy        (217)   6313   5949  175 *
 7568    4.0  1.4  0.3  X:23447832-   241788  242762 (4037090) C STALKER4_I      LTR/Gypsy       (1385)   5145   4160  175  
 7313    3.9  4.6  0.0  X:23447832-   242758  243705 (4036147) C R1_DM           LINE/R1         (1671)   3685   2694  176 *
 5798    3.7 23.0  0.9  X:23447832-   243707  244744 (4035108) C R2_DM           LINE/R2         (1537)   2070    805  177 *
19334    1.9  0.9  0.6  X:23447832-   244743  247073 (4032779) C 28s-rRNA_Dmel   rRNA            (1632)   2337      2  178  
 2716    2.1  1.1  0.0  X:23447832-   247076  247455 (4032397) C ITS2-rRNA_Dmel  rRNA               (1)    384      1  179  
  249    0.0  0.0  0.0  X:23447832-   247456  247485 (4032367) C 2s-rRNA_Dmel    rRNA               (0)     30      1  180  
 1089    0.8  0.0  0.0  X:23447832-   247514  247636 (4032216) C 5.8s-rRNA_Dmel  rRNA               (0)    123      1  181  
 5654    1.8  0.8  0.0  X:23447832-   247637  248356 (4031496) C ITS1-rRNA_Dmel  rRNA               (0)    726      1  182  
 1533    1.1  0.0  0.0  X:23447832-   248357  248530 (4031322) C 18s-rRNA_Dmel   rRNA               (0)   1995   1822  183  
 3488    2.7  0.0  0.0  X:23447832-   248531  248937 (4030915) C Gypsy6_LTR      LTR/Gypsy          (0)    407      1  184  
22891   16.1  0.8  0.3  X:23447832-   248941  252874 (4026978) C Gypsy6_I        LTR/Gypsy          (2)   7010   3058  184  
 1780    2.3  4.4 12.5  X:23447832-   252878  253170 (4026682) C Gypsy6_I        LTR/Gypsy       (6740)    272      1  184  
 1732    5.3  5.3  0.0  X:23447832-   253171  253396 (4026456) C Gypsy6_LTR      LTR/Gypsy          (0)    407    170  184  
16215    0.3  0.0  0.0  X:23447832-   253413  255237 (4024615) C 18s-rRNA_Dmel   rRNA             (170)   1825      1  185  
 5324    1.3  2.8  0.1  X:23447832-   255235  255334 (4024518) C ETS-rRNA_Dmel   rRNA             (154)    710    592  186 *
   55    0.0  3.7  0.0  X:23447832-   255335  255388 (4024464) + (AT)n           Simple_repeat        1     56    (0)  187  
 5324    1.3  2.8  0.1  X:23447832-   255389  255979 (4023873) C ETS-rRNA_Dmel   rRNA             (273)    591      2  186  
 1569    2.5  0.0  0.0  X:23447832-   255973  256175 (4023677) C 240_Repeat_rRNA Satellite          (0)    240     38  188 *
  394    2.0  0.0  0.0  X:23447832-   256174  256222 (4023630) C 329_Repeat_rRNA Satellite        (280)     49      1  189 *
  697    3.0  0.0  0.0  X:23447832-   256202  256256 (4023596) C 92_Repeat_rRNA  Satellite          (0)    168     87  190  
  249   19.6  0.0  2.0  X:23447832-   256257  256308 (4023544) C 28s-rRNA_Dmel   rRNA            (1279)   2690   2640  191 *
  336    4.7  0.0  0.0  X:23447832-   256272  256314 (4023538) C 329_Repeat_rRNA Satellite        (286)     43      1  192  
  697    3.0  0.0  0.0  X:23447832-   256315  256369 (4023483) C 92_Repeat_rRNA  Satellite          (0)     86      1  190  
30367    8.4  0.2  0.1  X:23447832-   256370  260705 (4019147) + G_DM            LINE/I-Jockey        1   4343    (3)  193  
  317    7.0  0.0  0.0  X:23447832-   260709  260751 (4019101) C 329_Repeat_rRNA Satellite        (286)     43      1  194 *
  745    2.6  0.0  0.0  X:23447832-   260731  260785 (4019067) C 92_Repeat_rRNA  Satellite          (0)    352    256  195  
  241   18.6  0.0  0.0  X:23447832-   260786  260828 (4019024) C 28s-rRNA_Dmel   rRNA            (1279)   2690   2648  196 *
  295    9.3  0.0  0.0  X:23447832-   260801  260843 (4019009) C 329_Repeat_rRNA Satellite        (286)     43      1  197  
  745    2.6  0.0  0.0  X:23447832-   260844  260892 (4018960) C 92_Repeat_rRNA  Satellite         (97)    255    169  195  
  305    7.0  0.0  0.0  X:23447832-   260893  260935 (4018917) C 329_Repeat_rRNA Satellite        (286)     43      1  198  
  745    2.6  0.0  0.0  X:23447832-   260936  260969 (4018883) C 92_Repeat_rRNA  Satellite        (184)    168    109  195  
  230   16.0  1.9  3.9  X:23447832-   260970  261021 (4018831) C 28s-rRNA_Dmel   rRNA            (1279)   2690   2640  199 *
  342    4.5  0.0  0.0  X:23447832-   260984  261027 (4018825) C 329_Repeat_rRNA Satellite        (285)     44      1  200  
  745    2.6  0.0  0.0  X:23447832-   261028  261082 (4018770) C 92_Repeat_rRNA  Satellite          (0)    108      1  195  
  527    0.0  0.0  0.0  X:23447832-   261083  261142 (4018710) + G_DM            LINE/I-Jockey        1     60 (4286)  201  
 3584    1.4  0.0  0.0  X:23447832-   261156  261581 (4018271) + G2_DM           LINE/I-Jockey     2674   3099    (3)  202  
 6682    8.9  1.7  0.5  X:23447832-   261592  262808 (4017044) + G_DM            LINE/I-Jockey        1   1215 (3131)  203  
 9322    9.4  2.7  0.1  X:23447832-   262809  264939 (4014913) + G_DM            LINE/I-Jockey     1342   3527  (819)  203  
 7925    1.8  1.6  0.2  X:23447832-   264938  265905 (4013947) C R1_DM           LINE/R1         (4374)    982      1  204 *
27252    0.8  2.4  0.0  X:23447832-   265941  269243 (4010609) C R1_DM           LINE/R1            (2)   5354   1974  205  
14810    1.4  1.0  0.2  X:23447832-   269244  271008 (4008844) C R1_DM           LINE/R1         (3577)   1779      1  205  
26648    1.0  2.7  0.3  X:23447832-   271042  276250 (4003602) C R1_DM           LINE/R1            (0)   5356     24  206  
24327    1.0  0.2  0.0  X:23447832-   276287  279097 (4000755) C R1_DM           LINE/R1            (2)   5354   2540  207  
36782    1.2  0.8  0.1  X:23447832-   279098  283544 (3996308) + PROTOP          DNA/P                1   4480    (0)  208  
17682    1.4  3.2  0.1  X:23447832-   283545  286014 (3993838) C R1_DM           LINE/R1         (2810)   2546      1  207  
26174    0.8  1.1  0.0  X:23447832-   286050  289093 (3990759) C R1_DM           LINE/R1            (2)   5354   2277  209  
  441    0.0  0.0  0.0  X:23447832-   289094  289143 (3990709) + CIRCE           LTR/Gypsy         4931   4980 (1376)  210  
 7829    1.7  4.6  2.8  X:23447832-   289392  290344 (3989508) + CIRCE           LTR/Gypsy            1    970 (5386)  211  
13567    3.8  2.2  3.7  X:23447832-   290487  294148 (3985704) + CIRCE           LTR/Gypsy          973   4495 (1861)  211  
14431    2.1  0.7  1.3  X:23447832-   294149  295895 (3983957) + S_DM            DNA/TcMar-Tc1        1   1736    (0)  212  
 1818    0.9  0.4  0.4  X:23447832-   295896  296113 (3983739) + CIRCE           LTR/Gypsy         4493   4710 (1646)  211 *
 3020    2.3  0.6  0.6  X:23447832-   296096  296444 (3983408) C R1_DM           LINE/R1         (4993)    363     15  213 *
25807    1.3  0.1  0.1  X:23447832-   296444  299312 (3980540) C R1_DM           LINE/R1          (551)   4805   1938  214  
 2123    0.4  0.0  0.4  X:23447832-   299297  299539 (3980313) C R1_DM           LINE/R1         (4741)    615    374  214 *
 2175    2.4  0.8  0.0  X:23447832-   299540  299793 (3980059) C R1_DM           LINE/R1         (5100)    256      1  214  
27311    1.1  1.1  0.1  X:23447832-   299827  302879 (3976973) C R1_DM           LINE/R1            (0)   5356   2271  215  
  464    0.0  0.0  0.0  X:23447832-   302873  302922 (3976930) + CIRCE           LTR/Gypsy         4931   4980 (1376)  210 *
 3707    1.4  0.5  4.4  X:23447832-   303281  303750 (3976102) + CIRCE           LTR/Gypsy         4981   5427  (929)  210  
 8175    2.2  1.0  0.0  X:23447832-   303833  304752 (3975100) + CIRCE           LTR/Gypsy         5428   6356    (0)  210  
 7748    1.8  4.6  3.5  X:23447832-   304753  305712 (3974140) + CIRCE           LTR/Gypsy            1    970 (5386)  216  
12433    4.0  2.0  4.0  X:23447832-   305855  309409 (3970443) + CIRCE           LTR/Gypsy          973   4373 (1983)  216  
 2512    2.8  3.7  5.7  X:23447832-   309410  309783 (3970069) + ROVER-LTR_DM    LTR/Gypsy            1    367    (0)  217  
  532    1.6  1.6  0.0  X:23447832-   309784  309847 (3970005) + ROVER-I_DM      LTR/Gypsy            1     65 (6519)  217  
27025   13.0  3.0  1.7  X:23447832-   309905  314704 (3965148) + ROVER-I_DM      LTR/Gypsy          263   5127 (1457)  217  
 3488    2.7  0.0  0.2  X:23447832-   314715  315117 (3964735) C STALKER4_LTR    LTR/Gypsy          (0)    402      1  218  
 1667    2.5  0.0  0.0  X:23447832-   315118  315316 (3964536) + ROVER-I_DM      LTR/Gypsy         5110   5308 (1276)  217  
 1148    8.6  0.0  1.1  X:23447832-   315352  315518 (3964334) + ROVER-I_DM      LTR/Gypsy         5990   6154  (430)  217  
 1813    1.5  0.0  0.0  X:23447832-   315519  315721 (3964131) + Copia1-LTR_DM   LTR/Copia            1    203    (0)  219  
 2799    3.6  5.5  1.1  X:23447832-   315722  316136 (3963716) + ROVER-I_DM      LTR/Gypsy         6152   6584    (0)  217  
 2487    3.1  3.7  5.7  X:23447832-   316137  316510 (3963342) + ROVER-LTR_DM    LTR/Gypsy            1    367    (0)  217  
 1132    1.5  0.0  0.8  X:23447832-   316511  316637 (3963215) + CIRCE           LTR/Gypsy         4370   4495 (1861)  220  
 3071    3.2  2.9  0.2  X:23447832-   316638  317048 (3962804) + S_DM            DNA/TcMar-Tc1        1    422 (1314)  221  
 1843    1.3  0.0  0.0  X:23447832-   317046  317275 (3962577) C S_DM            DNA/TcMar-Tc1   (1506)    230      1  222 *
 1343    1.2  0.6  0.0  X:23447832-   317276  317434 (3962418) + CIRCE           LTR/Gypsy         4493   4652 (1704)  220  
  421    1.8  0.0  0.0  X:23447832-   317441  317496 (3962356) + CIRCE           LTR/Gypsy         4566   4621 (1735)  223 *
 1286    2.1  0.0  0.0  X:23447832-   317493  317635 (3962217) + CIRCE           LTR/Gypsy         4838   4980 (1376)  223  
 1469    2.3  1.2  0.0  X:23447832-   317818  317988 (3961864) C R1_DM           LINE/R1         (4027)   1329   1157  224  
 5307    0.7  0.3  0.3  X:23447832-   317991  318578 (3961274) C R1_DM           LINE/R1         (4745)    611     24  224  
 4411    1.4  0.4  0.0  X:23447832-   318613  319102 (3960750) C R1_DM           LINE/R1            (0)   5356   4865  225  
 2099    2.7 17.2  0.3  X:23447832-   319098  319428 (3960424) C Stellate_gene   Stellate         (763)    387      1  226 *
 9550    1.7  0.6  0.0  X:23447832-   319429  320487 (3959365) C Stellate_gene   Stellate           (0)   1150     86  227  
 2700    1.6  0.3  2.9  X:23447832-   320488  320811 (3959041) C NINJA_LTR       LTR/Pao            (1)    316      1  228  
17755    1.7  0.1  0.1  X:23447832-   320812  322824 (3957028) C NINJA_I         LTR/Pao            (0)   6011   3999  228  
11452    2.1  0.6  0.3  X:23447832-   322802  324124 (3955728) C NINJA_I         LTR/Pao         (3164)   2847   1521  228 *
 4678    1.5  4.2  4.1  X:23447832-   324114  324727 (3955125) C NINJA_I         LTR/Pao         (5396)    615      1  228 *
 2687    1.9  0.3  2.8  X:23447832-   324728  325052 (3954800) C NINJA_LTR       LTR/Pao            (0)    317      1  228  
  772    1.1  0.0  1.1  X:23447832-   325053  325143 (3954709) C Stellate_gene   Stellate        (1060)     90      1  227  
 3208    1.9  0.8  0.0  X:23447832-   325144  325503 (3954349) C Stellate_gene   Stellate           (0)   1150    788  229  
   38    9.3  0.0  0.0  X:23447832-   325520  325576 (3954276) + (ATA)n          Simple_repeat        1     57    (0)  230  
 2263    4.7  7.4  0.3  X:23447832-   325579  325876 (3953976) + MDG1_LTR        LTR/Gypsy           94    412   (30)  231  
 8013    6.5  3.1  1.5  X:23447832-   325877  326998 (3952854) + MDG1_I          LTR/Gypsy            1   1140 (5456)  231  
   13   15.8  2.7  2.7  X:23447832-   327015  327051 (3952801) + (TAATT)n        Simple_repeat        1     37    (0)  232  
42580    2.4  1.6  0.2  X:23447832-   327065  328183 (3951669) + MDG1_I          LTR/Gypsy         1135   2307 (4289)  231  
   26    3.2  0.0  3.0  X:23447832-   328184  328217 (3951635) + (ATAC)n         Simple_repeat        1     33    (0)  233  
42580    2.4  1.6  0.2  X:23447832-   328218  332189 (3947663) + MDG1_I          LTR/Gypsy         2308   6295  (301)  231  
  683   10.3  0.7  6.1  X:23447832-   332159  332313 (3947539) + MDG1_I          LTR/Gypsy         6450   6596    (0)  231 *
   38    9.3  0.0  0.0  X:23447832-   332330  332386 (3947466) + (ATA)n          Simple_repeat        1     57    (0)  234  
 2253    4.7  7.4  0.3  X:23447832-   332389  332686 (3947166) + MDG1_LTR        LTR/Gypsy           94    412   (30)  235  
 1418    1.3  0.0  0.0  X:23447832-   332687  332841 (3947011) + R1_DM           LINE/R1           5202   5356    (0)  236  
 4045    1.9  0.4  0.4  X:23447832-   332875  333337 (3946515) + R1_DM           LINE/R1              1    463 (4893)  237  
 2597    1.7  1.7  0.0  X:23447832-   333345  333642 (3946210) C R1_DM           LINE/R1          (189)   5167   4865  238  
 2077    2.7 17.2  0.3  X:23447832-   333638  333968 (3945884) C Stellate_gene   Stellate         (763)    387      1  239 *
10260    2.2  0.0  0.1  X:23447832-   333969  335119 (3944733) C Stellate_gene   Stellate           (0)   1150      1  240  
 2010    3.5  4.1  2.6  X:23447832-   335119  335386 (3944466) + BATUMI_LTR      LTR/Pao              1    272    (0)  241 *
31687    5.8  0.8  2.6  X:23447832-   335387  341372 (3938480) + BATUMI_I        LTR/Pao              1   5693 (2270)  241  
 2942   27.0  2.4  3.2  X:23447832-   341365  342290 (3937562) + BATUMI_I        LTR/Pao           6328   7246  (668)  241 *
 4937    1.2  0.7  1.1  X:23447832-   341727  342302 (3937550) C BATUMI_I        LTR/Pao          (963)   7000   6427  242  
 5930    0.3  0.0  0.5  X:23447832-   342326  342989 (3936863) + BATUMI_I        LTR/Pao           7303   7963    (0)  241  
 2420    1.0  0.0  2.8  X:23447832-   342990  343282 (3936570) + BATUMI_I        LTR/Pao           7002   7286  (677)  243  
15287   12.4  0.3  0.3  X:23447832-   343288  345897 (3933955) + G_DM            LINE/I-Jockey      635   3168 (1178)  244  
 1644    4.2  0.0  0.0  X:23447832-   345894  346109 (3933743) + G_DM            LINE/I-Jockey     3405   3620  (726)  244 *
  700    3.8  0.0  0.0  X:23447832-   346117  346184 (3933668) C 92_Repeat_rRNA  Satellite        (295)    181     84  245  
  266   19.6  0.0  2.0  X:23447832-   346185  346236 (3933616) C 28s-rRNA_Dmel   rRNA            (1279)   2690   2640  246 *
  354    4.7  0.0  0.0  X:23447832-   346200  346242 (3933610) C 329_Repeat_rRNA Satellite        (286)     43      1  247  
  700    3.8  0.0  0.0  X:23447832-   346243  346297 (3933555) C 92_Repeat_rRNA  Satellite        (295)     83      1  245  
 5324    3.0  1.6  0.1  X:23447832-   346298  346937 (3932915) + G_DM            LINE/I-Jockey        1    649 (3697)  248  
 2311    2.1  0.3  2.8  X:23447832-   346934  347228 (3932624) + BATUMI_I        LTR/Pao           6997   7284  (679)  249 *
 3429    7.8  8.2  3.5  X:23447832-   347229  347831 (3932021) + BATUMI_I        LTR/Pao              1    631 (7332)  250  
   40    6.5  4.6  0.0  X:23447832-   347832  347896 (3931956) + (ATACAT)n       Simple_repeat        1     68    (0)  251  
13764    2.0  0.3  0.7  X:23447832-   347909  349651 (3930201) C S_DM            DNA/TcMar-Tc1      (0)   1736      1  252  
  293    9.7  0.0  9.6  X:23447832-   349652  349708 (3930144) + BATUMI_I        LTR/Pao            720    771 (7192)  250  
24190   10.7  1.3  1.6  X:23447832-   349748  356168 (3923684) + BATUMI_I        LTR/Pao            749   7246  (668)  250  
 5726    0.6  0.0  0.5  X:23447832-   356204  356867 (3922985) + BATUMI_I        LTR/Pao           7303   7963    (0)  250  
 2296    1.4  0.0  2.8  X:23447832-   356868  357160 (3922692) + BATUMI_I        LTR/Pao           7002   7286  (677)  253  
11052   13.8  0.2  0.2  X:23447832-   357166  359241 (3920611) + G_DM            LINE/I-Jockey      635   2633 (1713)  254  
 1103    7.7  0.0  0.0  X:23447832-   359234  359376 (3920476) + G_DM            LINE/I-Jockey     3026   3168 (1178)  254 *
 6874    5.3  0.0  2.5  X:23447832-   359373  360322 (3919530) + G_DM            LINE/I-Jockey     3405   4331   (15)  254  
  671    2.3  0.0  0.0  X:23447832-   360323  360409 (3919443) C 92_Repeat_rRNA  Satellite          (5)     87      1  255  
10871    1.0  0.0  0.0  X:23447832-   360430  361682 (3918170) C 28s-rRNA_Dmel   rRNA               (7)   3962   2710  256 *
14300    1.1  5.2  0.0  X:23447832-   361681  364964 (3914888) C R1_DM           LINE/R1            (0)   5356   1905  257  
 6052    1.2  1.9  0.1  X:23447832-   364963  365687 (3914165) C R1_DM           LINE/R1         (3883)   1473    736  257 *
 3226    1.3  0.5  0.5  X:23447832-   365685  366071 (3913781) C R1_DM           LINE/R1         (4969)    387      1  257 *
17868    1.2  0.1  0.1  X:23447832-   366105  368162 (3911690) C R1_DM           LINE/R1            (0)   5356   3298  258  
 2193    3.0  0.0  0.0  X:23447832-   368154  368417 (3911435) C R1_DM           LINE/R1         (2418)   2938   2675  258 *
 9166    2.5  2.5  0.7  X:23447832-   368420  369561 (3910291) C R1_DM           LINE/R1         (4194)   1162      1  258  
13189    6.1  1.8  0.3  X:23447832-   369595  371837 (3908015) C R1_DM           LINE/R1            (0)   5356   2016  259 *
22941    1.9  1.4  0.1  X:23447832-   371833  373967 (3905885) C R1_DM           LINE/R1         (2587)   2769    615  259  
   26    0.0  0.0  0.0  X:23447832-   373968  373992 (3905860) + (G)n            Simple_repeat        1     25    (0)  260  
22941    1.9  1.4  0.1  X:23447832-   373993  374590 (3905262) C R1_DM           LINE/R1         (4742)    614      2  259  
22359    1.3  3.4  0.1  X:23447832-   374624  378830 (3901022) C R1_DM           LINE/R1            (0)   5356   1012  261  
 5049    1.3  2.0  0.3  X:23447832-   378822  379424 (3900428) C R1_DM           LINE/R1         (4743)    613      1  261 *
31827    1.3  1.9  0.2  X:23447832-   379458  384617 (3895235) C R1_DM           LINE/R1            (0)   5356      1  262  
 8311    0.5  0.1  0.7  X:23447832-   384651  385606 (3894246) C R1_DM           LINE/R1            (0)   5356   4407  263  
12573    1.7  3.5  0.1  X:23447832-   385622  388616 (3891236) C R1_DM           LINE/R1         (1069)   4287   1081  263  
 1766    2.8  0.0  0.9  X:23447832-   388611  388824 (3891028) C R1_DM           LINE/R1         (3748)   1608   1397  264 *
 1031   19.2 26.8  3.1  X:23447832-   388833  389240 (3890612) + DOC2_DM         LINE/I-Jockey        6    503 (4290)  265  
 8773   21.8  1.7  3.1  X:23447832-   389348  393490 (3886362) + FW2_DM          LINE/I-Jockey        2   4740    (0)  266  
 3699    3.5  2.6  0.2  X:23447832-   393501  393964 (3885888) C R1_DM           LINE/R1         (3947)   1409    935  267 *
 5225    1.5  0.3  0.3  X:23447832-   393947  394562 (3885290) C R1_DM           LINE/R1         (4740)    616      1  267  
35106    0.9  0.3  0.2  X:23447832-   394596  398634 (3881218) C R1_DM           LINE/R1            (0)   5356   1317  268  
13579    1.6  2.1  0.7  X:23447832-   398633  400275 (3879577) C R1_DM           LINE/R1         (3528)   1828    164  269 *
24511    1.0  1.8  0.1  X:23447832-   400270  404623 (3875229) C R1_DM           LINE/R1           (92)   5264    836  270  
 2862    5.2 24.0  0.8  X:23447832-   404600  405082 (3874770) C R1_DM           LINE/R1         (4761)    595      1  271 *
  435    5.5  0.0  0.0  X:23447832-   405083  405137 (3874715) C 28s-rRNA_Dmel   rRNA            (1267)   2702   2648  272 *
32420    1.2  1.1  0.1  X:23447832-   405134  408700 (3871152) C R2_DM           LINE/R2            (0)   3607      3  273  
16460    0.8  0.1  0.0  X:23447832-   408699  410499 (3869353) C 28s-rRNA_Dmel   rRNA            (1318)   2651    850  272 *
 1263    0.0  0.0  0.0  X:23447832-   410505  410641 (3869211) C 28s-rRNA_Dmel   rRNA            (3832)    137      1  272  
  816    0.0  0.0  0.0  X:23447832-   410642  410750 (3869102) C ITS2-rRNA_Dmel  rRNA               (0)    385    277  274  
 1132    0.8  0.0  0.0  X:23447832-   410786  410908 (3868944) C 5.8s-rRNA_Dmel  rRNA               (0)    123      1  275  
 5788    1.5  1.7  0.3  X:23447832-   410909  411624 (3868228) C ITS1-rRNA_Dmel  rRNA               (0)    726      1  276  
 1626    0.6  0.0  0.0  X:23447832-   411625  411798 (3868054) C 18s-rRNA_Dmel   rRNA               (0)   1995   1822  277  
 3667    2.7  0.0  0.0  X:23447832-   411799  412205 (3867647) C Gypsy6_LTR      LTR/Gypsy          (0)    407      1  278  
15632   16.8  0.6  0.0  X:23447832-   412209  414760 (3865092) C Gypsy6_I        LTR/Gypsy          (2)   7010   4445  278  
 2407   13.7  0.0  0.0  X:23447832-   414761  415132 (3864720) + Stalker3_LTR    LTR/Gypsy            1    372    (0)  279  
  248    3.2  0.0  0.0  X:23447832-   415139  415169 (3864683) + Stalker2_I      LTR/Gypsy            1     31 (7365)  279  
 2945   17.9  2.8  1.1  X:23447832-   415365  416004 (3863848) + Stalker2_I      LTR/Gypsy          236    886 (6510)  279  
 1136   31.8  4.0  3.1  X:23447832-   416230  417228 (3862624) + Stalker2_I      LTR/Gypsy         1456   2463 (4150)  279  
  540    1.6  0.0  0.0  X:23447832-   417215  417275 (3862577) C 18s-rRNA_Dmel   rRNA            (1909)     86     26  280 *
 1528    2.7 12.8  0.3  X:23447832-   417275  417505 (3862347) C ETS-rRNA_Dmel   rRNA              (10)    854    592  281  
   34    0.0  5.6  0.0  X:23447832-   417506  417541 (3862311) + (AT)n           Simple_repeat        1     38    (0)  282  
 1528    2.7 12.8  0.3  X:23447832-   417542  417566 (3862286) C ETS-rRNA_Dmel   rRNA             (273)    591    567  281 *
 3095    0.6  0.0  0.0  X:23447832-   417559  417915 (3861937) C ETS-rRNA_Dmel   rRNA             (507)    357      1  281  
 1968    6.8  0.8  5.0  X:23447832-   417909  418421 (3861431) C 240_Repeat_rRNA Satellite          (0)    491      1  283 *
 1409   11.8  6.1  4.8  X:23447832-   418257  418568 (3861284) C 329_Repeat_rRNA Satellite         (13)    316      1  284 *
  805    1.4  0.4  0.7  X:23447832-   418548  418602 (3861250) C 92_Repeat_rRNA  Satellite          (0)    551    462  285 *
  264   19.6  0.0  2.0  X:23447832-   418603  418654 (3861198) C 28s-rRNA_Dmel   rRNA            (1279)   2690   2640  286 *
  351    4.7  0.0  0.0  X:23447832-   418618  418660 (3861192) C 329_Repeat_rRNA Satellite        (286)     43      1  287  
  805    1.4  0.4  0.7  X:23447832-   418661  418709 (3861143) C 92_Repeat_rRNA  Satellite         (90)    461    382  285  
  322    7.0  0.0  0.0  X:23447832-   418710  418752 (3861100) C 329_Repeat_rRNA Satellite        (286)     43      1  288  
  805    1.4  0.4  0.7  X:23447832-   418753  418801 (3861051) C 92_Repeat_rRNA  Satellite        (170)    381    302  285  
  327    7.0  0.0  0.0  X:23447832-   418802  418844 (3861008) C 329_Repeat_rRNA Satellite        (286)     43      1  289  
  805    1.4  0.4  0.7  X:23447832-   418845  418893 (3860959) C 92_Repeat_rRNA  Satellite        (250)    301    222  285  
  320    9.3  0.0  0.0  X:23447832-   418894  418936 (3860916) C 329_Repeat_rRNA Satellite        (286)     43      1  290  
  805    1.4  0.4  0.7  X:23447832-   418937  418985 (3860867) C 92_Repeat_rRNA  Satellite        (330)    221    142  285  
  302    4.9  4.9  0.0  X:23447832-   418986  419026 (3860826) C 329_Repeat_rRNA Satellite        (286)     43      1  291  
  805    1.4  0.4  0.7  X:23447832-   419027  419101 (3860751) C 92_Repeat_rRNA  Satellite          (0)    141      1  285  
 9407    1.2  0.8  0.0  X:23447832-   419118  420158 (3859694) C 28s-rRNA_Dmel   rRNA               (0)   3969   2921  292  
  349    4.9  0.0  0.0  X:23447832-   420155  420195 (3859657) C 28s-rRNA_Dmel   rRNA            (1219)   2750   2710  292 *
 5125    0.4  0.0  0.0  X:23447832-   420194  420744 (3859108) C R1_DM           LINE/R1            (0)   5356   4806  293  
  622    1.5  0.0  0.0  X:23447832-   420751  420818 (3859034) C 28s-rRNA_Dmel   rRNA            (1250)   2719   2652  292  
   26    0.0  0.0  0.0  X:23447832-   420819  420843 (3859009) + (T)n            Simple_repeat        1     25    (0)  294  
28648    1.1  1.7  0.0  X:23447832-   420845  424003 (3855849) C R2_DM           LINE/R2           (21)   3586    374  295  
 1363    0.7  0.0  0.0  X:23447832-   424013  424160 (3855692) C 28s-rRNA_Dmel   rRNA            (1112)   2857   2710  296 *
31439    0.9  0.4  0.0  X:23447832-   424159  427597 (3852255) C R1_DM           LINE/R1            (0)   5356   1905  297  
 5678    1.4  2.6  0.1  X:23447832-   427596  428254 (3851598) C R1_DM           LINE/R1         (3883)   1473    799  297 *
 5106    1.1  0.3  0.3  X:23447832-   428246  428813 (3851039) C R1_DM           LINE/R1         (4765)    591     24  297 *
15409    0.8  4.1  0.0  X:23447832-   428848  431340 (3848512) C R1_DM           LINE/R1            (0)   5356   2763  298  
 7606    2.6  7.2  0.8  X:23447832-   431339  433247 (3846605) C R1_DM           LINE/R1         (3126)   2230      1  298 *
 3053    0.9  0.0  0.0  X:23447832-   433281  433612 (3846240) C R1_DM           LINE/R1            (0)   5356   5025  299 *
30651    1.5  0.8  0.1  X:23447832-   433610  437027 (3842825) C R1_DM           LINE/R1          (526)   4830   1388  299  
 5358    1.5  0.3  0.3  X:23447832-   437029  437633 (3842219) C R1_DM           LINE/R1         (4751)    605      1  299  
27184    1.0  1.8  0.1  X:23447832-   437667  440700 (3839152) C R1_DM           LINE/R1            (0)   5356   2271  300  
  441    2.0  0.0  0.0  X:23447832-   440694  440743 (3839109) + CIRCE           LTR/Gypsy         4931   4980 (1376)  301 *
 3694    1.1  0.4  4.5  X:23447832-   441102  441566 (3838286) + CIRCE           LTR/Gypsy         4981   5427  (929)  301  
 4038    2.0  1.8  0.0  X:23447832-   441666  442121 (3837731) + CIRCE           LTR/Gypsy         5893   6356    (0)  301  
 7957    1.9  3.3  2.8  X:23447832-   442122  443086 (3836766) + CIRCE           LTR/Gypsy            1    970 (5386)  302  
 9907    3.6  3.4  3.7  X:23447832-   443229  447329 (3832523) + CIRCE           LTR/Gypsy          973   4980 (1376)  302  
 9706    1.4  0.3  0.7  X:23447832-   447474  448579 (3831273) C R1_DM           LINE/R1         (4027)   1329    229  303 *
23510    1.0  0.1  0.0  X:23447832-   448579  451149 (3828703) C R1_DM           LINE/R1           (84)   5272   2701  304  
  539    1.7  0.0  0.0  X:23447832-   451163  451221 (3828631) C R1_DM           LINE/R1         (2858)   2498   2440  304  
 4819    0.0  0.0  0.0  X:23447832-   451245  451759 (3828093) + R1_DM           LINE/R1           3142   3656 (1700)  305  
 3622    0.6  0.1  1.5  X:23447832-   451760  452198 (3827654) C STALKER4_LTR    LTR/Gypsy          (3)    399      1  306  
50023    1.8  1.3  0.8  X:23447832-   452199  458325 (3821527) C STALKER4_I      LTR/Gypsy          (0)   6530    163  306  
 3567    0.8  0.0  0.8  X:23447832-   458426  458827 (3821025) C STALKER4_LTR    LTR/Gypsy          (3)    399      1  307  
28224    1.1  0.8  0.1  X:23447832-   458828  461950 (3817902) C R1_DM           LINE/R1         (2211)   3145      1  308  
30857    0.9  0.3  0.0  X:23447832-   461984  466001 (3813851) C R1_DM           LINE/R1            (0)   5356   1328  309  
 2886    1.1  0.3  1.1  X:23447832-   465999  466349 (3813503) C R1_DM           LINE/R1         (4179)   1177    830  309 *
 5055    0.8  2.0  0.3  X:23447832-   466335  466936 (3812916) C R1_DM           LINE/R1         (4744)    612      1  309  
  980    2.6  0.0  0.0  X:23447832-   466970  467083 (3812769) C R1_DM           LINE/R1            (0)   5356   5243  310 *
32505    0.9  0.2  0.1  X:23447832-   467081  470816 (3809036) C R1_DM           LINE/R1          (290)   5066   1328  310  
 2843    2.0  0.3  1.1  X:23447832-   470814  471164 (3808688) C R1_DM           LINE/R1         (4179)   1177    830  310 *
 5253    0.8  0.3  0.3  X:23447832-   471150  471761 (3808091) C R1_DM           LINE/R1         (4744)    612      1  310  
  980    2.6  0.0  0.0  X:23447832-   471795  471908 (3807944) C R1_DM           LINE/R1            (0)   5356   5243  311 *
 1399    0.0  0.0  2.4  X:23447832-   471906  472073 (3807779) C R1_DM           LINE/R1          (290)   5066   4903  311 *
34501    1.0  0.3  0.4  X:23447832-   472069  476078 (3803774) C R1_DM           LINE/R1         (1348)   4008      1  311  
 5301    2.4  2.3  0.3  X:23447832-   476112  477066 (3802786) C R1_DM           LINE/R1            (0)   5356   4322  312 *
17242    1.4  0.6  0.0  X:23447832-   477066  479059 (3800793) C R1_DM           LINE/R1         (1169)   4187   2183  312  
10058    0.9  9.8  0.2  X:23447832-   479058  480563 (3799289) C R1_DM           LINE/R1         (3705)   1651      1  312 *
11686    0.9  0.1  0.0  X:23447832-   480597  481926 (3797926) C R1_DM           LINE/R1            (0)   5356   4026  313  
10895    1.3  0.3  0.0  X:23447832-   481929  483181 (3796671) C R1_DM           LINE/R1         (1679)   3677   2421  313  
 1662    3.8  0.9  1.9  X:23447832-   483182  483397 (3796455) C ACCORD2_LTR     LTR/Gypsy          (1)    214      1  314  
  683    5.8  0.0  0.0  X:23447832-   483398  483482 (3796370) C ACCORD2_I       LTR/Gypsy          (6)   7206   7122  314 *
 2915    5.7 19.9  1.0  X:23447832-   483479  484060 (3795792) C ACCORD2_I       LTR/Gypsy       (5441)   1771   1081  314  
 3922    0.8  0.0  6.5  X:23447832-   484061  484567 (3795285) + MICROPIA_LTR    LTR/Gypsy            1    476    (0)  315  
 9711    3.8  3.0  0.0  X:23447832-   484568  485833 (3794019) + MICROPIA_I      LTR/Gypsy            1   1304 (3172)  315  
 8585    1.2  8.6  0.1  X:23447832-   485832  486978 (3792874) C R1_DM           LINE/R1         (3100)   2256   1012  313 *
 7332    0.7  0.2  0.2  X:23447832-   486963  487804 (3792048) C R1_DM           LINE/R1         (4514)    842      1  313 *
 5263    2.4  2.4  0.3  X:23447832-   487838  488791 (3791061) C R1_DM           LINE/R1            (0)   5356   4322  316  
 1436    0.0  0.0  0.0  X:23447832-   488791  488952 (3790900) C R1_DM           LINE/R1         (1169)   4187   4026  317 *
10862    1.5  0.3  0.0  X:23447832-   488955  490207 (3789645) C R1_DM           LINE/R1         (1679)   3677   2421  316  
 1645    4.2  0.9  1.9  X:23447832-   490208  490423 (3789429) C ACCORD2_LTR     LTR/Gypsy          (1)    214      1  318  
  753    2.2  0.0  0.0  X:23447832-   490424  490514 (3789338) C ACCORD2_I       LTR/Gypsy          (0)   7212   7122  318 *
 2966    5.7 18.9  1.2  X:23447832-   490511  491098 (3788754) C ACCORD2_I       LTR/Gypsy       (5441)   1771   1081  318  
 3649    1.7  0.8  8.8  X:23447832-   491099  491612 (3788240) + MICROPIA_LTR    LTR/Gypsy            1    476    (0)  319  
 8493    2.0  1.8  1.3  X:23447832-   491613  492691 (3787161) C ACCORD2_I       LTR/Gypsy       (6128)   1084      1  318  
 1782    1.9  0.0  1.9  X:23447832-   492692  492910 (3786942) C ACCORD2_LTR     LTR/Gypsy          (0)    215      1  318  
11513    1.1  0.6  0.1  X:23447832-   492911  494226 (3785626) C R1_DM           LINE/R1         (2931)   2425   1103  316  
 5108    1.6  0.7  0.3  X:23447832-   494227  494835 (3785017) C R1_DM           LINE/R1         (4745)    611      1  316  
 6763    0.9  0.1  0.0  X:23447832-   494869  495641 (3784211) C R1_DM           LINE/R1            (0)   5356   4583  320  
11061    0.5  2.6  0.0  X:23447832-   495644  496928 (3782924) + DMRT1B          LINE/R1           2378   3696 (1487)  321  
 2443    2.7  0.3  0.3  X:23447832-   496922  497217 (3782635) C R1_DM           LINE/R1         (3958)   1398   1103  322 *
 5079    2.0  0.7  0.3  X:23447832-   497218  497826 (3782026) C R1_DM           LINE/R1         (4745)    611      1  322  
 6729    1.2  0.1  0.0  X:23447832-   497860  498632 (3781220) C R1_DM           LINE/R1            (0)   5356   4583  323  
24586    0.8  0.1  0.0  X:23447832-   498635  501436 (3778416) + DMRT1B          LINE/R1           2378   5182    (1)  324  
 1639    2.1  0.0  0.0  X:23447832-   501442  501631 (3778221) C R1_DM           LINE/R1          (760)   4596   4407  323  
 8850    0.8  6.2  0.1  X:23447832-   501647  503409 (3776443) C R1_DM           LINE/R1         (1069)   4287   2416  323  
 3704    0.2 14.6  0.0  X:23447832-   503410  503896 (3775956) C ACCORD_LTR      LTR/Gypsy          (0)    558      1  325  
26959    1.3  0.0  0.0  X:23447832-   503897  507150 (3772702) C ACCORD_I        LTR/Gypsy          (0)   6288   3035  325  
 4647    3.5  1.8  0.4  X:23447832-   507128  508138 (3771714) C ACCORD_I        LTR/Gypsy       (5510)    778      1  325 *
 3704    0.2 14.6  0.0  X:23447832-   508139  508625 (3771227) C ACCORD_LTR      LTR/Gypsy          (0)    558      1  325  
 9575    1.3  0.3  0.0  X:23447832-   508626  509725 (3770127) C R1_DM           LINE/R1         (2937)   2419   1317  326  
 3751    0.9  0.0  0.0  X:23447832-   509724  510151 (3769701) C R1_DM           LINE/R1         (3528)   1828   1401  327 *
12306    1.6  0.9  0.2  X:23447832-   510143  511590 (3768262) C R1_DM           LINE/R1         (3898)   1458      1  327  
 1008    0.9  0.0  0.0  X:23447832-   511624  511737 (3768115) C R1_DM           LINE/R1            (0)   5356   5243  328 *
31529    1.2  1.9  0.0  X:23447832-   511735  515417 (3764435) C R1_DM           LINE/R1          (290)   5066   1317  328  
 4517    1.0  0.0  0.0  X:23447832-   515416  515927 (3763925) C R1_DM           LINE/R1         (3528)   1828   1317  329 *
15174    1.8  1.8  0.3  X:23447832-   515926  517727 (3762125) C R1_DM           LINE/R1         (3528)   1828      1  330  
 1008    0.9  0.0  0.0  X:23447832-   517761  517874 (3761978) C R1_DM           LINE/R1            (0)   5356   5243  331 *
37685    1.3  0.9  0.3  X:23447832-   517872  522916 (3756936) C R1_DM           LINE/R1          (290)   5066      1  331  
  995    1.8  0.0  0.0  X:23447832-   522950  523063 (3756789) C R1_DM           LINE/R1            (0)   5356   5243  332 *
 5760    0.8  0.1  0.0  X:23447832-   523061  523720 (3756132) C R1_DM           LINE/R1          (290)   5066   4406  332  
35879    1.4  1.3  0.3  X:23447832-   523735  527291 (3752561) C R1_DM           LINE/R1         (1069)   4287    682  332  
   31    7.4  0.0  0.0  X:23447832-   527292  527334 (3752518) + (GGCAGTGGT)n    Simple_repeat        1     43    (0)  333  
35879    1.4  1.3  0.3  X:23447832-   527335  528019 (3751833) C R1_DM           LINE/R1         (4675)    681      2  332  
  990    1.8  0.0  0.0  X:23447832-   528053  528166 (3751686) C R1_DM           LINE/R1            (0)   5356   5243  334 *
30184    1.0  1.1  0.2  X:23447832-   528164  532170 (3747682) C R1_DM           LINE/R1          (290)   5066    981  334  
 3946    0.8  3.0  0.4  X:23447832-   532172  532643 (3747209) C R1_DM           LINE/R1         (4872)    484      1  334  
25836    0.8  2.2  0.1  X:23447832-   532677  535696 (3744156) C R1_DM           LINE/R1            (0)   5356   2271  335  
  397    4.0  0.0  0.0  X:23447832-   535690  535739 (3744113) + CIRCE           LTR/Gypsy         4931   4980 (1376)  336 *
 1694    0.9  0.9  0.9  X:23447832-   536098  536317 (3743535) + CIRCE           LTR/Gypsy         4981   5200 (1156)  336  
 3851    1.8  1.8  0.0  X:23447832-   536416  536871 (3742981) + CIRCE           LTR/Gypsy         5893   6356    (0)  336  
 7583    1.7  3.3  2.8  X:23447832-   536872  537836 (3742016) + CIRCE           LTR/Gypsy            1    970 (5386)  337  
25492    3.5  1.1  3.4  X:23447832-   537979  542166 (3737686) + CIRCE           LTR/Gypsy          973   4980 (1376)  337  
10591    1.6  3.3  0.2  X:23447832-   542350  543638 (3736214) C R1_DM           LINE/R1         (4027)   1329      1  338  
 4254    0.9  6.4  0.0  X:23447832-   543672  544564 (3735288) C R1_DM           LINE/R1            (0)   5356   4407  339  
24072    1.9  1.8  0.1  X:23447832-   544580  547442 (3732410) C R1_DM           LINE/R1         (1069)   4287   1377  339  
 1025   21.1 27.6  3.9  X:23447832-   547452  548165 (3731687) + DOC2_DM         LINE/I-Jockey        6    882 (3911)  340  
 8279   21.7  2.3  2.2  X:23447832-   548209  551056 (3728796) + FW2_DM          LINE/I-Jockey     1876   4725    (0)  341  
  270    2.9  0.0  0.0  X:23447832-   551068  551101 (3728751) C R1_DM           LINE/R1         (3966)   1390   1357  342 *
10054    1.0  1.2  1.2  X:23447832-   551100  552306 (3727546) C R1_DM           LINE/R1         (4148)   1208      1  342  
12379    1.5  0.8  0.1  X:23447832-   552340  553780 (3726072) C R1_DM           LINE/R1            (0)   5356   3907  343  
 5073    1.3  0.7  0.3  X:23447832-   553775  554375 (3725477) C R1_DM           LINE/R1         (4753)    603      1  343 *
 9340    0.6  0.1  0.0  X:23447832-   554409  555470 (3724382) C R1_DM           LINE/R1            (0)   5356   4294  344 *
21686    1.2  2.8  0.3  X:23447832-   555469  559143 (3720709) C R1_DM           LINE/R1         (1591)   3765      1  344  
11627    1.1  0.1  0.0  X:23447832-   559177  560506 (3719346) C R1_DM           LINE/R1            (0)   5356   4026  345  
10787    1.2  0.1  0.0  X:23447832-   560508  561752 (3718100) C R1_DM           LINE/R1         (1690)   3666   2421  345  
 1604    5.2  1.9  0.0  X:23447832-   561753  561962 (3717890) C ACCORD2_LTR     LTR/Gypsy          (1)    214      1  346  
  690    4.7  0.0  0.0  X:23447832-   561963  562045 (3717807) C ACCORD2_I       LTR/Gypsy          (8)   7204   7122  346 *
  997    2.3  0.8  0.0  X:23447832-   562042  562171 (3717681) C ACCORD2_I       LTR/Gypsy       (5441)   1771   1641  346  
   28    7.9  0.0  0.0  X:23447832-   562172  562211 (3717641) + (T)n            Simple_repeat        1     40    (0)  347  
 2213    5.8 18.6  1.2  X:23447832-   562212  562631 (3717221) C ACCORD2_I       LTR/Gypsy       (5640)   1572   1081  346  
 3809    1.1  0.0  8.8  X:23447832-   562632  563149 (3716703) + MICROPIA_LTR    LTR/Gypsy            1    476    (0)  348  
29188    5.8  0.2  0.9  X:23447832-   563150  567560 (3712292) + MICROPIA_I      LTR/Gypsy            1   4476    (0)  348  
 3117    0.8  0.0  8.1  X:23447832-   567564  567978 (3711874) + MICROPIA_LTR    LTR/Gypsy           93    476    (0)  349  
 8460    1.7  2.6  1.3  X:23447832-   567979  569048 (3710804) C ACCORD2_I       LTR/Gypsy       (6128)   1084      1  346  
 1792    1.9  0.0  1.9  X:23447832-   569049  569267 (3710585) C ACCORD2_LTR     LTR/Gypsy          (0)    215      1  346  
20119    1.3  2.0  0.1  X:23447832-   569268  571647 (3708205) C R1_DM           LINE/R1         (2931)   2425      1  345  
 6681    1.4  0.1  0.0  X:23447832-   571681  572453 (3707399) C R1_DM           LINE/R1            (0)   5356   4583  350  
24513    0.8  0.1  0.0  X:23447832-   572456  575258 (3704594) + DMRT1B          LINE/R1           2378   5183    (0)  351  
 1635    2.1  0.0  0.0  X:23447832-   575264  575453 (3704399) C R1_DM           LINE/R1          (760)   4596   4407  350  
17892    1.0  2.3  0.0  X:23447832-   575469  578373 (3701479) C R1_DM           LINE/R1         (1069)   4287   1317  350  
 3905    1.1  0.0  1.3  X:23447832-   578372  578829 (3701023) C R1_DM           LINE/R1         (3528)   1828   1377  352 *
  428   11.5 37.6  0.0  X:23447832-   578839  578947 (3700905) + FW2_DM          LINE/I-Jockey        6    155 (4638)  353  
 1130   23.1  7.3  6.8  X:23447832-   578963  579726 (3700126) + FW2_DM          LINE/I-Jockey        2   1061 (3732)  353  
 5216   17.3  0.4  2.1  X:23447832-   579733  580817 (3699035) + FW2_DM          LINE/I-Jockey     2895   3961    (0)  353  
   16    0.0  0.0  0.0  X:23447832-   580818  580835 (3699017) + (A)n            Simple_repeat        1     18    (0)  354  
11392    1.3  2.6  0.2  X:23447832-   580836  581514 (3698338) C R1_DM           LINE/R1         (3963)   1393    682  355  
   41    2.4  0.0  0.0  X:23447832-   581515  581557 (3698295) + (GGCAGCGGT)n    Simple_repeat        1     43    (0)  356  
11392    1.3  2.6  0.2  X:23447832-   581558  582237 (3697615) C R1_DM           LINE/R1         (4675)    681      2  355  
 6799    1.6  0.2  0.2  X:23447832-   582271  583068 (3696784) C R1_DM           LINE/R1            (0)   5356   4559  357 *
 9789    1.5  1.4  0.1  X:23447832-   583067  584214 (3695638) C R1_DM           LINE/R1         (1270)   4086   2924  357 *
11720    1.5  3.7  0.0  X:23447832-   584207  585591 (3694261) C R1_DM           LINE/R1         (2544)   2812   1377  357  
  432   11.5 37.6  0.0  X:23447832-   585601  585709 (3694143) + FW2_DM          LINE/I-Jockey        6    155 (4638)  358  
 1157   22.1  7.4  6.9  X:23447832-   585725  586488 (3693364) + FW2_DM          LINE/I-Jockey        2   1061 (3732)  358  
 5196   17.4  0.4  2.1  X:23447832-   586495  587579 (3692273) + FW2_DM          LINE/I-Jockey     2895   3961    (0)  358  
   16    0.0  0.0  0.0  X:23447832-   587580  587596 (3692256) + (A)n            Simple_repeat        1     17    (0)  359  
11711    1.3  1.0  0.2  X:23447832-   587597  588978 (3690874) C R1_DM           LINE/R1         (3963)   1393      1  360  
  981    2.6  0.0  0.0  X:23447832-   589012  589125 (3690727) C R1_DM           LINE/R1            (0)   5356   5243  361 *
 5601    1.1  1.2  0.0  X:23447832-   589123  589774 (3690078) C R1_DM           LINE/R1          (290)   5066   4407  361  
23098    1.4  4.4  0.1  X:23447832-   589790  593900 (3685952) C R1_DM           LINE/R1         (1069)   4287      1  361  
 3614    1.2  1.9  0.0  X:23447832-   593934  594354 (3685498) C R1_DM           LINE/R1            (0)   5356   4928  362 *
11314    0.8  3.4  0.1  X:23447832-   594346  596166 (3683686) C R1_DM           LINE/R1          (551)   4805   2924  362 *
17445    1.6  1.6  0.2  X:23447832-   596159  598226 (3681626) C R1_DM           LINE/R1         (2544)   2812    715  362  
   41    6.1  0.0  0.0  X:23447832-   598227  598278 (3681574) + (GGCAGCGGT)n    Simple_repeat        1     52    (0)  363  
  967    1.7  0.0  0.0  X:23447832-   598279  598391 (3681461) C R1_DM           LINE/R1         (4790)    566    454  362  
  859    2.8  0.9  0.0  X:23447832-   598385  598491 (3681361) C R1_DM           LINE/R1         (5248)    108      1  362 *
 3677    2.3  0.0  0.0  X:23447832-   598525  598953 (3680899) C R1_DM           LINE/R1            (0)   5356   4928  364 *
27198    1.2  1.9  0.0  X:23447832-   598945  602121 (3677731) C R1_DM           LINE/R1          (551)   4805   1570  364  
  255    8.7  0.0  4.3  X:23447832-   602134  602181 (3677671) + STALKER4_I      LTR/Gypsy            1     46 (7350)  365  
47667    1.1  1.4  0.8  X:23447832-   602329  608535 (3671317) + STALKER4_I      LTR/Gypsy          227   6530    (0)  365  
 3260    2.7  0.0  0.2  X:23447832-   608536  608938 (3670914) + STALKER4_LTR    LTR/Gypsy            1    402    (0)  365  
13105    0.9  1.6  1.2  X:23447832-   608966  610528 (3669324) C R1_DM           LINE/R1         (3787)   1569      1  366  
  791    2.1  1.1  0.0  X:23447832-   610562  610656 (3669196) C R1_DM           LINE/R1            (0)   5356   5261  367  
37643    1.2  1.5  0.0  X:23447832-   610658  615054 (3664798) C R1_DM           LINE/R1          (302)   5054    593  367  
 1517    2.1  1.6  0.0  X:23447832-   615053  615241 (3664611) C R1_DM           LINE/R1         (5164)    192      1  367 *
40285    1.1  1.1  0.2  X:23447832-   615275  619949 (3659903) C R1_DM           LINE/R1            (0)   5356    638  368  
 1398    0.0  0.6  0.0  X:23447832-   619948  620114 (3659738) C R1_DM           LINE/R1         (5188)    168      1  368 *
  847    1.0  0.0  0.0  X:23447832-   620148  620243 (3659609) C R1_DM           LINE/R1            (0)   5356   5261  369  
40189    1.3  1.3  0.6  X:23447832-   620245  624995 (3654857) C R1_DM           LINE/R1          (302)   5054    268  369  
32748    1.3  1.8  0.1  X:23447832-   624995  628842 (3651010) C R1_DM           LINE/R1         (1442)   3914      1  370 *
 4497    1.3  0.6  0.0  X:23447832-   628876  629396 (3650456) C R1_DM           LINE/R1            (0)   5356   4833  371 *
27490    1.2  0.9  0.3  X:23447832-   629395  632596 (3647256) C R1_DM           LINE/R1         (1697)   3659    439  371  
14063    1.2  2.1  0.1  X:23447832-   632604  634253 (3645599) C R1_DM           LINE/R1         (1404)   3952   2271  372  
  390    4.0  0.0  0.0  X:23447832-   634247  634296 (3645556) + CIRCE           LTR/Gypsy         4931   4980 (1376)  373 *
 1941    0.8  0.8  0.8  X:23447832-   634649  634904 (3644948) + CIRCE           LTR/Gypsy         4981   5236 (1120)  373 *
 6444    2.0  2.9  0.0  X:23447832-   634903  635690 (3644162) + CIRCE           LTR/Gypsy         5546   6356    (0)  373  
 7485    2.1  3.3  2.8  X:23447832-   635691  636655 (3643197) + CIRCE           LTR/Gypsy            1    970 (5386)  374  
15881    4.4  0.6  4.5  X:23447832-   636798  639794 (3640058) + CIRCE           LTR/Gypsy          973   3768 (2588)  374  
11402    2.3  1.8  0.0  X:23447832-   639795  639938 (3639914) + M4DM            DNA/CMC-Transib      1    144 (1291)  375  
   31    0.0  0.0  0.0  X:23447832-   639939  639967 (3639885) + (T)n            Simple_repeat        1     29    (0)  376  
11402    2.3  1.8  0.0  X:23447832-   639968  641232 (3638620) + M4DM            DNA/CMC-Transib    145   1434    (1)  375  
10270    1.1  0.0  0.8  X:23447832-   641233  642459 (3637393) + CIRCE           LTR/Gypsy         3764   4980 (1376)  374  
 5740    1.9  1.7  0.1  X:23447832-   642644  643340 (3636512) C R1_DM           LINE/R1         (4027)   1329    622  377  
 4303    1.4  0.4  0.4  X:23447832-   643354  643861 (3635991) C R1_DM           LINE/R1         (4848)    508      1  377  
 8196    1.3  0.1  0.2  X:23447832-   643895  644843 (3635009) C R1_DM           LINE/R1            (0)   5356   4409  378  
 9915    1.8  0.1  0.1  X:23447832-   644861  646022 (3633830) C R1_DM           LINE/R1         (1069)   4287   3126  378  
 4915    0.0  0.0  0.0  X:23447832-   646023  646580 (3633272) C ACCORD_LTR      LTR/Gypsy          (0)    558      1  379  
52860    1.1  0.0  0.0  X:23447832-   646581  652866 (3626986) C ACCORD_I        LTR/Gypsy          (0)   6288      1  379  
 4906    0.2  0.0  0.0  X:23447832-   652867  653424 (3626428) C ACCORD_LTR      LTR/Gypsy          (0)    558      1  379  
24094    2.0  3.8  0.3  X:23447832-   653425  656448 (3623404) C R1_DM           LINE/R1         (2227)   3129      1  378  
 8191    1.1  0.2  0.2  X:23447832-   656482  657429 (3622423) C R1_DM           LINE/R1            (0)   5356   4409  380  
15143    2.1  2.4  0.1  X:23447832-   657447  659271 (3620581) C R1_DM           LINE/R1         (1069)   4287   2421  380  
 1739    2.8  0.0  1.9  X:23447832-   659272  659489 (3620363) C ACCORD2_LTR     LTR/Gypsy          (1)    214      1  381  
  672    6.8  0.0  0.0  X:23447832-   659488  659575 (3620277) C ACCORD2_I       LTR/Gypsy          (3)   7209   7122  381 *
 2837    6.6 18.0  1.0  X:23447832-   659569  660162 (3619690) C ACCORD2_I       LTR/Gypsy       (5438)   1774   1081  381  
 3932    0.4  0.2  6.5  X:23447832-   660163  660668 (3619184) + MICROPIA_LTR    LTR/Gypsy            1    476    (0)  382  
25124    6.4  0.0  1.1  X:23447832-   660669  664197 (3615655) + MICROPIA_I      LTR/Gypsy            1   3490  (986)  382  
 4948    1.9  3.7  0.1  X:23447832-   664197  664823 (3615029) + MICROPIA_I      LTR/Gypsy         3828   4476    (0)  382 *
  905    0.9  0.0  0.0  X:23447832-   664824  664928 (3614924) + MICROPIA_LTR    LTR/Gypsy            1    105  (371)  382 *
 1365    2.4  0.0  2.4  X:23447832-   664925  665095 (3614757) C ACCORD2_LTR     LTR/Gypsy         (48)    167      1  383  
 8699    1.1  3.2  0.0  X:23447832-   665096  666111 (3613741) C R1_DM           LINE/R1         (2931)   2425   1377  380  
 8455   21.6  2.8  3.6  X:23447832-   666121  670785 (3609067) + FW2_DM          LINE/I-Jockey        2   4740    (0)  384  
11389    1.1  2.8  0.2  X:23447832-   670797  671472 (3608380) C R1_DM           LINE/R1         (3966)   1390    682  385  
   47    4.0  0.0  0.0  X:23447832-   671473  671524 (3608328) + (GGCAGCGGT)n    Simple_repeat        1     52    (0)  386  
11389    1.1  2.8  0.2  X:23447832-   671525  672202 (3607650) C R1_DM           LINE/R1         (4675)    681      2  385  
 6735    2.0  0.2  0.2  X:23447832-   672236  673033 (3606819) C R1_DM           LINE/R1            (0)   5356   4559  387 *
19787    1.3  4.2  0.2  X:23447832-   673032  675612 (3604240) C R1_DM           LINE/R1         (1270)   4086   1401  387  
12320    1.9  0.3  0.2  X:23447832-   675603  677060 (3602792) C R1_DM           LINE/R1         (3897)   1459      1  387 *
 1007    0.9  0.0  0.0  X:23447832-   677094  677207 (3602645) C R1_DM           LINE/R1            (0)   5356   5243  388 *
 1730    4.1  0.5  0.0  X:23447832-   677205  677423 (3602429) C R1_DM           LINE/R1          (290)   5066   4847  388  
 1301    4.2  0.6  0.0  X:23447832-   677412  677578 (3602274) C R1_DM           LINE/R1         (5114)    242     75  389 *
12145    1.6  2.9  0.1  X:23447832-   677579  679038 (3600814) C R1_DM           LINE/R1          (509)   4847   3347  388  
 7725    1.8  7.8  0.0  X:23447832-   679035  680202 (3599650) C R1_DM           LINE/R1         (2696)   2660   1401  388 *
11872    1.7  2.6  0.2  X:23447832-   680193  680936 (3598916) C R1_DM           LINE/R1         (3897)   1459    682  388  
   36    4.9  0.0  0.0  X:23447832-   680937  680979 (3598873) + (GGCAGCGGT)n    Simple_repeat        1     43    (0)  390  
11872    1.7  2.6  0.2  X:23447832-   680980  681659 (3598193) C R1_DM           LINE/R1         (4675)    681      2  388  
 1007    0.9  0.0  0.0  X:23447832-   681693  681806 (3598046) C R1_DM           LINE/R1            (0)   5356   5243  391 *
20271    1.2  1.8  0.0  X:23447832-   681804  684192 (3595660) C R1_DM           LINE/R1          (290)   5066   2635  391  
19568    1.2  2.0  0.1  X:23447832-   684181  685807 (3594045) C R1_DM           LINE/R1         (3004)   2352    682  391 *
   36    4.9  0.0  0.0  X:23447832-   685808  685850 (3594002) + (GGCAGCGGT)n    Simple_repeat        1     43    (0)  392  
19568    1.2  2.0  0.1  X:23447832-   685851  686530 (3593322) C R1_DM           LINE/R1         (4675)    681      2  391  
 1007    0.9  0.0  0.0  X:23447832-   686564  686677 (3593175) C R1_DM           LINE/R1            (0)   5356   5243  393 *
20090    1.3  2.1  0.0  X:23447832-   686675  689057 (3590795) C R1_DM           LINE/R1          (290)   5066   2635  393  
12671    1.4  0.8  0.1  X:23447832-   689046  690535 (3589317) C R1_DM           LINE/R1         (3004)   2352    852  393 *
 4148    1.2  1.8  0.0  X:23447832-   690533  691031 (3588821) C R1_DM           LINE/R1         (4227)   1129    622  394 *
 4151    0.8  0.4  0.4  X:23447832-   691045  691530 (3588322) C R1_DM           LINE/R1         (4848)    508     23  394  
33372    1.0  0.1  0.4  X:23447832-   691552  695416 (3584436) C R1_DM           LINE/R1            (0)   5356   1503  395  
 2403    1.3  0.7  0.7  X:23447832-   695414  695722 (3584130) C R1_DM           LINE/R1         (5047)    309      1  395 *
  936    1.8  0.0  0.0  X:23447832-   695756  695869 (3583983) C R1_DM           LINE/R1            (0)   5356   5243  396 *
40266    1.2  1.2  0.1  X:23447832-   695867  700877 (3578975) C R1_DM           LINE/R1          (290)   5066      1  396  
  925    2.6  0.0  0.0  X:23447832-   700911  701024 (3578828) C R1_DM           LINE/R1            (0)   5356   5243  397 *
13637    0.7  0.2  0.1  X:23447832-   701022  702681 (3577171) C R1_DM           LINE/R1          (290)   5066   3405  397  
25114    1.6  0.6  0.3  X:23447832-   702685  705836 (3574016) C R1_DM           LINE/R1         (2194)   3162      1  397  
42952    1.2  0.8  0.4  X:23447832-   705870  711204 (3568648) C R1_DM           LINE/R1            (0)   5356      1  398  
  933    0.9  0.0  0.0  X:23447832-   711238  711349 (3568503) C R1_DM           LINE/R1            (0)   5356   5245  399 *
 8521    1.1  0.1  0.0  X:23447832-   711349  712388 (3567464) C R1_DM           LINE/R1          (290)   5066   4026  399  
 6971    1.7  4.2  0.5  X:23447832-   712391  713469 (3566383) C R1_DM           LINE/R1         (1679)   3677   2559  399  
42356    1.3  0.0  0.2  X:23447832-   713648  718865 (3560987) + DMRT1B          LINE/R1              1   5169   (14)  400  
34626    1.4  1.1  0.2  X:23447832-   718867  723186 (3556666) C R1_DM           LINE/R1          (995)   4361      1  401  
  773    1.1  0.0  0.0  X:23447832-   723220  723313 (3556539) C R1_DM           LINE/R1            (0)   5356   5263  402 *
16396    1.1  2.3  0.3  X:23447832-   723313  725686 (3554166) C R1_DM           LINE/R1          (301)   5055   2635  402  
13074    1.4  0.6  0.0  X:23447832-   725682  727295 (3552557) C R1_DM           LINE/R1         (3013)   2343    721  402 *
 1381    2.2  0.0  1.7  X:23447832-   727306  727487 (3552365) C R1_DM           LINE/R1         (4954)    402    224  402 *
 1537    4.9  0.0  0.5  X:23447832-   727471  727676 (3552176) C R1_DM           LINE/R1          (118)   5238   5034  403 *
16241    1.1  1.8  0.1  X:23447832-   727667  729688 (3550164) C R1_DM           LINE/R1          (665)   4691   2635  403 *
18240    1.4  2.0  0.2  X:23447832-   729684  731985 (3547867) C R1_DM           LINE/R1         (3013)   2343      1  403  
  773    1.1  0.0  0.0  X:23447832-   732019  732112 (3547740) C R1_DM           LINE/R1            (0)   5356   5263  404 *
16420    1.1  2.3  0.3  X:23447832-   732112  734485 (3545367) C R1_DM           LINE/R1          (301)   5055   2635  404  
13074    1.4  0.6  0.0  X:23447832-   734481  736094 (3543758) C R1_DM           LINE/R1         (3013)   2343    721  404 *
 1381    2.2  0.0  1.7  X:23447832-   736105  736286 (3543566) C R1_DM           LINE/R1         (4954)    402    224  404 *
 1537    4.9  0.0  0.5  X:23447832-   736270  736475 (3543377) C R1_DM           LINE/R1          (118)   5238   5034  405 *
16241    1.1  1.8  0.1  X:23447832-   736466  738487 (3541365) C R1_DM           LINE/R1          (665)   4691   2635  405  
12664    1.4  2.1  0.1  X:23447832-   738483  740073 (3539779) C R1_DM           LINE/R1         (3013)   2343    721  405 *
 1381    2.2  0.0  1.7  X:23447832-   740084  740265 (3539587) C R1_DM           LINE/R1         (4954)    402    224  405 *
 1537    4.9  0.0  0.5  X:23447832-   740249  740454 (3539398) C R1_DM           LINE/R1          (118)   5238   5034  406 *
19593    1.2  3.1  0.2  X:23447832-   740445  743060 (3536792) C R1_DM           LINE/R1          (665)   4691   2001  406  
12739    1.2  1.4  0.3  X:23447832-   743073  744671 (3535181) C R1_DM           LINE/R1         (3739)   1617      1  406  
15331    0.9  0.4  0.1  X:23447832-   744705  746579 (3533273) C R1_DM           LINE/R1            (0)   5356   3475  407 *
37680    1.3  0.3  0.1  X:23447832-   746578  751211 (3528641) C R1_DM           LINE/R1          (712)   4644      1  408  
24594    1.2  2.1  0.2  X:23447832-   751245  756445 (3523407) C R1_DM           LINE/R1            (0)   5356      1  409  
20397    0.8  0.3  0.0  X:23447832-   756479  758814 (3521038) C R1_DM           LINE/R1            (0)   5356   3015  410  
10135    1.1  0.1  0.1  X:23447832-   758813  759977 (3519875) C R1_DM           LINE/R1         (3091)   2265   1101  410 *
 5249    1.5  0.3  0.3  X:23447832-   759977  760593 (3519259) C R1_DM           LINE/R1         (4739)    617      1  410 *
20151    1.0  0.8  0.0  X:23447832-   760627  762950 (3516902) C R1_DM           LINE/R1            (0)   5356   3015  411  
 7501    1.5  0.1  0.0  X:23447832-   762949  763812 (3516040) C R1_DM           LINE/R1         (3091)   2265   1401  411 *
 3053    0.6  0.6  0.3  X:23447832-   763803  764160 (3515692) C R1_DM           LINE/R1         (3897)   1459   1101  411 *
 5249    1.5  0.3  0.3  X:23447832-   764160  764776 (3515076) C R1_DM           LINE/R1         (4739)    617      1  411  
31395    0.9  2.6  0.0  X:23447832-   764810  768463 (3511389) C R1_DM           LINE/R1            (0)   5356   1609  412  
 3020    1.7  0.3  0.3  X:23447832-   768464  768823 (3511029) C R1_DM           LINE/R1         (3896)   1460   1101  412 *
 4653    2.2  0.2  0.4  X:23447832-   768823  769375 (3510477) C R1_DM           LINE/R1         (4739)    617     66  412  
35352    1.1  1.1  0.1  X:23447832-   769404  773492 (3506360) C R1_DM           LINE/R1            (0)   5356   1224  413  
 5939    2.0  2.4  0.3  X:23447832-   773489  774206 (3505646) C R1_DM           LINE/R1         (4623)    733      1  413 *
25107    1.1  1.5  0.1  X:23447832-   774240  777160 (3502692) C R1_DM           LINE/R1            (0)   5356   2394  414  
 9968    1.6  0.2  0.3  X:23447832-   777163  778332 (3501520) C R1_DM           LINE/R1         (3291)   2065    897  414  
 1364    2.7  7.0  0.0  X:23447832-   778330  778514 (3501338) C R1_DM           LINE/R1         (4566)    790    593  414 *
 1517    2.1  1.6  0.0  X:23447832-   778513  778701 (3501151) C R1_DM           LINE/R1         (5164)    192      1  414  
25094    0.9  1.4  0.2  X:23447832-   778735  781660 (3498192) C R1_DM           LINE/R1            (0)   5356   2394  415  
 4386    1.4  0.2  0.0  X:23447832-   781663  782171 (3497681) C R1_DM           LINE/R1         (3291)   2065   1556  415  
 1764    3.8  0.0  0.0  X:23447832-   782183  782395 (3497457) C R1_DM           LINE/R1         (3897)   1459   1247  415  
 4471    2.0  0.2  0.6  X:23447832-   782398  782936 (3496916) C R1_DM           LINE/R1         (4745)    611     75  415 *
23879    1.2  2.2  0.1  X:23447832-   782936  785752 (3494100) C R1_DM           LINE/R1           (87)   5269   2394  416  
 4389    1.4  0.2  0.0  X:23447832-   785755  786263 (3493589) C R1_DM           LINE/R1         (3291)   2065   1556  416  
 1826    1.9  0.0  0.0  X:23447832-   786275  786487 (3493365) C R1_DM           LINE/R1         (3897)   1459   1247  416  
 5165    1.3  0.3  0.5  X:23447832-   786490  787101 (3492751) C R1_DM           LINE/R1         (4745)    611      1  416  
  977    1.8  0.0  0.0  X:23447832-   787135  787246 (3492606) C R1_DM           LINE/R1            (0)   5356   5245  417 *
 2021    1.7  0.4  0.0  X:23447832-   787246  787481 (3492371) C R1_DM           LINE/R1          (290)   5066   4830  417  
 2286   14.0  0.0  0.0  X:23447832-   787482  787853 (3491999) + Stalker3_LTR    LTR/Gypsy            1    372    (0)  418  
  262   11.1  0.0  4.4  X:23447832-   787860  787906 (3491946) + TABOR_I         LTR/Gypsy            1     45 (7351)  418  
 2369   18.4  8.4  2.0  X:23447832-   788093  788736 (3491116) + TABOR_I         LTR/Gypsy          236    919 (6477)  418  
10888   26.7  2.9  2.3  X:23447832-   788932  793961 (3485891) + TABOR_I         LTR/Gypsy         1369   6241  (289)  418  
   33    0.0  2.9  0.0  X:23447832-   794058  794092 (3485760) + (AAAAT)n        Simple_repeat        1     36    (0)  419  
   33   25.2  0.0  0.0  X:23447832-   794108  794183 (3485669) + GA-rich         Low_complexity       1     76    (0)  420  
 2249   14.5  0.0  0.0  X:23447832-   794240  794611 (3485241) + Stalker3_LTR    LTR/Gypsy            1    372    (0)  421  
40049    1.3  2.3  0.1  X:23447832-   794612  799339 (3480513) C R1_DM           LINE/R1          (523)   4833      1  422  
  995    1.8  0.0  0.0  X:23447832-   799373  799486 (3480366) C R1_DM           LINE/R1            (0)   5356   5243  423 *
18211    1.4  0.5  0.1  X:23447832-   799484  801602 (3478250) C R1_DM           LINE/R1          (290)   5066   2938  423  
13619    1.6  1.1  0.1  X:23447832-   801602  803190 (3476662) C R1_DM           LINE/R1         (2626)   2730   1126  423 *
 6352    5.9  8.8  0.3  X:23447832-   803192  804099 (3475753) C R1_DM           LINE/R1         (4371)    985      1  423  
  248   10.8  0.0  0.0  X:23447832-   804133  804169 (3475683) C R1_DM           LINE/R1            (0)   5356   5320  424 *
 3425    1.5  0.2  0.0  X:23447832-   804161  804558 (3475294) C R1_DM           LINE/R1          (493)   4863   4465  425 *
13916    1.7  1.9  0.0  X:23447832-   804558  807584 (3472268) C R1_DM           LINE/R1         (1028)   4328   1247  425  
 5172    1.3  0.3  0.5  X:23447832-   807587  808198 (3471654) C R1_DM           LINE/R1         (4745)    611      1  425  
  734    3.0 15.2  0.0  X:23447832-   808232  808330 (3471522) C R1_DM           LINE/R1            (0)   5356   5243  426 *
 2026    1.7  0.4  0.0  X:23447832-   808328  808563 (3471289) C R1_DM           LINE/R1          (290)   5066   4830  426  
 2311   13.7  0.0  0.0  X:23447832-   808564  808935 (3470917) + Stalker3_LTR    LTR/Gypsy            1    372    (0)  427  
  262   11.1  0.0  4.4  X:23447832-   808942  808988 (3470864) + TABOR_I         LTR/Gypsy            1     45 (7351)  427  
 2402   18.1  8.4  2.0  X:23447832-   809175  809818 (3470034) + TABOR_I         LTR/Gypsy          236    919 (6477)  427  
11373   26.7  2.3  1.4  X:23447832-   810007  815031 (3464821) + TABOR_I         LTR/Gypsy         1369   6241  (289)  427  
   33    0.0  2.9  0.0  X:23447832-   815128  815162 (3464690) + (AAAAT)n        Simple_repeat        1     36    (0)  428  
   33   25.2  0.0  0.0  X:23447832-   815178  815253 (3464599) + GA-rich         Low_complexity       1     76    (0)  429  
 2202   13.9  1.4  0.0  X:23447832-   815310  815676 (3464176) + Stalker3_LTR    LTR/Gypsy            1    372    (0)  430  
29785    1.1  0.5  0.0  X:23447832-   815677  819093 (3460759) C R1_DM           LINE/R1          (523)   4833   1401  431  
12403    0.9  0.9  0.6  X:23447832-   819084  820538 (3459314) C R1_DM           LINE/R1         (3897)   1459      1  431 *
  968    3.5  0.0  0.0  X:23447832-   820572  820685 (3459167) C R1_DM           LINE/R1            (0)   5356   5243  432 *
31133    0.9  1.7  0.2  X:23447832-   820683  824294 (3455558) C R1_DM           LINE/R1          (290)   5066   1401  432  
12172    1.7  0.9  1.0  X:23447832-   824285  825744 (3454108) C R1_DM           LINE/R1         (3897)   1459      1  432 *
16412    1.9  3.1  0.3  X:23447832-   825778  827777 (3452075) C R1_DM           LINE/R1            (0)   5356   3301  433  
 4596    2.1  1.6  0.3  X:23447832-   827771  828331 (3451521) C R1_DM           LINE/R1         (4745)    611     44  433 *
  714    1.2  0.0  0.0  X:23447832-   828312  828394 (3451458) C R1_DM           LINE/R1         (1414)   3942   3860  434 *
12772    2.1  0.1  0.3  X:23447832-   828375  829877 (3449975) C R1_DM           LINE/R1         (1949)   3407   1907  434  
 3033    0.9  0.0  0.0  X:23447832-   829865  830209 (3449643) C R1_DM           LINE/R1         (3695)   1661   1317  434 *
 3982    0.7  0.0  0.0  X:23447832-   830208  830659 (3449193) C R1_DM           LINE/R1         (3528)   1828   1377  435  
 7272   19.4 10.5  4.2  X:23447832-   830669  832850 (3447002) + FW2_DM          LINE/I-Jockey        2   1581 (2380)  436  
   31    0.0  0.0  0.0  X:23447832-   832851  832879 (3446973) + (C)n            Simple_repeat        1     29    (0)  437  
 7272   26.6  3.6  4.6  X:23447832-   832880  834354 (3445498) + FW2_DM          LINE/I-Jockey     1368   2816  (316)  436  
 4231   17.6  1.0  2.4  X:23447832-   834351  835264 (3444588) + FW2_DM          LINE/I-Jockey     3061   3961    (0)  436 *
11989    0.8  0.4  0.3  X:23447832-   835282  836670 (3443182) C R1_DM           LINE/R1         (3966)   1390      1  438  
20089    7.2  2.0  0.5  X:23447832-   836704  840211 (3439641) C R1_DM           LINE/R1            (0)   5356    748  439  
 1219    0.7  0.0  0.0  X:23447832-   840208  840345 (3439507) C R1_DM           LINE/R1         (3965)   1391   1254  439 *
 5434    1.7  0.5  2.1  X:23447832-   840342  841011 (3438841) C R1_DM           LINE/R1         (4675)    681     23  439  
40255    1.4  2.9  0.3  X:23447832-   841033  846257 (3433595) C R1_DM           LINE/R1            (0)   5356      1  440  
  981    2.6  0.0  0.0  X:23447832-   846291  846404 (3433448) C R1_DM           LINE/R1            (0)   5356   5243  441 *
42118    1.1  1.9  0.4  X:23447832-   846402  851368 (3428484) C R1_DM           LINE/R1          (290)   5066     23  441  
40479    1.1  2.7  0.3  X:23447832-   851390  856601 (3423251) C R1_DM           LINE/R1            (0)   5356     23  442  
40402    1.6  2.2  0.2  X:23447832-   856623  861851 (3418001) C R1_DM           LINE/R1            (0)   5356     23  442  
40280    1.2  3.1  0.3  X:23447832-   861873  867084 (3412768) C R1_DM           LINE/R1            (0)   5356      1  443  
  981    2.6  0.0  0.0  X:23447832-   867118  867231 (3412621) C R1_DM           LINE/R1            (0)   5356   5243  444 *
22811    1.1  1.3  0.1  X:23447832-   867229  871600 (3408252) C R1_DM           LINE/R1          (290)   5066    638  444  
 1313    0.6  0.6  0.0  X:23447832-   871599  871765 (3408087) C R1_DM           LINE/R1         (5188)    168      1  444 *
  889    2.7  0.0  0.0  X:23447832-   871799  871909 (3407943) C R1_DM           LINE/R1            (0)   5356   5246  445  
20742    1.3  3.7  0.4  X:23447832-   871917  876807 (3403045) C R1_DM           LINE/R1          (304)   5052      1  445  
29345    1.3  1.1  0.1  X:23447832-   876818  880455 (3399397) C R1_DM           LINE/R1         (1043)   4313    638  446  
 1326    0.0  0.6  0.0  X:23447832-   880454  880620 (3399232) C R1_DM           LINE/R1         (5188)    168      1  446 *
  951    0.9  0.0  0.0  X:23447832-   880654  880767 (3399085) C R1_DM           LINE/R1            (0)   5356   5243  447 *
27487    1.2  1.2  0.3  X:23447832-   880765  885761 (3394091) C R1_DM           LINE/R1          (290)   5066     23  447  
25687    1.1  2.9  0.0  X:23447832-   885783  889414 (3390438) C R1_DM           LINE/R1            (0)   5356   1620  448  
 6414    1.8  1.5  1.8  X:23447832-   889415  890257 (3389595) C R1_DM           LINE/R1         (4515)    841      1  448  
  925    2.6  0.0  0.0  X:23447832-   890291  890404 (3389448) C R1_DM           LINE/R1            (0)   5356   5243  449 *
 8725    0.6  0.8  0.0  X:23447832-   890402  891463 (3388389) C R1_DM           LINE/R1          (290)   5066   3996  449 *
20900    1.6  1.4  0.1  X:23447832-   891463  893471 (3386381) C R1_DM           LINE/R1         (2699)   2657    616  449  
   28    0.0  0.0  0.0  X:23447832-   893472  893498 (3386354) + (G)n            Simple_repeat        1     27    (0)  450  
20900    1.6  1.4  0.1  X:23447832-   893499  894110 (3385742) C R1_DM           LINE/R1         (4741)    615      2  449  
  914    1.8  0.0  0.0  X:23447832-   894144  894254 (3385598) C R1_DM           LINE/R1            (0)   5356   5246  451  
32308    1.3  3.2  0.3  X:23447832-   894262  899173 (3380679) C R1_DM           LINE/R1          (304)   5052      1  451  
  925    2.6  0.0  0.0  X:23447832-   899207  899320 (3380532) C R1_DM           LINE/R1            (0)   5356   5243  452 *
27085    1.2  3.0  0.4  X:23447832-   899318  904258 (3375594) C R1_DM           LINE/R1          (290)   5066      1  452  
  914    1.8  0.0  0.0  X:23447832-   904292  904402 (3375450) C R1_DM           LINE/R1            (0)   5356   5246  453  
32342    1.3  3.2  0.4  X:23447832-   904410  909323 (3370529) C R1_DM           LINE/R1          (304)   5052      1  453  
  925    2.6  0.0  0.0  X:23447832-   909357  909470 (3370382) C R1_DM           LINE/R1            (0)   5356   5243  454 *
12994    1.1  2.1  0.2  X:23447832-   909468  912346 (3367506) C R1_DM           LINE/R1          (290)   5066   2135  454 *
15363    1.2  1.7  0.3  X:23447832-   912342  914261 (3365591) C R1_DM           LINE/R1         (2772)   2584    638  455  
 1326    0.0  0.6  0.0  X:23447832-   914260  914426 (3365426) C R1_DM           LINE/R1         (5188)    168      1  455 *
  951    0.9  0.0  0.0  X:23447832-   914460  914573 (3365279) C R1_DM           LINE/R1            (0)   5356   5243  456 *
40011    1.0  1.6  0.5  X:23447832-   914571  919579 (3360273) C R1_DM           LINE/R1          (290)   5066      1  456  
24663    1.2  0.8  0.7  X:23447832-   919613  922689 (3357163) C R1_DM           LINE/R1            (0)   5356   2277  457  
  412    0.0  0.0  0.0  X:23447832-   922690  922739 (3357113) + CIRCE           LTR/Gypsy         4931   4980 (1376)  458  
 7174    2.7  1.7  2.9  X:23447832-   923092  924532 (3355320) + CIRCE           LTR/Gypsy         4981   6356    (0)  458  
 7014    2.1  3.3  2.8  X:23447832-   924533  925493 (3354359) + CIRCE           LTR/Gypsy            1    966 (5390)  459  
  239    2.4 26.2  0.0  X:23447832-   925495  925536 (3354316) C 240_Repeat_rRNA Satellite          (6)    234    182  460  
25783    4.5  0.9  0.5  X:23447832-   925652  929810 (3350042) + G2_DM           LINE/I-Jockey        4   4344    (2)  461  
26196    3.2  0.4  3.4  X:23447832-   929967  934183 (3345669) + CIRCE           LTR/Gypsy          973   4980 (1376)  459  
 2812    1.0 15.1  0.5  X:23447832-   934338  934946 (3344906) C R1_DM           LINE/R1         (4037)   1319    622  462  
 4363    0.6  0.4  0.4  X:23447832-   934960  935467 (3344385) C R1_DM           LINE/R1         (4848)    508      1  462  
 5200    1.0  0.2  0.3  X:23447832-   935501  936105 (3343747) C R1_DM           LINE/R1            (0)   5356   4753  463  
 7582    0.7  5.8  0.1  X:23447832-   936107  936378 (3343474) + R1_DM           LINE/R1            409    680 (4676)  464  
   41    2.4  0.0  0.0  X:23447832-   936379  936421 (3343431) + (CGCTGCCAC)n    Simple_repeat        1     43    (0)  465  
 7582    0.7  5.8  0.1  X:23447832-   936422  937077 (3342775) + R1_DM           LINE/R1            681   1389 (3967)  464  
 4007   17.6  2.1  2.3  X:23447832-   937092  937994 (3341858) C FW2_DM          LINE/I-Jockey      (0)   3961   3061  466  
 3798   21.0  3.2  3.1  X:23447832-   937991  939532 (3340320) C FW2_DM          LINE/I-Jockey    (945)   3016   1419  467 *
 3047    0.6  0.6  0.6  X:23447832-   939529  939885 (3339967) C R1_DM           LINE/R1         (4977)    379     23  468 *
 5200    1.0  0.2  0.3  X:23447832-   939907  940511 (3339341) C R1_DM           LINE/R1            (0)   5356   4753  469  
 7591    0.5  5.8  0.1  X:23447832-   940513  940784 (3339068) + R1_DM           LINE/R1            409    680 (4676)  470  
   52    2.0  0.0  0.0  X:23447832-   940785  940836 (3339016) + (CGCTGCCAC)n    Simple_repeat        1     52    (0)  471  
 7591    0.5  5.8  0.1  X:23447832-   940837  941492 (3338360) + R1_DM           LINE/R1            681   1389 (3967)  470  
 4018   15.8  5.6  2.2  X:23447832-   941505  942746 (3337106) C FW2_DM          LINE/I-Jockey      (0)   3961   2677  472  
 7466   20.7  2.8  4.8  X:23447832-   942747  945424 (3334428) C FW2_DM          LINE/I-Jockey    (928)   2204      2  473  
  995   20.5 18.1  2.2  X:23447832-   945424  945831 (3334021) C FW2_DM          LINE/I-Jockey   (4290)    503      6  473 *
 8978    0.9  1.6  0.0  X:23447832-   945841  946872 (3332980) + R1_DM           LINE/R1           1377   2425 (2931)  474  
 1371    2.4  0.0  2.4  X:23447832-   946873  947043 (3332809) + ACCORD2_LTR     LTR/Gypsy            1    167   (48)  475  
  910    0.9  0.0  0.0  X:23447832-   947040  947144 (3332708) C MICROPIA_LTR    LTR/Gypsy        (371)    105      1  476 *
24626    6.5  0.0  1.3  X:23447832-   947145  950655 (3329197) C MICROPIA_I      LTR/Gypsy          (0)   4476   1011  476  
42089    2.8  0.0  0.1  X:23447832-   950656  956034 (3323818) + I_DM            LINE/I               1   5374    (0)  477  
 4351    2.6  0.0  0.0  X:23447832-   956038  956566 (3323286) C MICROPIA_I      LTR/Gypsy       (3453)   1023    495  476 *
 5405   17.6  2.3  5.6  X:23447832-   956566  958189 (3321663) C FW2_DM          LINE/I-Jockey   (2545)   1416      2  467  
  995   20.5 18.1  2.2  X:23447832-   958189  958596 (3321256) C FW2_DM          LINE/I-Jockey   (4290)    503      6  467 *
 8978    0.9  1.6  0.0  X:23447832-   958606  959637 (3320215) + R1_DM           LINE/R1           1377   2425 (2931)  478  
 1371    2.4  0.0  2.4  X:23447832-   959638  959808 (3320044) + ACCORD2_LTR     LTR/Gypsy            1    167   (48)  479  
  910    0.9  0.0  0.0  X:23447832-   959805  959909 (3319943) C MICROPIA_LTR    LTR/Gypsy        (371)    105      1  480 *
32852    5.8  0.0  1.0  X:23447832-   959910  964430 (3315422) C MICROPIA_I      LTR/Gypsy          (0)   4476      1  480  
 3936    1.1  0.0  6.5  X:23447832-   964431  964937 (3314915) C MICROPIA_LTR    LTR/Gypsy          (0)    476      1  480  
 2133    1.8  4.0  0.3  X:23447832-   964938  965214 (3314638) + ACCORD2_I       LTR/Gypsy         1081   1367 (5845)  481  
   12   19.6  0.0  0.0  X:23447832-   965252  965280 (3314572) + (GTTCA)n        Simple_repeat        1     29    (0)  482  
 1005    2.2 21.8  2.1  X:23447832-   965287  965518 (3314334) + ACCORD2_I       LTR/Gypsy         1498   1774 (5438)  481  
  661    4.8  0.0  0.0  X:23447832-   965512  965593 (3314259) + ACCORD2_I       LTR/Gypsy         7122   7203    (9)  481 *
 1742    2.8  0.0  1.9  X:23447832-   965594  965811 (3314041) + ACCORD2_LTR     LTR/Gypsy            1    214    (1)  481  
10472    1.6  1.0  0.0  X:23447832-   965812  967055 (3312797) + R1_DM           LINE/R1           2421   3677 (1679)  478  
 4887    1.2  0.9  0.0  X:23447832-   967058  967624 (3312228) + R1_DM           LINE/R1           4026   4597  (759)  478  
11216    1.1  6.1  0.4  X:23447832-   967638  970070 (3309782) + R1_DM           LINE/R1              1   2571 (2785)  483  
   35    0.0  0.0  0.0  X:23447832-   970071  970103 (3309749) + (T)n            Simple_repeat        1     33    (0)  484  
44771    1.1  0.0  0.0  X:23447832-   970105  975275 (3304577) C DMRT1B          LINE/R1           (12)   5171      1  485  
11937    1.3  4.1  0.1  X:23447832-   975493  978103 (3301749) + R1_DM           LINE/R1           2559   5272   (84)  483  
18001    1.3  5.4  0.3  X:23447832-   978107  982923 (3296929) + R1_DM           LINE/R1            292   5356    (0)  486  
 2935    0.9  0.0  0.6  X:23447832-   982931  983276 (3296576) + R1_DM           LINE/R1            269    612 (4744)  487  
10606    0.8  8.0  0.1  X:23447832-   983283  984502 (3295350) + R1_DM           LINE/R1           1118   2434 (2922)  487  
42960    0.2  0.0  0.3  X:23447832-   984530  989229 (3290623) + DOC             LINE/I-Jockey       32   4719    (6)  488  
17202    1.9  5.8  0.1  X:23447832-   989229  992005 (3287847) + R1_DM           LINE/R1           2423   5356    (0)  487 *
10035    1.7  2.9  1.3  X:23447832-   992039  993227 (3286625) + R1_DM           LINE/R1              1   1208 (4148)  489  
  304    0.0  0.0  0.0  X:23447832-   993226  993259 (3286593) + R1_DM           LINE/R1           1357   1390 (3966)  489 *
   21    0.0  0.0  0.0  X:23447832-   993260  993282 (3286570) + (T)n            Simple_repeat        1     23    (0)  490  
 7314   16.2  0.7  2.0  X:23447832-   993284  994724 (3285128) C FW2_DM          LINE/I-Jockey      (2)   3959   2537  491  
 3598    0.9  0.1  1.5  X:23447832-   994725  995163 (3284689) + STALKER4_LTR    LTR/Gypsy            1    399    (3)  492  
   12    4.9  0.0  4.5  X:23447832-   995253  995275 (3284577) + (ATAA)n         Simple_repeat        1     22    (0)  493  
50741    0.7  2.0  0.7  X:23447832-   995300 1001417 (3278435) + STALKER4_I      LTR/Gypsy          284   6530    (0)  494  
 3545    1.2  0.1  1.8  X:23447832-  1001418 1001857 (3277995) + STALKER4_LTR    LTR/Gypsy            1    398    (4)  494  
 8180   20.7  3.0  5.5  X:23447832-  1001859 1004686 (3275166) C FW2_DM          LINE/I-Jockey    (789)   2343      2  491  
 1058   18.1  0.0  5.2  X:23447832-  1004686 1004930 (3274922) C FW2_DM          LINE/I-Jockey   (4290)    503    271  491 *
  815   17.6  1.4  0.0  X:23447832-  1004946 1005093 (3274759) C FW2_DM          LINE/I-Jockey   (4638)    155      6  491  
 8901    1.2  4.7  0.0  X:23447832-  1005103 1006103 (3273749) + R1_DM           LINE/R1           1377   2425 (2931)  495  
 1441    2.4  0.0  2.4  X:23447832-  1006104 1006274 (3273578) + ACCORD2_LTR     LTR/Gypsy            1    167   (48)  496  
  955    0.9  0.0  0.0  X:23447832-  1006271 1006375 (3273477) C MICROPIA_LTR    LTR/Gypsy        (371)    105      1  497 *
34506    5.8  0.0  1.1  X:23447832-  1006376 1010899 (3268953) C MICROPIA_I      LTR/Gypsy          (0)   4476      1  497  
 4159    0.8  0.0  6.5  X:23447832-  1010900 1011406 (3268446) C MICROPIA_LTR    LTR/Gypsy          (0)    476      1  497  
 2508    4.6 20.8  1.0  X:23447832-  1011407 1011987 (3267865) + ACCORD2_I       LTR/Gypsy         1081   1774 (5438)  498  
  701    4.8  0.0  0.0  X:23447832-  1011981 1012062 (3267790) + ACCORD2_I       LTR/Gypsy         7122   7203    (9)  498 *
 1832    2.8  0.0  1.9  X:23447832-  1012063 1012280 (3267572) + ACCORD2_LTR     LTR/Gypsy            1    214    (1)  498  
10372    2.2  3.7  0.4  X:23447832-  1012281 1013497 (3266355) + R1_DM           LINE/R1           2421   3677 (1679)  495  
 9322    1.0  4.3  0.0  X:23447832-  1013500 1014775 (3265077) + R1_DM           LINE/R1           4026   5356    (0)  495  
 9804    0.8 10.4  0.2  X:23447832-  1014797 1016139 (3263713) + R1_DM           LINE/R1             23   1502 (3854)  499 *
10464    1.4  7.6  0.1  X:23447832-  1016119 1018017 (3261835) + R1_DM           LINE/R1            382   2425 (2931)  500  
 1441    2.4  0.0  2.4  X:23447832-  1018018 1018188 (3261664) + ACCORD2_LTR     LTR/Gypsy            1    167   (48)  501  
  955    0.9  0.0  0.0  X:23447832-  1018185 1018289 (3261563) C MICROPIA_LTR    LTR/Gypsy        (371)    105      1  502 *
15414    6.2  0.0  0.6  X:23447832-  1018290 1020319 (3259533) C MICROPIA_I      LTR/Gypsy          (0)   4476   2459  502 *
19613    1.1  4.4  0.1  X:23447832-  1020316 1023614 (3256238) C R1_DM           LINE/R1         (1915)   3441      1  503  
12138    1.3  0.1  0.1  X:23447832-  1023648 1024979 (3254873) C R1_DM           LINE/R1            (0)   5356   4026  504  
 5369    2.7  6.6  0.7  X:23447832-  1024982 1025647 (3254205) C R1_DM           LINE/R1         (1679)   3677   2973  504  
 8393   20.7  2.0  5.8  X:23447832-  1025703 1028553 (3251299) + FW2_DM          LINE/I-Jockey        2   2343  (789)  505  
 3545    1.2  0.1  1.8  X:23447832-  1028555 1028994 (3250858) C STALKER4_LTR    LTR/Gypsy          (4)    398      1  506  
35402    0.7  2.4  0.6  X:23447832-  1028995 1035070 (3244782) C STALKER4_I      LTR/Gypsy          (0)   6530    284  506  
 3612    0.9  0.1  1.5  X:23447832-  1035207 1035645 (3244207) C STALKER4_LTR    LTR/Gypsy          (3)    399      1  507  
 7215   16.3  0.8  2.0  X:23447832-  1035646 1037085 (3242767) + FW2_DM          LINE/I-Jockey     2537   3959    (2)  505  
   19    0.0  0.0  0.0  X:23447832-  1037087 1037107 (3242745) + (A)n            Simple_repeat        1     21    (0)  508  
  304    0.0  0.0  0.0  X:23447832-  1037108 1037141 (3242711) C R1_DM           LINE/R1         (3966)   1390   1357  509 *
 8565    2.2  4.1  1.6  X:23447832-  1037140 1038231 (3241621) C R1_DM           LINE/R1         (4148)   1208     14  509  
 5582    1.1  0.3  0.3  X:23447832-  1038224 1038840 (3241012) C R1_DM           LINE/R1         (4739)    617      1  510 *
 7285    1.5  5.5  0.2  X:23447832-  1038874 1040137 (3239715) C R1_DM           LINE/R1            (0)   5356   4026  511  
10081    2.6  3.7  0.4  X:23447832-  1040140 1041335 (3238517) C R1_DM           LINE/R1         (1679)   3677   2443  511  
 9509    0.9  8.2  0.2  X:23447832-  1041331 1043044 (3236808) C R1_DM           LINE/R1         (3505)   1851      1  511 *
 8878    1.0  4.3  0.0  X:23447832-  1043078 1044353 (3235499) C R1_DM           LINE/R1            (0)   5356   4026  512  
19445    1.5  6.7  0.2  X:23447832-  1044356 1047431 (3232421) C R1_DM           LINE/R1         (1679)   3677    402  512  
 9509    0.9 10.2  0.2  X:23447832-  1047430 1048794 (3231058) C R1_DM           LINE/R1         (3854)   1502      1  513 *
 8878    1.0  4.3  0.0  X:23447832-  1048828 1050103 (3229749) C R1_DM           LINE/R1            (0)   5356   4026  514  
19754    1.4  5.4  0.2  X:23447832-  1050106 1053579 (3226273) C R1_DM           LINE/R1         (1679)   3677     23  514  
 8910    0.8  4.3  0.0  X:23447832-  1053601 1054876 (3224976) C R1_DM           LINE/R1            (0)   5356   4026  515  
19383    1.6  6.6  0.2  X:23447832-  1054879 1057793 (3222059) C R1_DM           LINE/R1         (1679)   3677    577  515  
 1097    0.8  0.8  0.0  X:23447832-  1057792 1057920 (3221932) C R1_DM           LINE/R1         (5226)    130      1  515 *
 8875    1.1  4.3  0.0  X:23447832-  1057954 1059229 (3220623) C R1_DM           LINE/R1            (0)   5356   4026  516  
 5099    2.9  6.6  0.7  X:23447832-  1059232 1059897 (3219955) C R1_DM           LINE/R1         (1679)   3677   2973  516  
 7770   21.4  2.7  5.1  X:23447832-  1059953 1062775 (3217077) + FW2_DM          LINE/I-Jockey        2   2343  (789)  517  
 3357    1.2  0.1  1.8  X:23447832-  1062777 1063216 (3216636) C STALKER4_LTR    LTR/Gypsy          (4)    398      1  518  
48581    0.8  1.0  0.5  X:23447832-  1063217 1069371 (3210481) C STALKER4_I      LTR/Gypsy          (0)   6530    284  518  
 3421    0.9  0.1  1.5  X:23447832-  1069508 1069946 (3209906) C STALKER4_LTR    LTR/Gypsy          (3)    399      1  519  
 6847   16.8  0.6  1.8  X:23447832-  1069947 1071386 (3208466) + FW2_DM          LINE/I-Jockey     2537   3959    (2)  517  
   20    0.0  0.0  0.0  X:23447832-  1071388 1071409 (3208443) + (A)n            Simple_repeat        1     22    (0)  520  
  273    2.9  0.0  0.0  X:23447832-  1071410 1071443 (3208409) C R1_DM           LINE/R1         (3966)   1390   1357  521 *
 8130    2.1  4.0  1.6  X:23447832-  1071442 1072528 (3207324) C R1_DM           LINE/R1         (4148)   1208     20  521  
 5332    0.8  0.3  0.3  X:23447832-  1072526 1073142 (3206710) C R1_DM           LINE/R1         (4739)    617      1  522 *
 6948    1.6  5.5  0.2  X:23447832-  1073176 1074439 (3205413) C R1_DM           LINE/R1            (0)   5356   4026  523  
11864    2.1  3.0  0.3  X:23447832-  1074442 1075888 (3203964) C R1_DM           LINE/R1         (1679)   3677   2192  523  
 3695    2.8  2.8  1.1  X:23447832-  1075890 1076400 (3203452) C R1_DM           LINE/R1         (4742)    614     20  523 *
 5320    1.0  0.3  0.3  X:23447832-  1076398 1077014 (3202838) C R1_DM           LINE/R1         (4739)    617      1  524  
 6922    1.6  5.5  0.2  X:23447832-  1077048 1078311 (3201541) C R1_DM           LINE/R1            (0)   5356   4026  525  
19850    1.4  5.3  0.2  X:23447832-  1078314 1081813 (3198039) C R1_DM           LINE/R1         (1679)   3677      1  525  
 8878    1.0  4.3  0.0  X:23447832-  1081847 1083122 (3196730) C R1_DM           LINE/R1            (0)   5356   4026  526  
19767    1.5  5.8  0.2  X:23447832-  1083125 1086061 (3193791) C R1_DM           LINE/R1         (1679)   3677    577  526  
 1071    2.3  0.8  0.0  X:23447832-  1086060 1086188 (3193664) C R1_DM           LINE/R1         (5226)    130      1  526 *
 8878    1.0  4.3  0.0  X:23447832-  1086222 1087497 (3192355) C R1_DM           LINE/R1            (0)   5356   4026  527  
10638    1.6  0.9  0.0  X:23447832-  1087500 1088745 (3191107) C R1_DM           LINE/R1         (1679)   3677   2421  527  
 1739    3.3  0.0  1.9  X:23447832-  1088746 1088963 (3190889) C ACCORD2_LTR     LTR/Gypsy          (1)    214      1  528  
  701    3.5  0.0  0.0  X:23447832-  1088964 1089050 (3190802) C ACCORD2_I       LTR/Gypsy          (4)   7208   7122  528 *
 1051    2.1  0.0  0.0  X:23447832-  1089044 1089183 (3190669) C ACCORD2_I       LTR/Gypsy       (5438)   1774   1635  528  
   16   18.9  0.0  0.0  X:23447832-  1089184 1089213 (3190639) + (T)n            Simple_repeat        1     30    (0)  529  
 2408    4.2 18.6  1.2  X:23447832-  1089245 1089837 (3190015) C ACCORD2_I       LTR/Gypsy       (5438)   1774   1081  530  
 4079    1.1  0.2  0.2  X:23447832-  1089838 1090313 (3189539) + MICROPIA_LTR    LTR/Gypsy            1    476    (0)  531  
33012    5.7  0.0  0.8  X:23447832-  1090314 1094823 (3185029) + MICROPIA_I      LTR/Gypsy            1   4476    (0)  531  
  905    0.9  0.0  0.0  X:23447832-  1094824 1094928 (3184924) + MICROPIA_LTR    LTR/Gypsy            1    105  (371)  531 *
 1365    2.4  0.0  2.4  X:23447832-  1094925 1095095 (3184757) C ACCORD2_LTR     LTR/Gypsy         (48)    167      1  532  
 9025    0.9  1.6  0.0  X:23447832-  1095096 1096127 (3183725) C R1_DM           LINE/R1         (2931)   2425   1377  527  
 5575   20.1  5.1  5.3  X:23447832-  1096137 1098170 (3181682) + FW2_DM          LINE/I-Jockey        2   1634 (3159)  533 *
27327    5.9  0.0  1.2  X:23447832-  1098170 1102184 (3177668) + MICROPIA_I      LTR/Gypsy          495   4476    (0)  534  
 3954    0.4  0.0  6.5  X:23447832-  1102185 1102691 (3177161) + MICROPIA_LTR    LTR/Gypsy            1    476    (0)  534  
 8660    1.7  1.3  1.3  X:23447832-  1102692 1103775 (3176077) C ACCORD2_I       LTR/Gypsy       (6128)   1084      1  535  
 1721    2.8  0.0  2.3  X:23447832-  1103776 1103995 (3175857) C ACCORD2_LTR     LTR/Gypsy          (0)    215      1  535  
 8503    1.0  4.1  0.0  X:23447832-  1103996 1104997 (3174855) C R1_DM           LINE/R1         (2937)   2419   1377  536  
 7719   23.1  4.7  4.6  X:23447832-  1105007 1108681 (3171171) + FW2_DM          LINE/I-Jockey        2   2817  (315)  537  
 4152   17.6  2.0  2.4  X:23447832-  1108678 1109582 (3170270) + FW2_DM          LINE/I-Jockey     3061   3961    (0)  538 *
10884    0.8  5.7  0.2  X:23447832-  1109593 1110229 (3169623) C R1_DM           LINE/R1         (3966)   1390    715  539  
   41    2.4  0.0  0.0  X:23447832-  1110230 1110272 (3169580) + (GGCAGCGGT)n    Simple_repeat        1     43    (0)  540  
10884    0.8  5.7  0.2  X:23447832-  1110273 1110952 (3168900) C R1_DM           LINE/R1         (4642)    714      2  539  
 6810    1.5  0.2  0.2  X:23447832-  1110986 1111783 (3168069) C R1_DM           LINE/R1            (0)   5356   4559  541 *
13988    1.7  5.8  0.1  X:23447832-  1111782 1114947 (3164905) C R1_DM           LINE/R1         (1270)   4086    715  541  
   41    2.4  0.0  0.0  X:23447832-  1114948 1114990 (3164862) + (GGCAGCGGT)n    Simple_repeat        1     43    (0)  542  
 9774    0.7  3.1  0.2  X:23447832-  1114991 1115670 (3164182) C R1_DM           LINE/R1         (4642)    714      2  541  
  959    3.5  0.0  0.0  X:23447832-  1115704 1115817 (3164035) C R1_DM           LINE/R1            (0)   5356   5243  543 *
 4172    1.0  0.2  0.0  X:23447832-  1115815 1116296 (3163556) C R1_DM           LINE/R1          (290)   5066   4584  543  
27331    0.9  0.0  0.0  X:23447832-  1116302 1119419 (3160433) + DMRT1B          LINE/R1           2066   5183    (0)  544  
 1137    1.5  0.0  0.0  X:23447832-  1119434 1119565 (3160287) C R1_DM           LINE/R1          (760)   4596   4465  543 *
23452    1.8  3.7  0.1  X:23447832-  1119565 1122397 (3157455) C R1_DM           LINE/R1         (1028)   4328   1392  543  
 5138    1.8  0.7  0.3  X:23447832-  1122391 1123000 (3156852) C R1_DM           LINE/R1         (4744)    612      1  543 *
  995    1.8  0.0  0.0  X:23447832-  1123034 1123147 (3156705) C R1_DM           LINE/R1            (0)   5356   5243  545 *
38720    1.6  2.9  0.0  X:23447832-  1123145 1128070 (3151782) C R1_DM           LINE/R1          (290)   5066      1  545  
  995    1.8  0.0  0.0  X:23447832-  1128104 1128217 (3151635) C R1_DM           LINE/R1            (0)   5356   5243  546 *
28790    1.3  5.2  0.0  X:23447832-  1128215 1133029 (3146823) C R1_DM           LINE/R1          (290)   5066      1  546  
 4451    2.3  0.2  0.0  X:23447832-  1133063 1133585 (3146267) C R1_DM           LINE/R1            (0)   5356   4833  547 *
13533    1.0  0.8  0.0  X:23447832-  1133584 1135144 (3144708) C R1_DM           LINE/R1         (1697)   3659   2087  547 *
14099    1.6  1.8  0.4  X:23447832-  1135139 1136863 (3142989) C R1_DM           LINE/R1         (3513)   1843     20  547  
 5270    1.0  0.3  0.3  X:23447832-  1136861 1137472 (3142380) C R1_DM           LINE/R1         (4739)    617      6  548 *
 6969    1.2  6.8  0.1  X:23447832-  1137472 1138497 (3141355) C R1_DM           LINE/R1          (236)   5120   4026  549  
19830    1.6  5.2  0.2  X:23447832-  1138500 1142002 (3137850) C R1_DM           LINE/R1         (1679)   3677      1  549  
 8925    1.2  0.1  0.2  X:23447832-  1142036 1143311 (3136541) C R1_DM           LINE/R1            (0)   5356   4026  550  
19939    1.4  5.3  0.2  X:23447832-  1143314 1146813 (3133039) C R1_DM           LINE/R1         (1679)   3677      1  550  
 8935    1.1  0.1  0.2  X:23447832-  1146847 1148122 (3131730) C R1_DM           LINE/R1            (0)   5356   4026  551  
19887    1.5  5.8  0.2  X:23447832-  1148125 1151062 (3128790) C R1_DM           LINE/R1         (1679)   3677    577  551  
 1061    2.3  0.8  0.0  X:23447832-  1151061 1151189 (3128663) C R1_DM           LINE/R1         (5226)    130      1  551 *
 2471    1.5  8.8  0.4  X:23447832-  1151223 1151906 (3127946) C R1_DM           LINE/R1            (0)   5356   4559  552 *
22105    1.6  3.2  0.0  X:23447832-  1151905 1154532 (3125320) C R1_DM           LINE/R1         (1270)   4086   1377  552  
 7725   23.2  4.7  4.6  X:23447832-  1154542 1158219 (3121633) + FW2_DM          LINE/I-Jockey        2   2817  (315)  553  
 4126   17.7  2.0  2.4  X:23447832-  1158216 1159120 (3120732) + FW2_DM          LINE/I-Jockey     3061   3961    (0)  554 *
10884    0.8  5.7  0.2  X:23447832-  1159131 1159767 (3120085) C R1_DM           LINE/R1         (3966)   1390    715  555  
   52    2.0  0.0  0.0  X:23447832-  1159768 1159819 (3120033) + (GGCAGCGGT)n    Simple_repeat        1     52    (0)  556  
10884    0.8  5.7  0.2  X:23447832-  1159820 1160499 (3119353) C R1_DM           LINE/R1         (4642)    714      2  555  
 6843    1.2  0.2  0.2  X:23447832-  1160533 1161330 (3118522) C R1_DM           LINE/R1            (0)   5356   4559  557 *
24644    1.5  3.0  0.1  X:23447832-  1161329 1164590 (3115262) C R1_DM           LINE/R1         (1270)   4086    682  557  
   41    2.4  0.0  0.0  X:23447832-  1164591 1164633 (3115219) + (GGCAGCGGT)n    Simple_repeat        1     43    (0)  558  
24644    1.2  1.4  0.1  X:23447832-  1164634 1165313 (3114539) C R1_DM           LINE/R1         (4675)    681      2  557  
  959    3.5  0.0  0.0  X:23447832-  1165347 1165460 (3114392) C R1_DM           LINE/R1            (0)   5356   5243  559 *
 4183    1.0  0.2  0.0  X:23447832-  1165458 1165939 (3113913) C R1_DM           LINE/R1          (290)   5066   4584  559  
27371    0.8  0.0  0.0  X:23447832-  1165945 1169062 (3110790) + DMRT1B          LINE/R1           2066   5183    (0)  560  
 1137    1.5  0.0  0.0  X:23447832-  1169075 1169206 (3110646) C R1_DM           LINE/R1          (760)   4596   4465  559 *
23497    1.8  3.7  0.1  X:23447832-  1169206 1172038 (3107814) C R1_DM           LINE/R1         (1028)   4328   1392  559  
 5138    1.8  0.7  0.3  X:23447832-  1172032 1172641 (3107211) C R1_DM           LINE/R1         (4744)    612      1  559 *
  995    1.8  0.0  0.0  X:23447832-  1172675 1172788 (3107064) C R1_DM           LINE/R1            (0)   5356   5243  561 *
 5296    0.3  5.4  0.0  X:23447832-  1172786 1173411 (3106441) C R1_DM           LINE/R1          (290)   5066   4407  561  
 2958    2.0  0.3  0.0  X:23447832-  1173427 1173775 (3106077) C R1_DM           LINE/R1         (1069)   4287   3938  561  
 2913    0.9  0.0  0.0  X:23447832-  1173777 1174110 (3105742) C R1_DM           LINE/R1         (2159)   3197   2864  561  
  241    3.2  0.0  0.0  X:23447832-  1174111 1174141 (3105711) + CIRCE           LTR/Gypsy         4950   4980 (1376)  562  
 7821    3.0  0.8  2.8  X:23447832-  1174494 1175947 (3103905) + CIRCE           LTR/Gypsy         4981   6356    (0)  562  
 7329    2.5  3.8  2.8  X:23447832-  1175948 1176908 (3102944) + CIRCE           LTR/Gypsy            1    970 (5386)  563  
 7896    7.2  0.9  6.5  X:23447832-  1177051 1179140 (3100712) + CIRCE           LTR/Gypsy          973   2857 (3499)  563 *
11889    1.1  0.0  1.2  X:23447832-  1179138 1180594 (3099258) + CIRCE           LTR/Gypsy         3542   4980 (1376)  563  
 1836    2.2  1.3  0.4  X:23447832-  1180778 1181004 (3098848) C R1_DM           LINE/R1         (4027)   1329   1101  564 *
 3535    2.1  0.5  0.7  X:23447832-  1181003 1181435 (3098417) C R1_DM           LINE/R1         (4924)    432      1  564  
 3919    1.1  8.1  0.1  X:23447832-  1181469 1182207 (3097645) C R1_DM           LINE/R1            (0)   5356   4559  565 *
23334    1.0  0.5  0.2  X:23447832-  1182206 1184907 (3094945) C R1_DM           LINE/R1         (1270)   4086   1377  565  
 7834   22.1  6.3  4.6  X:23447832-  1184917 1188620 (3091232) + FW2_DM          LINE/I-Jockey        2   2817  (315)  566  
 4156   17.9  1.0  2.5  X:23447832-  1188617 1189531 (3090321) + FW2_DM          LINE/I-Jockey     3061   3961    (0)  567 *
11718    1.4  0.9  0.2  X:23447832-  1189541 1190920 (3088932) C R1_DM           LINE/R1         (3966)   1390      1  568  
44917    0.9  1.9  0.1  X:23447832-  1190954 1196192 (3083660) C R1_DM           LINE/R1            (0)   5356     23  569  
40258    1.2  2.9  0.1  X:23447832-  1196214 1201400 (3078452) C R1_DM           LINE/R1            (0)   5356     23  569  
40228    1.7  2.7  0.2  X:23447832-  1201422 1206033 (3073819) C R1_DM           LINE/R1            (0)   5356    619  570  
   27    3.4  0.0  0.0  X:23447832-  1206034 1206063 (3073789) + (G)n            Simple_repeat        1     30    (0)  571  
40228    1.7  1.5  0.2  X:23447832-  1206064 1206661 (3073191) C R1_DM           LINE/R1         (4738)    618     24  570  
34210    1.1  2.5  0.0  X:23447832-  1206683 1211109 (3068743) C R1_DM           LINE/R1            (0)   5356    823  572  
 2231    0.5 19.7  0.5  X:23447832-  1211104 1211494 (3068358) C R1_DM           LINE/R1         (4890)    466      1  572 *
38325    1.1  1.2  0.0  X:23447832-  1211528 1216187 (3063665) C R1_DM           LINE/R1            (0)   5356    638  573  
  598    1.2  7.5  0.0  X:23447832-  1216218 1216297 (3063555) C R1_DM           LINE/R1         (5270)     86      1  573  
  953    3.5  0.0  0.0  X:23447832-  1216331 1216444 (3063408) C R1_DM           LINE/R1            (0)   5356   5243  574 *
40409    1.2  1.1  0.4  X:23447832-  1216442 1221205 (3058647) C R1_DM           LINE/R1          (290)   5066    268  574  
33159    1.0  1.3  0.1  X:23447832-  1221205 1225073 (3054779) C R1_DM           LINE/R1         (1442)   3914      1  575 *
 4468    1.9  0.2  0.0  X:23447832-  1225107 1225629 (3054223) C R1_DM           LINE/R1            (0)   5356   4833  576 *
31155    1.1  0.8  0.1  X:23447832-  1225628 1229259 (3050593) C R1_DM           LINE/R1         (1697)   3659      1  576  
25969    1.4  1.1  0.1  X:23447832-  1229293 1232347 (3047505) C R1_DM           LINE/R1            (0)   5356   2271  577  
  438    0.0  0.0  0.0  X:23447832-  1232341 1232390 (3047462) + CIRCE           LTR/Gypsy         4931   4980 (1376)  578 *
 7783    3.2  0.8  2.8  X:23447832-  1232743 1234195 (3045657) + CIRCE           LTR/Gypsy         4981   6356    (0)  578  
 6302    2.2  4.4  3.2  X:23447832-  1234196 1235021 (3044831) + CIRCE           LTR/Gypsy            1    835 (5521)  579 *
38786    0.2  0.0  0.4  X:23447832-  1235021 1239509 (3040343) C DOC             LINE/I-Jockey      (0)   4725    255  580  
 1157    2.2  0.0  0.0  X:23447832-  1239509 1239647 (3040205) + CIRCE           LTR/Gypsy          832    970 (5386)  579 *
26148    3.4  0.4  3.4  X:23447832-  1239790 1244006 (3035846) + CIRCE           LTR/Gypsy          973   4980 (1376)  579  
 5749    1.7  1.7  0.1  X:23447832-  1244190 1244886 (3034966) C R1_DM           LINE/R1         (4027)   1329    622  581  
 4331    1.0  0.4  0.4  X:23447832-  1244900 1245407 (3034445) C R1_DM           LINE/R1         (4848)    508      1  581  
44093    1.7  1.9  0.3  X:23447832-  1245441 1250710 (3029142) C R1_DM           LINE/R1            (0)   5356      1  582  
 8246    1.1  0.2  0.0  X:23447832-  1250744 1251691 (3028161) C R1_DM           LINE/R1            (0)   5356   4407  583  
14973    2.1  2.9  0.1  X:23447832-  1251707 1253522 (3026330) C R1_DM           LINE/R1         (1069)   4287   2421  583  
 1712    3.3  0.0  1.9  X:23447832-  1253523 1253740 (3026112) C ACCORD2_LTR     LTR/Gypsy          (1)    214      1  584  
  718    4.4  0.0  0.0  X:23447832-  1253739 1253828 (3026024) C ACCORD2_I       LTR/Gypsy          (1)   7211   7122  584 *
  949    3.6  0.7  1.4  X:23447832-  1253822 1253952 (3025900) C ACCORD2_I       LTR/Gypsy       (5438)   1774   1643  584  
   27    0.0  0.0  0.0  X:23447832-  1253953 1253978 (3025874) + (T)n            Simple_repeat        1     26    (0)  585  
 2268    5.9 31.1  0.6  X:23447832-  1253979 1254410 (3025442) C ACCORD2_I       LTR/Gypsy       (5570)   1642   1081  584  
 3905    0.6  0.2  6.5  X:23447832-  1254411 1254916 (3024936) + MICROPIA_LTR    LTR/Gypsy            1    476    (0)  586  
10030    3.9  0.0  0.0  X:23447832-  1254917 1256180 (3023672) + MICROPIA_I      LTR/Gypsy            1   1264 (3212)  586  
  677    1.1  0.0  0.0  X:23447832-  1256174 1256263 (3023589) + BS              LINE/I-Jockey     5037   5126    (0)  587 *
22827    6.6  0.0  1.5  X:23447832-  1256260 1259535 (3020317) + MICROPIA_I      LTR/Gypsy         1249   4476    (0)  586  
  905    0.9  0.0  0.0  X:23447832-  1259536 1259640 (3020212) + MICROPIA_LTR    LTR/Gypsy            1    105  (371)  586 *
 1365    2.4  0.0  2.4  X:23447832-  1259637 1259807 (3020045) C ACCORD2_LTR     LTR/Gypsy         (48)    167      1  588  
20404    1.1  1.8  0.2  X:23447832-  1259808 1261512 (3018340) C R1_DM           LINE/R1         (2931)   2425    682  583  
   57    3.4  0.0  0.0  X:23447832-  1261513 1261573 (3018279) + (GGCAGCGGT)n    Simple_repeat        1     61    (0)  589  
20404    1.1  1.8  0.2  X:23447832-  1261574 1262254 (3017598) C R1_DM           LINE/R1         (4675)    681      2  583  
 8293    0.9  0.1  0.0  X:23447832-  1262288 1263236 (3016616) C R1_DM           LINE/R1            (0)   5356   4407  590  
24921    1.2  0.7  0.0  X:23447832-  1263252 1266144 (3013708) C R1_DM           LINE/R1         (1069)   4287   1377  590  
  792   18.9  1.1  0.1  X:23447832-  1266154 1266326 (3013526) + DOC2_DM         LINE/I-Jockey        6    173 (4567)  591  
 7340   22.0  2.4  4.5  X:23447832-  1266444 1269377 (3010475) + FW2_DM          LINE/I-Jockey        2   2817  (315)  592  
 4295   17.4  0.4  2.4  X:23447832-  1269374 1270277 (3009575) + FW2_DM          LINE/I-Jockey     3061   3947   (14)  593 *
   17    4.9  0.0  0.0  X:23447832-  1270286 1270306 (3009546) + (A)n            Simple_repeat        1     21    (0)  594  
11129    1.2  3.9  0.2  X:23447832-  1270308 1270969 (3008883) C R1_DM           LINE/R1         (3966)   1390    682  595  
   47    4.0  0.0  0.0  X:23447832-  1270970 1271021 (3008831) + (GGCAGCGGT)n    Simple_repeat        1     52    (0)  596  
11129    1.2  3.9  0.2  X:23447832-  1271022 1271699 (3008153) C R1_DM           LINE/R1         (4675)    681      2  595  
 6581    2.4  0.2  1.4  X:23447832-  1271733 1272539 (3007313) C R1_DM           LINE/R1            (0)   5356   4559  597 *
 6927    1.1  0.1  0.7  X:23447832-  1272538 1273354 (3006498) C R1_DM           LINE/R1         (1270)   4086   3275  597  
11445    2.4  6.0  0.0  X:23447832-  1273358 1275001 (3004851) C R1_DM           LINE/R1         (2214)   3142   1401  597 *
11851    1.5  2.6  0.2  X:23447832-  1274992 1275735 (3004117) C R1_DM           LINE/R1         (3897)   1459    682  597  
   47    4.0  0.0  0.0  X:23447832-  1275736 1275787 (3004065) + (GGCAGCGGT)n    Simple_repeat        1     52    (0)  598  
11851    1.5  2.6  0.2  X:23447832-  1275788 1276467 (3003385) C R1_DM           LINE/R1         (4675)    681      2  597  
 1006    0.9  0.0  0.0  X:23447832-  1276501 1276614 (3003238) C R1_DM           LINE/R1            (0)   5356   5243  599 *
16580    0.8  1.3  0.0  X:23447832-  1276612 1280129 (2999723) C R1_DM           LINE/R1          (290)   5066   1503  599  
 2580    1.0  0.7  0.7  X:23447832-  1280127 1280435 (2999417) C R1_DM           LINE/R1         (5047)    309      1  599 *
44915    1.2  1.5  0.1  X:23447832-  1280469 1285071 (2994781) C R1_DM           LINE/R1            (0)   5356    682  600  
   47    4.0  0.0  0.0  X:23447832-  1285072 1285123 (2994729) + (GGCAGCGGT)n    Simple_repeat        1     52    (0)  601  
44915    1.2  1.5  0.1  X:23447832-  1285124 1285803 (2994049) C R1_DM           LINE/R1         (4675)    681      2  600  
  993    1.8  0.0  0.0  X:23447832-  1285837 1285950 (2993902) C R1_DM           LINE/R1            (0)   5356   5243  602 *
26872    1.3  1.1  0.0  X:23447832-  1285948 1289095 (2990757) C R1_DM           LINE/R1          (290)   5066   1884  602  
 7350   20.9  3.3  3.7  X:23447832-  1289095 1293046 (2986806) C FW2_DM          LINE/I-Jockey    (282)   4458      2  603 *
  994   19.2 18.6  2.6  X:23447832-  1293046 1293453 (2986399) C FW2_DM          LINE/I-Jockey   (4290)    503      6  603 *
 9079    1.4  0.6  0.0  X:23447832-  1293463 1294505 (2985347) + R1_DM           LINE/R1           1377   2425 (2931)  604  
 1799    1.9  0.0  1.9  X:23447832-  1294506 1294724 (2985128) + ACCORD2_LTR     LTR/Gypsy            1    215    (0)  605  
 8764    1.9  1.2  1.3  X:23447832-  1294725 1295809 (2984043) + ACCORD2_I       LTR/Gypsy            1   1084 (6128)  605  
 3972    0.6  0.0  6.5  X:23447832-  1295810 1296316 (2983536) C MICROPIA_LTR    LTR/Gypsy          (0)    476      1  606  
 4467    1.1  0.0  0.2  X:23447832-  1296317 1296851 (2983001) C MICROPIA_I      LTR/Gypsy          (0)   4476   3943  606  
30102    0.3  0.0  0.0  X:23447832-  1296856 1300288 (2979564) + DOC             LINE/I-Jockey        4   3436 (1289)  607  
 2937    0.0  0.0  0.0  X:23447832-  1300289 1300618 (2979234) C TRANSPAC_LTR    LTR/Gypsy          (0)    330      1  608 *
39170    0.1  0.0  0.0  X:23447832-  1300618 1305207 (2974645) C TRANSPAC_I      LTR/Gypsy          (0)   4590      1  608  
 2937    0.0  0.0  0.0  X:23447832-  1305208 1305537 (2974315) C TRANSPAC_LTR    LTR/Gypsy          (0)    330      1  608  
11332    0.3  0.0  0.1  X:23447832-  1305538 1306831 (2973021) + DOC             LINE/I-Jockey     3433   4724    (1)  607  
  609    5.8  0.0  0.0  X:23447832-  1306830 1306916 (2972936) C MICROPIA_I      LTR/Gypsy        (522)   3954   3868  606 *
24558    6.3  0.0  1.1  X:23447832-  1306897 1310343 (2969509) C MICROPIA_I      LTR/Gypsy       (1066)   3410      1  606  
 3936    1.1  0.0  6.5  X:23447832-  1310344 1310850 (2969002) C MICROPIA_LTR    LTR/Gypsy          (0)    476      1  606  
 2243    1.1  1.1  1.1  X:23447832-  1310851 1311137 (2968715) + ACCORD2_I       LTR/Gypsy         1081   1367 (5845)  605  
   12   19.6  0.0  0.0  X:23447832-  1311175 1311203 (2968649) + (GTTCA)n        Simple_repeat        1     29    (0)  609  
  314    4.7 12.2  5.2  X:23447832-  1311210 1311299 (2968553) + ACCORD2_I       LTR/Gypsy         1498   1593 (5619)  605  
  975    2.2  1.4  0.7  X:23447832-  1311311 1311449 (2968403) + ACCORD2_I       LTR/Gypsy         1635   1774 (5438)  605  
 1079    9.1  0.4  9.5  X:23447832-  1311461 1311702 (2968150) + ACCORD2_I       LTR/Gypsy         1553   1774 (5438)  610  
 1028    2.9  0.0  0.7  X:23447832-  1311760 1311900 (2967952) + ACCORD2_I       LTR/Gypsy         1635   1774 (5438)  611  
  717    3.3  0.0  0.0  X:23447832-  1311894 1311983 (2967869) + ACCORD2_I       LTR/Gypsy         7122   7211    (1)  611 *
 1767    2.3  0.0  1.9  X:23447832-  1311982 1312199 (2967653) + ACCORD2_LTR     LTR/Gypsy            1    214    (1)  611  
10553    1.7  0.5  0.0  X:23447832-  1312200 1313450 (2966402) + R1_DM           LINE/R1           2421   3677 (1679)  604  
 8801    1.2  4.3  0.0  X:23447832-  1313453 1314728 (2965124) + R1_DM           LINE/R1           4026   5356    (0)  604  
 9667    1.1  9.3  0.2  X:23447832-  1314762 1316114 (2963738) + R1_DM           LINE/R1              1   1476 (3880)  612  
 1604    3.2  0.0  0.9  X:23447832-  1316095 1316314 (2963538) + DOC6_DM         LINE/I-Jockey     4005   4222    (0)  613 *
   30    0.0  0.0  0.0  X:23447832-  1316316 1316348 (2963504) + (A)n            Simple_repeat        1     33    (0)  614  
 9657    0.8  0.1  0.2  X:23447832-  1316349 1317458 (2962394) + R1_DM           LINE/R1           1463   2571 (2785)  612  
   32    0.0  0.0  0.0  X:23447832-  1317459 1317488 (2962364) + (T)n            Simple_repeat        1     30    (0)  615  
35798    1.1  1.7  0.0  X:23447832-  1317490 1322116 (2957736) C DMRT1B          LINE/R1           (12)   5171    467  616  
18482    1.3  4.6  0.4  X:23447832-  1322116 1327249 (2952603) + R1_DM           LINE/R1              8   5356    (0)  617 *
 9291    2.1  3.7  1.1  X:23447832-  1327283 1328459 (2951393) + R1_DM           LINE/R1              1   1208 (4148)  618  
  287    0.0  0.0  0.0  X:23447832-  1328458 1328491 (2951361) + R1_DM           LINE/R1           1357   1390 (3966)  618 *
   22    4.0  0.0  0.0  X:23447832-  1328492 1328517 (2951335) + (T)n            Simple_repeat        1     26    (0)  619  
 4042   16.1  5.2  2.0  X:23447832-  1328519 1329897 (2949955) C FW2_DM          LINE/I-Jockey      (2)   3959   2537  620  
 3458    0.6  0.1  1.5  X:23447832-  1329898 1330336 (2949516) + STALKER4_LTR    LTR/Gypsy            1    399    (3)  621  
   12    4.9  0.0  4.5  X:23447832-  1330426 1330448 (2949404) + (ATAA)n         Simple_repeat        1     22    (0)  622  
38938    0.6  1.5  1.1  X:23447832-  1330473 1335150 (2944702) + STALKER4_I      LTR/Gypsy          284   5039 (1491)  623  
 9005    0.6  0.4  0.7  X:23447832-  1335159 1336207 (2943645) + STALKER4_I      LTR/Gypsy         5376   6421  (109)  623  
 2273    0.7  0.3  3.2  X:23447832-  1336213 1336499 (2943353) + BATUMI_I        LTR/Pao           7006   7284  (679)  624  
 3824    9.2  6.3  6.9  X:23447832-  1336500 1337274 (2942578) + BATUMI_I        LTR/Pao              1    771 (7192)  625  
25047    8.4  1.5  1.8  X:23447832-  1337325 1343736 (2936116) + BATUMI_I        LTR/Pao            760   7246  (668)  625  
 5921    0.3  0.0  0.5  X:23447832-  1343772 1344435 (2935417) + BATUMI_I        LTR/Pao           7303   7963    (0)  625  
 2276    0.7  0.3  3.9  X:23447832-  1344436 1344728 (2935124) + BATUMI_I        LTR/Pao           7002   7284  (679)  626  
  919    0.0  0.0  0.9  X:23447832-  1344729 1344843 (2935009) + STALKER4_I      LTR/Gypsy         6417   6530    (0)  623  
 3616    0.9  0.1  1.6  X:23447832-  1344844 1345282 (2934570) + STALKER4_LTR    LTR/Gypsy            1    398    (4)  623  
 8348   20.8  2.1  5.5  X:23447832-  1345284 1348127 (2931725) C FW2_DM          LINE/I-Jockey    (789)   2343      2  627  
 1045   18.5  0.0  5.2  X:23447832-  1348127 1348371 (2931481) C FW2_DM          LINE/I-Jockey   (4290)    503    271  627 *
  802   18.2  1.4  0.0  X:23447832-  1348387 1348534 (2931318) C FW2_DM          LINE/I-Jockey   (4638)    155      6  627  
 9161    1.1  2.7  0.0  X:23447832-  1348544 1349564 (2930288) + R1_DM           LINE/R1           1377   2425 (2931)  628  
 1894    1.9  0.0  1.9  X:23447832-  1349565 1349783 (2930069) + ACCORD2_LTR     LTR/Gypsy            1    215    (0)  629  
 9392    1.2  1.2  1.3  X:23447832-  1349784 1350868 (2928984) + ACCORD2_I       LTR/Gypsy            1   1084 (6128)  629  
 4199    0.4  0.0  6.5  X:23447832-  1350869 1351375 (2928477) C MICROPIA_LTR    LTR/Gypsy          (0)    476      1  630  
10415    4.9  0.0  0.1  X:23447832-  1351376 1352672 (2927180) C MICROPIA_I      LTR/Gypsy          (0)   4476   3181  630  
 4985   17.4  1.7  2.1  X:23447832-  1352671 1353711 (2926141) + FW2_DM          LINE/I-Jockey     2925   3961    (0)  631 *
 6644    0.8  0.1  0.5  X:23447832-  1353723 1354473 (2925379) C R1_DM           LINE/R1         (3966)   1390    643  632  
 4142    0.4  0.0  6.6  X:23447832-  1354459 1354959 (2924893) + MICROPIA_LTR    LTR/Gypsy            7    476    (0)  633 *
 9379    1.2  1.3  1.3  X:23447832-  1354960 1356043 (2923809) C ACCORD2_I       LTR/Gypsy       (6128)   1084      1  634  
 1894    1.9  0.0  1.9  X:23447832-  1356044 1356262 (2923590) C ACCORD2_LTR     LTR/Gypsy          (0)    215      1  634  
 9174    1.1  2.7  0.0  X:23447832-  1356263 1357283 (2922569) C R1_DM           LINE/R1         (2931)   2425   1377  635  
  802   18.2  1.4  0.0  X:23447832-  1357293 1357440 (2922412) + FW2_DM          LINE/I-Jockey        6    155 (4638)  636  
 8301   21.3  2.9  5.5  X:23447832-  1357456 1360541 (2919311) + FW2_DM          LINE/I-Jockey        2   2343  (789)  636  
 3616    0.9  0.1  1.6  X:23447832-  1360543 1360981 (2918871) C STALKER4_LTR    LTR/Gypsy          (4)    398      1  637  
51734    0.8  1.0  0.9  X:23447832-  1360982 1367159 (2912693) C STALKER4_I      LTR/Gypsy          (0)   6530    284  637  
 3640    0.6  0.1  1.5  X:23447832-  1367296 1367734 (2912118) C STALKER4_LTR    LTR/Gypsy          (3)    399      1  638  
 7038   16.8  1.0  2.0  X:23447832-  1367735 1369170 (2910682) + FW2_DM          LINE/I-Jockey     2537   3959    (2)  636  
   22    4.0  0.0  0.0  X:23447832-  1369172 1369197 (2910655) + (A)n            Simple_repeat        1     26    (0)  639  
  299    0.0  0.0  0.0  X:23447832-  1369198 1369231 (2910621) C R1_DM           LINE/R1         (3966)   1390   1357  640 *
 4199    1.6  5.9  0.2  X:23447832-  1369230 1369736 (2910116) C R1_DM           LINE/R1         (4148)   1208    673  640 *
 4212    1.8  2.9  0.4  X:23447832-  1369734 1370224 (2909628) C R1_DM           LINE/R1         (4853)    503      1  640  
 1041    1.8  0.0  0.0  X:23447832-  1370258 1370371 (2909481) C R1_DM           LINE/R1            (0)   5356   5243  641 *
 4068    3.1  9.4  0.2  X:23447832-  1370369 1371006 (2908846) C R1_DM           LINE/R1          (290)   5066   4370  641 *
18633    1.3  4.4  0.1  X:23447832-  1370986 1374193 (2905659) C R1_DM           LINE/R1         (2010)   3346      1  641  
 9200    1.2  4.3  0.0  X:23447832-  1374227 1375502 (2904350) C R1_DM           LINE/R1            (0)   5356   4026  642  
19623    1.7  2.4  0.2  X:23447832-  1375505 1377756 (2902096) C R1_DM           LINE/R1         (1679)   3677   1376  642  
  744   17.0  2.0  2.7  X:23447832-  1377741 1377891 (2901961) + FW2_DM          LINE/I-Jockey        6    155 (4638)  643 *
 8299   20.6  3.8  5.4  X:23447832-  1377907 1380995 (2898857) + FW2_DM          LINE/I-Jockey        2   2343  (789)  643  
 3558    1.2  0.1  1.8  X:23447832-  1380997 1381436 (2898416) C STALKER4_LTR    LTR/Gypsy          (4)    398      1  644  
51868    0.7  1.1  0.6  X:23447832-  1381437 1387595 (2892257) C STALKER4_I      LTR/Gypsy          (0)   6530    284  644  
 3265    2.6  0.5  0.0  X:23447832-  1387782 1388158 (2891694) C STALKER4_LTR    LTR/Gypsy         (23)    379      1  645  
 6866   16.7  0.6  1.8  X:23447832-  1388159 1389598 (2890254) + FW2_DM          LINE/I-Jockey     2537   3959    (2)  643  
   21    4.1  0.0  0.0  X:23447832-  1389600 1389624 (2890228) + (A)n            Simple_repeat        1     25    (0)  646  
  290    0.0  0.0  0.0  X:23447832-  1389625 1389658 (2890194) C R1_DM           LINE/R1         (3966)   1390   1357  647 *
 8258    2.3  3.2  1.9  X:23447832-  1389657 1390719 (2889133) C R1_DM           LINE/R1         (4148)   1208    133  648  
  647    0.0  2.6  0.0  X:23447832-  1390697 1390774 (2889078) C R1_DM           LINE/R1         (5276)     80      1  647 *
 7161    1.4  4.7  0.2  X:23447832-  1390808 1392081 (2887771) C R1_DM           LINE/R1            (0)   5356   4026  649  
 8421    1.7  4.4  0.4  X:23447832-  1392084 1393292 (2886560) C R1_DM           LINE/R1         (1679)   3677   2421  649  
 1739    3.3  0.0  1.9  X:23447832-  1393293 1393510 (2886342) C ACCORD2_LTR     LTR/Gypsy          (1)    214      1  650  
  661    4.8  0.0  0.0  X:23447832-  1393511 1393591 (2886261) C ACCORD2_I       LTR/Gypsy         (10)   7202   7122  650 *
 2401    5.3 16.8  1.5  X:23447832-  1393585 1394176 (2885676) C ACCORD2_I       LTR/Gypsy       (5438)   1774   1081  650  
 3960    0.6  0.0  6.5  X:23447832-  1394177 1394683 (2885169) + MICROPIA_LTR    LTR/Gypsy            1    476    (0)  651  
 8829    1.2  1.4  1.3  X:23447832-  1394684 1395766 (2884086) C ACCORD2_I       LTR/Gypsy       (6128)   1084      1  650  
 1747    2.3  0.0  2.3  X:23447832-  1395767 1395986 (2883866) C ACCORD2_LTR     LTR/Gypsy          (0)    215      1  650  
 8913    1.2  1.1  0.0  X:23447832-  1395987 1397018 (2882834) C R1_DM           LINE/R1         (2937)   2419   1377  649  
 8149   21.6  3.7  3.5  X:23447832-  1397028 1401654 (2878198) + FW2_DM          LINE/I-Jockey        2   4740    (0)  652  
 5930    0.8  4.2  0.5  X:23447832-  1401659 1402380 (2877472) C R1_DM           LINE/R1         (3966)   1390    643  653  
 4108    0.6  0.0  0.2  X:23447832-  1402366 1402836 (2877016) + MICROPIA_LTR    LTR/Gypsy            7    476    (0)  654 *
32935    5.8  0.0  0.8  X:23447832-  1402837 1407346 (2872506) + MICROPIA_I      LTR/Gypsy            1   4476    (0)  654  
 3973    0.4  0.0  6.5  X:23447832-  1407347 1407853 (2871999) + MICROPIA_LTR    LTR/Gypsy            1    476    (0)  654  
 8842    1.2  1.3  1.3  X:23447832-  1407854 1408937 (2870915) C ACCORD2_I       LTR/Gypsy       (6128)   1084      1  655  
 1747    2.3  0.0  2.3  X:23447832-  1408938 1409157 (2870695) C ACCORD2_LTR     LTR/Gypsy          (0)    215      1  655  
 8974    0.9  1.1  0.0  X:23447832-  1409158 1410189 (2869663) C R1_DM           LINE/R1         (2937)   2419   1377  656  
 8145   21.6  3.5  3.5  X:23447832-  1410199 1414838 (2865014) + FW2_DM          LINE/I-Jockey        2   4715   (10)  657  
 6103    0.7  2.9  0.5  X:23447832-  1414840 1415570 (2864282) C R1_DM           LINE/R1         (3966)   1390    643  658  
 3919    0.4  0.0  6.6  X:23447832-  1415556 1416056 (2863796) + MICROPIA_LTR    LTR/Gypsy            7    476    (0)  659 *
 8842    1.2  1.3  1.3  X:23447832-  1416057 1417140 (2862712) C ACCORD2_I       LTR/Gypsy       (6128)   1084      1  660  
 1747    2.3  0.0  2.3  X:23447832-  1417141 1417360 (2862492) C ACCORD2_LTR     LTR/Gypsy          (0)    215      1  660  
 9157    0.9  0.0  0.0  X:23447832-  1417361 1418403 (2861449) C R1_DM           LINE/R1         (2937)   2419   1377  661  
 3850   20.7  6.2  5.8  X:23447832-  1418413 1420076 (2859776) + FW2_DM          LINE/I-Jockey        2   1634 (3159)  662  
 4164   20.6  4.8  3.0  X:23447832-  1420089 1422609 (2857243) + FW2_DM          LINE/I-Jockey     1232   3961    (0)  662  
11114    0.9  4.2  0.2  X:23447832-  1422621 1423276 (2856576) C R1_DM           LINE/R1         (3966)   1390    715  663  
   41    2.4  0.0  0.0  X:23447832-  1423277 1423319 (2856533) + (GGCAGCGGT)n    Simple_repeat        1     43    (0)  664  
11114    0.9  4.2  0.2  X:23447832-  1423320 1423999 (2855853) C R1_DM           LINE/R1         (4642)    714      2  663  
 6782    1.5  0.2  0.2  X:23447832-  1424033 1424830 (2855022) C R1_DM           LINE/R1            (0)   5356   4559  665 *
25007    1.3  2.9  0.1  X:23447832-  1424829 1428804 (2851048) C R1_DM           LINE/R1         (1270)   4086      1  665  
  933    4.4  0.0  0.0  X:23447832-  1428838 1428951 (2850901) C R1_DM           LINE/R1            (0)   5356   5243  666 *
 5209    1.2  0.2  0.0  X:23447832-  1428949 1429549 (2850303) C R1_DM           LINE/R1          (290)   5066   4465  666 *
23240    1.8  4.0  0.1  X:23447832-  1429549 1432373 (2847479) C R1_DM           LINE/R1         (1028)   4328   1392  666  
 5119    1.8  0.7  0.3  X:23447832-  1432367 1432976 (2846876) C R1_DM           LINE/R1         (4744)    612      1  666 *
  995    1.8  0.0  0.0  X:23447832-  1433010 1433123 (2846729) C R1_DM           LINE/R1            (0)   5356   5243  667 *
16403    1.4  2.5  0.1  X:23447832-  1433121 1436700 (2843152) C R1_DM           LINE/R1          (290)   5066   1401  668  
11693    1.5  2.6  0.2  X:23447832-  1436691 1438115 (2841737) C R1_DM           LINE/R1         (3897)   1459      1  668 *
  926    4.4  0.0  0.0  X:23447832-  1438149 1438262 (2841590) C R1_DM           LINE/R1            (0)   5356   5243  669 *
38700    1.5  2.7  0.1  X:23447832-  1438260 1443195 (2836657) C R1_DM           LINE/R1          (290)   5066      1  667  
 4483    1.9  0.2  0.0  X:23447832-  1443229 1443751 (2836101) C R1_DM           LINE/R1            (0)   5356   4833  670 *
13634    0.7  0.6  0.0  X:23447832-  1443750 1445313 (2834539) C R1_DM           LINE/R1         (1697)   3659   2087  670 *
15772    1.1  0.7  0.2  X:23447832-  1445308 1447140 (2832712) C R1_DM           LINE/R1         (3513)   1843      1  670  
 4123    0.7 10.5  0.0  X:23447832-  1447174 1448033 (2831819) C R1_DM           LINE/R1            (0)   5356   4407  671  
 2981    1.7  0.3  0.0  X:23447832-  1448049 1448397 (2831455) C R1_DM           LINE/R1         (1069)   4287   3938  671  
 2895    1.2  0.0  0.0  X:23447832-  1448399 1448732 (2831120) C R1_DM           LINE/R1         (2159)   3197   2864  671  
  241    3.2  0.0  0.0  X:23447832-  1448733 1448763 (2831089) + CIRCE           LTR/Gypsy         4950   4980 (1376)  672  
 7791    3.0  0.7  2.8  X:23447832-  1449116 1450570 (2829282) + CIRCE           LTR/Gypsy         4981   6356    (0)  672  
 7362    2.4  3.8  2.8  X:23447832-  1450571 1451531 (2828321) + CIRCE           LTR/Gypsy            1    970 (5386)  673  
 7885    7.1  0.8  6.6  X:23447832-  1451674 1453765 (2826087) + CIRCE           LTR/Gypsy          973   2857 (3499)  673 *
11881    1.1  0.0  1.2  X:23447832-  1453763 1455219 (2824633) + CIRCE           LTR/Gypsy         3542   4980 (1376)  673  
 1836    2.2  1.3  0.4  X:23447832-  1455404 1455630 (2824222) C R1_DM           LINE/R1         (4027)   1329   1101  674 *
 3574    1.9  0.5  0.7  X:23447832-  1455629 1456061 (2823791) C R1_DM           LINE/R1         (4924)    432      1  674  
 6832    0.8  1.3  0.0  X:23447832-  1456095 1456882 (2822970) C R1_DM           LINE/R1            (0)   5356   4559  675 *
23355    1.1  0.6  0.0  X:23447832-  1456881 1459576 (2820276) C R1_DM           LINE/R1         (1270)   4086   1377  675  
 7954   22.3  5.5  4.7  X:23447832-  1459586 1463311 (2816541) + FW2_DM          LINE/I-Jockey        2   2817  (315)  676  
 4155   17.4  1.5  2.5  X:23447832-  1463308 1464217 (2815635) + FW2_DM          LINE/I-Jockey     3061   3961    (0)  677 *
 7338    1.5  8.9  0.4  X:23447832-  1464228 1465508 (2814344) C R1_DM           LINE/R1         (3966)   1390      1  678  
44546    1.0  2.3  0.1  X:23447832-  1465542 1470760 (2809092) C R1_DM           LINE/R1            (0)   5356     23  679  
40538    1.2  2.7  0.1  X:23447832-  1470782 1475980 (2803872) C R1_DM           LINE/R1            (0)   5356     23  679  
40126    1.7  2.6  0.4  X:23447832-  1476002 1481222 (2798630) C R1_DM           LINE/R1            (0)   5356     23  679  
35513    1.3  2.7  0.1  X:23447832-  1481244 1485838 (2794014) C R1_DM           LINE/R1            (0)   5356    638  680  
  703    0.0  1.2  0.0  X:23447832-  1485869 1485953 (2793899) C R1_DM           LINE/R1         (5270)     86      1  680  
  956    3.5  0.0  0.0  X:23447832-  1485987 1486100 (2793752) C R1_DM           LINE/R1            (0)   5356   5243  681 *
39086    1.2  2.5  0.7  X:23447832-  1486098 1490809 (2789043) C R1_DM           LINE/R1          (290)   5066    268  681  
33261    1.0  1.4  0.1  X:23447832-  1490809 1494672 (2785180) C R1_DM           LINE/R1         (1442)   3914      1  682 *
 4489    1.9  0.2  0.0  X:23447832-  1494706 1495228 (2784624) C R1_DM           LINE/R1            (0)   5356   4833  683 *
31355    1.0  0.9  0.1  X:23447832-  1495227 1498855 (2780997) C R1_DM           LINE/R1         (1697)   3659      1  683  
26159    1.5  1.1  0.1  X:23447832-  1498889 1501945 (2777907) C R1_DM           LINE/R1            (0)   5356   2271  684  
  405    2.0  0.0  0.0  X:23447832-  1501939 1501988 (2777864) + CIRCE           LTR/Gypsy         4931   4980 (1376)  685 *
 7814    3.0  0.8  2.8  X:23447832-  1502341 1503793 (2776059) + CIRCE           LTR/Gypsy         4981   6356    (0)  685  
 7362    2.4  3.8  2.8  X:23447832-  1503794 1504754 (2775098) + CIRCE           LTR/Gypsy            1    970 (5386)  686  
 7538    7.3  0.6  6.2  X:23447832-  1504897 1506986 (2772866) + CIRCE           LTR/Gypsy          973   2857 (3499)  686 *
11314    1.0  0.0  1.3  X:23447832-  1506984 1508441 (2771411) + CIRCE           LTR/Gypsy         3542   4980 (1376)  686  
 1723    2.2  1.3  0.4  X:23447832-  1508625 1508851 (2771001) C R1_DM           LINE/R1         (4027)   1329   1101  687 *
 3358    1.9  0.5  0.7  X:23447832-  1508850 1509282 (2770570) C R1_DM           LINE/R1         (4924)    432      1  687  
 6595    0.6  0.1  0.0  X:23447832-  1509316 1510112 (2769740) C R1_DM           LINE/R1            (0)   5356   4559  688 *
21968    1.0  0.6  0.0  X:23447832-  1510111 1512806 (2767046) C R1_DM           LINE/R1         (1270)   4086   1377  688  
 7146   22.0  6.5  4.7  X:23447832-  1512816 1516504 (2763348) + FW2_DM          LINE/I-Jockey        2   2817  (315)  689  
 1168   15.9  1.2  0.8  X:23447832-  1516501 1516747 (2763105) + FW2_DM          LINE/I-Jockey     3061   3308  (653)  689 *
 2177   18.9  1.1  2.9  X:23447832-  1516735 1517289 (2762563) + FW2_DM          LINE/I-Jockey     3417   3961    (0)  689  
10986    1.4  0.9  0.2  X:23447832-  1517302 1518681 (2761171) C R1_DM           LINE/R1         (3966)   1390      1  690  
41929    0.9  2.2  0.1  X:23447832-  1518715 1523940 (2755912) C R1_DM           LINE/R1            (0)   5356     23  691  
27314    0.9  2.7  0.1  X:23447832-  1523962 1529158 (2750694) C R1_DM           LINE/R1            (0)   5356     23  691  
27309    1.0  2.7  0.1  X:23447832-  1529180 1534379 (2745473) C R1_DM           LINE/R1            (0)   5356     23  691  
27189    1.0  2.7  0.1  X:23447832-  1534401 1539599 (2740253) C R1_DM           LINE/R1            (0)   5356     23  691  
32179    1.1  2.5  0.2  X:23447832-  1539621 1544052 (2735800) C R1_DM           LINE/R1            (0)   5356    823  692  
 3608    1.9  0.9  0.4  X:23447832-  1544047 1544510 (2735342) C R1_DM           LINE/R1         (4890)    466      1  692 *
37715    1.2  1.3  0.0  X:23447832-  1544544 1549204 (2730648) C R1_DM           LINE/R1            (0)   5356    638  693  
  665    0.0  1.2  0.0  X:23447832-  1549235 1549319 (2730533) C R1_DM           LINE/R1         (5270)     86      1  693  
  901    3.5  0.0  0.0  X:23447832-  1549353 1549466 (2730386) C R1_DM           LINE/R1            (0)   5356   5243  694 *
37926    1.3  1.3  0.5  X:23447832-  1549464 1554227 (2725625) C R1_DM           LINE/R1          (290)   5066    268  694  
 2776    0.9  2.3  0.3  X:23447832-  1554227 1554576 (2725276) C R1_DM           LINE/R1         (1442)   3914   3558  695 *
26735    1.2  1.5  0.0  X:23447832-  1554577 1557894 (2721958) C R1_DM           LINE/R1         (1988)   3368      1  695  
 4180    1.9  0.2  0.2  X:23447832-  1557928 1558451 (2721401) C R1_DM           LINE/R1            (0)   5356   4833  696 *
28961    1.1  1.7  0.1  X:23447832-  1558450 1562049 (2717803) C R1_DM           LINE/R1         (1697)   3659      1  696  
25824    1.3  2.0  0.1  X:23447832-  1562083 1565112 (2714740) C R1_DM           LINE/R1            (0)   5356   2271  697  
  434    0.0  0.0  0.0  X:23447832-  1565106 1565155 (2714697) + CIRCE           LTR/Gypsy         4931   4980 (1376)  698 *
 7762    3.2  0.8  2.8  X:23447832-  1565508 1566960 (2712892) + CIRCE           LTR/Gypsy         4981   6356    (0)  698  
 7299    2.6  3.8  2.8  X:23447832-  1566961 1567921 (2711931) + CIRCE           LTR/Gypsy            1    970 (5386)  699  
22752    4.3  0.4  3.6  X:23447832-  1568064 1571896 (2707956) + CIRCE           LTR/Gypsy          973   4596 (1760)  699  
25924    4.1  0.5  1.8  X:23447832-  1571900 1575768 (2704084) + CIRCE           LTR/Gypsy         1305   4980 (1376)  700  
 5789    1.7  1.7  0.1  X:23447832-  1575953 1576649 (2703203) C R1_DM           LINE/R1         (4027)   1329    622  701  
 4317    1.2  0.4  0.4  X:23447832-  1576663 1577170 (2702682) C R1_DM           LINE/R1         (4848)    508      1  701  
23532    1.4  0.3  0.1  X:23447832-  1577204 1579937 (2699915) C R1_DM           LINE/R1            (0)   5356   2618  702  
20138    1.6  1.0  0.4  X:23447832-  1579936 1582309 (2697543) C R1_DM           LINE/R1         (2967)   2389      1  702 *
 8159    1.0  1.0  0.0  X:23447832-  1582343 1583283 (2696569) C R1_DM           LINE/R1            (0)   5356   4407  703  
25034    1.3  0.7  0.0  X:23447832-  1583299 1586191 (2693661) C R1_DM           LINE/R1         (1069)   4287   1377  703  
 5582   18.5  9.7  4.8  X:23447832-  1586201 1588281 (2691571) + FW2_DM          LINE/I-Jockey        2   1484 (2477)  704  
 1353    1.9  0.0  0.0  X:23447832-  1588280 1588436 (2691416) + R1_DM           LINE/R1           1234   1390 (3966)  705 *
 4379   16.1  5.1  2.3  X:23447832-  1588454 1590093 (2689759) C FW2_DM          LINE/I-Jockey      (0)   3961   2277  706  
 4900   30.1  3.2  5.1  X:23447832-  1590115 1592434 (2687418) + FW2_DM          LINE/I-Jockey      570   2817  (315)  704  
 4379   17.4  0.4  2.4  X:23447832-  1592431 1593349 (2686503) + FW2_DM          LINE/I-Jockey     3061   3961    (0)  707 *
11386    1.3  2.8  0.2  X:23447832-  1593366 1594041 (2685811) C R1_DM           LINE/R1         (3966)   1390    682  708  
   47    4.0  0.0  0.0  X:23447832-  1594042 1594093 (2685759) + (GGCAGCGGT)n    Simple_repeat        1     52    (0)  709  
11386    1.3  2.8  0.2  X:23447832-  1594094 1594771 (2685081) C R1_DM           LINE/R1         (4675)    681      2  708  
 6823    1.6  0.2  0.2  X:23447832-  1594805 1595602 (2684250) C R1_DM           LINE/R1            (0)   5356   4559  710 *
19484    2.0  4.5  0.2  X:23447832-  1595601 1598175 (2681677) C R1_DM           LINE/R1         (1270)   4086   1401  710  
11944    1.5  2.6  0.2  X:23447832-  1598166 1598909 (2680943) C R1_DM           LINE/R1         (3897)   1459    682  710 *
   47    4.0  0.0  0.0  X:23447832-  1598910 1598961 (2680891) + (GGCAGCGGT)n    Simple_repeat        1     52    (0)  711  
11944    1.5  2.6  0.2  X:23447832-  1598962 1599641 (2680211) C R1_DM           LINE/R1         (4675)    681      2  710  
  995    1.8  0.0  0.0  X:23447832-  1599675 1599788 (2680064) C R1_DM           LINE/R1            (0)   5356   5243  712 *
13943    1.9  2.6  0.1  X:23447832-  1599786 1601463 (2678389) C R1_DM           LINE/R1          (290)   5066   3347  712  
 7637    2.3  7.9  0.0  X:23447832-  1601460 1602627 (2677225) C R1_DM           LINE/R1         (2696)   2660   1401  712 *
11944    1.5  2.6  0.2  X:23447832-  1602618 1603361 (2676491) C R1_DM           LINE/R1         (3897)   1459    682  712  
   47    4.0  0.0  0.0  X:23447832-  1603362 1603413 (2676439) + (GGCAGCGGT)n    Simple_repeat        1     52    (0)  713  
11944    1.5  2.6  0.2  X:23447832-  1603414 1604093 (2675759) C R1_DM           LINE/R1         (4675)    681      2  712  
  995    1.8  0.0  0.0  X:23447832-  1604127 1604240 (2675612) C R1_DM           LINE/R1            (0)   5356   5243  714 *
13986    1.7  2.6  0.1  X:23447832-  1604238 1605915 (2673937) C R1_DM           LINE/R1          (290)   5066   3347  714  
 7637    2.4  7.9  0.0  X:23447832-  1605912 1607079 (2672773) C R1_DM           LINE/R1         (2696)   2660   1401  714 *
11944    1.5  2.6  0.2  X:23447832-  1607070 1607813 (2672039) C R1_DM           LINE/R1         (3897)   1459    682  714  
   47    4.0  0.0  0.0  X:23447832-  1607814 1607865 (2671987) + (GGCAGCGGT)n    Simple_repeat        1     52    (0)  715  
11944    1.5  2.6  0.2  X:23447832-  1607866 1608545 (2671307) C R1_DM           LINE/R1         (4675)    681      2  714  
  995    1.8  0.0  0.0  X:23447832-  1608579 1608692 (2671160) C R1_DM           LINE/R1            (0)   5356   5243  716 *
14009    1.7  2.6  0.1  X:23447832-  1608690 1610367 (2669485) C R1_DM           LINE/R1          (290)   5066   3347  716  
 7637    2.5  7.8  0.0  X:23447832-  1610364 1611531 (2668321) C R1_DM           LINE/R1         (2696)   2660   1401  716 *
11939    1.6  2.6  0.2  X:23447832-  1611522 1612265 (2667587) C R1_DM           LINE/R1         (3897)   1459    682  716  
   36    4.9  0.0  0.0  X:23447832-  1612266 1612308 (2667544) + (GGCAGCGGT)n    Simple_repeat        1     43    (0)  717  
11939    1.6  2.6  0.2  X:23447832-  1612309 1612988 (2666864) C R1_DM           LINE/R1         (4675)    681      2  716  
 1008    0.9  0.0  0.0  X:23447832-  1613022 1613135 (2666717) C R1_DM           LINE/R1            (0)   5356   5243  718 *
16003    1.2  3.0  0.0  X:23447832-  1613133 1616594 (2663258) C R1_DM           LINE/R1          (290)   5066   1503  718  
 2547    1.3  0.7  0.7  X:23447832-  1616592 1616900 (2662952) C R1_DM           LINE/R1         (5047)    309      1  718 *
  993    1.8  0.0  0.0  X:23447832-  1616934 1617047 (2662805) C R1_DM           LINE/R1            (0)   5356   5243  719 *
25329    1.1  3.7  0.1  X:23447832-  1617045 1621262 (2658590) C R1_DM           LINE/R1          (290)   5066    682  719  
   47    4.0  0.0  0.0  X:23447832-  1621263 1621314 (2658538) + (GGCAGCGGT)n    Simple_repeat        1     52    (0)  720  
25329    1.2  2.5  0.1  X:23447832-  1621315 1621994 (2657858) C R1_DM           LINE/R1         (4675)    681      2  719  
  995    1.8  0.0  0.0  X:23447832-  1622028 1622141 (2657711) C R1_DM           LINE/R1            (0)   5356   5243  721 *
13743    1.7  3.4  0.1  X:23447832-  1622139 1623803 (2656049) C R1_DM           LINE/R1          (290)   5066   3347  721 *
21703    1.5  2.8  0.1  X:23447832-  1623800 1625709 (2654143) C R1_DM           LINE/R1         (2696)   2660    682  721  
   47    4.0  0.0  0.0  X:23447832-  1625710 1625761 (2654091) + (GGCAGCGGT)n    Simple_repeat        1     52    (0)  722  
21703    1.5  2.8  0.1  X:23447832-  1625762 1626441 (2653411) C R1_DM           LINE/R1         (4675)    681      2  721  
  995    1.8  0.0  0.0  X:23447832-  1626475 1626588 (2653264) C R1_DM           LINE/R1            (0)   5356   5243  723 *
13889    1.9  2.6  0.1  X:23447832-  1626586 1628263 (2651589) C R1_DM           LINE/R1          (290)   5066   3347  723 *
21726    1.4  2.8  0.1  X:23447832-  1628260 1630169 (2649683) C R1_DM           LINE/R1         (2696)   2660    682  723  
   47    4.0  0.0  0.0  X:23447832-  1630170 1630221 (2649631) + (GGCAGCGGT)n    Simple_repeat        1     52    (0)  724  
21726    1.4  2.8  0.1  X:23447832-  1630222 1630901 (2648951) C R1_DM           LINE/R1         (4675)    681      2  723  
  995    1.8  0.0  0.0  X:23447832-  1630935 1631048 (2648804) C R1_DM           LINE/R1            (0)   5356   5243  725 *
13894    1.8  2.6  0.1  X:23447832-  1631046 1632722 (2647130) C R1_DM           LINE/R1          (290)   5066   3347  725 *
22503    1.5  0.8  0.1  X:23447832-  1632719 1635360 (2644492) C R1_DM           LINE/R1         (2696)   2660      2  725  
 8835    1.1  4.3  0.3  X:23447832-  1635395 1636674 (2643178) C R1_DM           LINE/R1            (0)   5356   4026  726  
 8417    1.8  4.4  0.4  X:23447832-  1636677 1637885 (2641967) C R1_DM           LINE/R1         (1679)   3677   2421  726  
 1739    3.3  0.0  1.9  X:23447832-  1637886 1638103 (2641749) C ACCORD2_LTR     LTR/Gypsy          (1)    214      1  727  
  651    7.1  0.0  0.0  X:23447832-  1638104 1638185 (2641667) C ACCORD2_I       LTR/Gypsy          (9)   7203   7122  727 *
  897    6.3 17.5  0.0  X:23447832-  1638179 1638367 (2641485) C ACCORD2_I       LTR/Gypsy       (5438)   1774   1553  727  
 2382    5.0 17.9  1.2  X:23447832-  1638379 1638968 (2640884) C ACCORD2_I       LTR/Gypsy       (5438)   1774   1081  728  
 2885    1.2  0.0  0.0  X:23447832-  1638969 1639298 (2640554) + MICROPIA_LTR    LTR/Gypsy            1    330  (146)  729  
 2242    8.7  0.0  0.0  X:23447832-  1639299 1639619 (2640233) + MAX_LTR         LTR/Pao              1    321    (0)  730  
67046    2.2  0.2  0.1  X:23447832-  1639620 1647524 (2632328) + MAX_I           LTR/Pao              1   7914    (0)  730  
 2242    8.7  0.0  0.0  X:23447832-  1647525 1647845 (2632007) + MAX_LTR         LTR/Pao              1    321    (0)  730  
 1286    0.7  0.0  0.7  X:23447832-  1647846 1647997 (2631855) + MICROPIA_LTR    LTR/Gypsy          326    476    (0)  729  
29112    6.4  0.1  0.8  X:23447832-  1647998 1652064 (2627788) + MICROPIA_I      LTR/Gypsy            1   4039  (437)  729  
 1636    1.0  0.0  1.0  X:23447832-  1652064 1652270 (2627582) + MICROPIA_I      LTR/Gypsy         4272   4476    (0)  729 *
 3973    0.4  0.0  6.5  X:23447832-  1652271 1652777 (2627075) + MICROPIA_LTR    LTR/Gypsy            1    476    (0)  729  
 1644    1.0  0.5  0.0  X:23447832-  1652778 1652975 (2626877) C ACCORD2_I       LTR/Gypsy       (6128)   1084    886  728  
 2683    9.6  0.5  3.4  X:23447832-  1652976 1653394 (2626458) + Gypsy1-LTR_DM   LTR/Gypsy            2    408    (0)  731  
  280   12.0  8.0  0.0  X:23447832-  1653407 1653456 (2626396) + Gypsy1-LTR_DM   LTR/Gypsy          355    408    (0)  732  
55470    4.1  0.0  0.0  X:23447832-  1653473 1660199 (2619653) + Gypsy1-I_DM     LTR/Gypsy            1   6727    (0)  732  
 2700    9.6  0.5  3.4  X:23447832-  1660200 1660619 (2619233) + Gypsy1-LTR_DM   LTR/Gypsy            1    408    (0)  732  
  280   12.0  8.0  0.0  X:23447832-  1660632 1660681 (2619171) + Gypsy1-LTR_DM   LTR/Gypsy          355    408    (0)  733  
 7239    1.5  1.6  1.6  X:23447832-  1660687 1661582 (2618270) C ACCORD2_I       LTR/Gypsy       (6316)    896      1  734  
 1793    1.9  0.0  1.9  X:23447832-  1661583 1661801 (2618051) C ACCORD2_LTR     LTR/Gypsy          (0)    215      1  734  
 8999    1.1  1.6  0.0  X:23447832-  1661802 1662833 (2617019) C R1_DM           LINE/R1         (2931)   2425   1377  735  
 7547   23.0  4.8  4.7  X:23447832-  1662843 1666516 (2613336) + FW2_DM          LINE/I-Jockey        2   2817  (315)  736  
 4133   17.4  2.0  2.4  X:23447832-  1666513 1667417 (2612435) + FW2_DM          LINE/I-Jockey     3061   3961    (0)  737 *
 6103    0.7  2.9  0.5  X:23447832-  1667424 1668154 (2611698) C R1_DM           LINE/R1         (3966)   1390    643  738  
 3919    0.4  0.0  6.6  X:23447832-  1668140 1668640 (2611212) + MICROPIA_LTR    LTR/Gypsy            7    476    (0)  739 *
 8809    1.4  1.2  1.3  X:23447832-  1668641 1669725 (2610127) C ACCORD2_I       LTR/Gypsy       (6128)   1084      1  740  
 1722    2.8  0.0  2.3  X:23447832-  1669726 1669945 (2609907) C ACCORD2_LTR     LTR/Gypsy          (0)    215      1  740  
 9132    0.7  0.1  0.0  X:23447832-  1669946 1670987 (2608865) C R1_DM           LINE/R1         (2937)   2419   1377  741  
 3912   20.7  6.1  5.8  X:23447832-  1670997 1672660 (2607192) + FW2_DM          LINE/I-Jockey        2   1634 (3159)  742  
 8141   20.5  3.0  2.2  X:23447832-  1672673 1675242 (2604610) + FW2_DM          LINE/I-Jockey     1442   4740    (0)  742  
11156    0.8  4.2  0.2  X:23447832-  1675248 1675903 (2603949) C R1_DM           LINE/R1         (3966)   1390    715  743  
   36    4.8  0.0  0.0  X:23447832-  1675904 1675946 (2603906) + (GGCAGCGGT)n    Simple_repeat        1     43    (0)  744  
11156    0.8  4.2  0.2  X:23447832-  1675947 1676626 (2603226) C R1_DM           LINE/R1         (4642)    714      2  743  
 6853    1.1  0.2  0.2  X:23447832-  1676660 1677457 (2602395) C R1_DM           LINE/R1            (0)   5356   4559  745 *
13701    2.1  2.7  0.1  X:23447832-  1677456 1680118 (2599734) C R1_DM           LINE/R1         (1270)   4086   1314  745  
 3098    0.6  0.0  0.0  X:23447832-  1680120 1680470 (2599382) C R1_DM           LINE/R1         (2585)   2771   2421  746  
18578    1.2  2.6  0.1  X:23447832-  1680471 1681974 (2597878) C R1_DM           LINE/R1         (3118)   2238    682  746  
   36    4.8  0.0  0.0  X:23447832-  1681975 1682017 (2597835) + (GGCAGCGGT)n    Simple_repeat        1     43    (0)  747  
18578    1.2  2.6  0.1  X:23447832-  1682018 1682697 (2597155) C R1_DM           LINE/R1         (4675)    681      2  746  
  946    4.4  0.0  0.0  X:23447832-  1682731 1682844 (2597008) C R1_DM           LINE/R1            (0)   5356   5243  748 *
 5214    1.3  0.2  0.0  X:23447832-  1682842 1683442 (2596410) C R1_DM           LINE/R1          (290)   5066   4465  748 *
23416    1.9  3.7  0.1  X:23447832-  1683442 1686274 (2593578) C R1_DM           LINE/R1         (1028)   4328   1392  748  
 5090    2.3  0.7  0.3  X:23447832-  1686268 1686877 (2592975) C R1_DM           LINE/R1         (4744)    612      1  748 *
  995    1.8  0.0  0.0  X:23447832-  1686911 1687024 (2592828) C R1_DM           LINE/R1            (0)   5356   5243  749 *
17160    1.4  1.6  0.1  X:23447832-  1687022 1690636 (2589216) C R1_DM           LINE/R1          (290)   5066   1401  749  
12013    1.5  1.6  0.2  X:23447832-  1690627 1692065 (2587787) C R1_DM           LINE/R1         (3897)   1459      1  749 *
  927    4.4  0.0  0.0  X:23447832-  1692099 1692212 (2587640) C R1_DM           LINE/R1            (0)   5356   5243  750 *
38735    1.4  2.9  0.1  X:23447832-  1692210 1697134 (2582718) C R1_DM           LINE/R1          (290)   5066      1  750  
 4497    1.9  0.2  0.0  X:23447832-  1697168 1697690 (2582162) C R1_DM           LINE/R1            (0)   5356   4833  751 *
13447    0.9  1.3  0.0  X:23447832-  1697689 1699241 (2580611) C R1_DM           LINE/R1         (1697)   3659   2087  751 *
15589    1.2  1.4  0.1  X:23447832-  1699236 1701053 (2578799) C R1_DM           LINE/R1         (3513)   1843      1  751  
 4497    1.9  0.2  0.0  X:23447832-  1701087 1701609 (2578243) C R1_DM           LINE/R1            (0)   5356   4833  752 *
13651    0.8  0.6  0.0  X:23447832-  1701608 1703171 (2576681) C R1_DM           LINE/R1         (1697)   3659   2087  752 *
15990    1.0  0.2  0.2  X:23447832-  1703166 1705008 (2574844) C R1_DM           LINE/R1         (3513)   1843      1  752  
 3959    0.8 11.3  0.0  X:23447832-  1705042 1705894 (2573958) C R1_DM           LINE/R1            (0)   5356   4407  753  
 2981    1.7  0.3  0.0  X:23447832-  1705910 1706258 (2573594) C R1_DM           LINE/R1         (1069)   4287   3938  753  
 2882    1.5  0.0  0.0  X:23447832-  1706260 1706593 (2573259) C R1_DM           LINE/R1         (2159)   3197   2864  753  
  241    3.2  0.0  0.0  X:23447832-  1706594 1706624 (2573228) + CIRCE           LTR/Gypsy         4950   4980 (1376)  754  
 7818    2.9  0.8  3.0  X:23447832-  1706977 1708433 (2571419) + CIRCE           LTR/Gypsy         4981   6356    (0)  754  
 7376    2.2  3.8  2.8  X:23447832-  1708434 1709394 (2570458) + CIRCE           LTR/Gypsy            1    970 (5386)  755  
 7885    7.2  0.8  6.2  X:23447832-  1709537 1711622 (2568230) + CIRCE           LTR/Gypsy          973   2857 (3499)  755 *
11887    1.1  0.0  1.2  X:23447832-  1711620 1713076 (2566776) + CIRCE           LTR/Gypsy         3542   4980 (1376)  755  
 1836    2.2  1.3  0.4  X:23447832-  1713261 1713487 (2566365) C R1_DM           LINE/R1         (4027)   1329   1101  756 *
 3586    1.6  0.5  0.7  X:23447832-  1713486 1713918 (2565934) C R1_DM           LINE/R1         (4924)    432      1  756  
33812    1.0  1.5  0.1  X:23447832-  1713952 1717876 (2561976) C R1_DM           LINE/R1            (0)   5356   1377  757  
 7737   22.1  6.5  4.9  X:23447832-  1717886 1721581 (2558271) + FW2_DM          LINE/I-Jockey        2   2817  (315)  758  
 4360   17.2  0.4  2.5  X:23447832-  1721578 1722497 (2557355) + FW2_DM          LINE/I-Jockey     3061   3961    (0)  759 *
11626    1.3  1.3  0.2  X:23447832-  1722510 1723884 (2555968) C R1_DM           LINE/R1         (3966)   1390      1  760  
23367    1.0  2.9  0.1  X:23447832-  1723918 1726674 (2553178) C R1_DM           LINE/R1            (0)   5356   2524  761  
 9148    1.4  3.6  0.2  X:23447832-  1726675 1727777 (2552075) C R1_DM           LINE/R1         (4193)   1163     23  761  
40502    1.2  2.7  0.1  X:23447832-  1727799 1732997 (2546855) C R1_DM           LINE/R1            (0)   5356     23  762  
33286    1.5  2.8  0.2  X:23447832-  1733019 1738224 (2541628) C R1_DM           LINE/R1            (0)   5356     23  762  
34219    1.2  2.5  0.0  X:23447832-  1738246 1742672 (2537180) C R1_DM           LINE/R1            (0)   5356    823  763  
 3831    1.9  0.9  0.4  X:23447832-  1742667 1743130 (2536722) C R1_DM           LINE/R1         (4890)    466      1  763 *
35381    1.1  0.5  0.2  X:23447832-  1743164 1747247 (2532605) C R1_DM           LINE/R1            (0)   5356   1261  764  
 2403    1.0  5.4  0.7  X:23447832-  1747244 1747539 (2532313) C R1_DM           LINE/R1         (4779)    577    268  764 *
 2960    0.9  2.3  0.3  X:23447832-  1747539 1747888 (2531964) C R1_DM           LINE/R1         (1442)   3914   3558  765 *
28467    1.2  1.5  0.2  X:23447832-  1747877 1751208 (2528644) C R1_DM           LINE/R1         (1979)   3377      1  765  
 4498    1.7  0.2  0.0  X:23447832-  1751242 1751764 (2528088) C R1_DM           LINE/R1            (0)   5356   4833  766 *
21947    1.0  0.4  0.0  X:23447832-  1751763 1754281 (2525571) C R1_DM           LINE/R1         (1697)   3659   1131  766  
 6693    1.8  2.5  0.2  X:23447832-  1754260 1755074 (2524778) C R1_DM           LINE/R1         (4523)    833      1  766 *
25825    1.2  2.0  0.1  X:23447832-  1755108 1758137 (2521715) C R1_DM           LINE/R1            (0)   5356   2271  767  
  434    0.0  0.0  0.0  X:23447832-  1758131 1758180 (2521672) + CIRCE           LTR/Gypsy         4931   4980 (1376)  768 *
 7762    3.3  0.8  2.8  X:23447832-  1758533 1759985 (2519867) + CIRCE           LTR/Gypsy         4981   6356    (0)  768  
 7330    2.6  3.8  2.8  X:23447832-  1759986 1760946 (2518906) + CIRCE           LTR/Gypsy            1    970 (5386)  769  
25117    4.1  1.2  3.7  X:23447832-  1761089 1765288 (2514564) + CIRCE           LTR/Gypsy          973   4980 (1376)  769  
 5780    1.9  1.7  0.1  X:23447832-  1765473 1766169 (2513683) C R1_DM           LINE/R1         (4027)   1329    622  770  
 4333    1.0  0.4  0.4  X:23447832-  1766183 1766690 (2513162) C R1_DM           LINE/R1         (4848)    508      1  770  
23504    1.5  0.3  0.1  X:23447832-  1766724 1769457 (2510395) C R1_DM           LINE/R1            (0)   5356   2618  771  
19806    1.5  2.0  0.4  X:23447832-  1769456 1771125 (2508727) C R1_DM           LINE/R1         (2967)   2389    682  771 *
   47    4.0  0.0  0.0  X:23447832-  1771126 1771177 (2508675) + (GGCAGCGGT)n    Simple_repeat        1     52    (0)  772  
19806    1.5  2.0  0.4  X:23447832-  1771178 1771858 (2507994) C R1_DM           LINE/R1         (4675)    681      2  771  
 8053    1.4  0.9  0.2  X:23447832-  1771892 1772834 (2507018) C R1_DM           LINE/R1            (0)   5356   4407  773  
15211    2.1  2.4  0.1  X:23447832-  1772850 1774674 (2505178) C R1_DM           LINE/R1         (1069)   4287   2421  773  
 1729    2.8  0.0  1.9  X:23447832-  1774675 1774892 (2504960) C ACCORD2_LTR     LTR/Gypsy          (1)    214      1  774  
  673    7.0  0.0  0.0  X:23447832-  1774893 1774976 (2504876) C ACCORD2_I       LTR/Gypsy          (7)   7205   7122  774 *
 2411    9.1 21.0  1.3  X:23447832-  1774970 1775550 (2504302) C ACCORD2_I       LTR/Gypsy       (5438)   1774   1081  774  
 3870    0.8  0.2  6.5  X:23447832-  1775551 1776056 (2503796) + MICROPIA_LTR    LTR/Gypsy            1    476    (0)  775  
 9965    4.0  0.0  0.0  X:23447832-  1776057 1777320 (2502532) + MICROPIA_I      LTR/Gypsy            1   1264 (3212)  775  
  660    1.1  0.0  0.0  X:23447832-  1777314 1777403 (2502449) + BS              LINE/I-Jockey     5037   5126    (0)  776 *
22827    6.5  0.0  1.3  X:23447832-  1777401 1780669 (2499183) + MICROPIA_I      LTR/Gypsy         1249   4476    (0)  775  
  898    0.9  0.0  0.0  X:23447832-  1780670 1780774 (2499078) + MICROPIA_LTR    LTR/Gypsy            1    105  (371)  775 *
 1353    2.4  0.0  2.4  X:23447832-  1780771 1780941 (2498911) C ACCORD2_LTR     LTR/Gypsy         (48)    167      1  777  
20324    1.1  2.1  0.2  X:23447832-  1780942 1782638 (2497214) C R1_DM           LINE/R1         (2931)   2425    682  773  
   57    3.4  0.0  0.0  X:23447832-  1782639 1782699 (2497153) + (GGCAGCGGT)n    Simple_repeat        1     61    (0)  778  
20324    1.1  2.1  0.2  X:23447832-  1782700 1783380 (2496472) C R1_DM           LINE/R1         (4675)    681      2  773  
 8348    0.7  0.1  0.0  X:23447832-  1783414 1784362 (2495490) C R1_DM           LINE/R1            (0)   5356   4407  779  
25028    1.3  0.7  0.0  X:23447832-  1784378 1787270 (2492582) C R1_DM           LINE/R1         (1069)   4287   1377  779  
 8542   22.4  3.5  3.3  X:23447832-  1787280 1791928 (2487924) + FW2_DM          LINE/I-Jockey        2   4740    (0)  780  
11419    1.2  2.8  0.2  X:23447832-  1791942 1792617 (2487235) C R1_DM           LINE/R1         (3966)   1390    682  781  
   36    4.9  0.0  0.0  X:23447832-  1792618 1792660 (2487192) + (GGCAGCGGT)n    Simple_repeat        1     43    (0)  782  
11419    1.2  2.8  0.2  X:23447832-  1792661 1793338 (2486514) C R1_DM           LINE/R1         (4675)    681      2  781  
 6810    1.6  0.2  0.2  X:23447832-  1793372 1794169 (2485683) C R1_DM           LINE/R1            (0)   5356   4559  783 *
19332    1.9  4.8  0.2  X:23447832-  1794168 1796734 (2483118) C R1_DM           LINE/R1         (1270)   4086   1401  783  
11936    1.6  2.6  0.2  X:23447832-  1796725 1797468 (2482384) C R1_DM           LINE/R1         (3897)   1459    682  783 *
   47    4.0  0.0  0.0  X:23447832-  1797469 1797520 (2482332) + (GGCAGCGGT)n    Simple_repeat        1     52    (0)  784  
11936    1.6  2.6  0.2  X:23447832-  1797521 1798200 (2481652) C R1_DM           LINE/R1         (4675)    681      2  783  
  995    1.8  0.0  0.0  X:23447832-  1798234 1798347 (2481505) C R1_DM           LINE/R1            (0)   5356   5243  785 *
13985    1.8  2.6  0.1  X:23447832-  1798345 1800022 (2479830) C R1_DM           LINE/R1          (290)   5066   3347  785  
 7607    2.4  7.9  0.1  X:23447832-  1800019 1801187 (2478665) C R1_DM           LINE/R1         (2696)   2660   1401  785 *
11929    1.6  2.6  0.2  X:23447832-  1801178 1801921 (2477931) C R1_DM           LINE/R1         (3897)   1459    682  785  
   47    4.0  0.0  0.0  X:23447832-  1801922 1801973 (2477879) + (GGCAGCGGT)n    Simple_repeat        1     52    (0)  786  
11929    1.6  2.6  0.2  X:23447832-  1801974 1802653 (2477199) C R1_DM           LINE/R1         (4675)    681      2  785  
  993    1.8  0.0  0.0  X:23447832-  1802687 1802800 (2477052) C R1_DM           LINE/R1            (0)   5356   5243  787 *
21006    1.1  3.7  0.1  X:23447832-  1802798 1807024 (2472828) C R1_DM           LINE/R1          (290)   5066    682  787  
   52    5.2  0.0  0.0  X:23447832-  1807025 1807085 (2472767) + (GGCAGCGGT)n    Simple_repeat        1     61    (0)  788  
21006    1.3  2.6  0.1  X:23447832-  1807086 1807235 (2472617) C R1_DM           LINE/R1         (4675)    681    532  787  
45262    1.3  0.0  0.0  X:23447832-  1807241 1812462 (2467390) C DMRT1B          LINE/R1            (0)   5183      1  789  
 4704    3.5  1.3  0.7  X:23447832-  1812589 1813186 (2466666) C R1_DM           LINE/R1         (4754)    602      1  790  
  995    1.8  0.0  0.0  X:23447832-  1813220 1813333 (2466519) C R1_DM           LINE/R1            (0)   5356   5243  791 *
27193    1.6  0.7  0.0  X:23447832-  1813331 1816493 (2463359) C R1_DM           LINE/R1          (290)   5066   1884  791  
 7727   21.6  2.6  3.6  X:23447832-  1816493 1820447 (2459405) C FW2_DM          LINE/I-Jockey    (282)   4458      2  792 *
 1049   20.3 18.1  2.2  X:23447832-  1820447 1820854 (2458998) C FW2_DM          LINE/I-Jockey   (4290)    503      6  792 *
 9165    1.4  0.6  0.0  X:23447832-  1820864 1821906 (2457946) + R1_DM           LINE/R1           1377   2425 (2931)  793  
 1765    2.3  0.0  1.9  X:23447832-  1821907 1822125 (2457727) + ACCORD2_LTR     LTR/Gypsy            1    215    (0)  794  
 8611    1.9  1.5  1.3  X:23447832-  1822126 1823207 (2456645) + ACCORD2_I       LTR/Gypsy            1   1084 (6128)  794  
 3073    0.8  0.0  8.6  X:23447832-  1823208 1823624 (2456228) C MICROPIA_LTR    LTR/Gypsy          (0)    476     93  795  
 4897    2.0  0.0  0.2  X:23447832-  1823628 1824237 (2455615) C MICROPIA_I      LTR/Gypsy          (0)   4476   3868  796 *
24538    6.3  0.0  1.1  X:23447832-  1824218 1827664 (2452188) C MICROPIA_I      LTR/Gypsy       (1066)   3410      1  796  
 3895    1.1  0.0  6.5  X:23447832-  1827665 1828171 (2451681) C MICROPIA_LTR    LTR/Gypsy          (0)    476      1  796  
 2501    8.3 17.8  2.2  X:23447832-  1828172 1828773 (2451079) + ACCORD2_I       LTR/Gypsy         1081   1774 (5438)  794  
  675    4.8  0.0  0.0  X:23447832-  1828767 1828848 (2451004) + ACCORD2_I       LTR/Gypsy         7122   7203    (9)  794 *
 1753    2.3  0.0  1.9  X:23447832-  1828849 1829066 (2450786) + ACCORD2_LTR     LTR/Gypsy            1    214    (1)  794  
22501    1.5  0.4  0.1  X:23447832-  1829067 1831937 (2447915) + R1_DM           LINE/R1           2421   5356    (0)  793  
 9653    1.5  2.7  0.2  X:23447832-  1831971 1833130 (2446722) + R1_DM           LINE/R1              1   1188 (4168)  797  
19831    5.6  0.0  1.2  X:23447832-  1833152 1835893 (2443959) C MICROPIA_I      LTR/Gypsy       (1767)   2709      1  798  
 3895    1.1  0.0  6.5  X:23447832-  1835894 1836400 (2443452) C MICROPIA_LTR    LTR/Gypsy          (0)    476      1  798  
 2886    6.7 18.4  1.3  X:23447832-  1836401 1836994 (2442858) + ACCORD2_I       LTR/Gypsy         1081   1774 (5438)  799  
  898   10.7  0.4 15.3  X:23447832-  1837006 1837260 (2442592) + ACCORD2_I       LTR/Gypsy         1553   1774 (5438)  800  
 1021    1.1 21.6  1.7  X:23447832-  1837272 1837456 (2442396) + ACCORD2_I       LTR/Gypsy         1553   1774 (5438)  800  
  675    4.8  0.0  0.0  X:23447832-  1837450 1837531 (2442321) + ACCORD2_I       LTR/Gypsy         7122   7203    (9)  800 *
 1753    2.3  0.0  1.9  X:23447832-  1837532 1837749 (2442103) + ACCORD2_LTR     LTR/Gypsy            1    214    (1)  800  
22533    1.5  0.4  0.1  X:23447832-  1837750 1840620 (2439232) + R1_DM           LINE/R1           2421   5356    (0)  797  
10863    1.2  6.2  0.2  X:23447832-  1840654 1843078 (2436774) + R1_DM           LINE/R1              1   2571 (2785)  801  
   30    3.1  0.0  0.0  X:23447832-  1843079 1843111 (2436741) + (T)n            Simple_repeat        1     33    (0)  802  
36127    1.0  1.7  0.0  X:23447832-  1843113 1847739 (2432113) C DMRT1B          LINE/R1           (12)   5171    467  803  
25291    1.7  3.6  0.1  X:23447832-  1847739 1852865 (2426987) + R1_DM           LINE/R1              8   5356    (0)  804 *
 9691    2.3  3.7  1.1  X:23447832-  1852899 1854075 (2425777) + R1_DM           LINE/R1              1   1208 (4148)  805  
  299    0.0  0.0  0.0  X:23447832-  1854074 1854107 (2425745) + R1_DM           LINE/R1           1357   1390 (3966)  805 *
   20    0.0  0.0  0.0  X:23447832-  1854108 1854129 (2425723) + (T)n            Simple_repeat        1     22    (0)  806  
 7089   16.6  1.0  2.0  X:23447832-  1854131 1855566 (2424286) C FW2_DM          LINE/I-Jockey      (2)   3959   2537  807  
 3589    1.1  0.1  1.6  X:23447832-  1855567 1856005 (2423847) + STALKER4_LTR    LTR/Gypsy            1    398    (4)  808  
49744    0.7  1.1  0.6  X:23447832-  1856142 1862025 (2417827) + STALKER4_I      LTR/Gypsy          284   6256  (274)  809  
 8031   20.6  1.9  5.6  X:23447832-  1862034 1864652 (2415200) + FW2_DM          LINE/I-Jockey        2   2343  (789)  810  
 3530    1.6  0.1  1.8  X:23447832-  1864654 1865093 (2414759) C STALKER4_LTR    LTR/Gypsy          (4)    398      1  811  
  919    0.0  0.0  0.9  X:23447832-  1865094 1865208 (2414644) C STALKER4_I      LTR/Gypsy          (0)   6530   6417  811  
 2254    1.1  0.3  3.9  X:23447832-  1865209 1865501 (2414351) C BATUMI_I        LTR/Pao          (679)   7284   7002  812  
 5929    0.1  0.0  0.5  X:23447832-  1865502 1866165 (2413687) C BATUMI_I        LTR/Pao            (0)   7963   7303  813  
19286   10.5  0.5  0.7  X:23447832-  1866201 1870214 (2409638) C BATUMI_I        LTR/Pao          (668)   7246   3166  813  
  410   13.1  0.0  0.0  X:23447832-  1870659 1870719 (2409133) C TIRANT_I        LTR/Gypsy          (0)   7692   7632  814  
16525   24.8  2.6  1.4  X:23447832-  1870789 1876424 (2403428) C TIRANT_I        LTR/Gypsy        (330)   7160   1605  814  
  231   25.9  0.0  0.0  X:23447832-  1876524 1876581 (2403271) C TIRANT_I        LTR/Gypsy       (6120)   1370   1313  814  
   13    4.3  3.9  3.9  X:23447832-  1876674 1876699 (2403153) + (TGTAT)n        Simple_repeat        1     26    (0)  815  
   13   18.1  5.3  0.0  X:23447832-  1876886 1876923 (2402929) + (TATACG)n       Simple_repeat        1     40    (0)  816  
  230   18.1  2.6  5.4  X:23447832-  1877570 1877645 (2402207) + L1-48_DR        LINE/L1           5523   5596  (171)  817  
  308   10.8  3.6 11.5  X:23447832-  1878325 1878408 (2401444) C TIRANT_I        LTR/Gypsy       (7614)     78      1  814  
14750    4.6  3.8  3.5  X:23447832-  1878854 1881252 (2398600) C BATUMI_I        LTR/Pao         (4796)   3167    760  818  
 3804    8.8  6.9  6.9  X:23447832-  1881303 1882073 (2397779) C BATUMI_I        LTR/Pao         (7192)    771      1  818  
 2253    1.1  0.3  3.2  X:23447832-  1882074 1882360 (2397492) C BATUMI_I        LTR/Pao          (679)   7284   7006  819  
 8895    1.0  0.4  1.1  X:23447832-  1882366 1883418 (2396434) C STALKER4_I      LTR/Gypsy        (109)   6421   5376  820  
39096    0.6  1.3  0.6  X:23447832-  1883427 1888088 (2391764) C STALKER4_I      LTR/Gypsy       (1491)   5039    284  820  
 3620    0.6  0.1  1.6  X:23447832-  1888225 1888663 (2391189) C STALKER4_LTR    LTR/Gypsy          (4)    398      1  821  
 4273   16.1  5.2  2.0  X:23447832-  1888664 1890042 (2389810) + FW2_DM          LINE/I-Jockey     2537   3959    (2)  822  
   21    0.0  0.0  0.0  X:23447832-  1890044 1890066 (2389786) + (A)n            Simple_repeat        1     23    (0)  823  
  299    0.0  0.0  0.0  X:23447832-  1890067 1890100 (2389752) C R1_DM           LINE/R1         (3966)   1390   1357  824 *
 9696    2.3  3.7  1.1  X:23447832-  1890099 1891275 (2388577) C R1_DM           LINE/R1         (4148)   1208      1  824  
 8675    2.7  0.1  0.3  X:23447832-  1891309 1892297 (2387555) C R1_DM           LINE/R1            (0)   5356   4370  825 *
18707    1.3  4.4  0.1  X:23447832-  1892277 1895484 (2384368) C R1_DM           LINE/R1         (2010)   3346      1  825  
 9205    1.2  4.3  0.0  X:23447832-  1895518 1896793 (2383059) C R1_DM           LINE/R1            (0)   5356   4026  826  
11116    1.8  0.3  0.0  X:23447832-  1896796 1898048 (2381804) C R1_DM           LINE/R1         (1679)   3677   2421  826  
 1860    2.3  0.0  1.9  X:23447832-  1898049 1898266 (2381586) C ACCORD2_LTR     LTR/Gypsy          (1)    214      1  827  
  636    5.9  3.5  0.0  X:23447832-  1898265 1898349 (2381503) C ACCORD2_I       LTR/Gypsy          (3)   7209   7122  827 *
 1137   10.0  0.0  9.9  X:23447832-  1898343 1898586 (2381266) C ACCORD2_I       LTR/Gypsy       (5438)   1774   1553  827  
 3318    5.2 19.2  0.9  X:23447832-  1898598 1899184 (2380668) C ACCORD2_I       LTR/Gypsy       (5438)   1774   1081  828  
 4184    0.6  0.0  6.5  X:23447832-  1899185 1899691 (2380161) + MICROPIA_LTR    LTR/Gypsy            1    476    (0)  829  
10533    4.0  0.0  0.0  X:23447832-  1899692 1900955 (2378897) + MICROPIA_I      LTR/Gypsy            1   1264 (3212)  829  
  734    1.1  0.0  0.0  X:23447832-  1900949 1901038 (2378814) + BS              LINE/I-Jockey     5037   5126    (0)  830 *
17363    7.9  0.1  1.5  X:23447832-  1901036 1903518 (2376334) + MICROPIA_I      LTR/Gypsy         1249   3696  (780)  829  
 1816    0.5  0.0  0.5  X:23447832-  1903506 1903714 (2376138) + MICROPIA_I      LTR/Gypsy         4269   4476    (0)  829 *
  958    0.9  0.0  0.0  X:23447832-  1903715 1903819 (2376033) + MICROPIA_LTR    LTR/Gypsy            1    105  (371)  829 *
 1433    3.0  0.0  2.4  X:23447832-  1903816 1903986 (2375866) C ACCORD2_LTR     LTR/Gypsy         (48)    167      1  831  
21059    1.0  1.9  0.2  X:23447832-  1903987 1905683 (2374169) C R1_DM           LINE/R1         (2937)   2419    682  826  
   36    4.9  0.0  0.0  X:23447832-  1905684 1905726 (2374126) + (GGCAGCGGT)n    Simple_repeat        1     43    (0)  832  
21059    1.0  1.9  0.2  X:23447832-  1905727 1906407 (2373445) C R1_DM           LINE/R1         (4675)    681      2  826  
29076    1.1  0.6  0.0  X:23447832-  1906441 1910401 (2369451) C R1_DM           LINE/R1            (0)   5356   1377  833  
 6024   18.1  9.3  4.9  X:23447832-  1910411 1912587 (2367265) + FW2_DM          LINE/I-Jockey        2   1576 (2385)  834  
 7024   16.7  0.7  1.9  X:23447832-  1912588 1914044 (2365808) + FW2_DM          LINE/I-Jockey     2508   3947   (14)  834  
   19    4.5  0.0  0.0  X:23447832-  1914053 1914075 (2365777) + (A)n            Simple_repeat        1     23    (0)  835  
11997    0.9  0.2  0.3  X:23447832-  1914077 1915467 (2364385) C R1_DM           LINE/R1         (3966)   1390      1  836  
 6833    1.5  0.2  0.2  X:23447832-  1915501 1916298 (2363554) C R1_DM           LINE/R1            (0)   5356   4559  837 *
19474    2.0  4.5  0.2  X:23447832-  1916297 1918871 (2360981) C R1_DM           LINE/R1         (1270)   4086   1401  837  
11924    1.6  2.6  0.2  X:23447832-  1918862 1919605 (2360247) C R1_DM           LINE/R1         (3897)   1459    682  837 *
   47    4.0  0.0  0.0  X:23447832-  1919606 1919657 (2360195) + (GGCAGCGGT)n    Simple_repeat        1     52    (0)  838  
11924    1.6  2.6  0.2  X:23447832-  1919658 1920337 (2359515) C R1_DM           LINE/R1         (4675)    681      2  837  
  995    1.8  0.0  0.0  X:23447832-  1920371 1920484 (2359368) C R1_DM           LINE/R1            (0)   5356   5243  839 *
13958    1.9  2.6  0.1  X:23447832-  1920482 1922159 (2357693) C R1_DM           LINE/R1          (290)   5066   3347  839  
 7626    2.5  7.9  0.0  X:23447832-  1922156 1923323 (2356529) C R1_DM           LINE/R1         (2696)   2660   1401  839 *
11950    1.5  2.6  0.2  X:23447832-  1923314 1924057 (2355795) C R1_DM           LINE/R1         (3897)   1459    682  839  
   47    4.0  0.0  0.0  X:23447832-  1924058 1924109 (2355743) + (GGCAGCGGT)n    Simple_repeat        1     52    (0)  840  
11950    1.5  2.6  0.2  X:23447832-  1924110 1924789 (2355063) C R1_DM           LINE/R1         (4675)    681      2  839  
 1008    0.9  0.0  0.0  X:23447832-  1924823 1924936 (2354916) C R1_DM           LINE/R1            (0)   5356   5243  841 *
14009    1.9  2.5  0.1  X:23447832-  1924934 1926612 (2353240) C R1_DM           LINE/R1          (290)   5066   3347  841  
 7632    2.4  7.9  0.0  X:23447832-  1926609 1927776 (2352076) C R1_DM           LINE/R1         (2696)   2660   1401  841 *
11933    1.6  2.6  0.2  X:23447832-  1927767 1928510 (2351342) C R1_DM           LINE/R1         (3897)   1459    682  841  
   36    4.9  0.0  0.0  X:23447832-  1928511 1928553 (2351299) + (GGCAGCGGT)n    Simple_repeat        1     43    (0)  842  
11933    1.6  2.6  0.2  X:23447832-  1928554 1929233 (2350619) C R1_DM           LINE/R1         (4675)    681      2  841  
  995    1.8  0.0  0.0  X:23447832-  1929267 1929380 (2350472) C R1_DM           LINE/R1            (0)   5356   5243  843 *
27011    1.4  1.2  0.0  X:23447832-  1929378 1932522 (2347330) C R1_DM           LINE/R1          (290)   5066   1884  843  
 7993   21.4  1.9  3.9  X:23447832-  1932520 1936516 (2343336) C FW2_DM          LINE/I-Jockey    (277)   4448      2  844 *
 1049   20.3 18.1  2.2  X:23447832-  1936516 1936923 (2342929) C FW2_DM          LINE/I-Jockey   (4290)    503      6  844 *
 9154    1.5  0.6  0.0  X:23447832-  1936933 1937975 (2341877) + R1_DM           LINE/R1           1377   2425 (2931)  845  
 1765    2.3  0.0  1.9  X:23447832-  1937976 1938194 (2341658) + ACCORD2_LTR     LTR/Gypsy            1    215    (0)  846  
 8611    1.9  1.5  1.3  X:23447832-  1938195 1939276 (2340576) + ACCORD2_I       LTR/Gypsy            1   1084 (6128)  846  
 3073    0.8  0.0  8.6  X:23447832-  1939277 1939693 (2340159) C MICROPIA_LTR    LTR/Gypsy          (0)    476     93  847  
 4897    2.0  0.0  0.2  X:23447832-  1939697 1940306 (2339546) C MICROPIA_I      LTR/Gypsy          (0)   4476   3868  848 *
24538    6.3  0.0  1.1  X:23447832-  1940287 1943733 (2336119) C MICROPIA_I      LTR/Gypsy       (1066)   3410      1  848  
 3895    1.1  0.0  6.5  X:23447832-  1943734 1944240 (2335612) C MICROPIA_LTR    LTR/Gypsy          (0)    476      1  848  
 2501    8.3 17.8  2.2  X:23447832-  1944241 1944842 (2335010) + ACCORD2_I       LTR/Gypsy         1081   1774 (5438)  846  
  675    4.8  0.0  0.0  X:23447832-  1944836 1944917 (2334935) + ACCORD2_I       LTR/Gypsy         7122   7203    (9)  846 *
 1753    2.3  0.0  1.9  X:23447832-  1944918 1945135 (2334717) + ACCORD2_LTR     LTR/Gypsy            1    214    (1)  846  
22501    1.5  0.4  0.1  X:23447832-  1945136 1948006 (2331846) + R1_DM           LINE/R1           2421   5356    (0)  845  
 9653    1.5  2.7  0.2  X:23447832-  1948040 1949199 (2330653) + R1_DM           LINE/R1              1   1188 (4168)  849  
19831    5.6  0.0  1.2  X:23447832-  1949221 1951962 (2327890) C MICROPIA_I      LTR/Gypsy       (1767)   2709      1  850  
 3895    1.1  0.0  6.5  X:23447832-  1951963 1952469 (2327383) C MICROPIA_LTR    LTR/Gypsy          (0)    476      1  850  
 2886    6.7 18.4  1.3  X:23447832-  1952470 1953063 (2326789) + ACCORD2_I       LTR/Gypsy         1081   1774 (5438)  851  
  898   10.7  0.4 15.3  X:23447832-  1953075 1953329 (2326523) + ACCORD2_I       LTR/Gypsy         1553   1774 (5438)  852  
 1021    1.1 21.6  1.7  X:23447832-  1953341 1953525 (2326327) + ACCORD2_I       LTR/Gypsy         1553   1774 (5438)  852  
  675    4.8  0.0  0.0  X:23447832-  1953519 1953600 (2326252) + ACCORD2_I       LTR/Gypsy         7122   7203    (9)  852 *
 1753    2.3  0.0  1.9  X:23447832-  1953601 1953818 (2326034) + ACCORD2_LTR     LTR/Gypsy            1    214    (1)  852  
22533    1.5  0.4  0.1  X:23447832-  1953819 1956689 (2323163) + R1_DM           LINE/R1           2421   5356    (0)  849  
10863    1.2  6.2  0.2  X:23447832-  1956723 1959147 (2320705) + R1_DM           LINE/R1              1   2571 (2785)  853  
   30    3.1  0.0  0.0  X:23447832-  1959148 1959180 (2320672) + (T)n            Simple_repeat        1     33    (0)  854  
36127    1.0  1.7  0.0  X:23447832-  1959182 1963808 (2316044) C DMRT1B          LINE/R1           (12)   5171    467  855  
28318    1.7  3.4  0.1  X:23447832-  1963808 1968934 (2310918) + R1_DM           LINE/R1              8   5356    (0)  856 *
 9691    2.3  3.7  1.1  X:23447832-  1968968 1970144 (2309708) + R1_DM           LINE/R1              1   1208 (4148)  857  
  299    0.0  0.0  0.0  X:23447832-  1970143 1970176 (2309676) + R1_DM           LINE/R1           1357   1390 (3966)  857 *
   20    0.0  0.0  0.0  X:23447832-  1970177 1970198 (2309654) + (T)n            Simple_repeat        1     22    (0)  858  
 7089   16.6  1.0  2.0  X:23447832-  1970200 1971635 (2308217) C FW2_DM          LINE/I-Jockey      (2)   3959   2537  859  
 3589    1.1  0.1  1.6  X:23447832-  1971636 1972074 (2307778) + STALKER4_LTR    LTR/Gypsy            1    398    (4)  860  
49744    0.7  1.1  0.6  X:23447832-  1972211 1978094 (2301758) + STALKER4_I      LTR/Gypsy          284   6256  (274)  861  
 8031   20.6  1.9  5.6  X:23447832-  1978103 1980721 (2299131) + FW2_DM          LINE/I-Jockey        2   2343  (789)  862  
 3530    1.6  0.1  1.8  X:23447832-  1980723 1981162 (2298690) C STALKER4_LTR    LTR/Gypsy          (4)    398      1  863  
  919    0.0  0.0  0.9  X:23447832-  1981163 1981277 (2298575) C STALKER4_I      LTR/Gypsy          (0)   6530   6417  863  
 2254    1.1  0.3  3.9  X:23447832-  1981278 1981570 (2298282) C BATUMI_I        LTR/Pao          (679)   7284   7002  864  
 5929    0.1  0.0  0.5  X:23447832-  1981571 1982234 (2297618) C BATUMI_I        LTR/Pao            (0)   7963   7303  865  
19286   10.5  0.5  0.7  X:23447832-  1982270 1986283 (2293569) C BATUMI_I        LTR/Pao          (668)   7246   3166  865  
  410   13.1  0.0  0.0  X:23447832-  1986728 1986788 (2293064) C TIRANT_I        LTR/Gypsy          (0)   7692   7632  866  
16525   24.8  2.6  1.4  X:23447832-  1986858 1992493 (2287359) C TIRANT_I        LTR/Gypsy        (330)   7160   1605  866  
  231   25.9  0.0  0.0  X:23447832-  1992593 1992650 (2287202) C TIRANT_I        LTR/Gypsy       (6120)   1370   1313  866  
   13    4.3  3.9  3.9  X:23447832-  1992743 1992768 (2287084) + (TGTAT)n        Simple_repeat        1     26    (0)  867  
   13   18.1  5.3  0.0  X:23447832-  1992955 1992992 (2286860) + (TATACG)n       Simple_repeat        1     40    (0)  868  
  230   18.1  2.6  5.4  X:23447832-  1993639 1993714 (2286138) + L1-48_DR        LINE/L1           5523   5596  (171)  869  
  308   10.8  3.6 11.5  X:23447832-  1994394 1994477 (2285375) C TIRANT_I        LTR/Gypsy       (7614)     78      1  866  
14750    4.6  3.8  3.5  X:23447832-  1994923 1997321 (2282531) C BATUMI_I        LTR/Pao         (4796)   3167    760  870  
 3804    8.8  6.9  6.9  X:23447832-  1997372 1998142 (2281710) C BATUMI_I        LTR/Pao         (7192)    771      1  870  
 2253    1.1  0.3  3.2  X:23447832-  1998143 1998429 (2281423) C BATUMI_I        LTR/Pao          (679)   7284   7006  871  
 8895    1.0  0.4  1.1  X:23447832-  1998435 1999487 (2280365) C STALKER4_I      LTR/Gypsy        (109)   6421   5376  872  
39096    0.6  1.3  0.6  X:23447832-  1999496 2004157 (2275695) C STALKER4_I      LTR/Gypsy       (1491)   5039    284  872  
 3620    0.6  0.1  1.6  X:23447832-  2004294 2004732 (2275120) C STALKER4_LTR    LTR/Gypsy          (4)    398      1  873  
 4273   16.1  5.2  2.0  X:23447832-  2004733 2006111 (2273741) + FW2_DM          LINE/I-Jockey     2537   3959    (2)  874  
   21    0.0  0.0  0.0  X:23447832-  2006113 2006135 (2273717) + (A)n            Simple_repeat        1     23    (0)  875  
  299    0.0  0.0  0.0  X:23447832-  2006136 2006169 (2273683) C R1_DM           LINE/R1         (3966)   1390   1357  876 *
 9696    2.3  3.7  1.1  X:23447832-  2006168 2007344 (2272508) C R1_DM           LINE/R1         (4148)   1208      1  876  
 8675    2.7  0.1  0.3  X:23447832-  2007378 2008366 (2271486) C R1_DM           LINE/R1            (0)   5356   4370  877 *
18707    1.3  4.4  0.1  X:23447832-  2008346 2011553 (2268299) C R1_DM           LINE/R1         (2010)   3346      1  877  
 9205    1.2  4.3  0.0  X:23447832-  2011587 2012862 (2266990) C R1_DM           LINE/R1            (0)   5356   4026  878  
11116    1.8  0.3  0.0  X:23447832-  2012865 2014117 (2265735) C R1_DM           LINE/R1         (1679)   3677   2421  878  
 1860    2.3  0.0  1.9  X:23447832-  2014118 2014335 (2265517) C ACCORD2_LTR     LTR/Gypsy          (1)    214      1  879  
  636    5.9  3.5  0.0  X:23447832-  2014334 2014418 (2265434) C ACCORD2_I       LTR/Gypsy          (3)   7209   7122  879 *
 1137   10.0  0.0  9.9  X:23447832-  2014412 2014655 (2265197) C ACCORD2_I       LTR/Gypsy       (5438)   1774   1553  879  
 3318    5.2 19.2  0.9  X:23447832-  2014667 2015253 (2264599) C ACCORD2_I       LTR/Gypsy       (5438)   1774   1081  880  
 4184    0.6  0.0  6.5  X:23447832-  2015254 2015760 (2264092) + MICROPIA_LTR    LTR/Gypsy            1    476    (0)  881  
10533    4.0  0.0  0.0  X:23447832-  2015761 2017024 (2262828) + MICROPIA_I      LTR/Gypsy            1   1264 (3212)  881  
  734    1.1  0.0  0.0  X:23447832-  2017018 2017107 (2262745) + BS              LINE/I-Jockey     5037   5126    (0)  882 *
17363    7.9  0.1  1.5  X:23447832-  2017105 2019587 (2260265) + MICROPIA_I      LTR/Gypsy         1249   3696  (780)  881  
 1816    0.5  0.0  0.5  X:23447832-  2019575 2019783 (2260069) + MICROPIA_I      LTR/Gypsy         4269   4476    (0)  881 *
  958    0.9  0.0  0.0  X:23447832-  2019784 2019888 (2259964) + MICROPIA_LTR    LTR/Gypsy            1    105  (371)  881 *
 1433    3.0  0.0  2.4  X:23447832-  2019885 2020055 (2259797) C ACCORD2_LTR     LTR/Gypsy         (48)    167      1  883  
21059    1.0  1.9  0.2  X:23447832-  2020056 2021752 (2258100) C R1_DM           LINE/R1         (2937)   2419    682  878  
   36    4.9  0.0  0.0  X:23447832-  2021753 2021795 (2258057) + (GGCAGCGGT)n    Simple_repeat        1     43    (0)  884  
21059    1.0  1.9  0.2  X:23447832-  2021796 2022476 (2257376) C R1_DM           LINE/R1         (4675)    681      2  878  
27558    1.1  0.2  0.0  X:23447832-  2022510 2026470 (2253382) C R1_DM           LINE/R1            (0)   5356   1377  885  
 5998   18.0  9.4  5.0  X:23447832-  2026480 2028656 (2251196) + FW2_DM          LINE/I-Jockey        2   1576 (2385)  886  
 6988   16.7  0.7  1.9  X:23447832-  2028657 2030113 (2249739) + FW2_DM          LINE/I-Jockey     2508   3947   (14)  886  
   19    4.5  0.0  0.0  X:23447832-  2030122 2030144 (2249708) + (A)n            Simple_repeat        1     23    (0)  887  
11937    0.9  0.2  0.3  X:23447832-  2030146 2031536 (2248316) C R1_DM           LINE/R1         (3966)   1390      1  888  
 6812    1.5  0.2  0.2  X:23447832-  2031570 2032367 (2247485) C R1_DM           LINE/R1            (0)   5356   4559  889 *
19378    2.0  4.5  0.2  X:23447832-  2032366 2034940 (2244912) C R1_DM           LINE/R1         (1270)   4086   1401  889  
11875    1.6  2.6  0.2  X:23447832-  2034931 2035674 (2244178) C R1_DM           LINE/R1         (3897)   1459    682  889 *
   47    4.0  0.0  0.0  X:23447832-  2035675 2035726 (2244126) + (GGCAGCGGT)n    Simple_repeat        1     52    (0)  890  
11875    1.6  2.6  0.2  X:23447832-  2035727 2036406 (2243446) C R1_DM           LINE/R1         (4675)    681      2  889  
  995    1.8  0.0  0.0  X:23447832-  2036440 2036553 (2243299) C R1_DM           LINE/R1            (0)   5356   5243  891 *
13897    1.9  2.6  0.1  X:23447832-  2036551 2038228 (2241624) C R1_DM           LINE/R1          (290)   5066   3347  891  
 7594    2.5  7.9  0.0  X:23447832-  2038225 2039392 (2240460) C R1_DM           LINE/R1         (2696)   2660   1401  891 *
11902    1.5  2.6  0.2  X:23447832-  2039383 2040126 (2239726) C R1_DM           LINE/R1         (3897)   1459    682  891  
   47    4.0  0.0  0.0  X:23447832-  2040127 2040178 (2239674) + (GGCAGCGGT)n    Simple_repeat        1     52    (0)  892  
11902    1.5  2.6  0.2  X:23447832-  2040179 2040858 (2238994) C R1_DM           LINE/R1         (4675)    681      2  891  
 1007    0.9  0.0  0.0  X:23447832-  2040892 2041005 (2238847) C R1_DM           LINE/R1            (0)   5356   5243  893 *
13950    1.9  2.5  0.1  X:23447832-  2041003 2042681 (2237171) C R1_DM           LINE/R1          (290)   5066   3347  893  
 7599    2.4  7.9  0.0  X:23447832-  2042678 2043845 (2236007) C R1_DM           LINE/R1         (2696)   2660   1401  893 *
11884    1.6  2.6  0.2  X:23447832-  2043836 2044579 (2235273) C R1_DM           LINE/R1         (3897)   1459    682  893  
   36    4.9  0.0  0.0  X:23447832-  2044580 2044622 (2235230) + (GGCAGCGGT)n    Simple_repeat        1     43    (0)  894  
11884    1.6  2.6  0.2  X:23447832-  2044623 2045302 (2234550) C R1_DM           LINE/R1         (4675)    681      2  893  
  995    1.8  0.0  0.0  X:23447832-  2045336 2045449 (2234403) C R1_DM           LINE/R1            (0)   5356   5243  895 *
26906    1.4  1.2  0.0  X:23447832-  2045447 2048591 (2231261) C R1_DM           LINE/R1          (290)   5066   1884  895  
 7940   21.5  1.9  3.9  X:23447832-  2048591 2052585 (2227267) C FW2_DM          LINE/I-Jockey    (282)   4458      2  896 *
 1023   20.3 18.1  2.2  X:23447832-  2052585 2052992 (2226860) C FW2_DM          LINE/I-Jockey   (4290)    503      6  896 *
 9121    1.5  0.6  0.0  X:23447832-  2053002 2054044 (2225808) + R1_DM           LINE/R1           1377   2425 (2931)  897  
 1777    2.3  0.0  1.9  X:23447832-  2054045 2054263 (2225589) + ACCORD2_LTR     LTR/Gypsy            1    215    (0)  898  
 8769    1.7  1.2  1.3  X:23447832-  2054264 2055348 (2224504) + ACCORD2_I       LTR/Gypsy            1   1084 (6128)  898  
 3937    0.8  0.0  6.5  X:23447832-  2055349 2055855 (2223997) C MICROPIA_LTR    LTR/Gypsy          (0)    476      1  899  
 2522    7.9 18.6  2.0  X:23447832-  2055856 2056452 (2223400) + ACCORD2_I       LTR/Gypsy         1081   1774 (5438)  898  
  919   10.2  0.8 14.9  X:23447832-  2056464 2056716 (2223136) + ACCORD2_I       LTR/Gypsy         1553   1774 (5438)  900  
   17   15.3  0.0  0.0  X:23447832-  2056748 2056776 (2223076) + A-rich          Low_complexity       1     29    (0)  901  
 1040    1.4  0.7  0.0  X:23447832-  2056777 2056915 (2222937) + ACCORD2_I       LTR/Gypsy         1635   1774 (5438)  902  
  669    4.8  0.0  0.0  X:23447832-  2056909 2056990 (2222862) + ACCORD2_I       LTR/Gypsy         7122   7203    (9)  902 *
 1739    3.3  0.0  1.9  X:23447832-  2056991 2057208 (2222644) + ACCORD2_LTR     LTR/Gypsy            1    214    (1)  902  
22400    1.6  2.3  0.0  X:23447832-  2057209 2060080 (2219772) + R1_DM           LINE/R1           2421   5356    (0)  897  
10979    1.2  5.9  0.2  X:23447832-  2060114 2062545 (2217307) + R1_DM           LINE/R1              1   2571 (2785)  903  
   31    3.0  0.0  0.0  X:23447832-  2062546 2062579 (2217273) + (T)n            Simple_repeat        1     34    (0)  904  
35679    1.1  1.9  0.2  X:23447832-  2062581 2067203 (2212649) C DMRT1B          LINE/R1           (12)   5171    467  905  
31693    1.6  4.5  0.1  X:23447832-  2067203 2072327 (2207525) + R1_DM           LINE/R1              8   5356    (0)  906 *
 9284    2.2  3.8  0.9  X:23447832-  2072361 2073534 (2206318) + R1_DM           LINE/R1              1   1208 (4148)  907  
  272    0.0  0.0  0.0  X:23447832-  2073533 2073564 (2206288) + R1_DM           LINE/R1           1357   1388 (3968)  907 *
   28    3.3  0.0  0.0  X:23447832-  2073565 2073595 (2206257) + (T)n            Simple_repeat        1     31    (0)  908  
 4096   16.5  5.1  1.9  X:23447832-  2073599 2074969 (2204883) C FW2_DM          LINE/I-Jockey     (10)   3951   2537  909  
 3446    0.4  0.1  1.5  X:23447832-  2074970 2075408 (2204444) + STALKER4_LTR    LTR/Gypsy            1    399    (3)  910  
   12    4.9  0.0  4.5  X:23447832-  2075498 2075520 (2204332) + (ATAA)n         Simple_repeat        1     22    (0)  911  
 3474    1.3  2.6  2.1  X:23447832-  2075545 2076013 (2203839) + STALKER4_I      LTR/Gypsy          284    754 (6642)  912  
44699    0.5  0.1  0.3  X:23447832-  2076016 2081390 (2198462) + STALKER4_I      LTR/Gypsy         1057   6421  (109)  912  
 2140    1.4  0.3  3.2  X:23447832-  2081396 2081682 (2198170) + BATUMI_I        LTR/Pao           7006   7284  (679)  913  
 3850    8.9  6.3  6.9  X:23447832-  2081683 2082457 (2197395) + BATUMI_I        LTR/Pao              1    771 (7192)  914  
 5751    5.7  6.9  3.4  X:23447832-  2082508 2083775 (2196077) + BATUMI_I        LTR/Pao            760   2073 (5890)  914 *
 7772    3.8  0.1  3.9  X:23447832-  2083764 2084741 (2195111) + BATUMI_I        LTR/Pao           2188   3129 (4834)  914  
 3794    0.2  0.2  0.0  X:23447832-  2084742 2085164 (2194688) C Stalker2_LTR    LTR/Gypsy          (0)    424      1  915  
21422    3.5  0.6  0.3  X:23447832-  2085165 2088274 (2191578) C Stalker2_I      LTR/Gypsy          (0)   7396   3400  915  
  932    3.5  1.7  0.0  X:23447832-  2088395 2088509 (2191343) C Stalker2_I      LTR/Gypsy       (7279)    117      1  915  
 3794    0.2  0.2  0.0  X:23447832-  2088516 2088938 (2190914) C Stalker2_LTR    LTR/Gypsy          (0)    424      1  915  
19376    9.4  0.4  0.7  X:23447832-  2088939 2092994 (2186858) + BATUMI_I        LTR/Pao           3126   7246  (668)  914  
 5947    0.6  0.0  0.5  X:23447832-  2093030 2093693 (2186159) + BATUMI_I        LTR/Pao           7303   7963    (0)  914  
 2268    1.1  0.3  3.9  X:23447832-  2093694 2093986 (2185866) + BATUMI_I        LTR/Pao           7002   7284  (679)  916  
  902    0.0  0.0  0.9  X:23447832-  2093987 2094101 (2185751) + STALKER4_I      LTR/Gypsy         6417   6530    (0)  917  
 3531    1.4  0.1  1.8  X:23447832-  2094102 2094541 (2185311) + STALKER4_LTR    LTR/Gypsy            1    398    (4)  917  
 8117   20.6  3.0  5.1  X:23447832-  2094543 2097298 (2182554) C FW2_DM          LINE/I-Jockey    (789)   2343      2  918  
 1288    1.4  0.0  0.0  X:23447832-  2097310 2097451 (2182401) C R1_DM           LINE/R1         (2242)   3114   2973  919  
 8213   20.7  3.0  5.0  X:23447832-  2097507 2100322 (2179530) + FW2_DM          LINE/I-Jockey        2   2343  (789)  920  
 3545    1.2  0.1  1.8  X:23447832-  2100324 2100763 (2179089) C STALKER4_LTR    LTR/Gypsy          (4)    398      1  921  
47957    0.7  0.3  0.2  X:23447832-  2100764 2106234 (2173618) C STALKER4_I      LTR/Gypsy          (0)   6530   1057  921  
 3688    1.1  2.6  2.1  X:23447832-  2106237 2106705 (2173147) C STALKER4_I      LTR/Gypsy       (6642)    754    284  921  
 3574    1.1  0.1  1.6  X:23447832-  2106842 2107280 (2172572) C STALKER4_LTR    LTR/Gypsy          (4)    398      1  922  
 2186   14.0  1.4  1.4  X:23447832-  2107281 2107698 (2172154) + FW2_DM          LINE/I-Jockey     2537   2954 (1007)  920  
 4504    3.5  0.0  0.2  X:23447832-  2107699 2108211 (2171641) C R1_DM           LINE/R1          (475)   4881   4370  923  
 2384    2.3  0.0  0.0  X:23447832-  2108191 2108453 (2171399) C R1_DM           LINE/R1         (2010)   3346   3084  923 *
 1059   21.5  0.9  5.6  X:23447832-  2108430 2108785 (2171067) + FW2_DM          LINE/I-Jockey     3666   3959    (2)  924 *
 9701    3.6  4.0  0.9  X:23447832-  2108790 2109993 (2169859) C R1_DM           LINE/R1         (4115)   1241      1  925  
 8739    2.7  0.1  0.3  X:23447832-  2110027 2111015 (2168837) C R1_DM           LINE/R1            (0)   5356   4370  926 *
18846    1.9  4.5  0.1  X:23447832-  2110995 2114198 (2165654) C R1_DM           LINE/R1         (2010)   3346      1  926  
 9295    1.1  4.3  0.0  X:23447832-  2114232 2115507 (2164345) C R1_DM           LINE/R1            (0)   5356   4026  927  
11239    1.7  0.3  0.0  X:23447832-  2115510 2116762 (2163090) C R1_DM           LINE/R1         (1679)   3677   2421  927  
 1859    2.3  0.0  1.9  X:23447832-  2116763 2116980 (2162872) C ACCORD2_LTR     LTR/Gypsy          (1)    214      1  928  
  699    7.0  0.0  0.0  X:23447832-  2116981 2117064 (2162788) C ACCORD2_I       LTR/Gypsy          (7)   7205   7122  928 *
 1111   10.0  0.0  9.9  X:23447832-  2117058 2117301 (2162551) C ACCORD2_I       LTR/Gypsy       (5438)   1774   1553  928  
 3264    5.5 19.2  0.9  X:23447832-  2117313 2117899 (2161953) C ACCORD2_I       LTR/Gypsy       (5438)   1774   1081  929  
 4152    0.8  0.0  6.5  X:23447832-  2117900 2118406 (2161446) + MICROPIA_LTR    LTR/Gypsy            1    476    (0)  930  
34691    5.7  0.0  0.8  X:23447832-  2118407 2122916 (2156936) + MICROPIA_I      LTR/Gypsy            1   4476    (0)  930  
 4179    0.6  0.0  6.5  X:23447832-  2122917 2123423 (2156429) + MICROPIA_LTR    LTR/Gypsy            1    476    (0)  930  
 9280    1.5  1.3  1.3  X:23447832-  2123424 2124507 (2155345) C ACCORD2_I       LTR/Gypsy       (6128)   1084      1  929  
 1891    1.9  0.0  1.9  X:23447832-  2124508 2124726 (2155126) C ACCORD2_LTR     LTR/Gypsy          (0)    215      1  929  
 9453    1.1  1.6  0.0  X:23447832-  2124727 2125758 (2154094) C R1_DM           LINE/R1         (2931)   2425   1377  927  
  800   18.2  1.4  0.0  X:23447832-  2125768 2125915 (2153937) + FW2_DM          LINE/I-Jockey        6    155 (4638)  931  
 8010   22.3  3.8  5.1  X:23447832-  2125931 2129445 (2150407) + FW2_DM          LINE/I-Jockey        2   2817  (315)  931  
 4236   17.6  2.1  2.5  X:23447832-  2129442 2130346 (2149506) + FW2_DM          LINE/I-Jockey     3061   3961    (0)  932 *
11623    1.1  4.2  0.2  X:23447832-  2130360 2131013 (2148839) C R1_DM           LINE/R1         (3968)   1388    715  933  
   41    2.4  0.0  0.0  X:23447832-  2131014 2131056 (2148796) + (GGCAGCGGT)n    Simple_repeat        1     43    (0)  934  
11623    1.1  4.2  0.2  X:23447832-  2131057 2131736 (2148116) C R1_DM           LINE/R1         (4642)    714      2  933  
 7108    1.2  0.4  0.2  X:23447832-  2131770 2132566 (2147286) C R1_DM           LINE/R1            (0)   5356   4559  935 *
13132    1.2  5.5  0.0  X:23447832-  2132565 2135111 (2144741) C R1_DM           LINE/R1         (1270)   4086   1401  935  
10303    1.1  8.8  0.4  X:23447832-  2135102 2136447 (2143405) C R1_DM           LINE/R1         (3897)   1459      1  935 *
 1020    2.6  0.0  0.0  X:23447832-  2136481 2136594 (2143258) C R1_DM           LINE/R1            (0)   5356   5243  936 *
 9194    1.3  5.9  0.0  X:23447832-  2136592 2137657 (2142195) C R1_DM           LINE/R1          (290)   5066   3938  936  
 3036    0.9  0.0  0.0  X:23447832-  2137659 2137992 (2141860) C R1_DM           LINE/R1         (2159)   3197   2864  936  
  256    3.2  0.0  0.0  X:23447832-  2137993 2138023 (2141829) + CIRCE           LTR/Gypsy         4950   4980 (1376)  937  
 8128    2.5  1.7  3.0  X:23447832-  2138376 2139818 (2140034) + CIRCE           LTR/Gypsy         4981   6356    (0)  937  
 7784    2.6  3.8  2.8  X:23447832-  2139819 2140779 (2139073) + CIRCE           LTR/Gypsy            1    970 (5386)  938  
25436    3.5  0.4  3.4  X:23447832-  2140922 2145079 (2134773) + CIRCE           LTR/Gypsy          973   4922 (1434)  938  
 7613    1.5  0.0  0.0  X:23447832-  2145070 2145943 (2133909) C R1_DM           LINE/R1         (2823)   2533   1660  939 *
 6825    1.1  0.0  0.4  X:23447832-  2145945 2146775 (2133077) + CIRCE           LTR/Gypsy         4153   4980 (1376)  940  
 1807    2.6  1.3  0.4  X:23447832-  2146958 2147184 (2132668) C R1_DM           LINE/R1         (4027)   1329   1101  939 *
 3497    2.1  0.9  0.7  X:23447832-  2147183 2147613 (2132239) C R1_DM           LINE/R1         (4924)    432      1  939  
 7002    0.6  0.1  0.0  X:23447832-  2147647 2148443 (2131409) C R1_DM           LINE/R1            (0)   5356   4559  941 *
23244    1.1  0.5  0.2  X:23447832-  2148442 2151142 (2128710) C R1_DM           LINE/R1         (1270)   4086   1377  941  
 7459   21.8  7.2  4.8  X:23447832-  2151152 2154837 (2125015) + FW2_DM          LINE/I-Jockey        2   2817  (315)  942  
 4204   17.6  1.0  2.5  X:23447832-  2154834 2155748 (2124104) + FW2_DM          LINE/I-Jockey     3061   3961    (0)  943 *
11376    1.4  2.3  0.2  X:23447832-  2155759 2157120 (2122732) C R1_DM           LINE/R1         (3966)   1390      1  944  
44837    0.9  1.8  0.1  X:23447832-  2157154 2162402 (2117450) C R1_DM           LINE/R1            (0)   5356     23  945  
39708    1.3  3.2  0.1  X:23447832-  2162424 2167598 (2112254) C R1_DM           LINE/R1            (0)   5356     23  945  
41165    1.1  1.9  0.1  X:23447832-  2167620 2172859 (2106993) C R1_DM           LINE/R1            (0)   5356     23  945  
39835    1.5  2.7  0.5  X:23447832-  2172881 2178097 (2101755) C R1_DM           LINE/R1            (0)   5356     23  945  
32655    1.4  0.1  0.1  X:23447832-  2178119 2181904 (2097948) C R1_DM           LINE/R1            (0)   5356   1570  946  
  280    6.5  0.0  4.3  X:23447832-  2181917 2181964 (2097888) + STALKER4_I      LTR/Gypsy            1     46 (7350)  947  
36489    1.2  1.3  0.6  X:23447832-  2182139 2186833 (2093019) + STALKER4_I      LTR/Gypsy          246   5039 (1491)  947  
 8982    1.0  1.7  0.3  X:23447832-  2186842 2187980 (2091872) + STALKER4_I      LTR/Gypsy         5376   6530    (0)  947  
 3242    3.0  0.0  0.5  X:23447832-  2187981 2188384 (2091468) + STALKER4_LTR    LTR/Gypsy            1    402    (0)  947  
12838    1.0  2.7  0.2  X:23447832-  2188412 2189262 (2090590) C R1_DM           LINE/R1         (3787)   1569    682  946  
   47    4.0  0.0  0.0  X:23447832-  2189263 2189314 (2090538) + (GGCAGCGGT)n    Simple_repeat        1     52    (0)  948  
12838    1.0  2.7  0.2  X:23447832-  2189315 2189993 (2089859) C R1_DM           LINE/R1         (4675)    681      2  946  
  953    3.5  0.0  0.0  X:23447832-  2190027 2190140 (2089712) C R1_DM           LINE/R1            (0)   5356   5243  949 *
35991    1.0  1.2  0.1  X:23447832-  2190138 2194335 (2085517) C R1_DM           LINE/R1          (290)   5066    823  949  
 3849    1.7  0.9  0.4  X:23447832-  2194330 2194793 (2085059) C R1_DM           LINE/R1         (4890)    466      1  949 *
29430    1.1  2.6  0.0  X:23447832-  2194827 2199440 (2080412) C R1_DM           LINE/R1            (0)   5356    638  950  
 1413    0.0  0.6  0.0  X:23447832-  2199439 2199605 (2080247) C R1_DM           LINE/R1         (5188)    168      1  950 *
  953    3.5  0.0  0.0  X:23447832-  2199639 2199752 (2080100) C R1_DM           LINE/R1            (0)   5356   5243  951 *
 6415    0.9  3.9  0.9  X:23447832-  2199750 2201094 (2078758) C R1_DM           LINE/R1          (290)   5066   3681  951  
 2805    0.6  0.0  0.0  X:23447832-  2201110 2201436 (2078416) C R1_DM           LINE/R1         (4392)    964    638  951  
 1413    0.0  0.6  0.0  X:23447832-  2201435 2201601 (2078251) C R1_DM           LINE/R1         (5188)    168      1  951 *
  953    3.5  0.0  0.0  X:23447832-  2201635 2201748 (2078104) C R1_DM           LINE/R1            (0)   5356   5243  952 *
11761    0.9  0.8  0.9  X:23447832-  2201746 2203132 (2076720) C R1_DM           LINE/R1          (290)   5066   3681  952  
 2805    0.6  0.0  0.0  X:23447832-  2203148 2203474 (2076378) C R1_DM           LINE/R1         (4392)    964    638  952  
 1413    0.0  0.6  0.0  X:23447832-  2203473 2203639 (2076213) C R1_DM           LINE/R1         (5188)    168      1  951 *
  953    3.5  0.0  0.0  X:23447832-  2203673 2203786 (2076066) C R1_DM           LINE/R1            (0)   5356   5243  953 *
42877    1.1  1.3  0.1  X:23447832-  2203784 2208790 (2071062) C R1_DM           LINE/R1          (290)   5066      1  953  
 4489    1.7  0.2  0.0  X:23447832-  2208824 2209346 (2070506) C R1_DM           LINE/R1            (0)   5356   4833  954 *
31168    1.1  0.7  0.1  X:23447832-  2209345 2212981 (2066871) C R1_DM           LINE/R1         (1697)   3659      1  954  
26220    1.3  0.9  0.1  X:23447832-  2213015 2216076 (2063776) C R1_DM           LINE/R1            (0)   5356   2271  955  
  438    0.0  0.0  0.0  X:23447832-  2216070 2216119 (2063733) + CIRCE           LTR/Gypsy         4931   4980 (1376)  956 *
 7796    3.2  0.8  2.8  X:23447832-  2216472 2217924 (2061928) + CIRCE           LTR/Gypsy         4981   6356    (0)  956  
 6414    2.1  3.7  5.8  X:23447832-  2217925 2218798 (2061054) + CIRCE           LTR/Gypsy            1    856 (5500)  957  
26096    3.4  0.4  3.4  X:23447832-  2218808 2223026 (2056826) + CIRCE           LTR/Gypsy          973   4980 (1376)  957  
 5593    1.9  2.9  0.1  X:23447832-  2223210 2223898 (2055954) C R1_DM           LINE/R1         (4027)   1329    622  958  
 4365    0.6  0.4  0.4  X:23447832-  2223912 2224419 (2055433) C R1_DM           LINE/R1         (4848)    508      1  958  
32863    1.9  1.3  0.2  X:23447832-  2224453 2228366 (2051486) C R1_DM           LINE/R1            (0)   5356   1401  959  
12125    1.8  1.0  0.2  X:23447832-  2228357 2229804 (2050048) C R1_DM           LINE/R1         (3897)   1459      1  959 *
 8235    1.3  0.1  0.0  X:23447832-  2229838 2230786 (2049066) C R1_DM           LINE/R1            (0)   5356   4407  960  
15177    1.9  2.4  0.1  X:23447832-  2230802 2232626 (2047226) C R1_DM           LINE/R1         (1069)   4287   2421  960  
 1698    3.7  0.0  1.9  X:23447832-  2232627 2232844 (2047008) C ACCORD2_LTR     LTR/Gypsy          (1)    214      1  961  
  669    5.9  0.0  0.0  X:23447832-  2232845 2232927 (2046925) C ACCORD2_I       LTR/Gypsy          (8)   7204   7122  961 *
 2456    8.7 20.4  1.0  X:23447832-  2232921 2233502 (2046350) C ACCORD2_I       LTR/Gypsy       (5438)   1774   1081  961  
 3905    0.6  0.2  6.5  X:23447832-  2233503 2234008 (2045844) + MICROPIA_LTR    LTR/Gypsy            1    476    (0)  962  
10015    4.0  0.0  0.0  X:23447832-  2234009 2235272 (2044580) + MICROPIA_I      LTR/Gypsy            1   1264 (3212)  962  
  677    1.1  0.0  0.0  X:23447832-  2235266 2235355 (2044497) + BS              LINE/I-Jockey     5037   5126    (0)  963 *
22736    6.5  0.5  1.3  X:23447832-  2235353 2238604 (2041248) + MICROPIA_I      LTR/Gypsy         1249   4476    (0)  962  
  905    0.9  0.0  0.0  X:23447832-  2238605 2238709 (2041143) + MICROPIA_LTR    LTR/Gypsy            1    105  (371)  962 *
 1365    2.4  0.0  2.4  X:23447832-  2238706 2238876 (2040976) C ACCORD2_LTR     LTR/Gypsy         (48)    167      1  964  
20128    1.2  2.3  0.2  X:23447832-  2238877 2240569 (2039283) C R1_DM           LINE/R1         (2931)   2425    682  960  
   47    4.0  0.0  0.0  X:23447832-  2240570 2240621 (2039231) + (GGCAGCGGT)n    Simple_repeat        1     52    (0)  965  
20128    1.2  2.3  0.2  X:23447832-  2240622 2241302 (2038550) C R1_DM           LINE/R1         (4675)    681      2  960  
33537    1.6  1.2  0.0  X:23447832-  2241336 2245268 (2034584) C R1_DM           LINE/R1            (0)   5356   1377  966  
 7656   21.3  4.9  5.2  X:23447832-  2245278 2248337 (2031515) + FW2_DM          LINE/I-Jockey        2   2175  (957)  967  
40641    0.3  0.0  0.3  X:23447832-  2248368 2253072 (2026780) + DOC             LINE/I-Jockey       32   4723    (2)  968  
 7238   17.1  0.9  2.1  X:23447832-  2253072 2254685 (2025167) + FW2_DM          LINE/I-Jockey     2367   3961    (0)  967 *
11436    1.0  2.8  0.2  X:23447832-  2254703 2255378 (2024474) C R1_DM           LINE/R1         (3966)   1390    682  969  
   63    4.5  0.0  0.0  X:23447832-  2255379 2255448 (2024404) + (GGCAGCGGT)n    Simple_repeat        1     70    (0)  970  
11436    1.0  2.8  0.2  X:23447832-  2255449 2256126 (2023726) C R1_DM           LINE/R1         (4675)    681      2  969  
 6403    1.6  0.2  0.2  X:23447832-  2256160 2256957 (2022895) C R1_DM           LINE/R1            (0)   5356   4559  971 *
18756    1.2  4.2  0.2  X:23447832-  2256956 2259536 (2020316) C R1_DM           LINE/R1         (1270)   4086   1401  971  
11184    1.6  2.6  0.2  X:23447832-  2259527 2260270 (2019582) C R1_DM           LINE/R1         (3897)   1459    682  971 *
   47    4.0  0.0  0.0  X:23447832-  2260271 2260322 (2019530) + (GGCAGCGGT)n    Simple_repeat        1     52    (0)  972  
11184    1.6  2.6  0.2  X:23447832-  2260323 2261002 (2018850) C R1_DM           LINE/R1         (4675)    681      2  971  
  951    0.9  0.0  0.0  X:23447832-  2261036 2261149 (2018703) C R1_DM           LINE/R1            (0)   5356   5243  973 *
 5122    0.9  0.2  0.5  X:23447832-  2261147 2261784 (2018068) C R1_DM           LINE/R1          (290)   5066   4431  973  
 3581    1.7 12.9  0.0  X:23447832-  2261762 2262474 (2017378) C R1_DM           LINE/R1         (3151)   2205   1401  973 *
11093    1.8  2.6  0.3  X:23447832-  2262465 2263208 (2016644) C R1_DM           LINE/R1         (3897)   1459    682  973  
   47    4.0  0.0  0.0  X:23447832-  2263209 2263260 (2016592) + (GGCAGCGGT)n    Simple_repeat        1     52    (0)  974  
11093    1.8  2.6  0.3  X:23447832-  2263261 2263942 (2015910) C R1_DM           LINE/R1         (4675)    681      2  973  
  951    0.9  0.0  0.0  X:23447832-  2263976 2264089 (2015763) C R1_DM           LINE/R1            (0)   5356   5243  975 *
 7642    6.8  1.4  0.5  X:23447832-  2264087 2265653 (2014199) C R1_DM           LINE/R1          (290)   5066   2438  975 *
12792    1.2  3.2  0.0  X:23447832-  2265651 2267505 (2012347) C R1_DM           LINE/R1         (1939)   3417   1503  975  
 2366    1.3  1.0  0.7  X:23447832-  2267503 2267810 (2012042) C R1_DM           LINE/R1         (5047)    309      1  975 *
  925    2.6  0.0  0.0  X:23447832-  2267844 2267957 (2011895) C R1_DM           LINE/R1            (0)   5356   5243  976 *
12652    0.7  0.1  0.1  X:23447832-  2267955 2269487 (2010365) C R1_DM           LINE/R1          (290)   5066   3533  976 *
19937    1.3  1.8  0.3  X:23447832-  2269486 2272000 (2007852) C R1_DM           LINE/R1         (2804)   2552      1  976  
  925    2.6  0.0  0.0  X:23447832-  2272034 2272147 (2007705) C R1_DM           LINE/R1            (0)   5356   5243  977 *
34613    1.3  1.2  0.1  X:23447832-  2272145 2276440 (2003412) C R1_DM           LINE/R1          (290)   5066    721  978  
 1357    2.8  0.0  1.7  X:23447832-  2276451 2276632 (2003220) C R1_DM           LINE/R1         (4954)    402    224  978  
 1133    5.0 15.1  0.5  X:23447832-  2276616 2276794 (2003058) C R1_DM           LINE/R1          (118)   5238   5034  979 *
35205    1.5  2.3  0.1  X:23447832-  2276785 2281374 (1998478) C R1_DM           LINE/R1          (665)   4691      1  979  
  925    2.6  0.0  0.0  X:23447832-  2281408 2281521 (1998331) C R1_DM           LINE/R1            (0)   5356   5243  980 *
 8706    1.1  0.2  0.4  X:23447832-  2281519 2282592 (1997260) C R1_DM           LINE/R1          (290)   5066   3995  980 *
12519    1.4  0.3  0.0  X:23447832-  2282584 2284117 (1995735) C R1_DM           LINE/R1         (1631)   3725   2188  980  
 7065    1.4  2.7  0.9  X:23447832-  2284086 2285000 (1994852) C R1_DM           LINE/R1         (3704)   1652    721  980 *
 1345    3.4  0.0  1.7  X:23447832-  2284999 2285180 (1994672) C R1_DM           LINE/R1         (4954)    402    224  980 *
 1133    5.0 15.1  0.5  X:23447832-  2285164 2285342 (1994510) C R1_DM           LINE/R1          (118)   5238   5034  977 *
31614    1.6  2.4  0.1  X:23447832-  2285333 2289848 (1990004) C R1_DM           LINE/R1          (665)   4691      1  977  
  925    2.6  0.0  0.0  X:23447832-  2289882 2289995 (1989857) C R1_DM           LINE/R1            (0)   5356   5243  981 *
 8689    1.2  0.2  0.4  X:23447832-  2289993 2291066 (1988786) C R1_DM           LINE/R1          (290)   5066   3995  981 *
12519    1.4  0.3  0.0  X:23447832-  2291058 2292591 (1987261) C R1_DM           LINE/R1         (1631)   3725   2188  981  
 7065    1.4  2.7  0.9  X:23447832-  2292560 2293474 (1986378) C R1_DM           LINE/R1         (3704)   1652    721  981 *
 1357    2.8  0.0  1.7  X:23447832-  2293473 2293654 (1986198) C R1_DM           LINE/R1         (4954)    402    224  981 *
 1133    5.0 15.1  0.5  X:23447832-  2293638 2293816 (1986036) C R1_DM           LINE/R1          (118)   5238   5034  982 *
31741    1.4  2.2  0.3  X:23447832-  2293807 2298337 (1981515) C R1_DM           LINE/R1          (665)   4691      1  982  
  933    0.9  0.0  0.0  X:23447832-  2298371 2298482 (1981370) C R1_DM           LINE/R1            (0)   5356   5245  983 *
 3863    0.4  0.4  0.0  X:23447832-  2298482 2298952 (1980900) C R1_DM           LINE/R1          (290)   5066   4594  983  
21784    1.3  0.0  0.2  X:23447832-  2299130 2304323 (1975529) + DMRT1B          LINE/R1              1   5183    (0)  984  
15638    1.5  0.5  0.3  X:23447832-  2304333 2306290 (1973562) C R1_DM           LINE/R1          (760)   4596   2635  985 *
18636    1.3  0.6  0.6  X:23447832-  2306286 2308628 (1971224) C R1_DM           LINE/R1         (3013)   2343      1  985  
  761    2.1  0.0  0.0  X:23447832-  2308662 2308755 (1971097) C R1_DM           LINE/R1            (0)   5356   5263  986 *
16032    0.9  3.5  0.1  X:23447832-  2308755 2311095 (1968757) C R1_DM           LINE/R1          (301)   5055   2635  987  
12713    1.2  2.1  0.1  X:23447832-  2311091 2312681 (1967171) C R1_DM           LINE/R1         (3013)   2343    721  987 *
 1381    2.2  0.0  1.7  X:23447832-  2312692 2312873 (1966979) C R1_DM           LINE/R1         (4954)    402    224  987  
 1120    5.6 15.1  0.5  X:23447832-  2312857 2313035 (1966817) C R1_DM           LINE/R1          (118)   5238   5034  986 *
21590    1.3  0.9  0.2  X:23447832-  2313026 2315698 (1964154) C R1_DM           LINE/R1          (665)   4691   2001  986  
 6125    2.0  3.7  0.1  X:23447832-  2315711 2316516 (1963336) C R1_DM           LINE/R1         (3739)   1617    783  986  
39447    1.2  0.3  0.1  X:23447832-  2316524 2321359 (1958493) C R1_DM           LINE/R1          (508)   4848      1  988  
19020    1.0  2.9  0.1  X:23447832-  2321393 2324096 (1955756) C R1_DM           LINE/R1            (0)   5356   2577  989  
 6627    0.0  0.0  0.1  X:23447832-  2324097 2324902 (1954950) + POGO            DNA/TcMar-Pogo       1    805 (1316)  990  
 3524    0.2  0.0  0.2  X:23447832-  2324907 2325360 (1954492) + POGO            DNA/TcMar-Pogo    1669   2121    (0)  991  
20398    1.6  1.2  0.2  X:23447832-  2325361 2327910 (1951942) C R1_DM           LINE/R1         (2780)   2576      1  989  
43163    1.3  0.6  0.1  X:23447832-  2327944 2333271 (1946581) C R1_DM           LINE/R1            (0)   5356      1  992  
17942    1.1  0.1  0.1  X:23447832-  2333305 2335498 (1944354) C R1_DM           LINE/R1            (0)   5356   3161  993  
13488    1.3  0.0  0.0  X:23447832-  2335498 2337143 (1942709) C R1_DM           LINE/R1         (2334)   3022   1377  993 *
 5926   18.4  8.9  5.1  X:23447832-  2337153 2339432 (1940420) + FW2_DM          LINE/I-Jockey        2   1671 (2290)  994  
 4025   17.3  3.7  2.1  X:23447832-  2339431 2341271 (1938581) + FW2_DM          LINE/I-Jockey     2077   3947   (14)  994 *
   17    0.0  0.0  0.0  X:23447832-  2341287 2341305 (1938547) + (A)n            Simple_repeat        1     19    (0)  995  
  275    0.0  0.0  0.0  X:23447832-  2341307 2341340 (1938512) C R1_DM           LINE/R1         (3966)   1390   1357  996 *
 4469    2.4  1.0  0.2  X:23447832-  2341339 2341920 (1937932) C R1_DM           LINE/R1         (4148)   1208    622  997  
 4095    1.0  0.4  0.4  X:23447832-  2341934 2342441 (1937411) C R1_DM           LINE/R1         (4848)    508      1  997  
17952    1.1  0.1  0.1  X:23447832-  2342475 2344669 (1935183) C R1_DM           LINE/R1            (0)   5356   3161  998  
13393    1.7  0.0  0.0  X:23447832-  2344669 2346315 (1933537) C R1_DM           LINE/R1         (2334)   3022   1376  998 *
 7181   22.0  6.3  4.7  X:23447832-  2346300 2350004 (1929848) + FW2_DM          LINE/I-Jockey        2   2817  (315)  999 *
 4005   16.9  1.1  2.9  X:23447832-  2350001 2350917 (1928935) + FW2_DM          LINE/I-Jockey     3061   3961    (0) 1000 *
  275    0.0  0.0  0.0  X:23447832-  2350930 2350963 (1928889) C R1_DM           LINE/R1         (3966)   1390   1357  996 *
 3767    2.0  0.4  1.0  X:23447832-  2350962 2351458 (1928394) C R1_DM           LINE/R1         (4148)   1208    715  996  
 2678    0.9  0.6  0.6  X:23447832-  2351437 2351775 (1928077) C R1_DM           LINE/R1         (5017)    339      1  996 *
 1842    1.8  0.0  0.0  X:23447832-  2351809 2352034 (1927818) C R1_DM           LINE/R1            (0)   5356   5131 1001 *
 6126    1.7  3.2  0.1  X:23447832-  2352034 2352818 (1927034) C R1_DM           LINE/R1         (1045)   4311   3503 1001  
23341    1.5  0.5  0.2  X:23447832-  2352825 2355735 (1924117) C R1_DM           LINE/R1         (2387)   2969     49 1001  
26446    1.1  1.4  0.1  X:23447832-  2355783 2359980 (1919872) C R1_DM           LINE/R1            (0)   5356   1101 1002  
 3299    2.3  0.5  0.7  X:23447832-  2359979 2360411 (1919441) C R1_DM           LINE/R1         (4924)    432      1 1002 *
33690    1.1  1.8  0.1  X:23447832-  2360445 2364628 (1915224) C R1_DM           LINE/R1            (0)   5356   1101 1003  
 4976    1.3  0.3  0.3  X:23447832-  2364628 2365244 (1914608) C R1_DM           LINE/R1         (4739)    617      1 1003 *
32929    1.4  1.1  0.1  X:23447832-  2365278 2369367 (1910485) C R1_DM           LINE/R1            (0)   5356   1224 1004  
 5669    1.9  1.7  0.3  X:23447832-  2369364 2370086 (1909766) C R1_DM           LINE/R1         (4623)    733      1 1004 *
44442    1.3  1.8  0.1  X:23447832-  2370120 2375375 (1904477) C R1_DM           LINE/R1            (0)   5356      1 1005  
19529    0.7  0.1  0.0  X:23447832-  2375409 2377638 (1902214) C R1_DM           LINE/R1            (0)   5356   3126 1006  
 4896    0.4  0.0  0.0  X:23447832-  2377639 2378196 (1901656) + ACCORD_LTR      LTR/Gypsy            1    558    (0) 1007  
 5800    1.0  4.8  0.3  X:23447832-  2378197 2378900 (1900952) C R1_DM           LINE/R1         (2227)   3129   2394 1006  
 4303    2.0  0.2  0.0  X:23447832-  2378903 2379411 (1900441) C R1_DM           LINE/R1         (3291)   2065   1556 1006  
 1810    2.4  0.0  0.0  X:23447832-  2379423 2379635 (1900217) C R1_DM           LINE/R1         (3897)   1459   1247 1006  
 4494    1.9  0.2  0.6  X:23447832-  2379638 2380176 (1899676) C R1_DM           LINE/R1         (4745)    611     75 1006 *
24222    1.2  1.3  0.1  X:23447832-  2380176 2383018 (1896834) C R1_DM           LINE/R1           (87)   5269   2394 1008  
 4303    2.0  0.2  0.0  X:23447832-  2383021 2383529 (1896323) C R1_DM           LINE/R1         (3291)   2065   1556 1008  
 1810    2.4  0.0  0.0  X:23447832-  2383541 2383753 (1896099) C R1_DM           LINE/R1         (3897)   1459   1247 1008  
 5126    1.6  0.3  0.5  X:23447832-  2383756 2384367 (1895485) C R1_DM           LINE/R1         (4745)    611      1 1008  
  981    1.8  0.0  0.0  X:23447832-  2384401 2384514 (1895338) C R1_DM           LINE/R1            (0)   5356   5243 1009 *
22444    1.2  1.4  0.1  X:23447832-  2384512 2387149 (1892703) C R1_DM           LINE/R1          (290)   5066   2394 1009  
 7033    1.6  0.2  0.0  X:23447832-  2387152 2387968 (1891884) C R1_DM           LINE/R1         (3291)   2065   1247 1009  
 5136    1.5  0.3  0.5  X:23447832-  2387971 2388582 (1891270) C R1_DM           LINE/R1         (4745)    611      1 1009  
  995    1.8  0.0  0.0  X:23447832-  2388616 2388729 (1891123) C R1_DM           LINE/R1            (0)   5356   5243 1010 *
 2031    1.3  0.4  0.0  X:23447832-  2388727 2388962 (1890890) C R1_DM           LINE/R1          (290)   5066   4830 1010  
 2229   15.1  0.0  0.0  X:23447832-  2388963 2389334 (1890518) + Stalker3_LTR    LTR/Gypsy            1    372    (0) 1011  
  273    8.9  0.0  4.4  X:23447832-  2389341 2389387 (1890465) + TABOR_I         LTR/Gypsy            1     45 (7351) 1011  
 2622   17.9  4.8  1.8  X:23447832-  2389574 2390216 (1889636) + TABOR_I         LTR/Gypsy          236    897 (6499) 1011  
11526   26.4  1.9  1.4  X:23447832-  2390812 2395462 (1884390) + TABOR_I         LTR/Gypsy         1748   6264  (332) 1011  
   58   22.6  4.1  2.5  X:23447832-  2395503 2395696 (1884156) + A-rich          Low_complexity       1    197    (0) 1012  
  335    0.0  0.0  0.0  X:23447832-  2395713 2395752 (1884100) + TABOR_I         LTR/Gypsy         6491   6530    (0) 1011  
 2246   14.5  0.0  0.0  X:23447832-  2395753 2396124 (1883728) + Stalker3_LTR    LTR/Gypsy            1    372    (0) 1011  
40081    1.5  1.9  0.1  X:23447832-  2396125 2400870 (1878982) C R1_DM           LINE/R1          (523)   4833      1 1013  
  957    3.5  0.0  0.0  X:23447832-  2400904 2401017 (1878835) C R1_DM           LINE/R1            (0)   5356   5243 1014 *
42315    1.0  1.8  0.2  X:23447832-  2401015 2406001 (1873851) C R1_DM           LINE/R1          (290)   5066      1 1014  
  983    2.6  0.0  0.0  X:23447832-  2406035 2406148 (1873704) C R1_DM           LINE/R1            (0)   5356   5243 1015 *
42294    1.0  1.8  0.2  X:23447832-  2406146 2411132 (1868720) C R1_DM           LINE/R1          (290)   5066      1 1015  
  983    2.6  0.0  0.0  X:23447832-  2411166 2411279 (1868573) C R1_DM           LINE/R1            (0)   5356   5243 1016 *
40394    2.2  2.9  0.2  X:23447832-  2411277 2416208 (1863644) C R1_DM           LINE/R1          (290)   5066      1 1016  
  979    2.6  0.0  0.0  X:23447832-  2416242 2416355 (1863497) C R1_DM           LINE/R1            (0)   5356   5243 1017 *
 5151    1.3  0.3  0.0  X:23447832-  2416353 2416952 (1862900) C R1_DM           LINE/R1          (290)   5066   4465 1018 *
24239    1.4  2.4  0.1  X:23447832-  2416952 2419812 (1860040) C R1_DM           LINE/R1         (1028)   4328   1401 1018  
 1724    3.3  0.5  0.0  X:23447832-  2419803 2420014 (1859838) C R1_DM           LINE/R1         (3897)   1459   1247 1018 *
 4910    0.8  3.2  0.7  X:23447832-  2420017 2420612 (1859240) C R1_DM           LINE/R1         (4745)    611      1 1018  
  925    4.4  0.0  0.0  X:23447832-  2420646 2420759 (1859093) C R1_DM           LINE/R1            (0)   5356   5243 1019 *
 1987    2.1  0.4  0.0  X:23447832-  2420757 2420992 (1858860) C R1_DM           LINE/R1          (290)   5066   4830 1017  
 2263   14.5  0.0  0.0  X:23447832-  2420993 2421364 (1858488) + Stalker3_LTR    LTR/Gypsy            1    372    (0) 1020  
  260   11.1  0.0  4.4  X:23447832-  2421371 2421417 (1858435) + TABOR_I         LTR/Gypsy            1     45 (7351) 1020  
 2639   17.9  4.8  1.7  X:23447832-  2421604 2422245 (1857607) + TABOR_I         LTR/Gypsy          236    897 (6499) 1020  
11784   26.4  1.3  1.0  X:23447832-  2422841 2427322 (1852530) + TABOR_I         LTR/Gypsy         1748   6264  (332) 1020  
   16   16.1  0.0  0.0  X:23447832-  2427449 2427476 (1852376) + A-rich          Low_complexity       1     28    (0) 1021  
   21   24.6  2.6  7.3  X:23447832-  2427523 2427532 (1852320) + (TACAA)n        Simple_repeat        1     20   (90) 1022  
   29    5.0 10.9  1.4  X:23447832-  2427533 2427596 (1852256) + (ATACAAT)n      Simple_repeat        1     70    (0) 1023  
   21   24.6  2.6  7.3  X:23447832-  2427597 2427637 (1852215) + (TACAA)n        Simple_repeat       21    110    (0) 1022  
  307    7.5  2.4  4.9  X:23447832-  2427644 2427727 (1852125) + TABOR_I         LTR/Gypsy         7315   7396    (0) 1020  
 1890   15.0  6.6  0.0  X:23447832-  2427728 2428074 (1851778) + Stalker3_LTR    LTR/Gypsy            1    370    (2) 1020  
28814    1.2  2.0  0.0  X:23447832-  2428093 2431459 (1848393) C R1_DM           LINE/R1          (523)   4833   1401 1024  
11715    1.6  3.1  0.6  X:23447832-  2431450 2432873 (1846979) C R1_DM           LINE/R1         (3897)   1459      1 1024 *
31161    1.4  2.5  0.2  X:23447832-  2432907 2436603 (1843249) C R1_DM           LINE/R1            (0)   5356   1577 1025  
 5143    1.2  1.2  0.3  X:23447832-  2436602 2437207 (1842645) C R1_DM           LINE/R1         (4745)    611      1 1025 *
23803    1.1  1.9  0.2  X:23447832-  2437241 2441130 (1838722) C R1_DM           LINE/R1            (0)   5356   1401 1026  
12070    1.0  1.9  1.2  X:23447832-  2441121 2442570 (1837282) C R1_DM           LINE/R1         (3897)   1459      1 1026 *
23911    1.0  2.1  0.2  X:23447832-  2442604 2445987 (1833865) C R1_DM           LINE/R1            (0)   5356   1907 1027  
 3040    0.6  0.0  0.0  X:23447832-  2445975 2446319 (1833533) C R1_DM           LINE/R1         (3695)   1661   1317 1027 *
 3917    1.3  0.0  0.0  X:23447832-  2446318 2446769 (1833083) C R1_DM           LINE/R1         (3528)   1828   1377 1028  
 8292   21.2  5.0  3.4  X:23447832-  2446779 2451393 (1828459) + FW2_DM          LINE/I-Jockey        2   4725    (0) 1029  
11912    1.0  0.4  0.3  X:23447832-  2451397 2452785 (1827067) C R1_DM           LINE/R1         (3966)   1390      1 1030  
 6794    1.9  0.1  0.2  X:23447832-  2452819 2453617 (1826235) C R1_DM           LINE/R1            (0)   5356   4559 1031 *
19453    1.6  2.5  0.1  X:23447832-  2453616 2456981 (1822871) C R1_DM           LINE/R1         (1270)   4086    638 1031  
 1398    0.0  0.6  0.0  X:23447832-  2456980 2457146 (1822706) C R1_DM           LINE/R1         (5188)    168      1 1031 *
15031    0.7  3.0  0.0  X:23447832-  2457180 2460724 (1819128) C R1_DM           LINE/R1            (0)   5356   1706 1032  
13230    1.9  0.3  0.4  X:23447832-  2460726 2462294 (1817558) C R1_DM           LINE/R1         (3766)   1590     23 1032  
23102    1.5  3.3  0.1  X:23447832-  2462316 2465491 (1814361) C R1_DM           LINE/R1            (0)   5356   2078 1033  
13460    1.2  2.7  0.3  X:23447832-  2465473 2467086 (1812766) C R1_DM           LINE/R1         (3394)   1962    310 1033 *
34087    0.9  0.0  0.0  X:23447832-  2467081 2470962 (1808890) + DMRT1B          LINE/R1           1302   5183    (0) 1034  
 2620    1.6  1.2  0.6  X:23447832-  2470968 2471288 (1808564) C R1_DM           LINE/R1         (5033)    323      1 1033  
  968    3.5  0.0  0.0  X:23447832-  2471322 2471435 (1808417) C R1_DM           LINE/R1            (0)   5356   5243 1035 *
34264    1.3  3.3  0.4  X:23447832-  2471433 2476354 (1803498) C R1_DM           LINE/R1          (290)   5066      1 1035  
  993    1.8  0.0  0.0  X:23447832-  2476388 2476501 (1803351) C R1_DM           LINE/R1            (0)   5356   5243 1036 *
13180    1.1  3.2  0.1  X:23447832-  2476499 2478380 (1801472) C R1_DM           LINE/R1          (290)   5066   3126 1036  
 4901    0.0  0.0  0.0  X:23447832-  2478381 2478938 (1800914) C ACCORD_LTR      LTR/Gypsy          (0)    558      1 1037  
11618    1.0  0.1  0.0  X:23447832-  2478939 2480355 (1799497) C ACCORD_I        LTR/Gypsy          (0)   6288   4870 1037 *
39654    1.1  0.0  0.1  X:23447832-  2480352 2485117 (1794735) C ACCORD_I        LTR/Gypsy       (1524)   4764      1 1037  
 4881    0.2  0.0  0.0  X:23447832-  2485118 2485675 (1794177) C ACCORD_LTR      LTR/Gypsy          (0)    558      1 1037  
20587    1.3  0.3  0.0  X:23447832-  2485676 2488160 (1791692) C R1_DM           LINE/R1         (2224)   3132    638 1036  
 1416    0.6  0.6  0.0  X:23447832-  2488159 2488325 (1791527) C R1_DM           LINE/R1         (5188)    168      1 1036 *
  984    1.8  0.0  0.0  X:23447832-  2488359 2488472 (1791380) C R1_DM           LINE/R1            (0)   5356   5243 1038 *
42937    1.2  0.7  0.3  X:23447832-  2488470 2493517 (1786335) C R1_DM           LINE/R1          (290)   5066      1 1038  
26287    1.0  0.8  0.1  X:23447832-  2493551 2496611 (1783241) C R1_DM           LINE/R1            (0)   5356   2277 1039  
  441    0.0  0.0  0.0  X:23447832-  2496612 2496661 (1783191) + CIRCE           LTR/Gypsy         4931   4980 (1376) 1040  
 7655    2.9  1.7  2.9  X:23447832-  2497014 2498454 (1781398) + CIRCE           LTR/Gypsy         4981   6356    (0) 1040  
 2895    0.6  1.2  0.0  X:23447832-  2498455 2498787 (1781065) + CIRCE           LTR/Gypsy            1    337 (6019) 1041  
 2306    2.2 14.5  0.0  X:23447832-  2498791 2499108 (1780744) + CIRCE           LTR/Gypsy          603    966 (5390) 1041  
  263    2.4 26.2  0.0  X:23447832-  2499110 2499151 (1780701) C 240_Repeat_rRNA Satellite          (6)    234    182 1042  
25184    4.6  2.0  0.5  X:23447832-  2499271 2503404 (1776448) + G2_DM           LINE/I-Jockey        4   4346    (0) 1043  
 4724    2.8  0.0  0.0  X:23447832-  2503441 2504012 (1775840) + G2_DM           LINE/I-Jockey     2521   3092   (10) 1044  
 6995    7.0  0.8  6.8  X:23447832-  2504163 2505923 (1773929) + CIRCE           LTR/Gypsy          973   2542 (3814) 1041  
19739    0.8  0.2  1.0  X:23447832-  2505932 2508260 (1771592) + CIRCE           LTR/Gypsy         2671   4980 (1376) 1041  
  705    3.5  0.0  0.0  X:23447832-  2508416 2508502 (1771350) C R1_DM           LINE/R1         (4037)   1319   1233 1045 *
 3988    1.5  0.2  0.2  X:23447832-  2508498 2508971 (1770881) + R1_DM           LINE/R1            917   1390 (3966) 1046  
   18   19.5  0.0  0.0  X:23447832-  2508973 2509007 (1770845) + (T)n            Simple_repeat        1     35    (0) 1047  
 7534   21.9  3.3  4.5  X:23447832-  2509064 2512326 (1767526) C FW2_DM          LINE/I-Jockey    (315)   2817      2 1048  
  994   20.8 18.2  2.2  X:23447832-  2512326 2512731 (1767121) C FW2_DM          LINE/I-Jockey   (4290)    503      8 1048 *
41440    0.2  0.0  0.0  X:23447832-  2512732 2517455 (1762397) + DOC             LINE/I-Jockey        2   4725    (0) 1049  
 8938    1.1  1.6  0.0  X:23447832-  2517480 2518511 (1761341) + R1_DM           LINE/R1           1377   2425 (2931) 1050  
 1799    1.9  0.0  1.9  X:23447832-  2518512 2518730 (1761122) + ACCORD2_LTR     LTR/Gypsy            1    215    (0) 1051  
 8647    1.3  2.6  1.3  X:23447832-  2518731 2519800 (1760052) + ACCORD2_I       LTR/Gypsy            1   1084 (6128) 1051  
 3919    0.6  0.0  6.6  X:23447832-  2519801 2520301 (1759551) C MICROPIA_LTR    LTR/Gypsy          (0)    476      7 1052  
 3465    0.9 15.4  0.9  X:23447832-  2520287 2520939 (1758913) + R1_DM           LINE/R1            643   1390 (3966) 1053 *
 4708   20.2  5.1  3.9  X:23447832-  2520951 2524036 (1755816) C FW2_DM          LINE/I-Jockey      (0)   3961    881 1054  
  994   21.8 22.6  3.3  X:23447832-  2524081 2524794 (1755058) C DOC2_DM         LINE/I-Jockey   (3911)    882      6 1055  
 8949    1.1  1.6  0.0  X:23447832-  2524804 2525835 (1754017) + R1_DM           LINE/R1           1377   2425 (2931) 1056  
 1785    2.3  0.0  1.9  X:23447832-  2525836 2526054 (1753798) + ACCORD2_LTR     LTR/Gypsy            1    215    (0) 1057  
 8620    1.2  2.9  1.3  X:23447832-  2526055 2527121 (1752731) + ACCORD2_I       LTR/Gypsy            1   1084 (6128) 1057  
 3973    0.6  0.0  6.5  X:23447832-  2527122 2527628 (1752224) C MICROPIA_LTR    LTR/Gypsy          (0)    476      1 1058  
 5024    1.6  0.0  0.2  X:23447832-  2527629 2528238 (1751614) C MICROPIA_I      LTR/Gypsy          (0)   4476   3868 1058 *
24453    6.5  0.0  1.2  X:23447832-  2528219 2531669 (1748183) C MICROPIA_I      LTR/Gypsy       (1066)   3410      1 1058  
 3951    0.8  0.0  6.5  X:23447832-  2531670 2532176 (1747676) C MICROPIA_LTR    LTR/Gypsy          (0)    476      1 1058  
 2956    5.9 19.7  0.9  X:23447832-  2532177 2532761 (1747091) + ACCORD2_I       LTR/Gypsy         1081   1774 (5438) 1057  
   16   15.9  0.0  0.0  X:23447832-  2532793 2532820 (1747032) + A-rich          Low_complexity       1     28    (0) 1059  
 1055    1.4  0.7  0.0  X:23447832-  2532821 2532959 (1746893) + ACCORD2_I       LTR/Gypsy         1635   1774 (5438) 1060  
  659    5.9  0.0  0.0  X:23447832-  2532953 2533035 (1746817) + ACCORD2_I       LTR/Gypsy         7122   7204    (8) 1060 *
 1767    2.3  0.0  1.9  X:23447832-  2533036 2533253 (1746599) + ACCORD2_LTR     LTR/Gypsy            1    214    (1) 1060  
 8376    1.4  4.4  0.4  X:23447832-  2533254 2534462 (1745390) + R1_DM           LINE/R1           2421   3677 (1679) 1056  
 6509    1.1  8.8  0.0  X:23447832-  2534465 2535687 (1744165) + R1_DM           LINE/R1           4026   5356    (0) 1056  
18328    1.3  5.0  0.2  X:23447832-  2535721 2539229 (1740623) + R1_DM           LINE/R1              1   3677 (1679) 1061  
 8807    1.2  4.3  0.0  X:23447832-  2539232 2540507 (1739345) + R1_DM           LINE/R1           4026   5356    (0) 1061  
17589    1.6  7.3  0.1  X:23447832-  2540541 2543661 (1736191) + R1_DM           LINE/R1              1   3346 (2010) 1062  
 8704    2.4  0.1  0.3  X:23447832-  2543641 2544629 (1735223) + R1_DM           LINE/R1           4370   5356    (0) 1062 *
 9479    2.6  4.3  1.2  X:23447832-  2544663 2545834 (1734018) + R1_DM           LINE/R1              1   1208 (4148) 1063  
  299    0.0  0.0  0.0  X:23447832-  2545833 2545866 (1733986) + R1_DM           LINE/R1           1357   1390 (3966) 1063 *
   27    0.0  0.0  0.0  X:23447832-  2545867 2545892 (1733960) + (T)n            Simple_repeat        1     26    (0) 1064  
 7014   16.8  1.1  2.0  X:23447832-  2545896 2547323 (1732529) C FW2_DM          LINE/I-Jockey     (10)   3951   2537 1065  
 3640    0.6  0.1  1.5  X:23447832-  2547324 2547762 (1732090) + STALKER4_LTR    LTR/Gypsy            1    399    (3) 1066  
51639    0.8  1.3  0.7  X:23447832-  2547899 2554051 (1725801) + STALKER4_I      LTR/Gypsy          284   6530    (0) 1067  
 3333    1.5  2.3  0.5  X:23447832-  2554052 2554443 (1725409) + STALKER4_LTR    LTR/Gypsy            1    399    (3) 1067  
51686    0.8  1.2  0.8  X:23447832-  2554619 2560780 (1719072) + STALKER4_I      LTR/Gypsy          284   6530    (0) 1068  
 3555    1.1  0.1  1.8  X:23447832-  2560781 2561220 (1718632) + STALKER4_LTR    LTR/Gypsy            1    399    (3) 1068  
 8071   20.5  3.0  5.2  X:23447832-  2561222 2563973 (1715879) C FW2_DM          LINE/I-Jockey    (789)   2343      2 1065  
 1274    1.4  0.0  0.0  X:23447832-  2563989 2564130 (1715722) C R1_DM           LINE/R1         (2242)   3114   2973 1069  
 8024   20.7  3.0  5.3  X:23447832-  2564186 2567008 (1712844) + FW2_DM          LINE/I-Jockey        2   2343  (789) 1070  
 3555    1.1  0.1  1.8  X:23447832-  2567010 2567449 (1712403) C STALKER4_LTR    LTR/Gypsy          (3)    399      1 1071  
51786    0.7  1.2  0.7  X:23447832-  2567450 2573608 (1706244) C STALKER4_I      LTR/Gypsy          (0)   6530    284 1071  
 3654    0.3  0.1  1.5  X:23447832-  2573745 2574183 (1705669) C STALKER4_LTR    LTR/Gypsy          (3)    399      1 1072  
 6831   16.8  1.8  2.0  X:23447832-  2574184 2575610 (1704242) + FW2_DM          LINE/I-Jockey     2537   3961    (0) 1070  
   23    0.0  0.0  0.0  X:23447832-  2575611 2575635 (1704217) + (A)n            Simple_repeat        1     25    (0) 1073  
  299    0.0  0.0  0.0  X:23447832-  2575636 2575669 (1704183) C R1_DM           LINE/R1         (3966)   1390   1357 1074 *
 9934    1.6  3.6  0.2  X:23447832-  2575668 2576222 (1703630) C R1_DM           LINE/R1         (4148)   1208    622 1074  
   27    0.0  0.0  0.0  X:23447832-  2576223 2576248 (1703604) + (G)n            Simple_repeat        1     26    (0) 1075  
 9934    1.6  3.6  0.2  X:23447832-  2576249 2576861 (1702991) C R1_DM           LINE/R1         (4735)    621      2 1074  
 7436    1.8  9.4  0.2  X:23447832-  2576895 2578113 (1701739) C R1_DM           LINE/R1            (0)   5356   4026 1076  
20635    1.4  5.0  0.5  X:23447832-  2578116 2581633 (1698219) C R1_DM           LINE/R1         (1679)   3677      1 1076  
 9243    1.1  4.3  0.0  X:23447832-  2581667 2582942 (1696910) C R1_DM           LINE/R1            (0)   5356   4026 1077  
 9057    1.9  4.1  0.5  X:23447832-  2582945 2584024 (1695828) C R1_DM           LINE/R1         (1679)   3677   2559 1077  
37430    1.6  1.9  0.1  X:23447832-  2584124 2589328 (1690524) + DMRT1B          LINE/R1              1   5183    (0) 1078  
11686    1.2  7.1  0.2  X:23447832-  2589350 2591755 (1688097) C R1_DM           LINE/R1         (2784)   2572      1 1079  
 9246    1.1  4.3  0.0  X:23447832-  2591789 2593064 (1686788) C R1_DM           LINE/R1            (0)   5356   4026 1080  
10063    2.1  4.5  0.4  X:23447832-  2593067 2594274 (1685578) C R1_DM           LINE/R1         (1679)   3677   2421 1080  
 1860    2.3  0.0  1.9  X:23447832-  2594275 2594492 (1685360) C ACCORD2_LTR     LTR/Gypsy          (1)    214      1 1081  
  716    4.6  0.0  0.0  X:23447832-  2594493 2594577 (1685275) C ACCORD2_I       LTR/Gypsy          (6)   7206   7122 1081 *
 1105    1.4  1.4  0.0  X:23447832-  2594571 2594708 (1685144) C ACCORD2_I       LTR/Gypsy       (5438)   1774   1635 1081  
 2560    4.2 19.9  1.3  X:23447832-  2594766 2595352 (1684500) C ACCORD2_I       LTR/Gypsy       (5438)   1774   1081 1082  
 3448    1.0  0.0  0.8  X:23447832-  2595356 2595742 (1684110) + MICROPIA_LTR    LTR/Gypsy           93    476    (0) 1083  
34691    5.7  0.0  0.8  X:23447832-  2595743 2600254 (1679598) + MICROPIA_I      LTR/Gypsy            1   4476    (0) 1083  
 4181    0.6  0.0  6.5  X:23447832-  2600255 2600761 (1679091) + MICROPIA_LTR    LTR/Gypsy            1    476    (0) 1083  
 9286    1.6  1.3  1.3  X:23447832-  2600762 2601845 (1678007) C ACCORD2_I       LTR/Gypsy       (6128)   1084      1 1082  
 1894    1.9  0.0  1.9  X:23447832-  2601846 2602064 (1677788) C ACCORD2_LTR     LTR/Gypsy          (0)    215      1 1082  
 9329    1.3  1.6  0.0  X:23447832-  2602065 2603096 (1676756) C R1_DM           LINE/R1         (2931)   2425   1377 1080  
 8192   21.8  3.6  3.5  X:23447832-  2603106 2607736 (1672116) + FW2_DM          LINE/I-Jockey        2   4714   (11) 1084  
11705    1.4  0.9  0.2  X:23447832-  2607738 2609117 (1670735) C R1_DM           LINE/R1         (3966)   1390      1 1085  
 6798    1.5  0.2  0.2  X:23447832-  2609151 2609948 (1669904) C R1_DM           LINE/R1            (0)   5356   4559 1086 *
 9617    1.8  5.0  0.4  X:23447832-  2609947 2612479 (1667373) C R1_DM           LINE/R1         (1270)   4086   1401 1086 *
11644    1.4  4.1  0.2  X:23447832-  2612470 2613193 (1666659) C R1_DM           LINE/R1         (3897)   1459    715 1086  
   57    3.4  0.0  0.0  X:23447832-  2613194 2613254 (1666598) + (GGCAGCGGT)n    Simple_repeat        1     61    (0) 1087  
11644    1.4  4.1  0.2  X:23447832-  2613255 2613934 (1665918) C R1_DM           LINE/R1         (4642)    714      2 1086  
 6915    0.9  0.2  0.0  X:23447832-  2613968 2614763 (1665089) C R1_DM           LINE/R1            (0)   5356   4559 1088 *
17796    1.5  0.8  0.5  X:23447832-  2614762 2616849 (1663003) C R1_DM           LINE/R1         (1270)   4086   1992 1088  
 4397    0.7  7.4  0.2  X:23447832-  2616844 2617384 (1662468) C R1_DM           LINE/R1         (4139)   1217    638 1088 *
 1398    0.0  0.6  0.0  X:23447832-  2617383 2617549 (1662303) C R1_DM           LINE/R1         (5188)    168      1 1088 *
  995    1.8  0.0  0.0  X:23447832-  2617583 2617696 (1662156) C R1_DM           LINE/R1            (0)   5356   5243 1089 *
 5180    1.3  5.4  0.0  X:23447832-  2617694 2618319 (1661533) C R1_DM           LINE/R1          (290)   5066   4407 1089  
23000    1.9  3.8  0.1  X:23447832-  2618335 2621125 (1658727) C R1_DM           LINE/R1         (1069)   4287   1392 1089  
 5113    2.0  0.7  0.3  X:23447832-  2621119 2621728 (1658124) C R1_DM           LINE/R1         (4744)    612      1 1089 *
 1008    0.9  0.0  0.0  X:23447832-  2621762 2621875 (1657977) C R1_DM           LINE/R1            (0)   5356   5243 1090 *
14000    1.2  1.7  0.2  X:23447832-  2621873 2624807 (1655045) C R1_DM           LINE/R1          (290)   5066   2087 1090  
 9867    1.2  2.8  0.1  X:23447832-  2624802 2625975 (1653877) C R1_DM           LINE/R1         (3513)   1843    638 1090 *
 1398    0.0  0.6  0.0  X:23447832-  2625974 2626140 (1653712) C R1_DM           LINE/R1         (5188)    168      1 1090 *
 1008    0.9  0.0  0.0  X:23447832-  2626174 2626287 (1653565) C R1_DM           LINE/R1            (0)   5356   5243 1091 *
 5195    1.1  5.4  0.0  X:23447832-  2626285 2626910 (1652942) C R1_DM           LINE/R1          (290)   5066   4407 1091  
22966    2.0  3.8  0.1  X:23447832-  2626926 2629716 (1650136) C R1_DM           LINE/R1         (1069)   4287   1392 1091  
 5113    2.0  0.7  0.3  X:23447832-  2629710 2630319 (1649533) C R1_DM           LINE/R1         (4744)    612      1 1091 *
 1008    0.9  0.0  0.0  X:23447832-  2630353 2630466 (1649386) C R1_DM           LINE/R1            (0)   5356   5243 1092 *
13961    1.3  1.8  0.2  X:23447832-  2630464 2633396 (1646456) C R1_DM           LINE/R1          (290)   5066   2087 1092  
 9867    1.2  2.8  0.1  X:23447832-  2633391 2634564 (1645288) C R1_DM           LINE/R1         (3513)   1843    638 1092 *
 1398    0.0  0.6  0.0  X:23447832-  2634563 2634729 (1645123) C R1_DM           LINE/R1         (5188)    168      1 1092 *
 1008    0.9  0.0  0.0  X:23447832-  2634763 2634876 (1644976) C R1_DM           LINE/R1            (0)   5356   5243 1093 *
 5185    1.3  5.4  0.0  X:23447832-  2634874 2635499 (1644353) C R1_DM           LINE/R1          (290)   5066   4407 1093  
 2960    2.0  0.3  0.0  X:23447832-  2635515 2635863 (1643989) C R1_DM           LINE/R1         (1069)   4287   3938 1093  
 2913    0.9  0.0  0.0  X:23447832-  2635865 2636198 (1643654) C R1_DM           LINE/R1         (2159)   3197   2864 1093  
  241    3.2  0.0  0.0  X:23447832-  2636199 2636229 (1643623) + CIRCE           LTR/Gypsy         4950   4980 (1376) 1094  
 7863    2.9  0.8  2.8  X:23447832-  2636582 2638034 (1641818) + CIRCE           LTR/Gypsy         4981   6356    (0) 1094  
 7376    2.2  3.8  2.8  X:23447832-  2638035 2638995 (1640857) + CIRCE           LTR/Gypsy            1    970 (5386) 1095  
 7862    7.2  1.5  6.0  X:23447832-  2639138 2641206 (1638646) + CIRCE           LTR/Gypsy          973   2857 (3499) 1095 *
12111    0.6  0.0  0.6  X:23447832-  2641204 2642651 (1637201) + CIRCE           LTR/Gypsy         3542   4980 (1376) 1095  
 1836    2.2  1.3  0.4  X:23447832-  2642834 2643060 (1636792) C R1_DM           LINE/R1         (4027)   1329   1101 1096 *
 3603    1.4  0.5  0.7  X:23447832-  2643059 2643491 (1636361) C R1_DM           LINE/R1         (4924)    432      1 1096  
 6870    0.4  0.3  0.0  X:23447832-  2643525 2644305 (1635547) C R1_DM           LINE/R1            (0)   5356   4574 1097  
 5915    3.0  0.1  0.1  X:23447832-  2644303 2645012 (1634840) C R1_DM           LINE/R1         (1121)   4235   3526 1097 *
15294    0.9  0.1  0.0  X:23447832-  2645007 2646753 (1633099) C R1_DM           LINE/R1         (2231)   3125   1377 1097  
 7737   22.3  6.3  4.8  X:23447832-  2646763 2650477 (1629375) + FW2_DM          LINE/I-Jockey        2   2817  (315) 1098  
 4152   17.8  1.0  2.6  X:23447832-  2650474 2651374 (1628478) + FW2_DM          LINE/I-Jockey     3061   3947   (14) 1099 *
11643    1.6  0.9  0.2  X:23447832-  2651400 2652779 (1627073) C R1_DM           LINE/R1         (3966)   1390      1 1100  
35222    0.9  3.0  0.1  X:23447832-  2652813 2656949 (1622903) C R1_DM           LINE/R1            (0)   5356   1101 1101  
 3557    2.1  0.5  0.7  X:23447832-  2656948 2657380 (1622472) C R1_DM           LINE/R1         (4924)    432      1 1101 *
  867    4.5  2.7  0.0  X:23447832-  2657414 2657524 (1622328) C R1_DM           LINE/R1            (0)   5356   5243 1102 *
31529    1.3  0.1  0.2  X:23447832-  2657522 2661468 (1618384) C R1_DM           LINE/R1          (290)   5066   1124 1102  
 4821    1.6  1.1  0.3  X:23447832-  2661462 2662071 (1617781) C R1_DM           LINE/R1         (4741)    615      1 1102 *
34716    1.0  0.1  0.1  X:23447832-  2662105 2666335 (1613517) C R1_DM           LINE/R1            (0)   5356   1124 1103  
 4800    1.8  1.1  0.3  X:23447832-  2666329 2666938 (1612914) C R1_DM           LINE/R1         (4741)    615      1 1103 *
19966    0.9  2.8  0.0  X:23447832-  2666972 2670621 (1609231) C R1_DM           LINE/R1            (0)   5356   1605 1104  
11405    1.1  3.4  0.1  X:23447832-  2670626 2673591 (1606261) C R1_DM           LINE/R1         (1157)   4199   1135 1105  
 4097    2.5 10.1  0.0  X:23447832-  2673577 2674258 (1605594) C R1_DM           LINE/R1         (4605)    751      1 1105 *
16677    1.2  1.2  0.0  X:23447832-  2674291 2678223 (1601629) C R1_DM           LINE/R1            (0)   5356   1377 1106  
 6758   22.4  7.8  3.9  X:23447832-  2678233 2681866 (1597986) + FW2_DM          LINE/I-Jockey        2   2817  (315) 1107  
 3896   18.3  0.6  2.4  X:23447832-  2681863 2682765 (1597087) + FW2_DM          LINE/I-Jockey     3061   3947   (14) 1108 *
   16    5.2  0.0  0.0  X:23447832-  2682774 2682793 (1597059) + (A)n            Simple_repeat        1     20    (0) 1109  
10697    1.1  2.6  0.3  X:23447832-  2682795 2683470 (1596382) C R1_DM           LINE/R1         (3966)   1390    682 1110  
   41    2.4  0.0  0.0  X:23447832-  2683471 2683513 (1596339) + (GGCAGCGGT)n    Simple_repeat        1     43    (0) 1111  
10697    1.1  2.6  0.3  X:23447832-  2683514 2684194 (1595658) C R1_DM           LINE/R1         (4675)    681      2 1110  
 6394    1.9  0.1  0.2  X:23447832-  2684228 2685026 (1594826) C R1_DM           LINE/R1            (0)   5356   4559 1112 *
 9231    0.9  6.8  0.0  X:23447832-  2685025 2687538 (1592314) C R1_DM           LINE/R1         (1270)   4086   1401 1112 *
11462    1.6  1.0  0.3  X:23447832-  2687529 2688977 (1590875) C R1_DM           LINE/R1         (3897)   1459      1 1112  
 6530    1.2  0.1  0.0  X:23447832-  2689011 2689807 (1590045) C R1_DM           LINE/R1            (0)   5356   4559 1113  
 5067    0.9  2.5  0.1  X:23447832-  2689806 2690441 (1589411) C R1_DM           LINE/R1         (1270)   4086   3436 1113 *
23184    1.2  2.5  0.2  X:23447832-  2690436 2693635 (1586217) C R1_DM           LINE/R1         (2082)   3274      1 1113  
 2493    2.5  0.9  0.3  X:23447832-  2693669 2693989 (1585863) C R1_DM           LINE/R1            (0)   5356   5034 1114 *
30564    1.6  1.9  0.1  X:23447832-  2693980 2697976 (1581876) C R1_DM           LINE/R1          (665)   4691    622 1114  
 4067    1.2  0.4  0.4  X:23447832-  2697990 2698497 (1581355) C R1_DM           LINE/R1         (4848)    508      1 1114  
  932    1.8  0.0  0.0  X:23447832-  2698531 2698644 (1581208) C R1_DM           LINE/R1            (0)   5356   5243 1115 *
 7426    0.8  1.3  0.0  X:23447832-  2698642 2699553 (1580299) C R1_DM           LINE/R1          (290)   5066   4143 1115  
26273    1.3  0.6  0.1  X:23447832-  2699557 2702807 (1577045) C R1_DM           LINE/R1         (1469)   3887    622 1115  
 4054    1.2  0.4  0.4  X:23447832-  2702821 2703328 (1576524) C R1_DM           LINE/R1         (4848)    508      1 1115  
 4198    2.1  0.2  0.0  X:23447832-  2703362 2703884 (1575968) C R1_DM           LINE/R1            (0)   5356   4833 1116 *
22443    1.2  1.7  0.1  X:23447832-  2703883 2707483 (1572369) C R1_DM           LINE/R1         (1697)   3659      1 1116  
35520    1.5  3.0  0.1  X:23447832-  2707517 2712718 (1567134) C R1_DM           LINE/R1            (0)   5356      1 1117  
 5404    0.9  0.1  0.0  X:23447832-  2712752 2713407 (1566445) C R1_DM           LINE/R1            (0)   5356   4700 1118 *
15784    1.2  1.2  0.5  X:23447832-  2713400 2715373 (1564479) C R1_DM           LINE/R1         (1092)   4264   2277 1118  
  412    0.0  0.0  0.0  X:23447832-  2715374 2715423 (1564429) + CIRCE           LTR/Gypsy         4931   4980 (1376) 1119  
10238    2.7  1.0  2.0  X:23447832-  2715776 2717164 (1562688) + CIRCE           LTR/Gypsy         4981   6356    (0) 1119  
 7488    2.4  3.3  2.8  X:23447832-  2717165 2718129 (1561723) + CIRCE           LTR/Gypsy            1    970 (5386) 1120  
 2143    6.0  3.6  1.6  X:23447832-  2718272 2718578 (1561274) + CIRCE           LTR/Gypsy          973   1285 (5071) 1120 *
23178    1.1  1.6  1.4  X:23447832-  2718578 2721399 (1558453) + CIRCE           LTR/Gypsy         2155   4980 (1376) 1120  
 5494    2.5  3.0  0.1  X:23447832-  2721583 2722270 (1557582) C R1_DM           LINE/R1         (4027)   1329    622 1118  
 4225    2.0  0.4  0.4  X:23447832-  2722284 2722791 (1557061) C R1_DM           LINE/R1         (4848)    508      1 1118  
 8080    1.5  0.2  0.1  X:23447832-  2722825 2723773 (1556079) C R1_DM           LINE/R1            (0)   5356   4407 1121  
24856    1.4  0.3  0.0  X:23447832-  2723789 2726692 (1553160) C R1_DM           LINE/R1         (1069)   4287   1377 1121  
 8222   21.1  4.1  3.5  X:23447832-  2726702 2731335 (1548517) + FW2_DM          LINE/I-Jockey        2   4740    (0) 1122  
  287    0.0  0.0  0.0  X:23447832-  2731348 2731381 (1548471) C R1_DM           LINE/R1         (3966)   1390   1357 1123 *
10194    1.0  0.2  1.2  X:23447832-  2731380 2732598 (1547254) C R1_DM           LINE/R1         (4148)   1208      1 1123  
 8328    0.9  0.2  0.1  X:23447832-  2732632 2733597 (1546255) C R1_DM           LINE/R1            (0)   5356   4390 1124  
 3397    1.4  0.1  1.5  X:23447832-  2733598 2734036 (1545816) + STALKER4_LTR    LTR/Gypsy            1    399    (3) 1125  
  612    1.2  1.2  1.2  X:23447832-  2734173 2734253 (1545599) + STALKER4_I      LTR/Gypsy          284    364 (7032) 1126 *
29274    1.0  1.1  1.0  X:23447832-  2734233 2737863 (1541989) + STALKER4_I      LTR/Gypsy          605   4240 (2290) 1126  
14366    1.6  2.2  0.4  X:23447832-  2737856 2739700 (1540152) + STALKER4_I      LTR/Gypsy         4654   6530    (0) 1126 *
 3456    0.6  0.1  1.5  X:23447832-  2739701 2740139 (1539713) + STALKER4_LTR    LTR/Gypsy            1    399    (3) 1126  
27891    1.1  1.0  0.1  X:23447832-  2740140 2743401 (1536451) C R1_DM           LINE/R1          (963)   4393   1101 1124  
 5209    1.6  0.3  0.3  X:23447832-  2743401 2744017 (1535835) C R1_DM           LINE/R1         (4739)    617      1 1124 *
  966    2.6  0.0  0.0  X:23447832-  2744051 2744164 (1535688) C R1_DM           LINE/R1            (0)   5356   5243 1127 *
42056    1.3  1.7  0.1  X:23447832-  2744162 2749149 (1530703) C R1_DM           LINE/R1          (290)   5066      1 1127  
20389    1.3  0.4  0.0  X:23447832-  2749183 2751564 (1528288) C R1_DM           LINE/R1            (0)   5356   2966 1128  
 1046    1.6  0.0  0.0  X:23447832-  2751564 2751685 (1528167) C R1_DM           LINE/R1         (2958)   2398   2277 1128 *
  441    0.0  0.0  0.0  X:23447832-  2751686 2751735 (1528117) + CIRCE           LTR/Gypsy         4931   4980 (1376) 1129  
 7901    3.0  0.9  3.0  X:23447832-  2752088 2753541 (1526311) + CIRCE           LTR/Gypsy         4981   6356    (0) 1129  
 7519    2.2  3.3  2.8  X:23447832-  2753542 2754506 (1525346) + CIRCE           LTR/Gypsy            1    970 (5386) 1130  
25748    3.3  0.9  3.6  X:23447832-  2754649 2758855 (1520997) + CIRCE           LTR/Gypsy          973   4980 (1376) 1130  
10374    2.1  2.9  1.5  X:23447832-  2759038 2759650 (1520202) C R1_DM           LINE/R1         (4027)   1329    682 1131  
   36    2.4  2.4  0.0  X:23447832-  2759651 2759692 (1520160) + (GGCAGCGGT)n    Simple_repeat        1     43    (0) 1132  
10374    2.1  2.9  1.5  X:23447832-  2759693 2760388 (1519464) C R1_DM           LINE/R1         (4675)    681      3 1131  
 8204    0.8  0.2  0.1  X:23447832-  2760423 2761371 (1518481) C R1_DM           LINE/R1            (0)   5356   4407 1133  
27480    1.6  0.7  0.1  X:23447832-  2761387 2764621 (1515231) C R1_DM           LINE/R1         (1069)   4287   1032 1133  
 5130    1.6  0.5  1.3  X:23447832-  2764631 2765256 (1514596) C R1_DM           LINE/R1         (4735)    621      1 1133  
 8343    0.4  0.1  0.0  X:23447832-  2765290 2766238 (1513614) C R1_DM           LINE/R1            (0)   5356   4407 1134  
21295    1.2  3.0  0.1  X:23447832-  2766254 2770417 (1509435) C R1_DM           LINE/R1         (1069)   4287      1 1134  
 8196    1.2  0.2  0.0  X:23447832-  2770451 2771398 (1508454) C R1_DM           LINE/R1            (0)   5356   4407 1135  
17805    0.9  1.5  0.0  X:23447832-  2771414 2774281 (1505571) C R1_DM           LINE/R1         (1069)   4287   1377 1135  
  728   14.9 41.3  2.0  X:23447832-  2774291 2774567 (1505285) + G_DM            LINE/I-Jockey        6    384 (4409) 1136  
23299   11.8  0.5  1.2  X:23447832-  2774579 2779033 (1500819) + G_DM            LINE/I-Jockey        1   4346    (0) 1137  
20434   11.1  2.6  1.7  X:23447832-  2779047 2783060 (1496792) + G_DM            LINE/I-Jockey        2   4346    (0) 1136  
20449   11.1  2.6  1.7  X:23447832-  2783078 2787091 (1492761) + G_DM            LINE/I-Jockey        2   4346    (0) 1138  
 2809   18.9  9.6  3.9  X:23447832-  2787107 2788151 (1491701) + FW2_DM          LINE/I-Jockey        2    882 (3911) 1139  
17589    8.9  0.4  1.1  X:23447832-  2788152 2790788 (1489064) + G_DM            LINE/I-Jockey     1401   4018  (328) 1140  
 1591    2.4  1.0  0.0  X:23447832-  2790786 2790994 (1488858) + G_DM            LINE/I-Jockey     4136   4346    (0) 1140 *
17704   11.9  2.8  2.0  X:23447832-  2791008 2794699 (1485153) + G_DM            LINE/I-Jockey        2   4018  (328) 1141  
 1591    2.4  1.0  0.0  X:23447832-  2794697 2794905 (1484947) + G_DM            LINE/I-Jockey     4136   4346    (0) 1141 *
20419   11.1  2.6  1.7  X:23447832-  2794919 2798932 (1480920) + G_DM            LINE/I-Jockey        2   4346    (0) 1142  
20449   11.1  2.6  1.7  X:23447832-  2798949 2802962 (1476890) + G_DM            LINE/I-Jockey        2   4346    (0) 1143  
17703   11.9  2.8  1.9  X:23447832-  2802979 2806670 (1473182) + G_DM            LINE/I-Jockey        2   4018  (328) 1144  
 1591    2.4  1.0  0.0  X:23447832-  2806668 2806876 (1472976) + G_DM            LINE/I-Jockey     4136   4346    (0) 1144 *
 7549   20.7  2.8  3.4  X:23447832-  2806889 2810961 (1468891) + FW2_DM          LINE/I-Jockey        2   4458  (282) 1145  
  338   16.0  0.7 12.5  X:23447832-  2811020 2811162 (1468690) + FW2_DM          LINE/I-Jockey     3834   3961    (0) 1145  
  287    0.0  0.0  0.0  X:23447832-  2811179 2811212 (1468640) C R1_DM           LINE/R1         (3966)   1390   1357 1146 *
 4683    2.2  1.7  0.7  X:23447832-  2811211 2811799 (1468053) C R1_DM           LINE/R1         (4148)   1208    614 1146  
 3452    1.0  0.5  0.5  X:23447832-  2811809 2812217 (1467635) C R1_DM           LINE/R1         (4947)    409      1 1146  
  988    1.8  0.0  0.0  X:23447832-  2812251 2812364 (1467488) C R1_DM           LINE/R1            (0)   5356   5243 1147 *
 5835    1.2  0.1  0.0  X:23447832-  2812362 2813037 (1466815) C R1_DM           LINE/R1          (290)   5066   4390 1147  
 3450    0.7  0.1  1.5  X:23447832-  2813038 2813476 (1466376) + STALKER4_LTR    LTR/Gypsy            1    399    (3) 1148  
29676    1.2  1.7  0.9  X:23447832-  2813613 2817478 (1462374) + STALKER4_I      LTR/Gypsy          284   4240 (2290) 1149  
15140    1.1  0.6  0.2  X:23447832-  2817471 2819339 (1460513) + STALKER4_I      LTR/Gypsy         4654   6530    (0) 1149 *
 3380    1.2  0.1  1.8  X:23447832-  2819340 2819779 (1460073) + STALKER4_LTR    LTR/Gypsy            1    398    (4) 1149  
 7809   21.2  1.8  4.9  X:23447832-  2819781 2822618 (1457234) C FW2_DM          LINE/I-Jockey    (789)   2343      2 1150  
  994   20.3 18.1  2.2  X:23447832-  2822618 2823025 (1456827) C FW2_DM          LINE/I-Jockey   (4290)    503      6 1150 *
 8594    1.3  1.1  0.0  X:23447832-  2823035 2824036 (1455816) + R1_DM           LINE/R1           1377   2389 (2967) 1151 *
15643    1.4  3.3  0.1  X:23447832-  2824035 2826688 (1453164) + R1_DM           LINE/R1           2618   5356    (0) 1151  
 8126    2.1  3.6  1.0  X:23447832-  2826722 2827757 (1452095) + R1_DM           LINE/R1              1   1062 (4294) 1152  
 2055   15.3  0.7  1.7  X:23447832-  2827757 2828162 (1451690) C FW2_DM          LINE/I-Jockey    (499)   3462   3061 1153 *
 7486   22.1  3.0  4.6  X:23447832-  2828159 2831430 (1448422) C FW2_DM          LINE/I-Jockey    (315)   2817      2 1154  
  994   20.3 18.1  2.2  X:23447832-  2831430 2831837 (1448015) C FW2_DM          LINE/I-Jockey   (4290)    503      6 1154 *
 5856    1.0  1.6  0.0  X:23447832-  2831847 2832527 (1447325) + R1_DM           LINE/R1           1377   2068 (3288) 1155  
 3975    1.3  2.4  0.0  X:23447832-  2832521 2832989 (1446863) C R1_DM           LINE/R1         (3500)   1856   1377 1156 *
 7479   21.8  6.7  4.6  X:23447832-  2832999 2836678 (1443174) + FW2_DM          LINE/I-Jockey        2   2817  (315) 1157  
 3981   17.6  2.1  2.5  X:23447832-  2836675 2837579 (1442273) + FW2_DM          LINE/I-Jockey     3061   3961    (0) 1158 *
11447    0.7  2.0  0.3  X:23447832-  2837594 2838958 (1440894) C R1_DM           LINE/R1         (3968)   1388      1 1159  
19712    1.6  1.8  0.1  X:23447832-  2838992 2841337 (1438515) C R1_DM           LINE/R1            (0)   5356   2973 1160  
 7892   20.8  1.9  5.0  X:23447832-  2841393 2844232 (1435620) + FW2_DM          LINE/I-Jockey        2   2343  (789) 1161  
 3380    1.2  0.1  1.8  X:23447832-  2844234 2844673 (1435179) C STALKER4_LTR    LTR/Gypsy          (4)    398      1 1162  
  860    0.0  0.0  1.8  X:23447832-  2844674 2844789 (1435063) C STALKER4_I      LTR/Gypsy          (0)   6530   6417 1162  
 2154    1.1  0.3  3.9  X:23447832-  2844790 2845082 (1434770) C BATUMI_I        LTR/Pao          (679)   7284   7002 1163  
 5661    0.3  0.0  0.5  X:23447832-  2845083 2845746 (1434106) C BATUMI_I        LTR/Pao            (0)   7963   7303 1164  
 3459    1.8  1.6  1.1  X:23447832-  2845759 2846204 (1433648) + BATUMI_I        LTR/Pao           6413   6860 (1103) 1165  
16398    7.3  1.2  0.4  X:23447832-  2846210 2848834 (1431018) C BATUMI_I        LTR/Pao         (1710)   6253   3761 1164  
 3140    8.3  8.7  3.3  X:23447832-  2848834 2849765 (1430087) C BATUMI_I        LTR/Pao         (6221)   1742    760 1164 *
 3621    9.0  6.3  6.9  X:23447832-  2849816 2850590 (1429262) C BATUMI_I        LTR/Pao         (7192)    771      1 1164  
 2109    1.8  0.3  3.2  X:23447832-  2850591 2850877 (1428975) C BATUMI_I        LTR/Pao          (679)   7284   7006 1166  
 8440    1.1  0.1  0.5  X:23447832-  2850883 2851932 (1427920) C STALKER4_I      LTR/Gypsy        (109)   6421   5376 1162  
36925    0.8  1.3  0.6  X:23447832-  2851941 2856601 (1423251) C STALKER4_I      LTR/Gypsy       (1491)   5039    284 1162  
   12    4.9  0.0  4.5  X:23447832-  2856626 2856648 (1423204) + (ATTT)n         Simple_repeat        1     22    (0) 1167  
 3470    0.4  0.1  1.5  X:23447832-  2856738 2857176 (1422676) C STALKER4_LTR    LTR/Gypsy          (3)    399      1 1168  
 2382   14.2  6.4  1.5  X:23447832-  2857177 2858058 (1421794) + FW2_DM          LINE/I-Jockey     2537   3462  (499) 1169 *
 8085    2.4  4.2  0.6  X:23447832-  2858058 2859082 (1420770) C R1_DM           LINE/R1         (4294)   1062      1 1170  
16501    1.2  2.6  0.0  X:23447832-  2859126 2861269 (1418583) C R1_DM           LINE/R1           (32)   5324   3126 1171  
 4895    0.2  0.0  0.0  X:23447832-  2861270 2861827 (1418025) C ACCORD_LTR      LTR/Gypsy          (0)    558      1 1172  
45746    1.2  0.1  0.0  X:23447832-  2861828 2868059 (1411793) C ACCORD_I        LTR/Gypsy          (0)   6288      1 1172  
 4923    0.0  0.0  0.0  X:23447832-  2868060 2868617 (1411235) C ACCORD_LTR      LTR/Gypsy          (0)    558      1 1172  
21188    1.3  0.3  0.0  X:23447832-  2868618 2871102 (1408750) C R1_DM           LINE/R1         (2227)   3129    638 1171  
 1426    0.0  0.6  0.0  X:23447832-  2871101 2871267 (1408585) C R1_DM           LINE/R1         (5188)    168      1 1171 *
 1022    0.0  0.0  0.0  X:23447832-  2871301 2871414 (1408438) C R1_DM           LINE/R1            (0)   5356   5243 1173 *
42947    1.1  0.8  0.3  X:23447832-  2871412 2876456 (1403396) C R1_DM           LINE/R1          (290)   5066      1 1173  
24836    1.0  1.4  0.1  X:23447832-  2876490 2881777 (1398075) C R1_DM           LINE/R1            (0)   5356      1 1174  
  955    3.5  0.0  0.0  X:23447832-  2881811 2881924 (1397928) C R1_DM           LINE/R1            (0)   5356   5243 1175 *
 5090    0.8  1.2  0.0  X:23447832-  2881922 2882516 (1397336) C R1_DM           LINE/R1          (290)   5066   4465 1175 *
16875    1.1  2.5  0.0  X:23447832-  2882516 2885372 (1394480) C R1_DM           LINE/R1         (1028)   4328   1401 1175  
11596    1.4  2.7  0.3  X:23447832-  2885363 2886787 (1393065) C R1_DM           LINE/R1         (3897)   1459      1 1175 *
  983    1.8  0.0  0.0  X:23447832-  2886821 2886934 (1392918) C R1_DM           LINE/R1            (0)   5356   5243 1176 *
 6028    0.8  6.4  0.0  X:23447832-  2886932 2887992 (1391860) C R1_DM           LINE/R1          (290)   5066   3938 1176  
 2873    0.9  0.0  0.0  X:23447832-  2887994 2888327 (1391525) C R1_DM           LINE/R1         (2159)   3197   2864 1176  
  243    3.2  0.0  0.0  X:23447832-  2888328 2888358 (1391494) + CIRCE           LTR/Gypsy         4950   4980 (1376) 1177  
 7664    2.7  1.7  3.1  X:23447832-  2888711 2890154 (1389698) + CIRCE           LTR/Gypsy         4981   6356    (0) 1177  
 7468    2.0  3.8  2.8  X:23447832-  2890155 2891115 (1388737) + CIRCE           LTR/Gypsy            1    970 (5386) 1178  
26139    3.4  0.4  3.4  X:23447832-  2891258 2895473 (1384379) + CIRCE           LTR/Gypsy          973   4980 (1376) 1178  
 1824    2.2  1.3  0.4  X:23447832-  2895656 2895882 (1383970) C R1_DM           LINE/R1         (4027)   1329   1101 1179 *
 3567    1.9  0.5  0.7  X:23447832-  2895881 2896313 (1383539) C R1_DM           LINE/R1         (4924)    432      1 1179  
 6982    0.5  0.1  0.0  X:23447832-  2896347 2897143 (1382709) C R1_DM           LINE/R1            (0)   5356   4559 1180 *
23175    0.9  0.5  0.2  X:23447832-  2897142 2899843 (1380009) C R1_DM           LINE/R1         (1270)   4086   1377 1180  
 7491   21.8  6.5  4.8  X:23447832-  2899853 2903558 (1376294) + FW2_DM          LINE/I-Jockey        2   2817  (315) 1181  
 3926   17.3  0.9  5.7  X:23447832-  2903555 2904497 (1375355) + FW2_DM          LINE/I-Jockey     3061   3961    (0) 1182 *
11435    1.4  1.6  0.2  X:23447832-  2904507 2905877 (1373975) C R1_DM           LINE/R1         (3966)   1390      1 1183  
44824    0.9  1.5  0.1  X:23447832-  2905911 2911173 (1368679) C R1_DM           LINE/R1            (0)   5356     23 1184  
27872    1.3  2.0  0.1  X:23447832-  2911195 2916298 (1363554) C R1_DM           LINE/R1            (0)   5356     23 1184  
40508    1.4  1.9  0.5  X:23447832-  2916320 2921578 (1358274) C R1_DM           LINE/R1            (0)   5356     23 1184  
32478    1.3  0.1  0.1  X:23447832-  2921600 2925383 (1354469) C R1_DM           LINE/R1            (0)   5356   1570 1185  
  277    6.5  0.0  4.3  X:23447832-  2925396 2925443 (1354409) + STALKER4_I      LTR/Gypsy            1     46 (7350) 1186  
36949    1.2  1.3  0.6  X:23447832-  2925618 2930313 (1349539) + STALKER4_I      LTR/Gypsy          246   5039 (1491) 1186  
 4133    0.6  0.0  0.0  X:23447832-  2930322 2930799 (1349053) + STALKER4_I      LTR/Gypsy         5376   5853  (677) 1186  
 2198    8.4  0.0  0.3  X:23447832-  2930800 2931121 (1348731) + MAX_LTR         LTR/Pao              1    321    (0) 1187  
19250    5.7  3.3  2.8  X:23447832-  2931122 2934930 (1344922) + MAX_I           LTR/Pao              1   3560 (4354) 1187  
12334    2.0  0.0  0.1  X:23447832-  2934943 2936403 (1343449) + MAX_I           LTR/Pao           6455   7914    (0) 1187  
 2198    8.4  0.0  0.3  X:23447832-  2936404 2936725 (1343127) + MAX_LTR         LTR/Pao              1    321    (0) 1187  
 4778    0.8  6.0  0.3  X:23447832-  2936726 2937370 (1342482) + STALKER4_I      LTR/Gypsy         5849   6530    (0) 1188  
 1473    0.6  0.0  0.0  X:23447832-  2937371 2937545 (1342307) + STALKER4_LTR    LTR/Gypsy            1    175  (227) 1188  
 1868    9.0  0.0  0.0  X:23447832-  2937546 2937811 (1342041) + DMLTR5          LTR/Gypsy            1    266    (0) 1189 *
 6437    2.0  0.0  0.1  X:23447832-  2937811 2938607 (1341245) + HMSBEAGLE_I     LTR/Gypsy            1    796 (5733) 1189  
  128    2.4  6.4  0.6  X:23447832-  2938608 2938779 (1341073) + (TAT)n          Simple_repeat        1    182    (0) 1190  
48455    0.8  0.0  0.0  X:23447832-  2938780 2944341 (1335511) + HMSBEAGLE_I     LTR/Gypsy          969   6529    (0) 1189  
 1868    9.0  0.0  0.0  X:23447832-  2944342 2944607 (1335245) + DMLTR5          LTR/Gypsy            1    266    (0) 1189  
 1848    4.3  0.0  0.4  X:23447832-  2944608 2944839 (1335013) + STALKER4_LTR    LTR/Gypsy          172    402    (0) 1188  
12865    0.8  2.5  0.3  X:23447832-  2944867 2945722 (1334130) C R1_DM           LINE/R1         (3787)   1569    682 1191  
   47    4.0  0.0  0.0  X:23447832-  2945723 2945774 (1334078) + (GGCAGCGGT)n    Simple_repeat        1     52    (0) 1192  
12865    0.8  2.5  0.3  X:23447832-  2945775 2946453 (1333399) C R1_DM           LINE/R1         (4675)    681      2 1191  
  927    4.4  0.0  0.0  X:23447832-  2946487 2946600 (1333252) C R1_DM           LINE/R1            (0)   5356   5243 1193 *
11645    0.8  1.7  0.1  X:23447832-  2946598 2947961 (1331891) C R1_DM           LINE/R1          (290)   5066   3681 1193  
 2757    0.9  0.0  0.0  X:23447832-  2947977 2948303 (1331549) C R1_DM           LINE/R1         (4392)    964    638 1193  
 1426    0.0  0.6  0.0  X:23447832-  2948302 2948468 (1331384) C R1_DM           LINE/R1         (5188)    168      1 1193 *
40031    1.0  1.4  0.0  X:23447832-  2948502 2953159 (1326693) C R1_DM           LINE/R1            (0)   5356    638 1194  
 1413    0.0  0.6  0.0  X:23447832-  2953158 2953324 (1326528) C R1_DM           LINE/R1         (5188)    168      1 1193 *
  953    3.5  0.0  0.0  X:23447832-  2953358 2953471 (1326381) C R1_DM           LINE/R1            (0)   5356   5243 1195 *
 6401    1.0  3.9  0.9  X:23447832-  2953469 2954813 (1325039) C R1_DM           LINE/R1          (290)   5066   3681 1195  
 2805    0.6  0.0  0.0  X:23447832-  2954829 2955155 (1324697) C R1_DM           LINE/R1         (4392)    964    638 1195  
 1413    0.0  0.6  0.0  X:23447832-  2955154 2955320 (1324532) C R1_DM           LINE/R1         (5188)    168      1 1195 *
  953    3.5  0.0  0.0  X:23447832-  2955354 2955467 (1324385) C R1_DM           LINE/R1            (0)   5356   5243 1196 *
 6474    0.9  3.9  0.9  X:23447832-  2955465 2956810 (1323042) C R1_DM           LINE/R1          (290)   5066   3681 1196  
 2805    0.6  0.0  0.0  X:23447832-  2956826 2957152 (1322700) C R1_DM           LINE/R1         (4392)    964    638 1196  
 1413    0.0  0.6  0.0  X:23447832-  2957151 2957317 (1322535) C R1_DM           LINE/R1         (5188)    168      1 1196 *
  953    3.5  0.0  0.0  X:23447832-  2957351 2957464 (1322388) C R1_DM           LINE/R1            (0)   5356   5243 1197 *
 6425    0.9  3.9  0.9  X:23447832-  2957462 2958806 (1321046) C R1_DM           LINE/R1          (290)   5066   3681 1197  
 2805    0.6  0.0  0.0  X:23447832-  2958822 2959148 (1320704) C R1_DM           LINE/R1         (4392)    964    638 1197  
 1413    0.0  0.6  0.0  X:23447832-  2959147 2959313 (1320539) C R1_DM           LINE/R1         (5188)    168      1 1197 *
  953    3.5  0.0  0.0  X:23447832-  2959347 2959460 (1320392) C R1_DM           LINE/R1            (0)   5356   5243 1198 *
 6425    1.0  3.9  0.9  X:23447832-  2959458 2960802 (1319050) C R1_DM           LINE/R1          (290)   5066   3681 1198  
 2805    0.6  0.0  0.0  X:23447832-  2960818 2961144 (1318708) C R1_DM           LINE/R1         (4392)    964    638 1198  
 1413    0.0  0.6  0.0  X:23447832-  2961143 2961309 (1318543) C R1_DM           LINE/R1         (5188)    168      1 1198 *
  995    1.8  0.0  0.0  X:23447832-  2961343 2961456 (1318396) C R1_DM           LINE/R1            (0)   5356   5243 1199 *
35890    1.0  2.5  0.3  X:23447832-  2961454 2966409 (1313443) C R1_DM           LINE/R1          (290)   5066      1 1199  
 4499    1.5  0.2  0.0  X:23447832-  2966443 2966965 (1312887) C R1_DM           LINE/R1            (0)   5356   4833 1200 *
31127    1.2  0.7  0.1  X:23447832-  2966964 2970600 (1309252) C R1_DM           LINE/R1         (1697)   3659      1 1200  
25547    1.8  1.8  0.1  X:23447832-  2970634 2973670 (1306182) C R1_DM           LINE/R1            (0)   5356   2271 1201  
  438    0.0  0.0  0.0  X:23447832-  2973664 2973713 (1306139) + CIRCE           LTR/Gypsy         4931   4980 (1376) 1202 *
 7866    3.0  0.8  2.8  X:23447832-  2974066 2975518 (1304334) + CIRCE           LTR/Gypsy         4981   6356    (0) 1202  
 7355    2.2  3.2  5.2  X:23447832-  2975519 2976506 (1303346) + CIRCE           LTR/Gypsy            1    970 (5386) 1203  
25949    3.5  0.4  3.5  X:23447832-  2976649 2980870 (1298982) + CIRCE           LTR/Gypsy          973   4980 (1376) 1203  
 5565    1.9  2.6  0.1  X:23447832-  2981027 2981707 (1298145) C R1_DM           LINE/R1         (4037)   1319    622 1204  
 4089    0.8  0.4  7.1  X:23447832-  2981721 2982262 (1297590) C R1_DM           LINE/R1         (4848)    508      1 1204  
32955    1.8  1.3  0.1  X:23447832-  2982296 2986206 (1293646) C R1_DM           LINE/R1            (0)   5356   1401 1205  
12125    1.7  1.0  0.2  X:23447832-  2986197 2987644 (1292208) C R1_DM           LINE/R1         (3897)   1459      1 1205 *
24449    1.6  1.6  0.0  X:23447832-  2987678 2990569 (1289283) C R1_DM           LINE/R1            (0)   5356   2421 1206  
 1723    3.3  0.0  1.9  X:23447832-  2990570 2990787 (1289065) C ACCORD2_LTR     LTR/Gypsy          (1)    214      1 1207  
  669    5.9  0.0  0.0  X:23447832-  2990788 2990870 (1288982) C ACCORD2_I       LTR/Gypsy          (8)   7204   7122 1207 *
 2236    6.2 19.0  1.1  X:23447832-  2990864 2991444 (1288408) C ACCORD2_I       LTR/Gypsy       (5438)   1774   1081 1207  
 3780    1.3  0.2  7.8  X:23447832-  2991445 2991956 (1287896) + MICROPIA_LTR    LTR/Gypsy            1    476    (0) 1208  
 9903    4.1  0.0  0.3  X:23447832-  2991957 2993224 (1286628) + MICROPIA_I      LTR/Gypsy            1   1264 (3212) 1208  
  677    1.1  0.0  0.0  X:23447832-  2993218 2993307 (1286545) + BS              LINE/I-Jockey     5037   5126    (0) 1209 *
17816    6.4  1.9  1.3  X:23447832-  2993304 2996512 (1283340) + MICROPIA_I      LTR/Gypsy         1249   4476    (0) 1208  
  884    1.9  0.0  0.0  X:23447832-  2996513 2996617 (1283235) + MICROPIA_LTR    LTR/Gypsy            1    105  (371) 1208 *
 1365    2.4  0.0  2.4  X:23447832-  2996614 2996784 (1283068) C ACCORD2_LTR     LTR/Gypsy         (48)    167      1 1210  
13271    1.7  1.1  0.8  X:23447832-  2996785 2999002 (1280850) C R1_DM           LINE/R1         (2931)   2425      1 1206  
33426    1.5  1.2  0.0  X:23447832-  2999036 3002968 (1276884) C R1_DM           LINE/R1            (0)   5356   1377 1211  
 7627   21.2  5.0  5.5  X:23447832-  3002978 3006046 (1273806) + FW2_DM          LINE/I-Jockey        2   2175  (957) 1212  
38141    0.5  0.0  0.3  X:23447832-  3006077 3010779 (1269073) + DOC             LINE/I-Jockey       32   4722    (3) 1213  
 6620   17.2  0.9  2.9  X:23447832-  3010779 3012404 (1267448) + FW2_DM          LINE/I-Jockey     2367   3961    (0) 1212 *
10575    1.0  3.5  0.2  X:23447832-  3012417 3013092 (1266760) C R1_DM           LINE/R1         (3966)   1390    682 1214  
   57    3.4  0.0  0.0  X:23447832-  3013093 3013153 (1266699) + (GGCAGCGGT)n    Simple_repeat        1     61    (0) 1215  
10575    1.0  3.5  0.2  X:23447832-  3013154 3013822 (1266030) C R1_DM           LINE/R1         (4675)    681      2 1214  
 6401    1.6  0.2  0.2  X:23447832-  3013856 3014653 (1265199) C R1_DM           LINE/R1            (0)   5356   4559 1216 *
18504    1.4  4.5  0.2  X:23447832-  3014652 3017226 (1262626) C R1_DM           LINE/R1         (1270)   4086   1401 1216  
11198    1.5  2.6  0.2  X:23447832-  3017217 3017960 (1261892) C R1_DM           LINE/R1         (3897)   1459    682 1216 *
   52    5.2  0.0  0.0  X:23447832-  3017961 3018021 (1261831) + (GGCAGCGGT)n    Simple_repeat        1     61    (0) 1217  
11198    1.5  2.6  0.2  X:23447832-  3018022 3018701 (1261151) C R1_DM           LINE/R1         (4675)    681      2 1216  
  951    0.9  0.0  0.0  X:23447832-  3018735 3018848 (1261004) C R1_DM           LINE/R1            (0)   5356   5243 1218 *
13297    0.8  5.6  0.0  X:23447832-  3018846 3022316 (1257536) C R1_DM           LINE/R1          (290)   5066   1401 1218  
11200    1.5  2.6  0.2  X:23447832-  3022307 3023050 (1256802) C R1_DM           LINE/R1         (3897)   1459    682 1218 *
   63    1.7  0.0  0.0  X:23447832-  3023051 3023111 (1256741) + (GGCAGCGGT)n    Simple_repeat        1     61    (0) 1219  
11200    1.5  2.6  0.2  X:23447832-  3023112 3023791 (1256061) C R1_DM           LINE/R1         (4675)    681      2 1218  
  939    1.8  0.0  0.0  X:23447832-  3023825 3023938 (1255914) C R1_DM           LINE/R1            (0)   5356   5243 1220 *
 5054    1.4  0.2  0.5  X:23447832-  3023936 3024573 (1255279) C R1_DM           LINE/R1          (290)   5066   4431 1220  
 3604    1.9 12.8  0.0  X:23447832-  3024551 3025263 (1254589) C R1_DM           LINE/R1         (3151)   2205   1401 1220 *
11198    1.5  2.6  0.2  X:23447832-  3025254 3025997 (1253855) C R1_DM           LINE/R1         (3897)   1459    682 1220  
   52    5.2  0.0  0.0  X:23447832-  3025998 3026058 (1253794) + (GGCAGCGGT)n    Simple_repeat        1     61    (0) 1221  
11198    1.5  2.6  0.2  X:23447832-  3026059 3026738 (1253114) C R1_DM           LINE/R1         (4675)    681      2 1220  
  951    0.9  0.0  0.0  X:23447832-  3026772 3026885 (1252967) C R1_DM           LINE/R1            (0)   5356   5243 1222 *
13318    0.9  3.0  0.0  X:23447832-  3026883 3030344 (1249508) C R1_DM           LINE/R1          (290)   5066   1503 1222  
 2403    1.3  0.7  0.7  X:23447832-  3030342 3030650 (1249202) C R1_DM           LINE/R1         (5047)    309      1 1222 *
  544    2.9  0.0  0.0  X:23447832-  3030700 3030768 (1249084) C R1_DM           LINE/R1           (45)   5311   5243 1223 *
40362    1.2  1.1  0.1  X:23447832-  3030766 3035782 (1244070) C R1_DM           LINE/R1          (290)   5066      1 1224  
  925    2.6  0.0  0.0  X:23447832-  3035816 3035929 (1243923) C R1_DM           LINE/R1            (0)   5356   5243 1225 *
34632    1.3  1.2  0.1  X:23447832-  3035927 3040224 (1239628) C R1_DM           LINE/R1          (290)   5066    721 1225  
 1357    2.8  0.0  1.7  X:23447832-  3040235 3040416 (1239436) C R1_DM           LINE/R1         (4954)    402    224 1225  
 1115    5.6 15.1  0.5  X:23447832-  3040400 3040578 (1239274) C R1_DM           LINE/R1          (118)   5238   5034 1226 *
35366    1.5  2.1  0.1  X:23447832-  3040569 3045167 (1234685) C R1_DM           LINE/R1          (665)   4691      1 1226  
  910    3.5  0.0  0.0  X:23447832-  3045201 3045314 (1234538) C R1_DM           LINE/R1            (0)   5356   5243 1227 *
34564    1.2  1.3  0.2  X:23447832-  3045312 3049610 (1230242) C R1_DM           LINE/R1          (290)   5066    721 1227  
 1357    2.8  0.0  1.7  X:23447832-  3049609 3049790 (1230062) C R1_DM           LINE/R1         (4954)    402    224 1227 *
 1133    5.0 15.1  0.5  X:23447832-  3049774 3049952 (1229900) C R1_DM           LINE/R1          (118)   5238   5034 1223 *
31652    1.6  2.2  0.4  X:23447832-  3049943 3054475 (1225377) C R1_DM           LINE/R1          (665)   4691      1 1223  
  933    0.9  0.0  0.0  X:23447832-  3054509 3054620 (1225232) C R1_DM           LINE/R1            (0)   5356   5245 1228 *
 3850    0.6  0.4  0.0  X:23447832-  3054620 3055090 (1224762) C R1_DM           LINE/R1          (290)   5066   4594 1228  
42589    1.2  0.0  0.2  X:23447832-  3055268 3060499 (1219353) + DMRT1B          LINE/R1              1   5183    (0) 1229  
36298    1.3  1.3  0.2  X:23447832-  3060506 3065051 (1214801) C R1_DM           LINE/R1          (760)   4596      1 1230  
  925    2.6  0.0  0.0  X:23447832-  3065085 3065198 (1214654) C R1_DM           LINE/R1            (0)   5356   5243 1231 *
34640    1.3  1.2  0.1  X:23447832-  3065196 3069492 (1210360) C R1_DM           LINE/R1          (290)   5066    721 1231  
 1357    2.8  0.0  1.7  X:23447832-  3069503 3069684 (1210168) C R1_DM           LINE/R1         (4954)    402    224 1231  
 1115    5.6 15.1  0.5  X:23447832-  3069668 3069846 (1210006) C R1_DM           LINE/R1          (118)   5238   5034 1232 *
35374    1.5  2.1  0.1  X:23447832-  3069837 3074435 (1205417) C R1_DM           LINE/R1          (665)   4691      1 1232  
  910    3.5  0.0  0.0  X:23447832-  3074469 3074582 (1205270) C R1_DM           LINE/R1            (0)   5356   5243 1233 *
34524    1.3  1.3  0.2  X:23447832-  3074580 3078878 (1200974) C R1_DM           LINE/R1          (290)   5066    721 1233  
 1357    2.8  0.0  1.7  X:23447832-  3078877 3079058 (1200794) C R1_DM           LINE/R1         (4954)    402    224 1233 *
 1133    5.0 15.1  0.5  X:23447832-  3079042 3079220 (1200632) C R1_DM           LINE/R1          (118)   5238   5034 1234 *
31625    1.6  2.5  0.1  X:23447832-  3079211 3083115 (1196737) C R1_DM           LINE/R1          (665)   4691    616 1234  
   27    0.0  0.0  0.0  X:23447832-  3083116 3083141 (1196711) + (G)n            Simple_repeat        1     26    (0) 1235  
31625    1.6  1.4  0.2  X:23447832-  3083142 3083753 (1196099) C R1_DM           LINE/R1         (4741)    615      2 1234  
  933    0.9  0.0  0.0  X:23447832-  3083787 3083898 (1195954) C R1_DM           LINE/R1            (0)   5356   5245 1236 *
 3850    0.6  0.4  0.0  X:23447832-  3083898 3084368 (1195484) C R1_DM           LINE/R1          (290)   5066   4594 1236  
42567    1.2  0.0  0.2  X:23447832-  3084546 3089777 (1190075) + DMRT1B          LINE/R1              1   5183    (0) 1237  
15951    1.1  0.1  0.3  X:23447832-  3089785 3091749 (1188103) C R1_DM           LINE/R1          (760)   4596   2635 1238 *
18613    1.3  0.6  1.0  X:23447832-  3091745 3094097 (1185755) C R1_DM           LINE/R1         (3013)   2343      1 1238  
  761    2.1  0.0  0.0  X:23447832-  3094131 3094224 (1185628) C R1_DM           LINE/R1            (0)   5356   5263 1239 *
16178    1.2  2.7  0.1  X:23447832-  3094224 3096583 (1183269) C R1_DM           LINE/R1          (301)   5055   2635 1240  
12693    1.3  2.1  0.1  X:23447832-  3096579 3098169 (1181683) C R1_DM           LINE/R1         (3013)   2343    721 1240 *
 1104    4.6  0.0  2.0  X:23447832-  3098181 3098334 (1181518) C R1_DM           LINE/R1         (4982)    374    224 1240  
 1083    5.7 15.4  0.5  X:23447832-  3098322 3098496 (1181356) C R1_DM           LINE/R1          (122)   5234   5034 1239 *
19864    1.3  2.2  0.2  X:23447832-  3098487 3101124 (1178728) C R1_DM           LINE/R1          (665)   4691   2001 1239  
 6121    2.0  3.7  0.1  X:23447832-  3101137 3101942 (1177910) C R1_DM           LINE/R1         (3739)   1617    783 1239  
39309    1.3  0.3  0.1  X:23447832-  3101950 3106785 (1173067) C R1_DM           LINE/R1          (508)   4848      1 1241  
39240    1.2  2.1  0.5  X:23447832-  3106819 3112089 (1167763) C R1_DM           LINE/R1            (0)   5356      1 1242  
17971    1.1  0.1  0.0  X:23447832-  3112123 3114316 (1165536) C R1_DM           LINE/R1            (0)   5356   3161 1243  
13430    1.5  0.1  0.0  X:23447832-  3114316 3115960 (1163892) C R1_DM           LINE/R1         (2334)   3022   1377 1243 *
 5984   18.5  8.8  5.1  X:23447832-  3115970 3118252 (1161600) + FW2_DM          LINE/I-Jockey        2   1671 (2290) 1244  
 4015   17.3  3.7  2.1  X:23447832-  3118251 3120091 (1159761) + FW2_DM          LINE/I-Jockey     2077   3947   (14) 1244 *
   16    0.0  0.0  0.0  X:23447832-  3120107 3120124 (1159728) + (A)n            Simple_repeat        1     18    (0) 1245  
  275    0.0  0.0  0.0  X:23447832-  3120126 3120159 (1159693) C R1_DM           LINE/R1         (3966)   1390   1357 1246 *
 4427    2.8  1.0  0.2  X:23447832-  3120158 3120739 (1159113) C R1_DM           LINE/R1         (4148)   1208    622 1247  
 4095    1.0  0.4  0.4  X:23447832-  3120753 3121260 (1158592) C R1_DM           LINE/R1         (4848)    508      1 1247  
17933    1.2  0.1  0.1  X:23447832-  3121294 3123488 (1156364) C R1_DM           LINE/R1            (0)   5356   3161 1248  
13426    1.5  0.1  0.0  X:23447832-  3123488 3125133 (1154719) C R1_DM           LINE/R1         (2334)   3022   1376 1248 *
 5976   18.4  8.9  5.0  X:23447832-  3125118 3127399 (1152453) + FW2_DM          LINE/I-Jockey        2   1671 (2290) 1249 *
 4025   17.2  3.7  2.1  X:23447832-  3127398 3129238 (1150614) + FW2_DM          LINE/I-Jockey     2077   3947   (14) 1249 *
  275    0.0  0.0  0.0  X:23447832-  3129271 3129304 (1150548) C R1_DM           LINE/R1         (3966)   1390   1357 1246 *
 4438    2.8  1.0  0.2  X:23447832-  3129303 3129884 (1149968) C R1_DM           LINE/R1         (4148)   1208    622 1250  
 4095    1.0  0.4  0.4  X:23447832-  3129898 3130405 (1149447) C R1_DM           LINE/R1         (4848)    508      1 1250  
17933    1.2  0.1  0.1  X:23447832-  3130439 3132633 (1147219) C R1_DM           LINE/R1            (0)   5356   3161 1251  
13426    1.5  0.1  0.0  X:23447832-  3132633 3134278 (1145574) C R1_DM           LINE/R1         (2334)   3022   1376 1251 *
 7154   22.0  6.2  4.7  X:23447832-  3134263 3137971 (1141881) + FW2_DM          LINE/I-Jockey        2   2817  (315) 1252 *
 3993   17.1  1.0  2.9  X:23447832-  3137968 3138885 (1140967) + FW2_DM          LINE/I-Jockey     3061   3961    (0) 1253 *
  275    0.0  0.0  0.0  X:23447832-  3138902 3138935 (1140917) C R1_DM           LINE/R1         (3966)   1390   1357 1246 *
 3750    2.2  0.4  1.0  X:23447832-  3138934 3139430 (1140422) C R1_DM           LINE/R1         (4148)   1208    715 1254  
 2641    0.9  0.9  0.6  X:23447832-  3139409 3139746 (1140106) C R1_DM           LINE/R1         (5017)    339      1 1254 *
 1846    1.8  0.0  0.0  X:23447832-  3139780 3140005 (1139847) C R1_DM           LINE/R1            (0)   5356   5131 1255 *
 6135    1.5  3.2  0.1  X:23447832-  3140005 3140789 (1139063) C R1_DM           LINE/R1         (1045)   4311   3503 1255  
13413    1.6  0.2  0.0  X:23447832-  3140796 3142450 (1137402) C R1_DM           LINE/R1         (2387)   2969   1312 1255  
 4006   17.0  4.6  2.3  X:23447832-  3142478 3144373 (1135479) + FW2_DM          LINE/I-Jockey     2023   3961    (0) 1256  
   16    0.0  0.0  0.0  X:23447832-  3144374 3144390 (1135462) + (A)n            Simple_repeat        1     17    (0) 1257  
  275    0.0  0.0  0.0  X:23447832-  3144392 3144425 (1135427) C R1_DM           LINE/R1         (3966)   1390   1357 1246 *
 3686    2.2  1.0  1.0  X:23447832-  3144424 3144917 (1134935) C R1_DM           LINE/R1         (4148)   1208    715 1246  
 2659    1.2  0.6  0.6  X:23447832-  3144896 3145234 (1134618) C R1_DM           LINE/R1         (5017)    339      1 1246 *
 1837    1.8  0.0  0.0  X:23447832-  3145268 3145493 (1134359) C R1_DM           LINE/R1            (0)   5356   5131 1258 *
 6114    1.7  3.2  0.1  X:23447832-  3145493 3146277 (1133575) C R1_DM           LINE/R1         (1045)   4311   3503 1258  
23340    1.6  0.5  0.1  X:23447832-  3146284 3149193 (1130659) C R1_DM           LINE/R1         (2387)   2969     49 1258  
28781    1.1  0.3  0.0  X:23447832-  3149241 3152754 (1127098) C R1_DM           LINE/R1            (0)   5356   1835 1259  
 2308    2.0  0.7  0.0  X:23447832-  3152749 3153047 (1126805) C R1_DM           LINE/R1         (5055)    301      1 1259 *
33655    1.2  1.8  0.1  X:23447832-  3153081 3157264 (1122588) C R1_DM           LINE/R1            (0)   5356   1101 1260  
 4988    1.3  0.3  0.3  X:23447832-  3157264 3157880 (1121972) C R1_DM           LINE/R1         (4739)    617      1 1260 *
32851    1.6  1.1  0.1  X:23447832-  3157914 3162004 (1117848) C R1_DM           LINE/R1            (0)   5356   1224 1261  
 5702    1.8  1.7  0.3  X:23447832-  3162001 3162723 (1117129) C R1_DM           LINE/R1         (4623)    733      1 1261 *
33138    1.2  1.1  0.1  X:23447832-  3162757 3166844 (1113008) C R1_DM           LINE/R1            (0)   5356   1224 1262  
 5713    1.7  1.7  0.3  X:23447832-  3166841 3167563 (1112289) C R1_DM           LINE/R1         (4623)    733      1 1262 *
42331    1.3  1.5  0.1  X:23447832-  3167597 3172879 (1106973) C R1_DM           LINE/R1            (0)   5356      1 1263  
18286    0.9  0.1  0.1  X:23447832-  3172913 3175143 (1104709) C R1_DM           LINE/R1            (0)   5356   3126 1264  
 4605    0.4  0.0  0.0  X:23447832-  3175144 3175701 (1104151) + ACCORD_LTR      LTR/Gypsy            1    558    (0) 1265  
 5395    1.4  4.8  0.3  X:23447832-  3175702 3176405 (1103447) C R1_DM           LINE/R1         (2227)   3129   2394 1264  
 4118    1.0  0.4  0.0  X:23447832-  3176408 3176915 (1102937) C R1_DM           LINE/R1         (3291)   2065   1556 1264  
 1670    3.3  0.0  0.0  X:23447832-  3176927 3177139 (1102713) C R1_DM           LINE/R1         (3897)   1459   1247 1264  
 4203    2.2  0.2  0.6  X:23447832-  3177142 3177680 (1102172) C R1_DM           LINE/R1         (4745)    611     75 1264 *
22863    1.5  1.4  0.1  X:23447832-  3177657 3180522 (1099330) C R1_DM           LINE/R1           (62)   5294   2394 1266  
 4585    1.4  0.2  0.0  X:23447832-  3180525 3181033 (1098819) C R1_DM           LINE/R1         (3291)   2065   1556 1266  
 1900    2.4  0.0  0.0  X:23447832-  3181045 3181257 (1098595) C R1_DM           LINE/R1         (3897)   1459   1247 1266  
 5413    1.5  0.3  0.5  X:23447832-  3181260 3181871 (1097981) C R1_DM           LINE/R1         (4745)    611      1 1266  
 1045    1.8  0.0  0.0  X:23447832-  3181905 3182018 (1097834) C R1_DM           LINE/R1            (0)   5356   5243 1267 *
23296    1.4  1.7  0.1  X:23447832-  3182016 3184647 (1095205) C R1_DM           LINE/R1          (290)   5066   2394 1267  
 7370    1.6  0.2  0.0  X:23447832-  3184650 3185466 (1094386) C R1_DM           LINE/R1         (3291)   2065   1247 1267  
 5399    1.5  0.3  0.5  X:23447832-  3185469 3186080 (1093772) C R1_DM           LINE/R1         (4745)    611      1 1267  
 1045    1.8  0.0  0.0  X:23447832-  3186114 3186227 (1093625) C R1_DM           LINE/R1            (0)   5356   5243 1268 *
 2133    1.3  0.4  0.0  X:23447832-  3186225 3186460 (1093392) C R1_DM           LINE/R1          (290)   5066   4830 1268  
 2321   15.1  0.0  0.0  X:23447832-  3186461 3186832 (1093020) + Stalker3_LTR    LTR/Gypsy            1    372    (0) 1269  
  288    8.9  0.0  4.4  X:23447832-  3186839 3186885 (1092967) + TABOR_I         LTR/Gypsy            1     45 (7351) 1269  
 2748   17.7  4.9  1.2  X:23447832-  3187072 3187699 (1092153) + TABOR_I         LTR/Gypsy          236    886 (6510) 1269  
12046   26.0  2.8  2.5  X:23447832-  3188310 3192783 (1087069) + TABOR_I         LTR/Gypsy         1748   6264  (332) 1269  
   20   13.9  0.0  0.0  X:23447832-  3192910 3192941 (1086911) + (A)n            Simple_repeat        1     32    (0) 1270  
   57   21.5  5.6  2.0  X:23447832-  3192991 3193185 (1086667) + A-rich          Low_complexity       1    202    (0) 1271  
  355    0.0  0.0  0.0  X:23447832-  3193202 3193241 (1086611) + TABOR_I         LTR/Gypsy         6491   6530    (0) 1269  
 2340   14.5  0.0  0.0  X:23447832-  3193242 3193613 (1086239) + Stalker3_LTR    LTR/Gypsy            1    372    (0) 1269  
42071    1.5  1.9  0.1  X:23447832-  3193614 3198362 (1081490) C R1_DM           LINE/R1          (523)   4833      1 1272  
  567    4.4  0.0  0.0  X:23447832-  3198396 3198463 (1081389) C R1_DM           LINE/R1            (0)   5356   5289 1273 *
10602    1.9  2.4  0.2  X:23447832-  3198451 3199683 (1080169) C R1_DM           LINE/R1         (4096)   1260      1 1274  
 1005    3.5  0.0  0.0  X:23447832-  3199717 3199830 (1080022) C R1_DM           LINE/R1            (0)   5356   5243 1275 *
40597    1.4  2.4  0.0  X:23447832-  3199828 3204427 (1075425) C R1_DM           LINE/R1          (290)   5066    361 1275  
  894    1.0  1.0  0.0  X:23447832-  3204423 3204524 (1075328) C R1_DM           LINE/R1         (5253)    103      1 1275 *
 1045    1.8  0.0  0.0  X:23447832-  3204558 3204671 (1075181) C R1_DM           LINE/R1            (0)   5356   5243 1276 *
42423    2.1  3.0  0.2  X:23447832-  3204669 3209596 (1070256) C R1_DM           LINE/R1          (290)   5066      1 1276  
 1026    2.6  0.0  0.0  X:23447832-  3209630 3209743 (1070109) C R1_DM           LINE/R1            (0)   5356   5243 1277 *
 5424    1.2  0.3  0.0  X:23447832-  3209741 3210340 (1069512) C R1_DM           LINE/R1          (290)   5066   4465 1277 *
25974    1.3  1.3  0.1  X:23447832-  3210340 3213231 (1066621) C R1_DM           LINE/R1         (1028)   4328   1401 1277  
 1865    2.4  0.5  0.0  X:23447832-  3213222 3213433 (1066419) C R1_DM           LINE/R1         (3897)   1459   1247 1277 *
 5152    1.0  3.2  0.7  X:23447832-  3213436 3214031 (1065821) C R1_DM           LINE/R1         (4745)    611      1 1277  
  959    5.3  0.0  0.0  X:23447832-  3214065 3214178 (1065674) C R1_DM           LINE/R1            (0)   5356   5243 1278 *
 2106    1.7  0.4  0.0  X:23447832-  3214176 3214411 (1065441) C R1_DM           LINE/R1          (290)   5066   4830 1278  
 2372   14.2  0.0  0.0  X:23447832-  3214412 3214783 (1065069) + Stalker3_LTR    LTR/Gypsy            1    372    (0) 1279  
  273   11.1  0.0  4.4  X:23447832-  3214790 3214836 (1065016) + Stalker2_I      LTR/Gypsy            1     45 (7351) 1279  
 2740   17.9  4.9  1.1  X:23447832-  3215023 3215649 (1064203) + Stalker2_I      LTR/Gypsy          236    886 (6510) 1279  
 1104   31.1  5.8  3.4  X:23447832-  3215876 3216948 (1062904) + Stalker2_I      LTR/Gypsy         1456   2465 (4148) 1279  
 3846    0.2  0.0  0.0  X:23447832-  3216950 3217373 (1062479) + Stalker2_LTR    LTR/Gypsy            1    424    (0) 1280  
 7905    9.1  0.6  0.3  X:23447832-  3217380 3218520 (1061332) + Stalker2_I      LTR/Gypsy            1   1145 (6251) 1280  
 3883    0.9  0.4  0.0  X:23447832-  3218743 3219201 (1060651) + Stalker2_I      LTR/Gypsy         1126   1586 (5810) 1280  
40237    2.0  0.5  0.1  X:23447832-  3219401 3224630 (1055222) + Stalker2_I      LTR/Gypsy         1568   7396    (0) 1280  
 3846    0.2  0.0  0.0  X:23447832-  3224631 3225054 (1054798) + Stalker2_LTR    LTR/Gypsy            1    424    (0) 1280  
 6703   26.9  1.1  0.7  X:23447832-  3225206 3227263 (1052589) + TABOR_I         LTR/Gypsy         2344   4410 (1926) 1281  
 9086   20.6  2.0  4.2  X:23447832-  3227270 3231545 (1048307) C FW2_DM          LINE/I-Jockey      (0)   4740      2 1282  
 1013   18.3 19.2  3.0  X:23447832-  3231545 3231952 (1047900) C FW2_DM          LINE/I-Jockey   (4290)    503      6 1282 *
 5504   24.6  1.9  0.7  X:23447832-  3231954 3233493 (1046359) + TABOR_I         LTR/Gypsy         4400   5958  (378) 1281  
   18   14.9  0.0  0.0  X:23447832-  3233663 3233692 (1046160) + (A)n            Simple_repeat        1     30    (0) 1283  
   21   24.6  2.6  7.3  X:23447832-  3233739 3233853 (1045999) + (TACAA)n        Simple_repeat        1    110    (0) 1284  
  355    3.2  8.8  0.5  X:23447832-  3233861 3233941 (1045911) + STALKER4_I      LTR/Gypsy         6491   6530    (0) 1285  
 1982   14.7  6.6  0.0  X:23447832-  3233942 3234288 (1045564) + Stalker3_LTR    LTR/Gypsy            1    370    (2) 1285  
21001    1.4  2.6  0.2  X:23447832-  3234307 3236687 (1043165) C R1_DM           LINE/R1          (523)   4833   2394 1286  
 6026    1.2  0.1  0.0  X:23447832-  3236690 3237353 (1042499) C R1_DM           LINE/R1         (3291)   2065   1401 1286 *
12337    1.3  3.1  0.9  X:23447832-  3237344 3238771 (1041081) C R1_DM           LINE/R1         (3897)   1459      1 1286  
  890    4.4  0.0  0.0  X:23447832-  3238805 3238918 (1040934) C R1_DM           LINE/R1            (0)   5356   5243 1287 *
26809    1.4  2.9  0.2  X:23447832-  3238916 3242316 (1037536) C R1_DM           LINE/R1          (290)   5066   1577 1287  
 4943    1.0  0.3  0.3  X:23447832-  3242315 3242925 (1036927) C R1_DM           LINE/R1         (4745)    611      1 1287 *
16697    1.1  0.7  0.3  X:23447832-  3242959 3245033 (1034819) C R1_DM           LINE/R1            (0)   5356   3274 1288  
19776    1.3  3.9  0.3  X:23447832-  3245041 3247691 (1032161) C R1_DM           LINE/R1         (2611)   2745      1 1288  
22522    0.9  2.1  0.2  X:23447832-  3247725 3251108 (1028744) C R1_DM           LINE/R1            (0)   5356   1907 1289  
 2859    0.6  0.0  0.0  X:23447832-  3251096 3251440 (1028412) C R1_DM           LINE/R1         (3695)   1661   1317 1289 *
 3734    0.9  0.0  0.0  X:23447832-  3251439 3251890 (1027962) C R1_DM           LINE/R1         (3528)   1828   1377 1290  
 7692   22.2  4.5  3.1  X:23447832-  3251900 3256501 (1023351) + FW2_DM          LINE/I-Jockey        2   4740    (0) 1291  
 7310    1.1  3.9  0.3  X:23447832-  3256503 3256758 (1023094) C R1_DM           LINE/R1         (4384)    972    715 1292  
   41    2.4  0.0  0.0  X:23447832-  3256759 3256801 (1023051) + (GGCAGCGGT)n    Simple_repeat        1     43    (0) 1293  
 7310    1.1  3.9  0.3  X:23447832-  3256802 3257482 (1022370) C R1_DM           LINE/R1         (4642)    714      2 1292  
 6327    2.1  0.1  0.4  X:23447832-  3257516 3258315 (1021537) C R1_DM           LINE/R1            (0)   5356   4559 1294 *
23036    1.2  0.0  0.0  X:23447832-  3258314 3261124 (1018728) C R1_DM           LINE/R1         (1270)   4086   1276 1294 *
38804    0.2  0.0  0.0  X:23447832-  3261124 3265845 (1014007) C DOC             LINE/I-Jockey      (1)   4724      3 1295  
10087    1.6  0.4  0.6  X:23447832-  3265838 3267120 (1012732) C R1_DM           LINE/R1         (4075)   1281      1 1294 *
13927    0.8  3.5  0.1  X:23447832-  3267154 3270682 (1009170) C R1_DM           LINE/R1            (0)   5356   1706 1296  
12298    2.2  0.5  0.4  X:23447832-  3270684 3272250 (1007602) C R1_DM           LINE/R1         (3766)   1590     23 1296  
11443    0.9  3.4  0.1  X:23447832-  3272272 3275430 (1004422) C R1_DM           LINE/R1            (0)   5356   2095 1297 *
15016    1.5  2.5  0.4  X:23447832-  3275429 3277349 (1002503) C R1_DM           LINE/R1         (3394)   1962      1 1297  
  913    3.5  0.0  0.0  X:23447832-  3277383 3277496 (1002356) C R1_DM           LINE/R1            (0)   5356   5243 1298 *
14032    1.0  1.7  0.0  X:23447832-  3277494 3280800  (999052) C R1_DM           LINE/R1          (290)   5066   1706 1298  
12666    1.3  0.4  0.6  X:23447832-  3280802 3282394  (997458) C R1_DM           LINE/R1         (3766)   1590      1 1298  
29041    1.1  1.4  0.0  X:23447832-  3282428 3286029  (993823) C R1_DM           LINE/R1            (0)   5356   1706 1299  
12687    1.3  0.4  0.6  X:23447832-  3286031 3287623  (992229) C R1_DM           LINE/R1         (3766)   1590      1 1299  
  925    2.6  0.0  0.0  X:23447832-  3287657 3287770  (992082) C R1_DM           LINE/R1            (0)   5356   5243 1300 *
39542    1.2  2.1  0.2  X:23447832-  3287768 3292738  (987114) C R1_DM           LINE/R1          (290)   5066      1 1300  
  888    4.4  0.0  0.0  X:23447832-  3292772 3292885  (986967) C R1_DM           LINE/R1            (0)   5356   5243 1301 *
32267    1.2  3.4  0.2  X:23447832-  3292883 3297794  (982058) C R1_DM           LINE/R1          (290)   5066      1 1301  
  964    2.6  0.0  0.0  X:23447832-  3297828 3297941  (981911) C R1_DM           LINE/R1            (0)   5356   5243 1302 *
13123    0.8  3.1  0.1  X:23447832-  3297939 3299821  (980031) C R1_DM           LINE/R1          (290)   5066   3126 1302  
 4895    0.2  0.0  0.0  X:23447832-  3299822 3300379  (979473) C ACCORD_LTR      LTR/Gypsy          (0)    558      1 1303  
52909    1.1  0.2  0.1  X:23447832-  3300380 3306660  (973192) C ACCORD_I        LTR/Gypsy          (0)   6288      1 1303  
 4923    0.0  0.0  0.0  X:23447832-  3306661 3307218  (972634) C ACCORD_LTR      LTR/Gypsy          (0)    558      1 1303  
21171    1.3  0.3  0.0  X:23447832-  3307219 3309703  (970149) C R1_DM           LINE/R1         (2227)   3129    638 1302  
 1426    0.0  0.6  0.0  X:23447832-  3309702 3309868  (969984) C R1_DM           LINE/R1         (5188)    168      1 1302 *
45350    1.2  0.7  0.3  X:23447832-  3309902 3315234  (964618) C R1_DM           LINE/R1            (0)   5356      1 1304  
26220    1.1  0.8  0.1  X:23447832-  3315268 3318327  (961525) C R1_DM           LINE/R1            (0)   5356   2277 1305  
  441    0.0  0.0  0.0  X:23447832-  3318328 3318377  (961475) + CIRCE           LTR/Gypsy         4931   4980 (1376) 1306  
 7909    2.9  0.7  2.8  X:23447832-  3318730 3320184  (959668) + CIRCE           LTR/Gypsy         4981   6356    (0) 1306  
 7404    2.0  3.8  3.0  X:23447832-  3320185 3321143  (958709) + CIRCE           LTR/Gypsy            1    966 (5390) 1307  
  263    2.4 26.2  0.0  X:23447832-  3321145 3321186  (958666) C 240_Repeat_rRNA Satellite          (6)    234    182 1308  
25677    4.5  1.1  0.5  X:23447832-  3321306 3325463  (954389) + G2_DM           LINE/I-Jockey        4   4346    (0) 1309  
 6993    7.1  0.7  6.8  X:23447832-  3325620 3327381  (952471) + CIRCE           LTR/Gypsy          973   2542 (3814) 1307  
19651    1.0  0.2  0.9  X:23447832-  3327390 3329717  (950135) + CIRCE           LTR/Gypsy         2671   4980 (1376) 1307  
 5579    2.6  1.4  0.1  X:23447832-  3329875 3330563  (949289) C R1_DM           LINE/R1         (4037)   1319    622 1310  
 4093    1.2  0.4  0.4  X:23447832-  3330577 3331062  (948790) C R1_DM           LINE/R1         (4848)    508     23 1310  
 5136    1.7  0.2  0.3  X:23447832-  3331084 3331688  (948164) C R1_DM           LINE/R1            (0)   5356   4753 1311  
 8051    0.7  2.2  0.1  X:23447832-  3331690 3332651  (947201) + R1_DM           LINE/R1            409   1390 (3966) 1312  
 7942   20.8  3.2  3.6  X:23447832-  3332659 3336871  (942981) C FW2_DM          LINE/I-Jockey      (0)   4740      2 1313  
  994   20.6 18.2  2.7  X:23447832-  3336871 3337280  (942572) C FW2_DM          LINE/I-Jockey   (4290)    503      6 1313 *
 8898    1.1  1.6  0.2  X:23447832-  3337290 3338323  (941529) + R1_DM           LINE/R1           1377   2425 (2931) 1314  
 1799    1.9  0.0  1.9  X:23447832-  3338324 3338542  (941310) + ACCORD2_LTR     LTR/Gypsy            1    215    (0) 1315  
 8647    2.1  1.2  1.3  X:23447832-  3338543 3339627  (940225) + ACCORD2_I       LTR/Gypsy            1   1084 (6128) 1315  
 3878    0.6  0.6  6.4  X:23447832-  3339628 3340124  (939728) C MICROPIA_LTR    LTR/Gypsy          (0)    476      7 1316  
 1665    0.9 14.2  1.9  X:23447832-  3340110 3340150  (939702) + R1_DM           LINE/R1            643    680 (4676) 1317 *
   41    2.4  0.0  0.0  X:23447832-  3340151 3340193  (939659) + (CGCTGCCAC)n    Simple_repeat        1     43    (0) 1318  
 3444    0.9 20.4  0.8  X:23447832-  3340194 3340780  (939072) + R1_DM           LINE/R1            681   1390 (3966) 1317  
 7949   20.9  4.0  3.7  X:23447832-  3340788 3344976  (934876) C FW2_DM          LINE/I-Jockey      (0)   4740      2 1319  
  994   20.3 18.1  2.2  X:23447832-  3344976 3345383  (934469) C FW2_DM          LINE/I-Jockey   (4290)    503      6 1319 *
 8946    1.1  1.6  0.0  X:23447832-  3345393 3346424  (933428) + R1_DM           LINE/R1           1377   2425 (2931) 1320  
 1799    1.9  0.0  1.9  X:23447832-  3346425 3346643  (933209) + ACCORD2_LTR     LTR/Gypsy            1    215    (0) 1321  
 8584    1.5  2.8  1.3  X:23447832-  3346644 3347711  (932141) + ACCORD2_I       LTR/Gypsy            1   1084 (6128) 1321  
 3905    0.9  0.0  6.6  X:23447832-  3347712 3348212  (931640) C MICROPIA_LTR    LTR/Gypsy          (0)    476      7 1322  
 3455    1.2 13.9  0.9  X:23447832-  3348198 3348859  (930993) + R1_DM           LINE/R1            643   1390 (3966) 1323 *
 2784   18.0  2.4  3.0  X:23447832-  3348871 3349534  (930318) C FW2_DM          LINE/I-Jockey      (0)   3961   3302 1324  
 7122   22.4  4.3  4.6  X:23447832-  3349546 3352985  (926867) C FW2_DM          LINE/I-Jockey    (127)   3005      2 1325  
  994   20.3 18.1  2.2  X:23447832-  3352985 3353392  (926460) C FW2_DM          LINE/I-Jockey   (4290)    503      6 1325 *
 8941    1.1  1.6  0.0  X:23447832-  3353402 3354433  (925419) + R1_DM           LINE/R1           1377   2425 (2931) 1326  
 1782    2.3  0.0  1.9  X:23447832-  3354434 3354652  (925200) + ACCORD2_LTR     LTR/Gypsy            1    215    (0) 1327  
 8622    1.3  2.6  1.3  X:23447832-  3354653 3355722  (924130) + ACCORD2_I       LTR/Gypsy            1   1084 (6128) 1327  
 3973    0.6  0.0  6.5  X:23447832-  3355723 3356229  (923623) C MICROPIA_LTR    LTR/Gypsy          (0)    476      1 1328  
 5024    1.6  0.0  0.2  X:23447832-  3356230 3356839  (923013) C MICROPIA_I      LTR/Gypsy          (0)   4476   3868 1328 *
24524    6.4  0.0  1.2  X:23447832-  3356820 3360270  (919582) C MICROPIA_I      LTR/Gypsy       (1066)   3410      1 1328  
 3951    0.8  0.0  6.5  X:23447832-  3360271 3360777  (919075) C MICROPIA_LTR    LTR/Gypsy          (0)    476      1 1328  
 3000    5.7 19.9  0.7  X:23447832-  3360778 3361360  (918492) + ACCORD2_I       LTR/Gypsy         1081   1774 (5438) 1327  
 1045    1.4  1.4  0.0  X:23447832-  3361418 3361555  (918297) + ACCORD2_I       LTR/Gypsy         1635   1774 (5438) 1329  
  659    5.9  0.0  0.0  X:23447832-  3361549 3361631  (918221) + ACCORD2_I       LTR/Gypsy         7122   7204    (8) 1329 *
 1767    2.3  0.0  1.9  X:23447832-  3361632 3361849  (918003) + ACCORD2_LTR     LTR/Gypsy            1    214    (1) 1329  
10223    1.6  2.5  0.0  X:23447832-  3361850 3363075  (916777) + R1_DM           LINE/R1           2421   3677 (1679) 1326  
 8447    1.2  6.2  0.0  X:23447832-  3363078 3364330  (915522) + R1_DM           LINE/R1           4026   5356    (0) 1326  
18506    1.3  7.6  0.3  X:23447832-  3364364 3367788  (912064) + R1_DM           LINE/R1              1   3677 (1679) 1330  
 8807    1.2  4.3  0.0  X:23447832-  3367791 3369066  (910786) + R1_DM           LINE/R1           4026   5356    (0) 1330  
17595    1.5  7.3  0.1  X:23447832-  3369100 3372220  (907632) + R1_DM           LINE/R1              1   3346 (2010) 1331  
 8203    1.8  0.4  0.2  X:23447832-  3372218 3373185  (906667) + R1_DM           LINE/R1           4387   5356    (0) 1331 *
 9031    2.5  4.3  1.2  X:23447832-  3373219 3374391  (905461) + R1_DM           LINE/R1              1   1208 (4148) 1332  
  287    0.0  0.0  0.0  X:23447832-  3374390 3374423  (905429) + R1_DM           LINE/R1           1357   1390 (3966) 1332 *
   29    3.2  0.0  0.0  X:23447832-  3374424 3374455  (905397) + (T)n            Simple_repeat        1     32    (0) 1333  
 6606   16.8  1.1  2.0  X:23447832-  3374459 3375886  (903966) C FW2_DM          LINE/I-Jockey     (10)   3951   2537 1334  
 3402    0.9  0.1  1.8  X:23447832-  3375887 3376326  (903526) + STALKER4_LTR    LTR/Gypsy            1    399    (3) 1335  
49015    0.8  1.1  0.6  X:23447832-  3376463 3382620  (897232) + STALKER4_I      LTR/Gypsy          284   6530    (0) 1336  
 3402    0.9  0.1  1.8  X:23447832-  3382621 3383060  (896792) + STALKER4_LTR    LTR/Gypsy            1    399    (3) 1336  
 7753   20.8  2.0  5.2  X:23447832-  3383062 3385844  (894008) C FW2_DM          LINE/I-Jockey    (789)   2343      2 1334  
 6000   21.3  1.7  5.5  X:23447832-  3385852 3387991  (891861) + FW2_DM          LINE/I-Jockey      298   2343  (789) 1337  
 3402    0.9  0.1  1.8  X:23447832-  3387993 3388432  (891420) C STALKER4_LTR    LTR/Gypsy          (3)    399      1 1338  
49085    0.8  1.1  0.6  X:23447832-  3388433 3394590  (885262) C STALKER4_I      LTR/Gypsy          (0)   6530    284 1338  
   12    4.9  0.0  4.5  X:23447832-  3394615 3394637  (885215) + (ATTT)n         Simple_repeat        1     22    (0) 1339  
 3447    0.6  0.1  1.5  X:23447832-  3394727 3395165  (884687) C STALKER4_LTR    LTR/Gypsy          (3)    399      1 1340  
 6460   16.9  1.8  2.0  X:23447832-  3395166 3396591  (883261) + FW2_DM          LINE/I-Jockey     2537   3959    (2) 1337  
   20    0.0  0.0  0.0  X:23447832-  3396593 3396614  (883238) + (A)n            Simple_repeat        1     22    (0) 1341  
  287    0.0  0.0  0.0  X:23447832-  3396615 3396648  (883204) C R1_DM           LINE/R1         (3966)   1390   1357 1342 *
 9223    2.1  4.1  0.8  X:23447832-  3396647 3397816  (882036) C R1_DM           LINE/R1         (4148)   1208      1 1342  
 7120    1.7  9.4  0.2  X:23447832-  3397850 3399068  (880784) C R1_DM           LINE/R1            (0)   5356   4026 1343  
18437    1.3  5.0  0.5  X:23447832-  3399071 3402589  (877263) C R1_DM           LINE/R1         (1679)   3677      1 1343  
 8801    1.1  4.3  0.0  X:23447832-  3402623 3403898  (875954) C R1_DM           LINE/R1            (0)   5356   4026 1344  
 7372    1.6  4.2  0.5  X:23447832-  3403901 3404979  (874873) C R1_DM           LINE/R1         (1679)   3677   2559 1344  
35844    1.1  1.5  0.0  X:23447832-  3405197 3410301  (869551) + DMRT1B          LINE/R1              1   5183    (0) 1345  
11141    1.1  6.4  0.2  X:23447832-  3410320 3412082  (867770) C R1_DM           LINE/R1         (2784)   2572    715 1344  
   57    3.4  0.0  0.0  X:23447832-  3412083 3412143  (867709) + (GGCAGCGGT)n    Simple_repeat        1     61    (0) 1346  
 9621    0.9  3.2  0.2  X:23447832-  3412144 3412822  (867030) C R1_DM           LINE/R1         (4642)    714      2 1344  
 8806    1.3  4.4  0.0  X:23447832-  3412856 3414130  (865722) C R1_DM           LINE/R1            (0)   5356   4026 1347  
 9458    2.3  5.2  0.4  X:23447832-  3414133 3415331  (864521) C R1_DM           LINE/R1         (1679)   3677   2421 1347  
 1763    2.3  0.0  1.9  X:23447832-  3415332 3415549  (864303) C ACCORD2_LTR     LTR/Gypsy          (1)    214      1 1348  
  668    5.9  0.0  0.0  X:23447832-  3415550 3415632  (864220) C ACCORD2_I       LTR/Gypsy          (8)   7204   7122 1348 *
 1030    1.4  1.4  0.0  X:23447832-  3415626 3415763  (864089) C ACCORD2_I       LTR/Gypsy       (5438)   1774   1635 1348  
 3077    5.8 18.5  0.4  X:23447832-  3415821 3416408  (863444) C ACCORD2_I       LTR/Gypsy       (5438)   1774   1081 1349  
 3937    0.8  0.0  6.5  X:23447832-  3416409 3416915  (862937) + MICROPIA_LTR    LTR/Gypsy            1    476    (0) 1350  
18178    5.7  0.9  0.9  X:23447832-  3416916 3421387  (858465) + MICROPIA_I      LTR/Gypsy            1   4476    (0) 1350  
 3958    0.6  0.0  6.5  X:23447832-  3421388 3421894  (857958) + MICROPIA_LTR    LTR/Gypsy            1    476    (0) 1350  
 8715    1.9  1.1  1.3  X:23447832-  3421895 3422980  (856872) C ACCORD2_I       LTR/Gypsy       (6128)   1084      1 1349  
 1780    2.3  0.0  1.9  X:23447832-  3422981 3423199  (856653) C ACCORD2_LTR     LTR/Gypsy          (0)    215      1 1349  
 8982    1.2  1.6  0.0  X:23447832-  3423200 3424231  (855621) C R1_DM           LINE/R1         (2931)   2425   1377 1347  
 8166   21.5  3.7  3.5  X:23447832-  3424241 3428867  (850985) + FW2_DM          LINE/I-Jockey        2   4740    (0) 1351  
11612    1.0  1.7  0.2  X:23447832-  3428871 3430240  (849612) C R1_DM           LINE/R1         (3966)   1390      1 1352  
 6767    1.5  0.2  0.2  X:23447832-  3430274 3431071  (848781) C R1_DM           LINE/R1            (0)   5356   4559 1353 *
19489    1.5  3.8  0.3  X:23447832-  3431070 3434328  (845524) C R1_DM           LINE/R1         (1270)   4086    682 1353  
   57    3.4  0.0  0.0  X:23447832-  3434329 3434389  (845463) + (GGCAGCGGT)n    Simple_repeat        1     61    (0) 1354  
13289    1.4  5.3  0.2  X:23447832-  3434390 3435068  (844784) C R1_DM           LINE/R1         (4675)    681      2 1353  
 6877    1.0  0.2  0.0  X:23447832-  3435102 3435897  (843955) C R1_DM           LINE/R1            (0)   5356   4559 1355 *
20753    1.5  2.0  0.4  X:23447832-  3435896 3438362  (841490) C R1_DM           LINE/R1         (1270)   4086   1581 1355  
 6393    1.1  0.1  0.1  X:23447832-  3438362 3439107  (840745) C R1_DM           LINE/R1         (3973)   1383    638 1355 *
 1404    0.6  0.6  0.0  X:23447832-  3439106 3439272  (840580) C R1_DM           LINE/R1         (5188)    168      1 1355 *
  995    1.8  0.0  0.0  X:23447832-  3439306 3439419  (840433) C R1_DM           LINE/R1            (0)   5356   5243 1356 *
19249    1.4  1.3  0.4  X:23447832-  3439417 3443289  (836563) C R1_DM           LINE/R1          (290)   5066   1157 1356  
 4711    1.4  4.4  0.0  X:23447832-  3443297 3443868  (835984) C R1_DM           LINE/R1         (4759)    597      1 1356  
 4415    2.7  0.2  0.0  X:23447832-  3443902 3444424  (835428) C R1_DM           LINE/R1            (0)   5356   4833 1357 *
13586    0.8  0.6  0.0  X:23447832-  3444423 3445986  (833866) C R1_DM           LINE/R1         (1697)   3659   2087 1357  
10345    1.5  0.1  0.1  X:23447832-  3445981 3447186  (832666) C R1_DM           LINE/R1         (3513)   1843    638 1357 *
 1413    0.0  0.6  0.0  X:23447832-  3447185 3447351  (832501) C R1_DM           LINE/R1         (5188)    168      1 1357 *
 1007    0.9  0.0  0.0  X:23447832-  3447385 3447498  (832354) C R1_DM           LINE/R1            (0)   5356   5243 1358 *
 5170    1.3  5.4  0.0  X:23447832-  3447496 3448121  (831731) C R1_DM           LINE/R1          (290)   5066   4407 1358  
 3522    2.1  0.2  0.0  X:23447832-  3448137 3448554  (831298) C R1_DM           LINE/R1         (1069)   4287   3869 1358  
 1898    4.7  0.0  0.0  X:23447832-  3448551 3448784  (831068) C R1_DM           LINE/R1         (1597)   3759   3526 1358 *
 7090    1.3  2.1  0.1  X:23447832-  3448779 3449616  (830236) C R1_DM           LINE/R1         (2231)   3125   2271 1358  
  438    0.0  0.0  0.0  X:23447832-  3449610 3449659  (830193) + CIRCE           LTR/Gypsy         4931   4980 (1376) 1359 *
 7847    3.1  0.7  2.8  X:23447832-  3450012 3451466  (828386) + CIRCE           LTR/Gypsy         4981   6356    (0) 1359  
 7430    2.2  3.8  2.8  X:23447832-  3451467 3452427  (827425) + CIRCE           LTR/Gypsy            1    970 (5386) 1360  
 7949    6.1  1.4  6.2  X:23447832-  3452570 3454638  (825214) + CIRCE           LTR/Gypsy          973   2857 (3499) 1360 *
11954    0.9  0.7  0.6  X:23447832-  3454636 3456073  (823779) + CIRCE           LTR/Gypsy         3542   4980 (1376) 1360  
 1832    2.2  1.3  0.4  X:23447832-  3456256 3456482  (823370) C R1_DM           LINE/R1         (4027)   1329   1101 1361 *
 3607    1.4  0.5  0.7  X:23447832-  3456481 3456913  (822939) C R1_DM           LINE/R1         (4924)    432      1 1361  
11075    1.1  2.3  0.1  X:23447832-  3456947 3458248  (821604) C R1_DM           LINE/R1            (0)   5356   4026 1362  
17375    0.9  3.4  0.0  X:23447832-  3458251 3460476  (819376) C R1_DM           LINE/R1         (1679)   3677   1377 1362  
 7287   22.2  7.9  4.1  X:23447832-  3460486 3464123  (815729) + FW2_DM          LINE/I-Jockey        2   2817  (315) 1363  
 4130   17.8  1.0  2.6  X:23447832-  3464120 3465020  (814832) + FW2_DM          LINE/I-Jockey     3061   3947   (14) 1364 *
11032    1.4  4.2  0.2  X:23447832-  3465046 3465701  (814151) C R1_DM           LINE/R1         (3966)   1390    715 1365  
   57    3.4  0.0  0.0  X:23447832-  3465702 3465762  (814090) + (GGCAGCGGT)n    Simple_repeat        1     61    (0) 1366  
11032    1.4  4.2  0.2  X:23447832-  3465763 3466442  (813410) C R1_DM           LINE/R1         (4642)    714      2 1365  
 6732    1.1  0.3  0.3  X:23447832-  3466476 3467258  (812594) C R1_DM           LINE/R1            (0)   5356   4574 1367  
 5963    2.4  0.1  0.1  X:23447832-  3467256 3467965  (811887) C R1_DM           LINE/R1         (1121)   4235   3526 1367 *
15195    1.0  0.2  0.0  X:23447832-  3467960 3469705  (810147) C R1_DM           LINE/R1         (2231)   3125   1377 1367  
 7673   22.3  6.6  4.5  X:23447832-  3469715 3473406  (806446) + FW2_DM          LINE/I-Jockey        2   2817  (315) 1368  
 4168   17.7  1.0  2.6  X:23447832-  3473403 3474303  (805549) + FW2_DM          LINE/I-Jockey     3061   3947   (14) 1369 *
11667    1.5  0.9  0.2  X:23447832-  3474329 3475708  (804144) C R1_DM           LINE/R1         (3966)   1390      1 1370  
10845    1.4  2.3  0.2  X:23447832-  3475742 3477024  (802828) C R1_DM           LINE/R1            (0)   5356   4047 1371 *
28116    0.8  3.3  0.1  X:23447832-  3477019 3480317  (799535) C R1_DM           LINE/R1          (851)   4505   1101 1372  
 3434    2.2  0.5  0.7  X:23447832-  3480316 3480733  (799119) C R1_DM           LINE/R1         (4924)    432     16 1372 *
  861    4.5  2.7  0.0  X:23447832-  3480756 3480866  (798986) C R1_DM           LINE/R1            (0)   5356   5243 1373 *
34096    1.2  0.1  0.2  X:23447832-  3480864 3484809  (795043) C R1_DM           LINE/R1          (290)   5066   1124 1373  
 5116    1.6  1.1  0.3  X:23447832-  3484803 3485412  (794440) C R1_DM           LINE/R1         (4741)    615      1 1373 *
21225    1.0  2.8  0.0  X:23447832-  3485446 3489095  (790757) C R1_DM           LINE/R1            (0)   5356   1605 1374  
12118    1.2  3.4  0.1  X:23447832-  3489100 3492065  (787787) C R1_DM           LINE/R1         (1157)   4199   1135 1375  
 4466    7.4  9.6  0.3  X:23447832-  3492051 3492737  (787115) C R1_DM           LINE/R1         (4605)    751      1 1375 *
16304    1.2  2.3  0.0  X:23447832-  3492770 3495640  (784212) C R1_DM           LINE/R1            (0)   5356   2421 1376  
 1753    2.3  0.0  1.9  X:23447832-  3495641 3495858  (783994) C ACCORD2_LTR     LTR/Gypsy          (1)    214      1 1377  
  708    3.5  0.0  0.0  X:23447832-  3495859 3495945  (783907) C ACCORD2_I       LTR/Gypsy          (4)   7208   7122 1377 *
 1021    1.1 21.0  1.7  X:23447832-  3495939 3496124  (783728) C ACCORD2_I       LTR/Gypsy       (5438)   1774   1553 1377  
  923    3.6  1.4  1.4  X:23447832-  3496136 3496265  (783587) C ACCORD2_I       LTR/Gypsy       (5438)   1774   1643 1378  
   28    0.0  0.0  0.0  X:23447832-  3496266 3496292  (783560) + (T)n            Simple_repeat        1     27    (0) 1379  
 2398    4.9 30.6  0.6  X:23447832-  3496293 3496726  (783126) C ACCORD2_I       LTR/Gypsy       (5570)   1642   1081 1378  
 3904    1.1  0.0  6.5  X:23447832-  3496727 3497233  (782619) + MICROPIA_LTR    LTR/Gypsy            1    476    (0) 1380  
18097    5.7  0.9  0.8  X:23447832-  3497234 3501701  (778151) + MICROPIA_I      LTR/Gypsy            1   4476    (0) 1380  
 3940    0.6  0.0  6.5  X:23447832-  3501702 3502208  (777644) + MICROPIA_LTR    LTR/Gypsy            1    476    (0) 1380  
 8617    2.0  1.1  1.3  X:23447832-  3502209 3503294  (776558) C ACCORD2_I       LTR/Gypsy       (6128)   1084      1 1378  
 1782    1.9  0.0  1.9  X:23447832-  3503295 3503513  (776339) C ACCORD2_LTR     LTR/Gypsy          (0)    215      1 1378  
 9011    1.2  1.6  0.0  X:23447832-  3503514 3504545  (775307) C R1_DM           LINE/R1         (2931)   2425   1377 1376  
 1052   18.5 28.7  1.7  X:23447832-  3504555 3504933  (774919) + DOC2_DM         LINE/I-Jockey        6    480 (4313) 1381  
 1876    1.3  0.0  0.4  X:23447832-  3504953 3505181  (774671) + MICROPIA_LTR    LTR/Gypsy          249    476    (0) 1382  
 8643    1.9  1.1  1.3  X:23447832-  3505182 3506267  (773585) C ACCORD2_I       LTR/Gypsy       (6128)   1084      1 1383  
 1782    1.9  0.0  1.9  X:23447832-  3506268 3506486  (773366) C ACCORD2_LTR     LTR/Gypsy          (0)    215      1 1383  
 9011    1.2  1.6  0.0  X:23447832-  3506487 3507518  (772334) C R1_DM           LINE/R1         (2931)   2425   1377 1384  
 8235   21.7  3.6  3.5  X:23447832-  3507528 3512159  (767693) + FW2_DM          LINE/I-Jockey        2   4715   (10) 1385  
11669    1.0  1.7  0.2  X:23447832-  3512161 3513530  (766322) C R1_DM           LINE/R1         (3966)   1390      1 1386  
 6653    1.1  1.8  0.2  X:23447832-  3513564 3514349  (765503) C R1_DM           LINE/R1            (0)   5356   4559 1387 *
19606    1.6  4.2  0.4  X:23447832-  3514348 3516933  (762919) C R1_DM           LINE/R1         (1270)   4086   1401 1387  
11593    1.4  4.1  0.2  X:23447832-  3516924 3517647  (762205) C R1_DM           LINE/R1         (3897)   1459    715 1387 *
   57    3.4  0.0  0.0  X:23447832-  3517648 3517708  (762144) + (GGCAGCGGT)n    Simple_repeat        1     61    (0) 1388  
11593    1.4  4.1  0.2  X:23447832-  3517709 3518387  (761465) C R1_DM           LINE/R1         (4642)    714      2 1387  
 6932    0.8  0.2  0.0  X:23447832-  3518421 3519216  (760636) C R1_DM           LINE/R1            (0)   5356   4559 1389 *
20858    1.5  2.0  0.4  X:23447832-  3519215 3521681  (758171) C R1_DM           LINE/R1         (1270)   4086   1581 1389  
 6435    1.1  0.1  0.1  X:23447832-  3521681 3522426  (757426) C R1_DM           LINE/R1         (3973)   1383    638 1389 *
 1390    0.6  0.6  0.0  X:23447832-  3522425 3522591  (757261) C R1_DM           LINE/R1         (5188)    168      1 1389 *
  995    1.8  0.0  0.0  X:23447832-  3522625 3522738  (757114) C R1_DM           LINE/R1            (0)   5356   5243 1390 *
 5146    1.3  5.6  0.0  X:23447832-  3522736 3523360  (756492) C R1_DM           LINE/R1          (290)   5066   4407 1390  
22968    2.1  3.8  0.1  X:23447832-  3523376 3526167  (753685) C R1_DM           LINE/R1         (1069)   4287   1392 1390  
 5115    1.8  0.7  0.3  X:23447832-  3526161 3526770  (753082) C R1_DM           LINE/R1         (4744)    612      1 1390 *
 1008    0.9  0.0  0.0  X:23447832-  3526804 3526917  (752935) C R1_DM           LINE/R1            (0)   5356   5243 1391 *
19355    1.4  1.3  0.4  X:23447832-  3526915 3530787  (749065) C R1_DM           LINE/R1          (290)   5066   1157 1391  
 4704    1.6  4.4  0.0  X:23447832-  3530795 3531366  (748486) C R1_DM           LINE/R1         (4759)    597      1 1391  
 4441    2.5  0.2  0.0  X:23447832-  3531400 3531922  (747930) C R1_DM           LINE/R1            (0)   5356   4833 1392 *
13664    0.8  0.6  0.0  X:23447832-  3531921 3533484  (746368) C R1_DM           LINE/R1         (1697)   3659   2087 1392  
10406    1.5  0.1  0.1  X:23447832-  3533479 3534684  (745168) C R1_DM           LINE/R1         (3513)   1843    638 1392 *
 1393    0.0  0.6  0.0  X:23447832-  3534683 3534849  (745003) C R1_DM           LINE/R1         (5188)    168      1 1392 *
 1008    0.9  0.0  0.0  X:23447832-  3534883 3534996  (744856) C R1_DM           LINE/R1            (0)   5356   5243 1393 *
 5185    1.3  5.4  0.0  X:23447832-  3534994 3535619  (744233) C R1_DM           LINE/R1          (290)   5066   4407 1393  
 6390    2.4  0.3  0.1  X:23447832-  3535634 3536394  (743458) C R1_DM           LINE/R1         (1069)   4287   3526 1393 *
 7117    1.3  2.1  0.1  X:23447832-  3536389 3537226  (742626) C R1_DM           LINE/R1         (2231)   3125   2271 1393  
  434    0.0  0.0  0.0  X:23447832-  3537220 3537269  (742583) + CIRCE           LTR/Gypsy         4931   4980 (1376) 1394 *
10873    2.7  0.9  1.8  X:23447832-  3537622 3539009  (740843) + CIRCE           LTR/Gypsy         4981   6356    (0) 1394  
 7424    2.5  3.3  2.8  X:23447832-  3539010 3539974  (739878) + CIRCE           LTR/Gypsy            1    970 (5386) 1395  
 7889    7.1  1.5  6.0  X:23447832-  3540117 3542185  (737667) + CIRCE           LTR/Gypsy          973   2857 (3499) 1395 *
12078    0.8  0.0  0.6  X:23447832-  3542183 3543630  (736222) + CIRCE           LTR/Gypsy         3542   4980 (1376) 1395  
 1836    2.2  1.3  0.4  X:23447832-  3543813 3544039  (735813) C R1_DM           LINE/R1         (4027)   1329   1101 1396 *
 3591    1.6  0.5  0.7  X:23447832-  3544038 3544470  (735382) C R1_DM           LINE/R1         (4924)    432      1 1396  
11172    0.9  2.3  0.1  X:23447832-  3544504 3545805  (734047) C R1_DM           LINE/R1            (0)   5356   4026 1397  
17472    0.9  3.4  0.0  X:23447832-  3545808 3548033  (731819) C R1_DM           LINE/R1         (1679)   3677   1377 1397  
 7358   23.2  5.9  4.2  X:23447832-  3548043 3551679  (728173) + FW2_DM          LINE/I-Jockey        2   2817  (315) 1398  
 4168   17.7  1.0  2.6  X:23447832-  3551676 3552576  (727276) + FW2_DM          LINE/I-Jockey     3061   3947   (14) 1399 *
11072    1.5  4.2  0.2  X:23447832-  3552602 3553257  (726595) C R1_DM           LINE/R1         (3966)   1390    715 1400  
   57    3.4  0.0  0.0  X:23447832-  3553258 3553318  (726534) + (GGCAGCGGT)n    Simple_repeat        1     61    (0) 1401  
11072    1.5  4.2  0.2  X:23447832-  3553319 3553998  (725854) C R1_DM           LINE/R1         (4642)    714      2 1400  
 6772    1.0  0.3  0.3  X:23447832-  3554032 3554814  (725038) C R1_DM           LINE/R1            (0)   5356   4574 1402  
 5985    2.4  0.1  0.1  X:23447832-  3554812 3555521  (724331) C R1_DM           LINE/R1         (1121)   4235   3526 1402 *
15259    1.0  0.1  0.0  X:23447832-  3555516 3557262  (722590) C R1_DM           LINE/R1         (2231)   3125   1377 1402  
 7652   23.1  4.8  4.8  X:23447832-  3557272 3560967  (718885) + FW2_DM          LINE/I-Jockey        2   2817  (315) 1403  
 4168   17.7  1.0  2.6  X:23447832-  3560964 3561864  (717988) + FW2_DM          LINE/I-Jockey     3061   3947   (14) 1404 *
11667    1.5  0.9  0.2  X:23447832-  3561890 3563269  (716583) C R1_DM           LINE/R1         (3966)   1390      1 1405  
35468    0.9  2.7  0.1  X:23447832-  3563303 3567448  (712404) C R1_DM           LINE/R1            (0)   5356   1101 1406  
 3434    2.2  0.5  0.7  X:23447832-  3567447 3567864  (711988) C R1_DM           LINE/R1         (4924)    432     16 1406 *
  861    4.5  2.7  0.0  X:23447832-  3567887 3567997  (711855) C R1_DM           LINE/R1            (0)   5356   5243 1407 *
34155    1.2  0.1  0.2  X:23447832-  3567995 3571941  (707911) C R1_DM           LINE/R1          (290)   5066   1124 1407  
 5138    1.5  1.1  0.3  X:23447832-  3571935 3572544  (707308) C R1_DM           LINE/R1         (4741)    615      1 1407 *
21296    0.9  2.8  0.0  X:23447832-  3572578 3576228  (703624) C R1_DM           LINE/R1            (0)   5356   1605 1408  
12107    1.2  3.4  0.1  X:23447832-  3576233 3579198  (700654) C R1_DM           LINE/R1         (1157)   4199   1135 1409  
 4460    8.0  9.0  0.3  X:23447832-  3579184 3579874  (699978) C R1_DM           LINE/R1         (4605)    751      1 1409 *
17792    1.2  1.4  0.0  X:23447832-  3579907 3583831  (696021) C R1_DM           LINE/R1            (0)   5356   1377 1410  
 7217   22.4  7.9  4.0  X:23447832-  3583841 3587474  (692378) + FW2_DM          LINE/I-Jockey        2   2817  (315) 1411  
 4181   18.1  0.6  2.4  X:23447832-  3587471 3588373  (691479) + FW2_DM          LINE/I-Jockey     3061   3947   (14) 1412 *
   16    0.0  0.0  0.0  X:23447832-  3588382 3588399  (691453) + (A)n            Simple_repeat        1     18    (0) 1413  
11910    0.9  0.2  0.3  X:23447832-  3588401 3589791  (690061) C R1_DM           LINE/R1         (3966)   1390      1 1414  
 6759    2.0  0.1  0.2  X:23447832-  3589825 3590623  (689229) C R1_DM           LINE/R1            (0)   5356   4559 1415 *
 9765    0.9  6.8  0.0  X:23447832-  3590622 3593135  (686717) C R1_DM           LINE/R1         (1270)   4086   1401 1415 *
12173    1.7  0.9  0.3  X:23447832-  3593126 3594575  (685277) C R1_DM           LINE/R1         (3897)   1459      1 1415  
 6957    1.0  0.1  0.0  X:23447832-  3594609 3595405  (684447) C R1_DM           LINE/R1            (0)   5356   4559 1416  
 5356    1.1  2.5  0.1  X:23447832-  3595404 3596039  (683813) C R1_DM           LINE/R1         (1270)   4086   3436 1416 *
 9670    1.2  4.8  0.0  X:23447832-  3596034 3597476  (682376) C R1_DM           LINE/R1         (2082)   3274   1763 1416  
 8987    1.6  0.3  0.5  X:23447832-  3597491 3598561  (681291) C R1_DM           LINE/R1         (4265)   1091     23 1416  
30114    1.2  5.5  0.1  X:23447832-  3598583 3603007  (676845) C R1_DM           LINE/R1            (0)   5356    684 1417  
   39    2.5  0.0  0.0  X:23447832-  3603008 3603048  (676804) + (GGCAGTGGT)n    Simple_repeat        1     41    (0) 1418  
30114    1.1  1.2  0.1  X:23447832-  3603049 3603731  (676121) C R1_DM           LINE/R1         (4673)    683      2 1417  
 2739    2.5  0.0  0.3  X:23447832-  3603765 3604088  (675764) C R1_DM           LINE/R1            (0)   5356   5034 1419 *
37833    1.2  1.7  0.4  X:23447832-  3604079 3608707  (671145) C R1_DM           LINE/R1          (665)   4691      1 1419  
 4417    2.3  0.2  0.0  X:23447832-  3608741 3609263  (670589) C R1_DM           LINE/R1            (0)   5356   4833 1420 *
23635    1.4  1.6  0.1  X:23447832-  3609262 3612864  (666988) C R1_DM           LINE/R1         (1697)   3659      1 1421  
36850    1.3  0.7  0.1  X:23447832-  3612898 3617181  (662671) C R1_DM           LINE/R1            (0)   5356   1045 1422  
 5210    1.1  0.3  0.3  X:23447832-  3617181 3617792  (662060) C R1_DM           LINE/R1         (4744)    612      1 1422 *
 7872    0.7  3.8  0.0  X:23447832-  3617826 3618752  (661100) C R1_DM           LINE/R1            (0)   5356   4395 1423  
19444    1.4  2.0  0.4  X:23447832-  3618754 3621066  (658786) C R1_DM           LINE/R1          (736)   4620   2271 1420  
  438    0.0  0.0  0.0  X:23447832-  3621060 3621109  (658743) + CIRCE           LTR/Gypsy         4931   4980 (1376) 1424 *
10906    2.9  1.0  1.8  X:23447832-  3621462 3622848  (657004) + CIRCE           LTR/Gypsy         4981   6356    (0) 1424  
 7517    2.2  3.3  2.8  X:23447832-  3622849 3623813  (656039) + CIRCE           LTR/Gypsy            1    970 (5386) 1425  
 2499    1.9  0.0  8.3  X:23447832-  3623956 3624294  (655558) + CIRCE           LTR/Gypsy          973   1285 (5071) 1425 *
23740    1.0  0.3  1.0  X:23447832-  3624294 3627138  (652714) + CIRCE           LTR/Gypsy         2155   4980 (1376) 1425  
 5505    2.9  3.0  0.1  X:23447832-  3627321 3628008  (651844) C R1_DM           LINE/R1         (4027)   1329    622 1420  
 4231    2.0  0.4  0.4  X:23447832-  3628022 3628529  (651323) C R1_DM           LINE/R1         (4848)    508      1 1420  
 8114    1.5  0.4  0.0  X:23447832-  3628563 3629508  (650344) C R1_DM           LINE/R1            (0)   5356   4407 1426  
24999    1.4  0.3  0.0  X:23447832-  3629524 3632427  (647425) C R1_DM           LINE/R1         (1069)   4287   1377 1426  
 8340   21.3  4.7  3.3  X:23447832-  3632437 3637031  (642821) + FW2_DM          LINE/I-Jockey        2   4740    (0) 1427  
  290    0.0  0.0  0.0  X:23447832-  3637044 3637077  (642775) C R1_DM           LINE/R1         (3966)   1390   1357 1428 *
10316    0.8  0.2  1.0  X:23447832-  3637076 3638292  (641560) C R1_DM           LINE/R1         (4148)   1208      1 1428  
 8196    0.9  1.4  0.1  X:23447832-  3638326 3639280  (640572) C R1_DM           LINE/R1            (0)   5356   4390 1429  
 3385    1.4  0.1  1.5  X:23447832-  3639281 3639719  (640133) + STALKER4_LTR    LTR/Gypsy            1    399    (3) 1430  
  614    1.2  1.2  1.2  X:23447832-  3639856 3639936  (639916) + STALKER4_I      LTR/Gypsy          284    364 (7032) 1431 *
29003    1.0  1.1  0.9  X:23447832-  3639916 3643547  (636305) + STALKER4_I      LTR/Gypsy          605   4240 (2290) 1431  
14606    1.5  2.3  0.3  X:23447832-  3643540 3645379  (634473) + STALKER4_I      LTR/Gypsy         4654   6530    (0) 1431 *
 2619    0.0  0.0  0.0  X:23447832-  3645380 3645679  (634173) + STALKER4_LTR    LTR/Gypsy            1    300  (102) 1431  
 1893    4.3  1.5  4.7  X:23447832-  3645680 3645945  (633907) + BLOOD_LTR       LTR/Gypsy            1    258  (141) 1432  
 6088    2.6  7.1  0.2  X:23447832-  3646051 3647221  (632631) + BLOOD_I         LTR/Gypsy            1   1251 (5362) 1433  
43742    1.2  0.4  0.1  X:23447832-  3647259 3652545  (627307) + BLOOD_I         LTR/Gypsy         1240   6613    (0) 1433  
 1893    4.3  1.5  4.7  X:23447832-  3652546 3652811  (627041) + BLOOD_LTR       LTR/Gypsy            1    258  (141) 1433  
  859    2.1  0.0  4.9  X:23447832-  3652917 3653059  (626793) + STALKER4_LTR    LTR/Gypsy          250    399    (3) 1431  
27889    1.2  1.0  0.1  X:23447832-  3653060 3656321  (623531) C R1_DM           LINE/R1          (963)   4393   1101 1429  
 5105    1.8  0.3  1.0  X:23447832-  3656321 3656941  (622911) C R1_DM           LINE/R1         (4739)    617      1 1429 *
  966    2.6  0.0  0.0  X:23447832-  3656975 3657088  (622764) C R1_DM           LINE/R1            (0)   5356   5243 1434 *
42395    1.2  1.4  0.1  X:23447832-  3657086 3662088  (617764) C R1_DM           LINE/R1          (290)   5066      1 1434  
20413    1.2  0.4  0.0  X:23447832-  3662122 3664503  (615349) C R1_DM           LINE/R1            (0)   5356   2966 1435  
 1046    1.6  0.0  0.0  X:23447832-  3664503 3664624  (615228) C R1_DM           LINE/R1         (2958)   2398   2277 1435 *
  441    0.0  0.0  0.0  X:23447832-  3664625 3664674  (615178) + CIRCE           LTR/Gypsy         4931   4980 (1376) 1436  
 7892    3.0  0.7  2.9  X:23447832-  3665027 3666482  (613370) + CIRCE           LTR/Gypsy         4981   6356    (0) 1436  
 7470    2.4  3.3  3.0  X:23447832-  3666483 3667449  (612403) + CIRCE           LTR/Gypsy            1    970 (5386) 1437  
26097    3.4  0.4  3.3  X:23447832-  3667592 3671805  (608047) + CIRCE           LTR/Gypsy          973   4980 (1376) 1437  
10443    2.2  2.9  0.8  X:23447832-  3671988 3672600  (607252) C R1_DM           LINE/R1         (4027)   1329    715 1438  
   36    2.4  2.4  0.0  X:23447832-  3672601 3672642  (607210) + (GGCAGCGGT)n    Simple_repeat        1     43    (0) 1439  
10443    2.2  2.9  0.8  X:23447832-  3672643 3673329  (606523) C R1_DM           LINE/R1         (4642)    714      2 1438  
 8155    1.1  0.2  0.1  X:23447832-  3673363 3674311  (605541) C R1_DM           LINE/R1            (0)   5356   4407 1440  
27071    1.4  1.8  0.1  X:23447832-  3674327 3677529  (602323) C R1_DM           LINE/R1         (1069)   4287   1031 1440  
 5083    1.9  0.5  1.3  X:23447832-  3677542 3678167  (601685) C R1_DM           LINE/R1         (4735)    621      1 1440  
 8330    0.5  0.1  0.0  X:23447832-  3678201 3679149  (600703) C R1_DM           LINE/R1            (0)   5356   4407 1441  
21641    1.2  2.6  0.1  X:23447832-  3679165 3683348  (596504) C R1_DM           LINE/R1         (1069)   4287      1 1441  
 8256    0.8  0.2  0.0  X:23447832-  3683382 3684329  (595523) C R1_DM           LINE/R1            (0)   5356   4407 1442  
17753    1.0  1.5  0.0  X:23447832-  3684345 3687212  (592640) C R1_DM           LINE/R1         (1069)   4287   1377 1442  
  728   15.3 41.3  2.0  X:23447832-  3687222 3687498  (592354) + G_DM            LINE/I-Jockey        6    384 (4409) 1443  
13358   11.8  2.1  1.2  X:23447832-  3687510 3691896  (587956) + G_DM            LINE/I-Jockey        1   4346    (0) 1444  
17726   11.9  2.8  2.0  X:23447832-  3691912 3695603  (584249) + G_DM            LINE/I-Jockey        2   4018  (328) 1443  
 1562    2.9  1.0  0.0  X:23447832-  3695601 3695809  (584043) + G_DM            LINE/I-Jockey     4136   4346    (0) 1443 *
13258   11.1  4.6  1.7  X:23447832-  3695823 3699760  (580092) + G_DM            LINE/I-Jockey        2   4346    (0) 1445  
 7533   20.8  2.8  3.6  X:23447832-  3699773 3703857  (575995) + FW2_DM          LINE/I-Jockey        2   4458  (282) 1446  
  338   16.0  0.7 12.5  X:23447832-  3703916 3704058  (575794) + FW2_DM          LINE/I-Jockey     3834   3961    (0) 1446  
   16    0.0  0.0  0.0  X:23447832-  3704059 3704075  (575777) + (A)n            Simple_repeat        1     17    (0) 1447  
  287    0.0  0.0  0.0  X:23447832-  3704076 3704109  (575743) C R1_DM           LINE/R1         (3966)   1390   1357 1448 *
 4715    2.5  1.2  0.7  X:23447832-  3704108 3704699  (575153) C R1_DM           LINE/R1         (4148)   1208    614 1448  
 3455    1.0  0.5  0.5  X:23447832-  3704715 3705123  (574729) C R1_DM           LINE/R1         (4947)    409      1 1448  
  988    1.8  0.0  0.0  X:23447832-  3705157 3705270  (574582) C R1_DM           LINE/R1            (0)   5356   5243 1449 *
 5653    1.4  1.5  0.0  X:23447832-  3705268 3705934  (573918) C R1_DM           LINE/R1          (290)   5066   4390 1449  
 3450    0.7  0.1  1.5  X:23447832-  3705935 3706373  (573479) + STALKER4_LTR    LTR/Gypsy            1    399    (3) 1450  
29679    1.1  1.7  0.9  X:23447832-  3706510 3710372  (569480) + STALKER4_I      LTR/Gypsy          284   4240 (2290) 1451  
15255    0.8  1.0  0.1  X:23447832-  3710365 3712224  (567628) + STALKER4_I      LTR/Gypsy         4654   6530    (0) 1451 *
 3408    1.1  0.1  1.5  X:23447832-  3712225 3712663  (567189) + STALKER4_LTR    LTR/Gypsy            1    399    (3) 1451  
24673    1.4  2.8  0.0  X:23447832-  3712664 3715666  (564186) C R1_DM           LINE/R1          (963)   4393   1309 1449  
 9401    1.3  0.2  0.7  X:23447832-  3715666 3716784  (563068) C R1_DM           LINE/R1         (4243)   1113      1 1449 *
26713    1.0  0.2  0.0  X:23447832-  3716818 3719916  (559936) C R1_DM           LINE/R1            (0)   5356   2252 1452  
 8633    1.2  0.1  0.1  X:23447832-  3719908 3720909  (558943) C R1_DM           LINE/R1         (3254)   2102   1101 1452 *
 4645    1.8  0.2  0.4  X:23447832-  3720909 3721461  (558391) C R1_DM           LINE/R1         (4739)    617     66 1452 *
35203    1.1  0.7  0.1  X:23447832-  3721490 3725598  (554254) C R1_DM           LINE/R1            (0)   5356   1224 1453  
 5907    2.1  1.7  0.3  X:23447832-  3725595 3726317  (553535) C R1_DM           LINE/R1         (4623)    733      1 1453 *
35773    1.0  0.1  0.0  X:23447832-  3726351 3730479  (549373) C R1_DM           LINE/R1            (0)   5356   1224 1454  
 5970    1.7  1.7  0.3  X:23447832-  3730476 3731198  (548654) C R1_DM           LINE/R1         (4623)    733      1 1454 *
  969    2.6  0.0  0.0  X:23447832-  3731232 3731345  (548507) C R1_DM           LINE/R1            (0)   5356   5243 1455 *
18302    1.1  2.0  0.0  X:23447832-  3731343 3735110  (544742) C R1_DM           LINE/R1          (290)   5066   1224 1456  
 3448    1.6  2.4  0.0  X:23447832-  3735107 3735530  (544322) C R1_DM           LINE/R1         (4623)    733    300 1456 *
29718    1.1  1.9  0.0  X:23447832-  3735529 3739291  (540561) C R1_DM           LINE/R1          (122)   5234   1401 1455  
 1549    2.2  0.5  0.0  X:23447832-  3739282 3739466  (540386) C R1_DM           LINE/R1         (3897)   1459   1274 1457 *
 2095    0.8  0.0  0.0  X:23447832-  3739464 3739701  (540151) C 28s-rRNA_Dmel   rRNA            (1084)   2885   2648 1458 *
14324    0.9  0.0  0.0  X:23447832-  3739698 3741324  (538528) C R2_DM           LINE/R2            (6)   3601   1975 1459 *
19204    0.0  3.0  0.0  X:23447832-  3741321 3743894  (535958) C 28s-rRNA_Dmel   rRNA            (1318)   2651      1 1458  
 2738    0.0  0.3  0.0  X:23447832-  3743895 3744255  (535597) C ITS2-rRNA_Dmel  rRNA               (0)    385     24 1460 *
12158    0.4  0.0  0.0  X:23447832-  3744254 3745623  (534229) C 18s-rRNA_Dmel   rRNA             (625)   1370      1 1461  
 6918    0.3  0.0  0.0  X:23447832-  3745624 3746487  (533365) C ETS-rRNA_Dmel   rRNA               (0)    864      1 1462  
  263   24.8  1.8  2.7  X:23447832-  3746481 3746592  (533260) C 240_Repeat_rRNA Satellite          (0)    240    130 1463 *
 2160    1.4  0.3  3.5  X:23447832-  3746598 3746889  (532963) C BATUMI_I        LTR/Pao          (679)   7284   7002 1464  
 5661    0.3  0.0  0.5  X:23447832-  3746890 3747553  (532299) C BATUMI_I        LTR/Pao            (0)   7963   7303 1465  
23712   10.5  1.8  2.0  X:23447832-  3747589 3753994  (525858) C BATUMI_I        LTR/Pao          (668)   7246    760 1465  
 3420    9.2 12.2  3.4  X:23447832-  3754045 3754111  (525741) C BATUMI_I        LTR/Pao         (7192)    771    709 1465  
   37    6.4  6.1  0.0  X:23447832-  3754112 3754177  (525675) + (ATATGT)n       Simple_repeat        1     70    (0) 1466  
 3420    9.2 12.2  3.4  X:23447832-  3754178 3754819  (525033) C BATUMI_I        LTR/Pao         (7255)    708      2 1465  
 2171    2.7  0.3  3.4  X:23447832-  3754820 3755121  (524731) C BATUMI_I        LTR/Pao          (679)   7284   6992 1467  
 2035    1.2  0.2  0.1  X:23447832-  3755109 3755414  (524438) C 240_Repeat_rRNA Satellite         (10)   1121    744 1468 *
  878    0.9  2.8  0.0  X:23447832-  3755415 3755523  (524329) C 329_Repeat_rRNA Satellite        (178)    151     40 1469  
 2035    1.2  0.2  0.1  X:23447832-  3755524 3755893  (523959) C 240_Repeat_rRNA Satellite        (388)    743    286 1468  
  878    0.9  2.8  0.0  X:23447832-  3755894 3756002  (523850) C 329_Repeat_rRNA Satellite        (178)    151     40 1470  
 2035    1.2  0.2  0.1  X:23447832-  3756003 3756229  (523623) C 240_Repeat_rRNA Satellite         (10)    285      1 1468 *
 2739    3.8  2.1  1.9  X:23447832-  3756065 3756359  (523493) C 329_Repeat_rRNA Satellite         (13)    749    437 1471  
  238    0.0  0.0  4.8  X:23447832-  3756360 3756403  (523449) C 92_Repeat_rRNA  Satellite          (0)     92     51 1472  
 2739    3.8  2.1  1.9  X:23447832-  3756404 3756812  (523040) C 329_Repeat_rRNA Satellite         (13)    436      1 1471  
  772    0.7  1.9  2.8  X:23447832-  3756792 3756837  (523015) C 92_Repeat_rRNA  Satellite          (0)    459    377 1473 *
  249   19.6  0.0  2.0  X:23447832-  3756838 3756889  (522963) C 28s-rRNA_Dmel   rRNA            (1279)   2690   2640 1474 *
  336    4.7  0.0  0.0  X:23447832-  3756853 3756895  (522957) C 329_Repeat_rRNA Satellite        (286)     43      1 1475  
  772    0.7  1.9  2.8  X:23447832-  3756896 3756929  (522923) C 92_Repeat_rRNA  Satellite         (83)    376    316 1473  
  249   19.6  0.0  2.0  X:23447832-  3756930 3756981  (522871) C 28s-rRNA_Dmel   rRNA            (1279)   2690   2640 1476 *
  336    4.7  0.0  0.0  X:23447832-  3756945 3756987  (522865) C 329_Repeat_rRNA Satellite        (286)     43      1 1477  
  772    0.7  1.9  2.8  X:23447832-  3756988 3757021  (522831) C 92_Repeat_rRNA  Satellite        (144)    315    255 1473  
  249   19.6  0.0  2.0  X:23447832-  3757022 3757073  (522779) C 28s-rRNA_Dmel   rRNA            (1279)   2690   2640 1478 *
  336    4.7  0.0  0.0  X:23447832-  3757037 3757079  (522773) C 329_Repeat_rRNA Satellite        (286)     43      1 1479  
  772    0.7  1.9  2.8  X:23447832-  3757080 3757134  (522718) C 92_Repeat_rRNA  Satellite        (205)    254    155 1473  
  336    4.7  0.0  0.0  X:23447832-  3757135 3757177  (522675) C 329_Repeat_rRNA Satellite        (286)     43      1 1480  
  772    0.7  1.9  2.8  X:23447832-  3757178 3757254  (522598) C 92_Repeat_rRNA  Satellite          (0)    154      1 1473  
11249    0.1  0.0  0.0  X:23447832-  3757271 3758530  (521322) C 28s-rRNA_Dmel   rRNA               (0)   3969   2710 1481 *
13903    1.0  0.1  0.1  X:23447832-  3758529 3760162  (519690) C R1_DM           LINE/R1            (0)   5356   3723 1482  
33076    0.6  2.1  0.3  X:23447832-  3760195 3764802  (515050) + DOC             LINE/I-Jockey       32   4723    (2) 1483  
28395    2.1  0.0  0.1  X:23447832-  3764800 3768254  (511598) C R1_DM           LINE/R1         (1706)   3650    197 1482 *
 4809    1.6  0.0  0.2  X:23447832-  3768257 3768833  (511019) C R1_DM           LINE/R1           (96)   5260   4685 1484  
 2780    1.7  0.0  0.0  X:23447832-  3768817 3769160  (510692) C R1_DM           LINE/R1         (4301)   1055    712 1484 *
 2170    4.8  0.7  0.0  X:23447832-  3769164 3769453  (510399) C R1_DM           LINE/R1         (5064)    292      1 1484  
  414    0.0  0.0  0.0  X:23447832-  3769454 3769500  (510352) C 28s-rRNA_Dmel   rRNA            (1267)   2702   2656 1481  
   30    0.0  0.0  0.0  X:23447832-  3769504 3769531  (510321) + (T)n            Simple_repeat        1     28    (0) 1485  
13796    1.2  0.1  0.0  X:23447832-  3769532 3771140  (508712) C R2_DM           LINE/R2           (22)   3585   1975 1486 *
23073    0.1  0.0  0.0  X:23447832-  3771137 3773787  (506065) C 28s-rRNA_Dmel   rRNA            (1318)   2651      1 1481  
 2739    0.0  0.3  0.0  X:23447832-  3773788 3774148  (505704) C ITS2-rRNA_Dmel  rRNA               (0)    385     24 1487 *
11899    0.6  0.0  0.0  X:23447832-  3774147 3775516  (504336) C 18s-rRNA_Dmel   rRNA             (625)   1370      1 1488  
 6901    0.2  0.0  0.0  X:23447832-  3775517 3776380  (503472) C ETS-rRNA_Dmel   rRNA               (0)    864      1 1489  
 2019    3.3  0.6  3.2  X:23447832-  3776374 3776789  (503063) C 240_Repeat_rRNA Satellite          (0)    731    260 1490 *
  868    0.9  2.8  0.0  X:23447832-  3776790 3776898  (502954) C 329_Repeat_rRNA Satellite        (178)    151     40 1491  
 2019    3.3  0.6  3.2  X:23447832-  3776899 3777125  (502727) C 240_Repeat_rRNA Satellite          (0)    259      1 1490 *
 2698    0.7  0.0  0.0  X:23447832-  3776961 3777255  (502597) C 329_Repeat_rRNA Satellite         (13)    720    408 1492  
  240    0.0  0.0  4.8  X:23447832-  3777256 3777299  (502553) C 92_Repeat_rRNA  Satellite          (0)     92     51 1493  
 2698    0.7  0.0  0.0  X:23447832-  3777300 3777680  (502172) C 329_Repeat_rRNA Satellite         (13)    407      1 1492  
 3742    0.2  0.0  0.0  X:23447832-  3777681 3778108  (501744) + ROO_LTR         LTR/Pao              1    428    (0) 1494  
63037    0.5 17.1  0.0  X:23447832-  3778109 3778735  (501117) + ROO_I           LTR/Pao              1    725 (7531) 1494  
   45   12.9  0.0  0.0  X:23447832-  3778736 3778821  (501031) + (CAG)n          Simple_repeat        1     86    (0) 1495  
63037    1.3  0.0  0.0  X:23447832-  3778822 3786350  (493502) + ROO_I           LTR/Pao            726   8255    (1) 1494  
 3742    0.2  0.0  0.0  X:23447832-  3786351 3786778  (493074) + ROO_LTR         LTR/Pao              1    428    (0) 1494  
 2224    7.3  3.5  3.0  X:23447832-  3786772 3787140  (492712) C 329_Repeat_rRNA Satellite         (54)    370      1 1496 *
  767    0.7  1.9  3.2  X:23447832-  3787120 3787180  (492672) C 92_Repeat_rRNA  Satellite          (0)    458    366 1497 *
  332    4.7  0.0  0.0  X:23447832-  3787181 3787223  (492629) C 329_Repeat_rRNA Satellite        (286)     43      1 1498  
  767    0.7  1.9  3.2  X:23447832-  3787224 3787272  (492580) C 92_Repeat_rRNA  Satellite         (93)    365    291 1497  
  332    4.7  0.0  0.0  X:23447832-  3787273 3787315  (492537) C 329_Repeat_rRNA Satellite        (286)     43      1 1499  
  767    0.7  1.9  3.2  X:23447832-  3787316 3787364  (492488) C 92_Repeat_rRNA  Satellite        (168)    290    216 1497  
  304    7.0  0.0  0.0  X:23447832-  3787365 3787407  (492445) C 329_Repeat_rRNA Satellite        (286)     43      1 1500  
  767    0.7  1.9  3.2  X:23447832-  3787408 3787464  (492388) C 92_Repeat_rRNA  Satellite        (243)    215    129 1497  
  332    4.7  0.0  0.0  X:23447832-  3787465 3787507  (492345) C 329_Repeat_rRNA Satellite        (286)     43      1 1501  
  767    0.7  1.9  3.2  X:23447832-  3787508 3787584  (492268) C 92_Repeat_rRNA  Satellite          (0)    128      1 1497  
11036    0.2  0.0  0.0  X:23447832-  3787601 3788860  (490992) C 28s-rRNA_Dmel   rRNA               (0)   3969   2710 1502 *
16625    1.3  0.1  0.1  X:23447832-  3788859 3790838  (489014) C R1_DM           LINE/R1            (0)   5356   3376 1503  
11816    0.1  0.0  0.0  X:23447832-  3790823 3792190  (487662) C 28s-rRNA_Dmel   rRNA            (2601)   1368      1 1502 *
 2977    0.0  0.0  0.0  X:23447832-  3792191 3792575  (487277) C ITS2-rRNA_Dmel  rRNA               (0)    385      1 1504  
  245    0.0  0.0  0.0  X:23447832-  3792576 3792605  (487247) C 2s-rRNA_Dmel    rRNA               (0)     30      1 1505  
  950    0.0  0.0  0.0  X:23447832-  3792634 3792741  (487111) C 5.8s-rRNA_Dmel  rRNA               (0)    123     16 1506  
 5629    0.1  3.4  0.0  X:23447832-  3792743 3793444  (486408) C ITS1-rRNA_Dmel  rRNA               (0)    726      1 1507  
17525    0.1  0.0  0.0  X:23447832-  3793445 3795439  (484413) C 18s-rRNA_Dmel   rRNA               (0)   1995      1 1508  
 6944    0.0  0.0  0.0  X:23447832-  3795440 3796303  (483549) C ETS-rRNA_Dmel   rRNA               (0)    864      1 1509  
 1901    5.4  1.0  4.8  X:23447832-  3796297 3796807  (483045) C 240_Repeat_rRNA Satellite          (0)    491      1 1510 *
 2723    3.5  2.0  1.7  X:23447832-  3796644 3796937  (482915) C 329_Repeat_rRNA Satellite         (13)    983    676 1511  
  240    0.0  0.0  4.8  X:23447832-  3796938 3796981  (482871) C 92_Repeat_rRNA  Satellite          (0)     92     51 1512  
 2723    3.5  2.0  1.7  X:23447832-  3796982 3797623  (482229) C 329_Repeat_rRNA Satellite         (13)    675      1 1511  
  767    0.5  1.9  3.2  X:23447832-  3797603 3797663  (482189) C 92_Repeat_rRNA  Satellite          (0)    458    366 1513 *
  332    4.7  0.0  0.0  X:23447832-  3797664 3797706  (482146) C 329_Repeat_rRNA Satellite        (286)     43      1 1510  
  767    0.5  1.9  3.2  X:23447832-  3797707 3797755  (482097) C 92_Repeat_rRNA  Satellite         (93)    365    291 1513  
  332    4.7  0.0  0.0  X:23447832-  3797756 3797798  (482054) C 329_Repeat_rRNA Satellite        (286)     43      1 1514  
  767    0.5  1.9  3.2  X:23447832-  3797799 3797847  (482005) C 92_Repeat_rRNA  Satellite        (168)    290    216 1513  
  332    4.7  0.0  0.0  X:23447832-  3797848 3797890  (481962) C 329_Repeat_rRNA Satellite        (286)     43      1 1515  
  767    0.5  1.9  3.2  X:23447832-  3797891 3797947  (481905) C 92_Repeat_rRNA  Satellite        (243)    215    129 1513  
  332    4.7  0.0  0.0  X:23447832-  3797948 3797990  (481862) C 329_Repeat_rRNA Satellite        (286)     43      1 1516  
  767    0.5  1.9  3.2  X:23447832-  3797991 3798067  (481785) C 92_Repeat_rRNA  Satellite          (0)    128      1 1513  
11611    0.0  0.0  0.0  X:23447832-  3798084 3799401  (480451) C 28s-rRNA_Dmel   rRNA               (0)   3969   2652 1517  
   32    0.0  0.0  0.0  X:23447832-  3799402 3799431  (480421) + (T)n            Simple_repeat        1     30    (0) 1518  
31210    0.5  0.0  0.0  X:23447832-  3799432 3803016  (476836) C R2_DM           LINE/R2           (22)   3585      2 1519  
23110    0.1  0.0  0.0  X:23447832-  3803014 3805667  (474185) C 28s-rRNA_Dmel   rRNA            (1315)   2654      1 1517 *
 2959    0.3  0.0  0.0  X:23447832-  3805668 3806052  (473800) C ITS2-rRNA_Dmel  rRNA               (0)    385      1 1520  
  245    0.0  0.0  0.0  X:23447832-  3806053 3806082  (473770) C 2s-rRNA_Dmel    rRNA               (0)     30      1 1521  
 1080    0.0  0.0  0.0  X:23447832-  3806111 3806233  (473619) C 5.8s-rRNA_Dmel  rRNA               (0)    123      1 1522  
 5581    0.4  3.4  0.0  X:23447832-  3806234 3806935  (472917) C ITS1-rRNA_Dmel  rRNA               (0)    726      1 1523  
17565    0.1  0.0  0.0  X:23447832-  3806936 3808930  (470922) C 18s-rRNA_Dmel   rRNA               (0)   1995      1 1524  
 6944    0.0  0.0  0.0  X:23447832-  3808931 3809794  (470058) C ETS-rRNA_Dmel   rRNA               (0)    864      1 1525  
 2019    1.3  0.2  1.1  X:23447832-  3809788 3810202  (469650) C 240_Repeat_rRNA Satellite          (0)   2171   1545 1526 *
  868    0.9  2.8  0.0  X:23447832-  3810203 3810311  (469541) C 329_Repeat_rRNA Satellite        (178)    151     40 1527  
 2019    1.3  0.2  1.1  X:23447832-  3810312 3810442  (469410) C 240_Repeat_rRNA Satellite        (627)   1544   1348 1526  
  868    0.9  2.8  0.0  X:23447832-  3810443 3810551  (469301) C 329_Repeat_rRNA Satellite        (178)    151     40 1528  
 2019    1.3  0.2  1.1  X:23447832-  3810552 3810682  (469170) C 240_Repeat_rRNA Satellite        (824)   1347   1151 1526  
  868    0.9  2.8  0.0  X:23447832-  3810683 3810791  (469061) C 329_Repeat_rRNA Satellite        (178)    151     40 1529  
 2019    1.3  0.2  1.1  X:23447832-  3810792 3810922  (468930) C 240_Repeat_rRNA Satellite       (1021)   1150    954 1526  
  868    0.9  2.8  0.0  X:23447832-  3810923 3811031  (468821) C 329_Repeat_rRNA Satellite        (178)    151     40 1530  
 2019    1.3  0.2  1.1  X:23447832-  3811032 3811162  (468690) C 240_Repeat_rRNA Satellite       (1218)    953    757 1526  
  868    0.9  2.8  0.0  X:23447832-  3811163 3811271  (468581) C 329_Repeat_rRNA Satellite        (178)    151     40 1531  
 2019    1.3  0.2  1.1  X:23447832-  3811272 3811402  (468450) C 240_Repeat_rRNA Satellite       (1415)    756    560 1526  
  868    0.9  2.8  0.0  X:23447832-  3811403 3811511  (468341) C 329_Repeat_rRNA Satellite        (178)    151     40 1532  
 2019    1.3  0.2  1.1  X:23447832-  3811512 3811642  (468210) C 240_Repeat_rRNA Satellite       (1612)    559    363 1526  
  868    0.9  2.8  0.0  X:23447832-  3811643 3811751  (468101) C 329_Repeat_rRNA Satellite        (178)    151     40 1533  
 2019    1.3  0.2  1.1  X:23447832-  3811752 3811978  (467874) C 240_Repeat_rRNA Satellite          (0)    362      1 1526 *
 2698    3.8  1.9  1.7  X:23447832-  3811814 3812648  (467204) C 329_Repeat_rRNA Satellite         (13)    836      1 1534  
  767    0.5  1.9  3.2  X:23447832-  3812628 3812688  (467164) C 92_Repeat_rRNA  Satellite          (0)    458    366 1535 *
  332    4.7  0.0  0.0  X:23447832-  3812689 3812731  (467121) C 329_Repeat_rRNA Satellite        (286)     43      1 1536  
  767    0.5  1.9  3.2  X:23447832-  3812732 3812780  (467072) C 92_Repeat_rRNA  Satellite         (93)    365    291 1535  
  332    4.7  0.0  0.0  X:23447832-  3812781 3812823  (467029) C 329_Repeat_rRNA Satellite        (286)     43      1 1537  
  767    0.5  1.9  3.2  X:23447832-  3812824 3812872  (466980) C 92_Repeat_rRNA  Satellite        (168)    290    216 1535  
  332    4.7  0.0  0.0  X:23447832-  3812873 3812915  (466937) C 329_Repeat_rRNA Satellite        (286)     43      1 1538  
  767    0.5  1.9  3.2  X:23447832-  3812916 3812972  (466880) C 92_Repeat_rRNA  Satellite        (243)    215    129 1535  
  332    4.7  0.0  0.0  X:23447832-  3812973 3813015  (466837) C 329_Repeat_rRNA Satellite        (286)     43      1 1539  
  767    0.5  1.9  3.2  X:23447832-  3813016 3813092  (466760) C 92_Repeat_rRNA  Satellite          (0)    128      1 1535  
11083    0.1  0.0  0.0  X:23447832-  3813109 3814368  (465484) C 28s-rRNA_Dmel   rRNA               (0)   3969   2710 1540 *
28489    1.2  0.0  0.0  X:23447832-  3814367 3818560  (461292) C R1_DM           LINE/R1            (0)   5356   1163 1541  
  672    2.6  0.0  0.0  X:23447832-  3818563 3818638  (461214) C 28s-rRNA_Dmel   rRNA            (1246)   2723   2648 1540 *
23679    0.6  0.0  0.0  X:23447832-  3818636 3821233  (458619) C R2_DM           LINE/R2            (0)   3607   1010 1542 *
24084    0.0  0.0  0.0  X:23447832-  3821233 3823881  (455971) C 28s-rRNA_Dmel   rRNA            (1320)   2649      1 1540  
 3086    0.0  0.0  0.0  X:23447832-  3823882 3824266  (455586) C ITS2-rRNA_Dmel  rRNA               (0)    385      1 1543  
  256    0.0  0.0  0.0  X:23447832-  3824267 3824296  (455556) C 2s-rRNA_Dmel    rRNA               (0)     30      1 1544  
 1130    0.0  0.0  0.0  X:23447832-  3824325 3824447  (455405) C 5.8s-rRNA_Dmel  rRNA               (0)    123      1 1545  
 5860    0.1  3.4  0.0  X:23447832-  3824448 3825149  (454703) C ITS1-rRNA_Dmel  rRNA               (0)    726      1 1546  
18007    0.3  0.7  0.0  X:23447832-  3825150 3827131  (452721) C 18s-rRNA_Dmel   rRNA               (0)   1995      1 1547  
 6909    0.1  2.1  0.0  X:23447832-  3827132 3827977  (451875) C ETS-rRNA_Dmel   rRNA               (0)    864      1 1548  
 2101    1.9  0.4  1.4  X:23447832-  3827971 3828385  (451467) C 240_Repeat_rRNA Satellite          (0)   1691   1093 1549 *
  905    0.9  2.8  0.0  X:23447832-  3828386 3828494  (451358) C 329_Repeat_rRNA Satellite        (178)    151     40 1550  
 2101    1.9  0.4  1.4  X:23447832-  3828495 3828624  (451228) C 240_Repeat_rRNA Satellite        (599)   1092    906 1549  
  905    0.9  2.8  0.0  X:23447832-  3828625 3828733  (451119) C 329_Repeat_rRNA Satellite        (178)    151     40 1551  
 2101    1.9  0.4  1.4  X:23447832-  3828734 3828864  (450988) C 240_Repeat_rRNA Satellite        (786)    905    718 1549  
  905    0.9  2.8  0.0  X:23447832-  3828865 3828973  (450879) C 329_Repeat_rRNA Satellite        (178)    151     40 1552  
 2101    1.9  0.4  1.4  X:23447832-  3828974 3829104  (450748) C 240_Repeat_rRNA Satellite        (974)    717    530 1549  
  905    0.9  2.8  0.0  X:23447832-  3829105 3829213  (450639) C 329_Repeat_rRNA Satellite        (178)    151     40 1553  
 2101    1.9  0.4  1.4  X:23447832-  3829214 3829344  (450508) C 240_Repeat_rRNA Satellite       (1162)    529    342 1549  
  905    0.9  2.8  0.0  X:23447832-  3829345 3829453  (450399) C 329_Repeat_rRNA Satellite        (178)    151     40 1554  
 2101    1.9  0.4  1.4  X:23447832-  3829454 3829680  (450172) C 240_Repeat_rRNA Satellite          (0)    341      1 1549 *
 2831    0.3  0.3  0.0  X:23447832-  3829516 3829810  (450042) C 329_Repeat_rRNA Satellite         (13)    944    635 1555  
  249    0.0  0.0  4.8  X:23447832-  3829811 3829854  (449998) C 92_Repeat_rRNA  Satellite          (0)     92     51 1556  
 2831    0.3  0.3  0.0  X:23447832-  3829855 3830456  (449396) C 329_Repeat_rRNA Satellite         (13)    634      1 1555  
 2101    0.0  0.0  0.0  X:23447832-  3830444 3830827  (449025) C 240_Repeat_rRNA Satellite          (0)   1200    676 1557 *
  905    0.9  2.8  0.0  X:23447832-  3830828 3830936  (448916) C 329_Repeat_rRNA Satellite        (178)    151     40 1558  
 2101    0.0  0.0  0.0  X:23447832-  3830937 3831067  (448785) C 240_Repeat_rRNA Satellite        (525)    675    497 1557  
  905    0.9  2.8  0.0  X:23447832-  3831068 3831176  (448676) C 329_Repeat_rRNA Satellite        (178)    151     40 1559  
 2101    0.0  0.0  0.0  X:23447832-  3831177 3831307  (448545) C 240_Repeat_rRNA Satellite        (704)    496    318 1557  
  905    0.9  2.8  0.0  X:23447832-  3831308 3831416  (448436) C 329_Repeat_rRNA Satellite        (178)    151     40 1560  
 2101    0.0  0.0  0.0  X:23447832-  3831417 3831643  (448209) C 240_Repeat_rRNA Satellite          (0)    317      1 1557 *
 2284    1.1  1.1  0.0  X:23447832-  3831479 3831752  (448100) C 329_Repeat_rRNA Satellite         (13)    316     40 1561 *
 2775    3.4  2.0  1.8  X:23447832-  3831740 3832553  (447299) C 329_Repeat_rRNA Satellite          (0)    815      1 1561  
  797    0.5  1.9  3.2  X:23447832-  3832533 3832593  (447259) C 92_Repeat_rRNA  Satellite          (0)    458    366 1562 *
  347    4.7  0.0  0.0  X:23447832-  3832594 3832636  (447216) C 329_Repeat_rRNA Satellite        (286)     43      1 1563  
  797    0.5  1.9  3.2  X:23447832-  3832637 3832685  (447167) C 92_Repeat_rRNA  Satellite         (93)    365    291 1562  
  347    4.7  0.0  0.0  X:23447832-  3832686 3832728  (447124) C 329_Repeat_rRNA Satellite        (286)     43      1 1564  
  797    0.5  1.9  3.2  X:23447832-  3832729 3832777  (447075) C 92_Repeat_rRNA  Satellite        (168)    290    216 1562  
  347    4.7  0.0  0.0  X:23447832-  3832778 3832820  (447032) C 329_Repeat_rRNA Satellite        (286)     43      1 1565  
  797    0.5  1.9  3.2  X:23447832-  3832821 3832877  (446975) C 92_Repeat_rRNA  Satellite        (243)    215    129 1562  
  347    4.7  0.0  0.0  X:23447832-  3832878 3832920  (446932) C 329_Repeat_rRNA Satellite        (286)     43      1 1566  
  797    0.5  1.9  3.2  X:23447832-  3832921 3832997  (446855) C 92_Repeat_rRNA  Satellite          (0)    128      1 1562  
12136    0.1  0.0  0.0  X:23447832-  3833014 3834335  (445517) C 28s-rRNA_Dmel   rRNA               (0)   3969   2648 1567 *
18886    0.6  0.0  0.0  X:23447832-  3834332 3836406  (443446) C R2_DM           LINE/R2            (4)   3603   1529 1568 *
23738    0.0  0.0  0.0  X:23447832-  3836405 3839014  (440838) C 28s-rRNA_Dmel   rRNA            (1359)   2610      1 1567  
 3086    0.0  0.0  0.0  X:23447832-  3839015 3839399  (440453) C ITS2-rRNA_Dmel  rRNA               (0)    385      1 1569  
  256    0.0  0.0  0.0  X:23447832-  3839400 3839429  (440423) C 2s-rRNA_Dmel    rRNA               (0)     30      1 1570  
 1130    0.0  0.0  0.0  X:23447832-  3839458 3839580  (440272) C 5.8s-rRNA_Dmel  rRNA               (0)    123      1 1571  
 5860    0.1  3.4  0.0  X:23447832-  3839581 3840282  (439570) C ITS1-rRNA_Dmel  rRNA               (0)    726      1 1572  
18347    0.1  0.0  0.0  X:23447832-  3840283 3842277  (437575) C 18s-rRNA_Dmel   rRNA               (0)   1995      1 1573  
 7210    0.0  0.0  0.0  X:23447832-  3842278 3843141  (436711) C ETS-rRNA_Dmel   rRNA               (0)    864      1 1574  
 2101    1.3  0.2  0.8  X:23447832-  3843135 3843549  (436303) C 240_Repeat_rRNA Satellite          (0)   2892   2238 1575 *
  905    0.9  2.8  0.0  X:23447832-  3843550 3843658  (436194) C 329_Repeat_rRNA Satellite        (178)    151     40 1576  
 2101    1.3  0.2  0.8  X:23447832-  3843659 3843788  (436064) C 240_Repeat_rRNA Satellite        (655)   2237   2034 1575  
  905    0.9  2.8  0.0  X:23447832-  3843789 3843897  (435955) C 329_Repeat_rRNA Satellite        (178)    151     40 1577  
 2101    1.3  0.2  0.8  X:23447832-  3843898 3844027  (435825) C 240_Repeat_rRNA Satellite        (859)   2033   1830 1575  
  905    0.9  2.8  0.0  X:23447832-  3844028 3844136  (435716) C 329_Repeat_rRNA Satellite        (178)    151     40 1578  
 2101    1.3  0.2  0.8  X:23447832-  3844137 3844267  (435585) C 240_Repeat_rRNA Satellite       (1063)   1829   1624 1575  
  905    0.9  2.8  0.0  X:23447832-  3844268 3844376  (435476) C 329_Repeat_rRNA Satellite        (178)    151     40 1579  
 2101    1.3  0.2  0.8  X:23447832-  3844377 3844507  (435345) C 240_Repeat_rRNA Satellite       (1269)   1623   1418 1575  
  905    0.9  2.8  0.0  X:23447832-  3844508 3844616  (435236) C 329_Repeat_rRNA Satellite        (178)    151     40 1580  
 2101    1.3  0.2  0.8  X:23447832-  3844617 3844747  (435105) C 240_Repeat_rRNA Satellite       (1475)   1417   1212 1575  
  905    0.9  2.8  0.0  X:23447832-  3844748 3844856  (434996) C 329_Repeat_rRNA Satellite        (178)    151     40 1581  
 2101    1.3  0.2  0.8  X:23447832-  3844857 3844987  (434865) C 240_Repeat_rRNA Satellite       (1681)   1211   1006 1575  
  905    0.9  2.8  0.0  X:23447832-  3844988 3845096  (434756) C 329_Repeat_rRNA Satellite        (178)    151     40 1582  
 2101    1.3  0.2  0.8  X:23447832-  3845097 3845227  (434625) C 240_Repeat_rRNA Satellite       (1887)   1005    800 1575  
  905    0.9  2.8  0.0  X:23447832-  3845228 3845336  (434516) C 329_Repeat_rRNA Satellite        (178)    151     40 1583  
 2101    1.3  0.2  0.8  X:23447832-  3845337 3845467  (434385) C 240_Repeat_rRNA Satellite       (2093)    799    594 1575  
  905    0.9  2.8  0.0  X:23447832-  3845468 3845576  (434276) C 329_Repeat_rRNA Satellite        (178)    151     40 1584  
 2101    1.3  0.2  0.8  X:23447832-  3845577 3845707  (434145) C 240_Repeat_rRNA Satellite       (2299)    593    388 1575  
  905    0.9  2.8  0.0  X:23447832-  3845708 3845816  (434036) C 329_Repeat_rRNA Satellite        (178)    151     40 1585  
 2101    1.3  0.2  0.8  X:23447832-  3845817 3846043  (433809) C 240_Repeat_rRNA Satellite          (0)    387      1 1575 *
 2806    3.0  1.6  1.4  X:23447832-  3845879 3846173  (433679) C 329_Repeat_rRNA Satellite         (13)   1078    772 1586  
  249    0.0  0.0  4.8  X:23447832-  3846174 3846217  (433635) C 92_Repeat_rRNA  Satellite          (0)     92     51 1587  
 2806    3.0  1.6  1.4  X:23447832-  3846218 3846955  (432897) C 329_Repeat_rRNA Satellite         (13)    771      1 1586  
  797    0.4  3.3  2.8  X:23447832-  3846935 3846995  (432857) C 92_Repeat_rRNA  Satellite          (0)    550    453 1588 *
  347    4.7  0.0  0.0  X:23447832-  3846996 3847038  (432814) C 329_Repeat_rRNA Satellite        (286)     43      1 1589  
  797    0.4  3.3  2.8  X:23447832-  3847039 3847078  (432774) C 92_Repeat_rRNA  Satellite         (98)    452    389 1588  
  347    4.7  0.0  0.0  X:23447832-  3847079 3847121  (432731) C 329_Repeat_rRNA Satellite        (286)     43      1 1590  
  797    0.4  3.3  2.8  X:23447832-  3847122 3847170  (432682) C 92_Repeat_rRNA  Satellite        (162)    388    310 1588  
  347    4.7  0.0  0.0  X:23447832-  3847171 3847213  (432639) C 329_Repeat_rRNA Satellite        (286)     43      1 1591  
  797    0.4  3.3  2.8  X:23447832-  3847214 3847262  (432590) C 92_Repeat_rRNA  Satellite        (241)    309    231 1588  
  347    4.7  0.0  0.0  X:23447832-  3847263 3847305  (432547) C 329_Repeat_rRNA Satellite        (286)     43      1 1592  
  797    0.4  3.3  2.8  X:23447832-  3847306 3847362  (432490) C 92_Repeat_rRNA  Satellite        (320)    230    139 1588  
  347    4.7  0.0  0.0  X:23447832-  3847363 3847405  (432447) C 329_Repeat_rRNA Satellite        (286)     43      1 1593  
  797    0.4  3.3  2.8  X:23447832-  3847406 3847482  (432370) C 92_Repeat_rRNA  Satellite          (0)    138      1 1588  
11574    0.1  0.0  0.0  X:23447832-  3847499 3848758  (431094) C 28s-rRNA_Dmel   rRNA               (0)   3969   2710 1594 *
46430    2.0  0.1  0.0  X:23447832-  3848757 3854110  (425742) C R1_DM           LINE/R1            (0)   5356      1 1595  
24180    0.0  1.0  0.0  X:23447832-  3854111 3856786  (423066) C 28s-rRNA_Dmel   rRNA            (1267)   2702      1 1594  
 3086    0.0  0.0  0.0  X:23447832-  3856787 3857171  (422681) C ITS2-rRNA_Dmel  rRNA               (0)    385      1 1596  
  256    0.0  0.0  0.0  X:23447832-  3857172 3857201  (422651) C 2s-rRNA_Dmel    rRNA               (0)     30      1 1597  
 1130    0.0  0.0  0.0  X:23447832-  3857230 3857352  (422500) C 5.8s-rRNA_Dmel  rRNA               (0)    123      1 1598  
 5860    0.1  3.4  0.0  X:23447832-  3857353 3858054  (421798) C ITS1-rRNA_Dmel  rRNA               (0)    726      1 1599  
18347    0.1  0.0  0.0  X:23447832-  3858055 3860049  (419803) C 18s-rRNA_Dmel   rRNA               (0)   1995      1 1600  
 7210    0.0  0.0  0.0  X:23447832-  3860050 3860913  (418939) C ETS-rRNA_Dmel   rRNA               (0)    864      1 1601  
 2101    1.3  0.2  0.8  X:23447832-  3860907 3861321  (418531) C 240_Repeat_rRNA Satellite          (0)   2892   2238 1602 *
  905    0.9  2.8  0.0  X:23447832-  3861322 3861430  (418422) C 329_Repeat_rRNA Satellite        (178)    151     40 1603  
 2101    1.3  0.2  0.8  X:23447832-  3861431 3861560  (418292) C 240_Repeat_rRNA Satellite        (655)   2237   2034 1602  
  905    0.9  2.8  0.0  X:23447832-  3861561 3861669  (418183) C 329_Repeat_rRNA Satellite        (178)    151     40 1604  
 2101    1.3  0.2  0.8  X:23447832-  3861670 3861799  (418053) C 240_Repeat_rRNA Satellite        (859)   2033   1830 1602  
  905    0.9  2.8  0.0  X:23447832-  3861800 3861908  (417944) C 329_Repeat_rRNA Satellite        (178)    151     40 1605  
 2101    1.3  0.2  0.8  X:23447832-  3861909 3862039  (417813) C 240_Repeat_rRNA Satellite       (1063)   1829   1624 1602  
  905    0.9  2.8  0.0  X:23447832-  3862040 3862148  (417704) C 329_Repeat_rRNA Satellite        (178)    151     40 1606  
 2101    1.3  0.2  0.8  X:23447832-  3862149 3862279  (417573) C 240_Repeat_rRNA Satellite       (1269)   1623   1418 1602  
  905    0.9  2.8  0.0  X:23447832-  3862280 3862388  (417464) C 329_Repeat_rRNA Satellite        (178)    151     40 1607  
 2101    1.3  0.2  0.8  X:23447832-  3862389 3862519  (417333) C 240_Repeat_rRNA Satellite       (1475)   1417   1212 1602  
  905    0.9  2.8  0.0  X:23447832-  3862520 3862628  (417224) C 329_Repeat_rRNA Satellite        (178)    151     40 1608  
 2101    1.3  0.2  0.8  X:23447832-  3862629 3862759  (417093) C 240_Repeat_rRNA Satellite       (1681)   1211   1006 1602  
  905    0.9  2.8  0.0  X:23447832-  3862760 3862868  (416984) C 329_Repeat_rRNA Satellite        (178)    151     40 1609  
 2101    1.3  0.2  0.8  X:23447832-  3862869 3862999  (416853) C 240_Repeat_rRNA Satellite       (1887)   1005    800 1602  
  905    0.9  2.8  0.0  X:23447832-  3863000 3863108  (416744) C 329_Repeat_rRNA Satellite        (178)    151     40 1610  
 2101    1.3  0.2  0.8  X:23447832-  3863109 3863239  (416613) C 240_Repeat_rRNA Satellite       (2093)    799    594 1602  
  905    0.9  2.8  0.0  X:23447832-  3863240 3863348  (416504) C 329_Repeat_rRNA Satellite        (178)    151     40 1611  
 2101    1.3  0.2  0.8  X:23447832-  3863349 3863479  (416373) C 240_Repeat_rRNA Satellite       (2299)    593    388 1602  
  905    0.9  2.8  0.0  X:23447832-  3863480 3863588  (416264) C 329_Repeat_rRNA Satellite        (178)    151     40 1612  
 2101    1.3  0.2  0.8  X:23447832-  3863589 3863815  (416037) C 240_Repeat_rRNA Satellite          (0)    387      1 1602 *
 2831    2.9  1.6  1.4  X:23447832-  3863651 3863945  (415907) C 329_Repeat_rRNA Satellite         (13)   1078    772 1613  
  249    0.0  0.0  4.8  X:23447832-  3863946 3863989  (415863) C 92_Repeat_rRNA  Satellite          (0)     92     51 1614  
 2831    2.9  1.6  1.4  X:23447832-  3863990 3864727  (415125) C 329_Repeat_rRNA Satellite         (13)    771      1 1613  
  797    0.6  1.6  4.2  X:23447832-  3864707 3864767  (415085) C 92_Repeat_rRNA  Satellite          (0)    550    458 1615 *
  347    4.7  0.0  0.0  X:23447832-  3864768 3864810  (415042) C 329_Repeat_rRNA Satellite        (286)     43      1 1616  
  797    0.6  1.6  4.2  X:23447832-  3864811 3864859  (414993) C 92_Repeat_rRNA  Satellite         (93)    457    383 1615  
  347    4.7  0.0  0.0  X:23447832-  3864860 3864902  (414950) C 329_Repeat_rRNA Satellite        (286)     43      1 1617  
  797    0.6  1.6  4.2  X:23447832-  3864903 3864951  (414901) C 92_Repeat_rRNA  Satellite        (168)    382    308 1615  
  347    4.7  0.0  0.0  X:23447832-  3864952 3864994  (414858) C 329_Repeat_rRNA Satellite        (286)     43      1 1618  
  797    0.6  1.6  4.2  X:23447832-  3864995 3865051  (414801) C 92_Repeat_rRNA  Satellite        (243)    307    221 1615  
  347    4.7  0.0  0.0  X:23447832-  3865052 3865094  (414758) C 329_Repeat_rRNA Satellite        (286)     43      1 1619  
  797    0.6  1.6  4.2  X:23447832-  3865095 3865151  (414701) C 92_Repeat_rRNA  Satellite        (330)    220    134 1615  
  347    4.7  0.0  0.0  X:23447832-  3865152 3865194  (414658) C 329_Repeat_rRNA Satellite        (286)     43      1 1620  
  797    0.6  1.6  4.2  X:23447832-  3865195 3865271  (414581) C 92_Repeat_rRNA  Satellite          (0)    133      1 1615  
12136    0.1  0.0  0.0  X:23447832-  3865288 3866609  (413243) C 28s-rRNA_Dmel   rRNA               (0)   3969   2648 1621  
11059    0.3  0.0  0.0  X:23447832-  3866606 3867818  (412034) C R2_DM           LINE/R2            (6)   3601   2389 1622 *
24026    0.1  0.0  0.0  X:23447832-  3867824 3870467  (409385) C 28s-rRNA_Dmel   rRNA            (1325)   2644      1 1621  
 3086    0.0  0.0  0.0  X:23447832-  3870468 3870852  (409000) C ITS2-rRNA_Dmel  rRNA               (0)    385      1 1623  
  256    0.0  0.0  0.0  X:23447832-  3870853 3870882  (408970) C 2s-rRNA_Dmel    rRNA               (0)     30      1 1624  
 1130    0.0  0.0  0.0  X:23447832-  3870911 3871033  (408819) C 5.8s-rRNA_Dmel  rRNA               (0)    123      1 1625  
 4487    0.0  0.0  0.0  X:23447832-  3871034 3871550  (408302) C ITS1-rRNA_Dmel  rRNA               (0)    726    210 1626 *
10320    0.3  0.0  0.0  X:23447832-  3871541 3872672  (407180) C 18s-rRNA_Dmel   rRNA             (863)   1132      1 1627  
 7210    0.0  0.0  0.0  X:23447832-  3872673 3873536  (406316) C ETS-rRNA_Dmel   rRNA               (0)    864      1 1628  
 2101    2.4  0.5  1.7  X:23447832-  3873530 3873944  (405908) C 240_Repeat_rRNA Satellite          (0)   1451    872 1629 *
  905    0.9  2.8  0.0  X:23447832-  3873945 3874053  (405799) C 329_Repeat_rRNA Satellite        (178)    151     40 1630  
 2101    2.4  0.5  1.7  X:23447832-  3874054 3874183  (405669) C 240_Repeat_rRNA Satellite        (580)    871    691 1629  
  905    0.9  2.8  0.0  X:23447832-  3874184 3874292  (405560) C 329_Repeat_rRNA Satellite        (178)    151     40 1631  
 2101    2.4  0.5  1.7  X:23447832-  3874293 3874422  (405430) C 240_Repeat_rRNA Satellite        (761)    690    510 1629  
  905    0.9  2.8  0.0  X:23447832-  3874423 3874531  (405321) C 329_Repeat_rRNA Satellite        (178)    151     40 1632  
 2101    2.4  0.5  1.7  X:23447832-  3874532 3874662  (405190) C 240_Repeat_rRNA Satellite        (942)    509    328 1629  
  905    0.9  2.8  0.0  X:23447832-  3874663 3874771  (405081) C 329_Repeat_rRNA Satellite        (178)    151     40 1633  
 2101    2.4  0.5  1.7  X:23447832-  3874772 3874998  (404854) C 240_Repeat_rRNA Satellite          (0)    327      1 1629 *
 2831    3.0  1.9  1.4  X:23447832-  3874834 3875128  (404724) C 329_Repeat_rRNA Satellite         (13)   1078    771 1634  
  249    0.0  0.0  4.8  X:23447832-  3875129 3875172  (404680) C 92_Repeat_rRNA  Satellite          (0)     92     51 1635  
 2831    3.0  1.9  1.4  X:23447832-  3875173 3875906  (403946) C 329_Repeat_rRNA Satellite         (13)    770      1 1634  
  797    0.3  1.2  3.2  X:23447832-  3875886 3875946  (403906) C 92_Repeat_rRNA  Satellite          (0)    734    638 1636 *
  347    4.7  0.0  0.0  X:23447832-  3875947 3875989  (403863) C 329_Repeat_rRNA Satellite        (286)     43      1 1637  
  797    0.3  1.2  3.2  X:23447832-  3875990 3876038  (403814) C 92_Repeat_rRNA  Satellite         (97)    637    560 1636  
  347    4.7  0.0  0.0  X:23447832-  3876039 3876081  (403771) C 329_Repeat_rRNA Satellite        (286)     43      1 1638  
  797    0.3  1.2  3.2  X:23447832-  3876082 3876130  (403722) C 92_Repeat_rRNA  Satellite        (175)    559    482 1636  
  347    4.7  0.0  0.0  X:23447832-  3876131 3876173  (403679) C 329_Repeat_rRNA Satellite        (286)     43      1 1639  
  797    0.3  1.2  3.2  X:23447832-  3876174 3876230  (403622) C 92_Repeat_rRNA  Satellite        (253)    481    391 1636  
  347    4.7  0.0  0.0  X:23447832-  3876231 3876273  (403579) C 329_Repeat_rRNA Satellite        (286)     43      1 1640  
  797    0.3  1.2  3.2  X:23447832-  3876274 3876322  (403530) C 92_Repeat_rRNA  Satellite        (344)    390    313 1636  
  347    4.7  0.0  0.0  X:23447832-  3876323 3876365  (403487) C 329_Repeat_rRNA Satellite        (286)     43      1 1641  
  797    0.3  1.2  3.2  X:23447832-  3876366 3876414  (403438) C 92_Repeat_rRNA  Satellite        (422)    312    235 1636  
  347    4.7  0.0  0.0  X:23447832-  3876415 3876457  (403395) C 329_Repeat_rRNA Satellite        (286)     43      1 1642  
  797    0.3  1.2  3.2  X:23447832-  3876458 3876514  (403338) C 92_Repeat_rRNA  Satellite        (500)    234    144 1636  
  347    4.7  0.0  0.0  X:23447832-  3876515 3876557  (403295) C 329_Repeat_rRNA Satellite        (286)     43      1 1643  
  797    0.3  1.2  3.2  X:23447832-  3876558 3876634  (403218) C 92_Repeat_rRNA  Satellite          (0)    143      1 1636  
12136    0.1  0.0  0.0  X:23447832-  3876651 3877972  (401880) C 28s-rRNA_Dmel   rRNA               (0)   3969   2648 1644 *
27337    0.6  0.0  0.0  X:23447832-  3877970 3880974  (398878) C R2_DM           LINE/R2            (0)   3607    603 1645  
24103    0.0  0.0  0.0  X:23447832-  3880971 3883621  (396231) C 28s-rRNA_Dmel   rRNA            (1318)   2651      1 1644 *
 3086    0.0  0.0  0.0  X:23447832-  3883622 3884006  (395846) C ITS2-rRNA_Dmel  rRNA               (0)    385      1 1646  
  256    0.0  0.0  0.0  X:23447832-  3884007 3884036  (395816) C 2s-rRNA_Dmel    rRNA               (0)     30      1 1647  
 1130    0.0  0.0  0.0  X:23447832-  3884065 3884187  (395665) C 5.8s-rRNA_Dmel  rRNA               (0)    123      1 1648  
 5860    0.1  3.4  0.0  X:23447832-  3884188 3884889  (394963) C ITS1-rRNA_Dmel  rRNA               (0)    726      1 1649  
18347    0.1  0.0  0.0  X:23447832-  3884890 3886884  (392968) C 18s-rRNA_Dmel   rRNA               (0)   1995      1 1650  
 7210    0.0  0.0  0.0  X:23447832-  3886885 3887748  (392104) C ETS-rRNA_Dmel   rRNA               (0)    864      1 1651  
 2101    1.4  0.3  0.9  X:23447832-  3887742 3888156  (391696) C 240_Repeat_rRNA Satellite          (0)   2651   2005 1652 *
  905    0.9  2.8  0.0  X:23447832-  3888157 3888265  (391587) C 329_Repeat_rRNA Satellite        (178)    151     40 1653  
 2101    1.4  0.3  0.9  X:23447832-  3888266 3888395  (391457) C 240_Repeat_rRNA Satellite        (647)   2004   1803 1652  
  905    0.9  2.8  0.0  X:23447832-  3888396 3888504  (391348) C 329_Repeat_rRNA Satellite        (178)    151     40 1654  
 2101    1.4  0.3  0.9  X:23447832-  3888505 3888634  (391218) C 240_Repeat_rRNA Satellite        (849)   1802   1601 1652  
  905    0.9  2.8  0.0  X:23447832-  3888635 3888743  (391109) C 329_Repeat_rRNA Satellite        (178)    151     40 1655  
 2101    1.4  0.3  0.9  X:23447832-  3888744 3888874  (390978) C 240_Repeat_rRNA Satellite       (1051)   1600   1397 1652  
  905    0.9  2.8  0.0  X:23447832-  3888875 3888983  (390869) C 329_Repeat_rRNA Satellite        (178)    151     40 1656  
 2101    1.4  0.3  0.9  X:23447832-  3888984 3889114  (390738) C 240_Repeat_rRNA Satellite       (1255)   1396   1193 1652  
  905    0.9  2.8  0.0  X:23447832-  3889115 3889223  (390629) C 329_Repeat_rRNA Satellite        (178)    151     40 1657  
 2101    1.4  0.3  0.9  X:23447832-  3889224 3889354  (390498) C 240_Repeat_rRNA Satellite       (1459)   1192    989 1652  
  905    0.9  2.8  0.0  X:23447832-  3889355 3889463  (390389) C 329_Repeat_rRNA Satellite        (178)    151     40 1658  
 2101    1.4  0.3  0.9  X:23447832-  3889464 3889594  (390258) C 240_Repeat_rRNA Satellite       (1663)    988    785 1652  
  905    0.9  2.8  0.0  X:23447832-  3889595 3889703  (390149) C 329_Repeat_rRNA Satellite        (178)    151     40 1659  
 2101    1.4  0.3  0.9  X:23447832-  3889704 3889834  (390018) C 240_Repeat_rRNA Satellite       (1867)    784    581 1652  
  905    0.9  2.8  0.0  X:23447832-  3889835 3889943  (389909) C 329_Repeat_rRNA Satellite        (178)    151     40 1660  
 2101    1.4  0.3  0.9  X:23447832-  3889944 3890074  (389778) C 240_Repeat_rRNA Satellite       (2071)    580    377 1652  
  905    0.9  2.8  0.0  X:23447832-  3890075 3890183  (389669) C 329_Repeat_rRNA Satellite        (178)    151     40 1661  
 2101    1.4  0.3  0.9  X:23447832-  3890184 3890410  (389442) C 240_Repeat_rRNA Satellite          (0)    376      1 1652 *
 2831    2.9  1.6  1.4  X:23447832-  3890246 3890540  (389312) C 329_Repeat_rRNA Satellite         (13)   1078    772 1662  
  249    0.0  0.0  4.8  X:23447832-  3890541 3890584  (389268) C 92_Repeat_rRNA  Satellite          (0)     92     51 1663  
 2831    2.9  1.6  1.4  X:23447832-  3890585 3891322  (388530) C 329_Repeat_rRNA Satellite         (13)    771      1 1662  
  797    0.5  1.9  3.2  X:23447832-  3891302 3891362  (388490) C 92_Repeat_rRNA  Satellite          (0)    458    366 1664 *
  347    4.7  0.0  0.0  X:23447832-  3891363 3891405  (388447) C 329_Repeat_rRNA Satellite        (286)     43      1 1665  
  797    0.5  1.9  3.2  X:23447832-  3891406 3891454  (388398) C 92_Repeat_rRNA  Satellite         (93)    365    291 1664  
  347    4.7  0.0  0.0  X:23447832-  3891455 3891497  (388355) C 329_Repeat_rRNA Satellite        (286)     43      1 1666  
  797    0.5  1.9  3.2  X:23447832-  3891498 3891546  (388306) C 92_Repeat_rRNA  Satellite        (168)    290    216 1664  
  347    4.7  0.0  0.0  X:23447832-  3891547 3891589  (388263) C 329_Repeat_rRNA Satellite        (286)     43      1 1667  
  797    0.5  1.9  3.2  X:23447832-  3891590 3891646  (388206) C 92_Repeat_rRNA  Satellite        (243)    215    129 1664  
  347    4.7  0.0  0.0  X:23447832-  3891647 3891689  (388163) C 329_Repeat_rRNA Satellite        (286)     43      1 1668  
  797    0.5  1.9  3.2  X:23447832-  3891690 3891766  (388086) C 92_Repeat_rRNA  Satellite          (0)    128      1 1664  
36232    0.0  0.0  0.1  X:23447832-  3891783 3895755  (384097) C 28s-rRNA_Dmel   rRNA               (0)   3969      1 1669  
 3086    0.0  0.0  0.0  X:23447832-  3895756 3896140  (383712) C ITS2-rRNA_Dmel  rRNA               (0)    385      1 1670  
  256    0.0  0.0  0.0  X:23447832-  3896141 3896170  (383682) C 2s-rRNA_Dmel    rRNA               (0)     30      1 1671  
 1130    0.0  0.0  0.0  X:23447832-  3896199 3896321  (383531) C 5.8s-rRNA_Dmel  rRNA               (0)    123      1 1672  
 5860    0.1  3.4  0.0  X:23447832-  3896322 3897023  (382829) C ITS1-rRNA_Dmel  rRNA               (0)    726      1 1673  
18347    0.1  0.0  0.0  X:23447832-  3897024 3899018  (380834) C 18s-rRNA_Dmel   rRNA               (0)   1995      1 1674  
 7198    0.1  0.0  0.0  X:23447832-  3899019 3899882  (379970) C ETS-rRNA_Dmel   rRNA               (0)    864      1 1675  
 2101    1.7  0.3  1.1  X:23447832-  3899876 3900290  (379562) C 240_Repeat_rRNA Satellite          (0)   2171   1544 1676 *
  905    0.9  2.8  0.0  X:23447832-  3900291 3900399  (379453) C 329_Repeat_rRNA Satellite        (178)    151     40 1677  
 2101    1.7  0.3  1.1  X:23447832-  3900400 3900529  (379323) C 240_Repeat_rRNA Satellite        (628)   1543   1348 1676  
  905    0.9  2.8  0.0  X:23447832-  3900530 3900638  (379214) C 329_Repeat_rRNA Satellite        (178)    151     40 1678  
 2101    1.7  0.3  1.1  X:23447832-  3900639 3900768  (379084) C 240_Repeat_rRNA Satellite        (824)   1347   1152 1676  
  905    0.9  2.8  0.0  X:23447832-  3900769 3900877  (378975) C 329_Repeat_rRNA Satellite        (178)    151     40 1679  
 2101    1.7  0.3  1.1  X:23447832-  3900878 3901008  (378844) C 240_Repeat_rRNA Satellite       (1020)   1151    955 1676  
  905    0.9  2.8  0.0  X:23447832-  3901009 3901117  (378735) C 329_Repeat_rRNA Satellite        (178)    151     40 1680  
 2101    1.7  0.3  1.1  X:23447832-  3901118 3901248  (378604) C 240_Repeat_rRNA Satellite       (1217)    954    758 1676  
  905    0.9  2.8  0.0  X:23447832-  3901249 3901357  (378495) C 329_Repeat_rRNA Satellite        (178)    151     40 1681  
 2101    1.7  0.3  1.1  X:23447832-  3901358 3901488  (378364) C 240_Repeat_rRNA Satellite       (1414)    757    561 1676  
  905    0.9  2.8  0.0  X:23447832-  3901489 3901597  (378255) C 329_Repeat_rRNA Satellite        (178)    151     40 1682  
 2101    1.7  0.3  1.1  X:23447832-  3901598 3901728  (378124) C 240_Repeat_rRNA Satellite       (1611)    560    364 1676  
  905    0.9  2.8  0.0  X:23447832-  3901729 3901837  (378015) C 329_Repeat_rRNA Satellite        (178)    151     40 1683  
 2101    1.7  0.3  1.1  X:23447832-  3901838 3902064  (377788) C 240_Repeat_rRNA Satellite          (0)    363      1 1676 *
 2806    3.0  1.6  1.4  X:23447832-  3901900 3902194  (377658) C 329_Repeat_rRNA Satellite         (13)   1078    772 1684  
  249    0.0  0.0  4.8  X:23447832-  3902195 3902238  (377614) C 92_Repeat_rRNA  Satellite          (0)     92     51 1685  
 2806    3.0  1.6  1.4  X:23447832-  3902239 3902976  (376876) C 329_Repeat_rRNA Satellite         (13)    771      1 1684  
  797    0.5  1.9  3.2  X:23447832-  3902956 3903016  (376836) C 92_Repeat_rRNA  Satellite          (0)    458    366 1686 *
  347    4.7  0.0  0.0  X:23447832-  3903017 3903059  (376793) C 329_Repeat_rRNA Satellite        (286)     43      1 1687  
  797    0.5  1.9  3.2  X:23447832-  3903060 3903108  (376744) C 92_Repeat_rRNA  Satellite         (93)    365    291 1686  
  347    4.7  0.0  0.0  X:23447832-  3903109 3903151  (376701) C 329_Repeat_rRNA Satellite        (286)     43      1 1688  
  797    0.5  1.9  3.2  X:23447832-  3903152 3903200  (376652) C 92_Repeat_rRNA  Satellite        (168)    290    216 1686  
  347    4.7  0.0  0.0  X:23447832-  3903201 3903243  (376609) C 329_Repeat_rRNA Satellite        (286)     43      1 1689  
  797    0.5  1.9  3.2  X:23447832-  3903244 3903300  (376552) C 92_Repeat_rRNA  Satellite        (243)    215    129 1686  
  347    4.7  0.0  0.0  X:23447832-  3903301 3903343  (376509) C 329_Repeat_rRNA Satellite        (286)     43      1 1690  
  797    0.5  1.9  3.2  X:23447832-  3903344 3903420  (376432) C 92_Repeat_rRNA  Satellite          (0)    128      1 1686  
36280    0.0  0.0  0.0  X:23447832-  3903437 3907405  (372447) C 28s-rRNA_Dmel   rRNA               (0)   3969      1 1691  
 3086    0.0  0.0  0.0  X:23447832-  3907406 3907790  (372062) C ITS2-rRNA_Dmel  rRNA               (0)    385      1 1692  
  256    0.0  0.0  0.0  X:23447832-  3907791 3907820  (372032) C 2s-rRNA_Dmel    rRNA               (0)     30      1 1693  
 1130    0.0  0.0  0.0  X:23447832-  3907849 3907971  (371881) C 5.8s-rRNA_Dmel  rRNA               (0)    123      1 1694  
 2922    0.1 10.2  0.0  X:23447832-  3907972 3908630  (371222) C ITS1-rRNA_Dmel  rRNA               (0)    726      1 1695  
18347    0.1  0.0  0.0  X:23447832-  3908631 3910625  (369227) C 18s-rRNA_Dmel   rRNA               (0)   1995      1 1696  
 7198    0.1  0.0  0.0  X:23447832-  3910626 3911489  (368363) C ETS-rRNA_Dmel   rRNA               (0)    864      1 1697  
 2101    1.7  0.3  1.1  X:23447832-  3911483 3911897  (367955) C 240_Repeat_rRNA Satellite          (0)   2171   1544 1698 *
  905    0.9  2.8  0.0  X:23447832-  3911898 3912006  (367846) C 329_Repeat_rRNA Satellite        (178)    151     40 1699  
 2101    1.7  0.3  1.1  X:23447832-  3912007 3912136  (367716) C 240_Repeat_rRNA Satellite        (628)   1543   1348 1698  
  905    0.9  2.8  0.0  X:23447832-  3912137 3912245  (367607) C 329_Repeat_rRNA Satellite        (178)    151     40 1700  
 2101    1.7  0.3  1.1  X:23447832-  3912246 3912375  (367477) C 240_Repeat_rRNA Satellite        (824)   1347   1152 1698  
  905    0.9  2.8  0.0  X:23447832-  3912376 3912484  (367368) C 329_Repeat_rRNA Satellite        (178)    151     40 1701  
 2101    1.7  0.3  1.1  X:23447832-  3912485 3912615  (367237) C 240_Repeat_rRNA Satellite       (1020)   1151    955 1698  
  905    0.9  2.8  0.0  X:23447832-  3912616 3912724  (367128) C 329_Repeat_rRNA Satellite        (178)    151     40 1702  
 2101    1.7  0.3  1.1  X:23447832-  3912725 3912855  (366997) C 240_Repeat_rRNA Satellite       (1217)    954    758 1698  
  905    0.9  2.8  0.0  X:23447832-  3912856 3912964  (366888) C 329_Repeat_rRNA Satellite        (178)    151     40 1703  
 2101    1.7  0.3  1.1  X:23447832-  3912965 3913095  (366757) C 240_Repeat_rRNA Satellite       (1414)    757    561 1698  
  905    0.9  2.8  0.0  X:23447832-  3913096 3913204  (366648) C 329_Repeat_rRNA Satellite        (178)    151     40 1704  
 2101    1.7  0.3  1.1  X:23447832-  3913205 3913335  (366517) C 240_Repeat_rRNA Satellite       (1611)    560    364 1698  
  905    0.9  2.8  0.0  X:23447832-  3913336 3913444  (366408) C 329_Repeat_rRNA Satellite        (178)    151     40 1705  
 2101    1.7  0.3  1.1  X:23447832-  3913445 3913671  (366181) C 240_Repeat_rRNA Satellite          (0)    363      1 1698 *
 2831    2.9  1.6  1.4  X:23447832-  3913507 3913801  (366051) C 329_Repeat_rRNA Satellite         (13)   1078    772 1706  
  249    0.0  0.0  4.8  X:23447832-  3913802 3913845  (366007) C 92_Repeat_rRNA  Satellite          (0)     92     51 1707  
 2831    2.9  1.6  1.4  X:23447832-  3913846 3914583  (365269) C 329_Repeat_rRNA Satellite         (13)    771      1 1706
[truncated: 105,001 more chars]
