# Supplementary material for: Genetic variation in recalcitrant repetitive regions of the Drosophila melanogaster genome
Source: Genome Res. 2025 Sep;35(9):2023–40. doi: 10.1101/gr.280728.125 (PMC12400953; doi:10.1101/gr.280728.125)
Supplement: Supplement 10 [file Supplemental_Code.zip › Dmel_HiFi_Asm_variation/Scripts_for_plotting_Figures/Figure_2/Panel_C/iso1_X_extra_16_1.fasta.out]

   SW   perc perc perc  query        position in query           matching        repeat              position in repeat
score   div. del. ins.  sequence     begin   end        (left)   repeat          class/family      begin  end    (left)   ID

  459    3.6  0.0  0.0  X:24064288-        1      55 (3383479) + 28s-rRNA_Dmel   rRNA                2648   2702 (1267)    1  
 2136   14.4  7.6  0.9  X:24064288-       56     489 (3383045) + R1_DM           LINE/R1                1    463 (4893)    2 *
 6131    4.9  0.6  0.0  X:24064288-      487    1263 (3382271) + R1_DM           LINE/R1             2119   2900 (2456)    3  
16790    3.0  5.4  0.0  X:24064288-     1267    3404 (3380130) C DMRT1B          LINE/R1              (0)   5183   2930    4  
  418    1.9  0.0  0.0  X:24064288-     3406    3457 (3380077) + R1_DM           LINE/R1             2893   2944 (2412)    3  
  373    0.0  0.0  0.0  X:24064288-     3459    3500 (3380034) + R1_DM           LINE/R1             3222   3263 (2093)    3 *
 3901    5.1  4.7  0.0  X:24064288-     3498    4007 (3379527) + R2_DM           LINE/R2             2680   3213  (394)    5  
 2238    4.1  1.7  1.0  X:24064288-     4011    4305 (3379229) + 28s-rRNA_Dmel   rRNA                2355   2651 (1318)    6 *
 2559    4.7 12.5  0.2  X:24064288-     4305    4792 (3378742) + R2_DM           LINE/R2                3    550 (3057)    7  
  388    2.0  2.0  0.0  X:24064288-     4795    4838 (3378696) + R2_DM           LINE/R2              661    705 (2902)    7  
  476    5.8  6.5  6.5  X:24064288-     4839    4930 (3378604) + TABOR_LTR       LTR/Gypsy              1     92  (414)    8  
  983    9.6  0.7  0.7  X:24064288-     5093    5239 (3378295) + Gypsy1-LTR_DM   LTR/Gypsy              2    148  (260)    9  
  398   27.5  3.5  4.5  X:24064288-     5500    5871 (3377663) + MDG1_I          LTR/Gypsy            122    491 (5986)   10  
  516   14.2  0.0 14.8  X:24064288-     5955    6078 (3377456) + MDG1_I          LTR/Gypsy            537    644 (5952)   10  
  372   10.2  6.2  0.0  X:24064288-     6075    6202 (3377332) + MDG1_I          LTR/Gypsy            756    891 (5705)   10 *
  427   24.1  2.5  3.6  X:24064288-     6524    6721 (3376813) + G_DM            LINE/I-Jockey       1937   2132 (2214)   11  
 2355   28.2  5.8  4.4  X:24064288-     6821    8278 (3375256) + G_DM            LINE/I-Jockey       2679   4155  (191)   11  
 1331    2.1  4.7  0.0  X:24064288-     8314    8506 (3375028) + ITS1-rRNA_Dmel  rRNA                 525    726    (0)   12  
 1085    0.8  0.0  0.0  X:24064288-     8507    8629 (3374905) + 5.8s-rRNA_Dmel  rRNA                   1    123    (0)   13  
  240    3.3  0.0  0.0  X:24064288-     8658    8687 (3374847) + 2s-rRNA_Dmel    rRNA                   1     30    (0)   14  
 2632    4.2  0.5  0.0  X:24064288-     8688    9070 (3374464) + ITS2-rRNA_Dmel  rRNA                   1    385    (0)   15  
 5946    0.8  0.1  0.0  X:24064288-     9071    9774 (3373760) + 28s-rRNA_Dmel   rRNA                   1    705 (3264)   16  
  408    8.1 28.7  0.0  X:24064288-     9775    9861 (3373673) + 28s-rRNA_Dmel   rRNA                1396   1507 (2462)   16 *
 5558    1.9  3.4  0.0  X:24064288-     9858   10536 (3372998) + R2_DM           LINE/R2              189    890 (2717)   17  
 1764   23.8  2.0  2.7  X:24064288-    10535   11456 (3372078) C FW2_DM          LINE/I-Jockey     (1390)   2571   1525   18 *
 5851   17.3  4.2  5.3  X:24064288-    11483   13247 (3370287) C FW2_DM          LINE/I-Jockey     (2372)   1589      2   18  
  989   18.7 18.1  2.6  X:24064288-    13247   13654 (3369880) C FW2_DM          LINE/I-Jockey     (4290)    503      7   18 *
 5066    3.6  3.1  0.3  X:24064288-    13694   14440 (3369094) + ETS-rRNA_Dmel   rRNA                  87    854   (10)   19 *
16918    0.9  1.1  0.0  X:24064288-    14440   14618 (3368916) + 18s-rRNA_Dmel   rRNA                  26    204 (1791)   20  
   29    0.0  0.0  0.0  X:24064288-    14619   14645 (3368889) + (TTA)n          Simple_repeat          1     27    (0)   21  
16918    0.9  1.1  0.0  X:24064288-    14646   16414 (3367120) + 18s-rRNA_Dmel   rRNA                 205   1994    (1)   20  
 5583    2.1  0.8  0.3  X:24064288-    16415   17136 (3366398) + ITS1-rRNA_Dmel  rRNA                   1    726    (0)   22  
 1062    1.6  0.0  0.0  X:24064288-    17137   17259 (3366275) + 5.8s-rRNA_Dmel  rRNA                   1    123    (0)   23  
  240    3.3  0.0  0.0  X:24064288-    17288   17317 (3366217) + 2s-rRNA_Dmel    rRNA                   1     30    (0)   24  
 2794    2.1  0.8  0.0  X:24064288-    17318   17698 (3365836) + ITS2-rRNA_Dmel  rRNA                   1    384    (1)   25  
23093    1.0  0.5  0.0  X:24064288-    17701   20389 (3363145) + 28s-rRNA_Dmel   rRNA                   2   2702 (1267)   26  
24619    2.6  0.1  0.0  X:24064288-    20390   23340 (3360194) + R1_DM           LINE/R1                1   2953 (2403)   27 *
32002    0.5  0.0  0.0  X:24064288-    23340   26947 (3356587) + R2_DM           LINE/R2                1   3607    (0)   28  
  437    5.5  0.0  0.0  X:24064288-    26947   27001 (3356533) + 28s-rRNA_Dmel   rRNA                2648   2702 (1267)   29 *
 4002    0.8  5.5  0.4  X:24064288-    27002   27494 (3356040) + R1_DM           LINE/R1                1    518 (4838)   30 *
39190    1.6  0.0  0.0  X:24064288-    27494   32073 (3351461) + R1_DM           LINE/R1              777   5356    (0)   30  
16269    2.0  0.1  0.1  X:24064288-    32068   33978 (3349556) + R2_DM           LINE/R2             1665   3576   (31)   31 *
31287    0.8  0.5  0.1  X:24064288-    33980   37599 (3345935) + R1_DM           LINE/R1             1725   5356    (0)   32  
45383    1.1  0.9  0.5  X:24064288-    37633   42965 (3340569) + R1_DM           LINE/R1                1   5356    (0)   33  
11042    0.9  0.0  0.0  X:24064288-    42964   44223 (3339311) + 28s-rRNA_Dmel   rRNA                2710   3969    (0)   29 *
  741    1.7  0.0  0.0  X:24064288-    44240   44310 (3339224) + 92_Repeat_rRNA  Satellite              1     92   (87)   34  
  328    7.0  0.0  0.0  X:24064288-    44311   44353 (3339181) + 329_Repeat_rRNA Satellite              1     43  (286)   35  
  741    1.7  0.0  0.0  X:24064288-    44354   44418 (3339116) + 92_Repeat_rRNA  Satellite             93    179    (0)   34  
12006    6.3  0.8  1.0  X:24064288-    44419   46089 (3337445) C G_DM            LINE/I-Jockey       (15)   4331   2665   36  
  472    0.0 13.2  0.0  X:24064288-    46087   46154 (3337380) + 92_Repeat_rRNA  Satellite             16     92    (0)   37 *
 1947    2.5  0.0  0.2  X:24064288-    46134   46644 (3336890) + 240_Repeat_rRNA Satellite              1    509   (13)   38  
  891    5.6  3.3  0.4  X:24064288-    46505   46679 (3336855) + 329_Repeat_rRNA Satellite              1    180  (178)   35 *
  685    2.1  0.0  0.0  X:24064288-    46757   46850 (3336684) + ETS-rRNA_Dmel   rRNA                  30    123  (741)   39  
10019    8.9  2.1  1.1  X:24064288-    47002   49182 (3334352) + G_DM            LINE/I-Jockey        243   2377 (1969)   40  
 2153    8.3  0.0  0.6  X:24064288-    49161   49476 (3334058) C G_DM            LINE/I-Jockey     (1368)   2978   2665   41 *
  472    0.0 13.2  0.0  X:24064288-    49474   49541 (3333993) + 92_Repeat_rRNA  Satellite             16     92    (0)   42 *
 1947    2.5  0.0  0.2  X:24064288-    49521   50031 (3333503) + 240_Repeat_rRNA Satellite              1    509   (13)   43  
  891    5.6  3.3  0.4  X:24064288-    49892   50066 (3333468) + 329_Repeat_rRNA Satellite              1    180  (178)   44 *
  685    2.1  0.0  0.0  X:24064288-    50144   50237 (3333297) + ETS-rRNA_Dmel   rRNA                  30    123  (741)   45  
 9984    9.0  2.1  1.1  X:24064288-    50389   52568 (3330966) + G_DM            LINE/I-Jockey        243   2377 (1969)   46  
 2153    8.3  0.0  0.6  X:24064288-    52547   52862 (3330672) C G_DM            LINE/I-Jockey     (1368)   2978   2665   47 *
  472    0.0 13.2  0.0  X:24064288-    52860   52927 (3330607) + 92_Repeat_rRNA  Satellite             16     92    (0)   48 *
 1973    2.6  0.0  0.1  X:24064288-    52907   53277 (3330257) + 240_Repeat_rRNA Satellite              1    432  (331)   49  
  854    1.8  2.8  0.0  X:24064288-    53278   53386 (3330148) + 329_Repeat_rRNA Satellite             40    151  (178)   50  
 1973    2.6  0.0  0.1  X:24064288-    53387   53657 (3329877) + 240_Repeat_rRNA Satellite            433    750   (13)   49  
  891    5.6  3.3  0.4  X:24064288-    53518   53692 (3329842) + 329_Repeat_rRNA Satellite              1    180  (178)   51 *
  685    2.1  0.0  0.0  X:24064288-    53770   53863 (3329671) + ETS-rRNA_Dmel   rRNA                  30    123  (741)   52  
10009    8.8  2.2  1.1  X:24064288-    54014   56183 (3327351) + G_DM            LINE/I-Jockey        243   2377 (1969)   53  
 2131    8.6  0.0  0.6  X:24064288-    56162   56477 (3327057) C G_DM            LINE/I-Jockey     (1368)   2978   2665   54 *
  472    0.0 13.2  0.0  X:24064288-    56475   56542 (3326992) + 92_Repeat_rRNA  Satellite             16     92    (0)   55 *
 1262    9.9  6.9  4.0  X:24064288-    56522   56827 (3326707) + 329_Repeat_rRNA Satellite              1    318   (11)   56  
  685    2.1  0.0  0.0  X:24064288-    56905   56998 (3326536) + ETS-rRNA_Dmel   rRNA                  30    123  (741)   57  
27013    4.8  0.7  0.4  X:24064288-    57150   61312 (3322222) + G2_DM           LINE/I-Jockey          4   4346    (0)   58  
  349    4.7  0.0  0.0  X:24064288-    61316   61358 (3322176) C 329_Repeat_rRNA Satellite          (286)     43      1   59 *
  796    1.1  0.0  3.5  X:24064288-    61338   61416 (3322118) C 92_Repeat_rRNA  Satellite            (0)    275    169   60  
  341    7.0  0.0  0.0  X:24064288-    61417   61459 (3322075) C 329_Repeat_rRNA Satellite          (286)     43      1   61  
  796    1.1  0.0  3.5  X:24064288-    61460   61508 (3322026) C 92_Repeat_rRNA  Satellite          (107)    168    103   60  
  341    7.0  0.0  0.0  X:24064288-    61509   61551 (3321983) C 329_Repeat_rRNA Satellite          (286)     43      1   62  
  796    1.1  0.0  3.5  X:24064288-    61552   61622 (3321912) C 92_Repeat_rRNA  Satellite            (0)    102      1   60  
 8275    0.6  0.6  0.0  X:24064288-    61639   62533 (3321001) C 28s-rRNA_Dmel   rRNA                 (0)   3969   3070   63  
 2170    2.9  7.7  0.0  X:24064288-    62540   62813 (3320721) + MAX_LTR         LTR/Pao               27    321    (0)   64  
 3152    5.8 10.0  6.5  X:24064288-    62814   63362 (3320172) + MAX_I           LTR/Pao                1    567 (7347)   64  
 1009    1.8  0.9  0.0  X:24064288-    63616   63729 (3319805) + MAX_I           LTR/Pao              557    671 (7243)   64  
  770   15.1  6.0  4.8  X:24064288-    63782   64139 (3319395) + MAX_I           LTR/Pao              856   1161 (6753)   64  
20448    0.9  0.0  0.1  X:24064288-    64211   66431 (3317103) + MAX_I           LTR/Pao             1353   3570 (4344)   64 *
35446    1.2  0.0  0.9  X:24064288-    66431   70359 (3313175) + MAX_I           LTR/Pao             4017   7912    (2)   64  
 2397    3.0  7.0  0.0  X:24064288-    70370   70669 (3312865) + MAX_LTR         LTR/Pao                1    321    (0)   64  
 3221    1.4  0.0  0.0  X:24064288-    70670   71027 (3312507) C 28s-rRNA_Dmel   rRNA               (902)   3067   2710   65  
 2308    1.2  0.0  0.0  X:24064288-    71026   71277 (3312257) C R1_DM           LINE/R1              (0)   5356   5105   66 *
 9684    1.8  0.1  0.3  X:24064288-    71277   72364 (3311170) C R1_DM           LINE/R1            (567)   4789   3704   66 *
20506    1.2  2.2  0.5  X:24064288-    72357   74680 (3308854) C R1_DM           LINE/R1           (2991)   2365      1   66  
  452    2.0  0.0  0.0  X:24064288-    74681   74731 (3308803) C 28s-rRNA_Dmel   rRNA              (1267)   2702   2652   65  
   26    0.0  0.0  0.0  X:24064288-    74732   74756 (3308778) + (T)n            Simple_repeat          1     25    (0)   67  
27815    2.0  0.5  0.1  X:24064288-    74757   77870 (3305664) C R2_DM           LINE/R2             (22)   3585    461   68  
17717    1.6  1.2  0.0  X:24064288-    77874   79877 (3303657) C 28s-rRNA_Dmel   rRNA              (1940)   2029      1   65  
  816    0.0  0.0  0.0  X:24064288-    79878   79986 (3303548) C ITS2-rRNA_Dmel  rRNA                 (0)    385    277   69  
 1142    0.8  0.0  0.0  X:24064288-    80022   80144 (3303390) C 5.8s-rRNA_Dmel  rRNA                 (0)    123      1   70  
 5925    1.8  0.8  0.0  X:24064288-    80145   80864 (3302670) C ITS1-rRNA_Dmel  rRNA                 (0)    726      1   71  
16964    1.6  3.1  0.0  X:24064288-    80865   82798 (3300736) C 18s-rRNA_Dmel   rRNA                 (0)   1995      1   72  
 3419    2.0  8.0  0.4  X:24064288-    82799   83601 (3299933) C ETS-rRNA_Dmel   rRNA                 (0)    864      1   73  
 1598    5.9  1.1  5.8  X:24064288-    83595   84061 (3299473) C 240_Repeat_rRNA Satellite            (0)    445      1   74 *
  946   21.7  3.6  0.4  X:24064288-    84064   84285 (3299249) C MICROPIA_LTR    LTR/Gypsy            (0)    476    248   75  
  676   10.0  2.3 20.1  X:24064288-    84289   84463 (3299071) C MICROPIA_LTR    LTR/Gypsy          (172)    304    156   76  
 3211   13.3  1.0 11.0  X:24064288-    84485   85161 (3298373) C MICROPIA_I      LTR/Gypsy            (0)   4476   3861   77  
 6471    3.3  3.4  0.2  X:24064288-    85164   85961 (3297573) C TRANSIB2        DNA/CMC-Transib    (995)   1849   1027   78  
 4676    4.5  6.4  0.4  X:24064288-    85966   86606 (3296928) C TRANSIB2        DNA/CMC-Transib   (2158)    686      8   78  
 1510   12.9  6.6  1.5  X:24064288-    86623   86881 (3296653) C MICROPIA_I      LTR/Gypsy         (1036)   3440   3169   77  
 1495   11.0  1.6  2.9  X:24064288-    86884   87100 (3296434) + Gypsy8_LTR      LTR/Gypsy              1    214   (90)   79  
 1555    8.6  0.8  4.7  X:24064288-    87101   87345 (3296189) + Gypsy8_I        LTR/Gypsy              1    236 (4111)   80  
  898   23.1  8.8  6.5  X:24064288-    87794   88122 (3295412) C G6_DM           LINE/I-Jockey     (1705)    337      2   81  
 8281    7.7  2.0  1.1  X:24064288-    88124   89758 (3293776) C G6_DM           LINE/I-Jockey     (2353)   1993    426   82  
  315   11.4  0.0  0.0  X:24064288-    89953   89996 (3293538) C G6_DM           LINE/I-Jockey     (4301)     45      2   82  
  612    2.6  0.0  0.0  X:24064288-    89997   90073 (3293461) + 92_Repeat_rRNA  Satellite             16     92    (0)   83 *
 1281   10.1  3.6  2.6  X:24064288-    90054   90324 (3293210) + 329_Repeat_rRNA Satellite              2    276   (53)   84 *
 2303    4.6  0.9  0.6  X:24064288-    90321   90648 (3292886) + ETS-rRNA_Dmel   rRNA                 212    540  (324)   85  
  764    5.3  0.0  0.0  X:24064288-    90655   90749 (3292785) + 18s-rRNA_Dmel   rRNA                1901   1995    (0)   86  
 4605    3.3  9.6  0.6  X:24064288-    90750   91415 (3292119) + ITS1-rRNA_Dmel  rRNA                   1    726    (0)   87  
 1132    0.8  0.0  0.0  X:24064288-    91416   91538 (3291996) + 5.8s-rRNA_Dmel  rRNA                   1    123    (0)   88  
  261    0.0  0.0  0.0  X:24064288-    91567   91596 (3291938) + 2s-rRNA_Dmel    rRNA                   1     30    (0)   89  
 2182    1.8  0.7  0.0  X:24064288-    91597   91880 (3291654) + ITS2-rRNA_Dmel  rRNA                   1    286   (99)   90  
 1601    7.0  5.0  7.0  X:24064288-    91881   92157 (3291377) C BATUMI_LTR      LTR/Pao              (0)    272      1   91  
 5189    5.5  0.9  0.5  X:24064288-    92158   92815 (3290719) C BATUMI_I        LTR/Pao              (0)   7963   7303   91  
18691   10.4  2.2  1.0  X:24064288-    92851   97278 (3286256) C BATUMI_I        LTR/Pao            (668)   7246   2687   91  
14471    3.2  3.6  3.4  X:24064288-    97294   99015 (3284519) C BATUMI_I        LTR/Pao           (5528)   2435    626   91  
  263   16.1  7.1  5.6  X:24064288-    99016   99225 (3284309) + Penelope-1_DR   LINE/Penelope       3922   4134  (312)   92  
14471    3.2  3.6  3.4  X:24064288-    99226   99818 (3283716) C BATUMI_I        LTR/Pao           (5528)    625      1   91  
 1727    6.7  1.0  8.5  X:24064288-    99819  100110 (3283424) C BATUMI_LTR      LTR/Pao              (0)    272      1   91  
 5168    5.7  0.9  0.5  X:24064288-   100111  100768 (3282766) C BATUMI_I        LTR/Pao              (0)   7963   7303   91  
18691   10.4  2.2  1.0  X:24064288-   100804  105231 (3278303) C BATUMI_I        LTR/Pao            (668)   7246   2687   91  
14471    3.1  3.6  3.4  X:24064288-   105247  106968 (3276566) C BATUMI_I        LTR/Pao           (5528)   2435    626   91  
  263   16.1  7.1  5.6  X:24064288-   106969  107178 (3276356) + Penelope-1_DR   LINE/Penelope       3922   4134  (312)   93  
14471    3.1  3.6  3.4  X:24064288-   107179  107771 (3275763) C BATUMI_I        LTR/Pao           (5528)    625      1   91  
 1727    6.7  1.0  8.5  X:24064288-   107772  108063 (3275471) C BATUMI_LTR      LTR/Pao              (0)    272      1   91  
 5044    5.4  2.3  0.5  X:24064288-   108064  108712 (3274822) C BATUMI_I        LTR/Pao              (0)   7963   7303   91  
18635   10.9  1.3  1.0  X:24064288-   108748  113219 (3270315) C BATUMI_I        LTR/Pao            (668)   7246   2687   91  
19946    1.7  0.8  3.5  X:24064288-   113235  115735 (3267799) C BATUMI_I        LTR/Pao           (5528)   2435      1   91  
 2180    3.3  0.4  2.6  X:24064288-   115736  116013 (3267521) C BATUMI_LTR      LTR/Pao              (0)    272      1   91 *
10337    1.9  0.0  0.1  X:24064288-   116013  117163 (3266371) + Stellate_gene   Stellate               1   1150    (0)   94  
 2077    2.7 17.2  0.3  X:24064288-   117164  117494 (3266040) + Stellate_gene   Stellate               1    387  (763)   95 *
 2322    2.5  6.7  0.0  X:24064288-   117490  117773 (3265761) + R1_DM           LINE/R1             4865   5167  (189)   96  
 4045    1.9  0.4  0.4  X:24064288-   117781  118243 (3265291) C R1_DM           LINE/R1           (4893)    463      1   97  
 1437    0.7  0.0  0.0  X:24064288-   118277  118431 (3265103) C R1_DM           LINE/R1              (0)   5356   5202   98  
 2210    5.4  7.4  0.3  X:24064288-   118432  118729 (3264805) C MDG1_LTR        LTR/Gypsy           (30)    412     94   99  
   38    9.3  0.0  0.0  X:24064288-   118732  118788 (3264746) + (TAT)n          Simple_repeat          1     57    (0)  100  
  677   10.3  0.6  6.8  X:24064288-   118805  118960 (3264574) C MDG1_I          LTR/Gypsy            (0)   6596   6450  101 *
43205    2.2  1.2  0.1  X:24064288-   118930  124035 (3259499) C MDG1_I          LTR/Gypsy          (300)   6296   1135  101  
   13   15.8  2.7  2.7  X:24064288-   124049  124085 (3259449) + A-rich          Low_complexity         1     37    (0)  102  
 7995    6.6  3.1  1.6  X:24064288-   124102  125224 (3258310) C MDG1_I          LTR/Gypsy         (5456)   1140      1  101  
 2263    4.7  7.4  0.3  X:24064288-   125225  125522 (3258012) C MDG1_LTR        LTR/Gypsy           (30)    412     94  101  
   38    9.3  0.0  0.0  X:24064288-   125525  125581 (3257953) + (TAT)n          Simple_repeat          1     57    (0)  103  
 3239    2.9  1.1  0.3  X:24064288-   125582  125957 (3257577) + Stellate_gene   Stellate             771   1149    (1)   95  
  772    1.1  0.0  1.1  X:24064288-   125958  126048 (3257486) + Stellate_gene   Stellate               1     90 (1060)  104  
 2711    1.6  0.3  2.8  X:24064288-   126049  126373 (3257161) + NINJA_LTR       LTR/Pao                1    317    (0)  105  
 4806    1.5  3.2  4.1  X:24064288-   126374  126993 (3256541) + NINJA_I         LTR/Pao                1    615 (5396)  105 *
11615    2.0  0.0  0.3  X:24064288-   126983  128313 (3255221) + NINJA_I         LTR/Pao             1521   2847 (3164)  105 *
17947    1.2  0.1  0.1  X:24064288-   128291  130303 (3253231) + NINJA_I         LTR/Pao             3999   6011    (0)  105  
 2685    1.9  0.3  2.9  X:24064288-   130304  130627 (3252907) + NINJA_LTR       LTR/Pao                1    316    (1)  105  
 4669    1.7  1.1  0.0  X:24064288-   130628  131150 (3252384) + Stellate_gene   Stellate              86    614  (536)  104  
 1964    1.8  0.0  0.0  X:24064288-   131148  131366 (3252168) + Stellate_gene   Stellate             932   1150    (0)  104 *
 2051    3.0 17.2  0.3  X:24064288-   131367  131697 (3251837) + Stellate_gene   Stellate               1    387  (763)  106 *
 4363    2.0  0.4  0.0  X:24064288-   131693  132182 (3251352) + R1_DM           LINE/R1             4865   5356    (0)  107  
11189    2.0  1.1  0.2  X:24064288-   132217  133511 (3250023) + R1_DM           LINE/R1               24   1329 (4027)  108  
 1298    1.4  0.0  0.0  X:24064288-   133694  133836 (3249698) C CIRCE           LTR/Gypsy         (1376)   4980   4838  109  
 1061    2.2  0.7  0.0  X:24064288-   133833  133960 (3249574) C CIRCE           LTR/Gypsy         (1735)   4621   4493  109 *
 1828    1.7  0.0  0.0  X:24064288-   133961  134190 (3249344) + S_DM            DNA/TcMar-Tc1          1    230 (1506)  110 *
 3078    2.7  2.9  0.5  X:24064288-   134188  134599 (3248935) C S_DM            DNA/TcMar-Tc1     (1314)    422      1  111  
 1132    1.5  0.0  0.8  X:24064288-   134600  134726 (3248808) C CIRCE           LTR/Gypsy         (1861)   4495   4370  109  
 2486    3.1  3.7  5.7  X:24064288-   134727  135100 (3248434) C ROVER-LTR_DM    LTR/Gypsy            (0)    367      1  112  
 2830    3.4  5.5  1.1  X:24064288-   135101  135515 (3248019) C ROVER-I_DM      LTR/Gypsy            (0)   6584   6152  112  
 1813    1.5  0.0  0.0  X:24064288-   135516  135718 (3247816) C Copia1-LTR_DM   LTR/Copia            (0)    203      1  113  
 1148    8.6  0.0  1.1  X:24064288-   135719  135885 (3247649) C ROVER-I_DM      LTR/Gypsy          (430)   6154   5990  112  
27289   12.6  2.9  1.6  X:24064288-   135921  140853 (3242681) C ROVER-I_DM      LTR/Gypsy         (1276)   5308    263  112  
  532    1.6  1.6  0.0  X:24064288-   140911  140974 (3242560) C ROVER-I_DM      LTR/Gypsy         (6519)     65      1  112  
 2512    2.8  3.7  5.7  X:24064288-   140975  141348 (3242186) C ROVER-LTR_DM    LTR/Gypsy            (0)    367      1  112  
12413    7.3  2.0  4.9  X:24064288-   141349  144901 (3238633) C CIRCE           LTR/Gypsy         (1983)   4373    973  114  
 7437    2.2  6.9  2.8  X:24064288-   145044  145976 (3237558) C CIRCE           LTR/Gypsy         (5386)    970      1  114  
 8249    1.7  1.0  0.0  X:24064288-   145977  146896 (3236638) C CIRCE           LTR/Gypsy            (0)   6356   5428  115  
 3549    1.2  2.6  4.4  X:24064288-   146979  147438 (3236096) C CIRCE           LTR/Gypsy          (929)   5427   4981  115  
  464    0.0  0.0  0.0  X:24064288-   147797  147846 (3235688) C CIRCE           LTR/Gypsy         (1376)   4980   4931  115 *
14618    4.5  1.5  0.9  X:24064288-   147840  150873 (3232661) + R1_DM           LINE/R1             1279   5356    (0)  116  
15516    0.9  1.2  0.6  X:24064288-   150907  152675 (3230859) + R1_DM           LINE/R1                1   1779 (3577)  117  
28761    0.8  2.1  0.2  X:24064288-   152676  155995 (3227539) + R1_DM           LINE/R1             1974   5354    (2)  117  
13239    1.1  4.8  0.5  X:24064288-   156031  158353 (3225181) + R1_DM           LINE/R1                1   2422 (2934)  118  
 3896    0.4 14.6  0.0  X:24064288-   158354  158840 (3224694) + ACCORD_LTR      LTR/Gypsy              1    558    (0)  119  
 4996    2.8  1.4  0.7  X:24064288-   158841  159841 (3223693) + ACCORD_I        LTR/Gypsy              1    764 (5524)  119 *
29034    1.1  0.0  0.0  X:24064288-   159832  163085 (3220449) + ACCORD_I        LTR/Gypsy           3035   6288    (0)  119  
 3896    0.4 14.6  0.0  X:24064288-   163086  163572 (3219962) + ACCORD_LTR      LTR/Gypsy              1    558    (0)  119  
10965    1.0  3.7  0.2  X:24064288-   163573  166412 (3217122) + R1_DM           LINE/R1             2418   5356    (0)  120 *
11618    0.9  0.0  0.0  X:24064288-   166411  167670 (3215864) + 28s-rRNA_Dmel   rRNA                2710   3969    (0)  121  
  815    0.7  0.0  0.6  X:24064288-   167687  167761 (3215773) + 92_Repeat_rRNA  Satellite              1    169 (1670)  122  
  354    4.7  0.0  0.0  X:24064288-   167762  167804 (3215730) + 329_Repeat_rRNA Satellite              1     43  (286)  123  
  266   19.6  0.0  2.0  X:24064288-   167768  167819 (3215715) + 28s-rRNA_Dmel   rRNA                2640   2690 (1279)  124 *
  815    0.7  0.0  0.6  X:24064288-   167820  167853 (3215681) + 92_Repeat_rRNA  Satellite            170    245 (1594)  122  
  354    4.7  0.0  0.0  X:24064288-   167854  167896 (3215638) + 329_Repeat_rRNA Satellite              1     43  (286)  125  
  266   19.6  0.0  2.0  X:24064288-   167860  167911 (3215623) + 28s-rRNA_Dmel   rRNA                2640   2690 (1279)  126 *
  815    0.7  0.0  0.6  X:24064288-   167912  167945 (3215589) + 92_Repeat_rRNA  Satellite            246    321 (1518)  122  
  354    4.7  0.0  0.0  X:24064288-   167946  167988 (3215546) + 329_Repeat_rRNA Satellite              1     43  (286)  127  
  266   19.6  0.0  2.0  X:24064288-   167952  168003 (3215531) + 28s-rRNA_Dmel   rRNA                2640   2690 (1279)  128 *
  815    0.7  0.0  0.6  X:24064288-   168004  168037 (3215497) + 92_Repeat_rRNA  Satellite            322    397 (1442)  122  
  326    7.0  0.0  0.0  X:24064288-   168038  168080 (3215454) + 329_Repeat_rRNA Satellite              1     43  (286)  129  
  255   19.6  0.0  2.0  X:24064288-   168044  168095 (3215439) + 28s-rRNA_Dmel   rRNA                2640   2690 (1279)  130 *
  815    0.7  0.0  0.6  X:24064288-   168096  168129 (3215405) + 92_Repeat_rRNA  Satellite            398    473 (1366)  122  
  354    4.7  0.0  0.0  X:24064288-   168130  168172 (3215362) + 329_Repeat_rRNA Satellite              1     43  (286)  131  
  266   19.6  0.0  2.0  X:24064288-   168136  168187 (3215347) + 28s-rRNA_Dmel   rRNA                2640   2690 (1279)  132 *
  815    0.7  0.0  0.6  X:24064288-   168188  168221 (3215313) + 92_Repeat_rRNA  Satellite            474    549 (1290)  122  
  326    7.0  0.0  0.0  X:24064288-   168222  168264 (3215270) + 329_Repeat_rRNA Satellite              1     43  (286)  133  
  255   19.6  0.0  2.0  X:24064288-   168228  168279 (3215255) + 28s-rRNA_Dmel   rRNA                2640   2690 (1279)  134 *
  815    0.7  0.0  0.6  X:24064288-   168280  168313 (3215221) + 92_Repeat_rRNA  Satellite            550    625 (1214)  122  
  325    7.0  0.0  0.0  X:24064288-   168314  168356 (3215178) + 329_Repeat_rRNA Satellite              1     43  (286)  135  
  815    0.7  0.0  0.6  X:24064288-   168357  168405 (3215129) + 92_Repeat_rRNA  Satellite            626    735 (1104)  122  
  354    4.7  0.0  0.0  X:24064288-   168406  168448 (3215086) + 329_Repeat_rRNA Satellite              1     43  (286)  136  
  266   19.6  0.0  2.0  X:24064288-   168412  168463 (3215071) + 28s-rRNA_Dmel   rRNA                2640   2690 (1279)  137 *
  815    0.7  0.0  0.6  X:24064288-   168464  168497 (3215037) + 92_Repeat_rRNA  Satellite            736    811 (1028)  122  
  312    4.7  0.0  7.0  X:24064288-   168498  168543 (3214991) + 329_Repeat_rRNA Satellite              1     43  (286)  138  
  815    0.7  0.0  0.6  X:24064288-   168544  168592 (3214942) + 92_Repeat_rRNA  Satellite            812    921  (918)  122  
  354    4.7  0.0  0.0  X:24064288-   168593  168635 (3214899) + 329_Repeat_rRNA Satellite              1     43  (286)  139  
  266   19.6  0.0  2.0  X:24064288-   168599  168650 (3214884) + 28s-rRNA_Dmel   rRNA                2640   2690 (1279)  140 *
  815    0.7  0.0  0.6  X:24064288-   168651  168684 (3214850) + 92_Repeat_rRNA  Satellite            922    997  (842)  122  
  326    7.0  0.0  0.0  X:24064288-   168685  168727 (3214807) + 329_Repeat_rRNA Satellite              1     43  (286)  141  
  255   19.6  0.0  2.0  X:24064288-   168691  168742 (3214792) + 28s-rRNA_Dmel   rRNA                2640   2690 (1279)  142 *
  815    0.7  0.0  0.6  X:24064288-   168743  168776 (3214758) + 92_Repeat_rRNA  Satellite            998   1073  (766)  122  
  354    4.7  0.0  0.0  X:24064288-   168777  168819 (3214715) + 329_Repeat_rRNA Satellite              1     43  (286)  143  
  266   19.6  0.0  2.0  X:24064288-   168783  168834 (3214700) + 28s-rRNA_Dmel   rRNA                2640   2690 (1279)  144 *
  815    0.7  0.0  0.6  X:24064288-   168835  168868 (3214666) + 92_Repeat_rRNA  Satellite           1074   1149  (690)  122  
  312    4.7  0.0  7.0  X:24064288-   168869  168914 (3214620) + 329_Repeat_rRNA Satellite              1     43  (286)  145  
  815    0.7  0.0  0.6  X:24064288-   168915  168963 (3214571) + 92_Repeat_rRNA  Satellite           1150   1259  (580)  122  
  326    7.0  0.0  0.0  X:24064288-   168964  169006 (3214528) + 329_Repeat_rRNA Satellite              1     43  (286)  146  
  255   19.6  0.0  2.0  X:24064288-   168970  169021 (3214513) + 28s-rRNA_Dmel   rRNA                2640   2690 (1279)  147 *
  815    0.7  0.0  0.6  X:24064288-   169022  169055 (3214479) + 92_Repeat_rRNA  Satellite           1260   1335  (504)  122  
  354    4.7  0.0  0.0  X:24064288-   169056  169098 (3214436) + 329_Repeat_rRNA Satellite              1     43  (286)  148  
  251   21.6  0.0  2.0  X:24064288-   169062  169113 (3214421) + 28s-rRNA_Dmel   rRNA                2640   2690 (1279)  149 *
  815    0.7  0.0  0.6  X:24064288-   169114  169147 (3214387) + 92_Repeat_rRNA  Satellite           1336   1411  (428)  122  
  354    4.7  0.0  0.0  X:24064288-   169148  169190 (3214344) + 329_Repeat_rRNA Satellite              1     43  (286)  150  
  266   19.6  0.0  2.0  X:24064288-   169154  169205 (3214329) + 28s-rRNA_Dmel   rRNA                2640   2690 (1279)  151 *
  815    0.7  0.0  0.6  X:24064288-   169206  169239 (3214295) + 92_Repeat_rRNA  Satellite           1412   1487  (352)  122  
  326    7.0  0.0  0.0  X:24064288-   169240  169282 (3214252) + 329_Repeat_rRNA Satellite              1     43  (286)  152  
  240   21.6  0.0  2.0  X:24064288-   169246  169297 (3214237) + 28s-rRNA_Dmel   rRNA                2640   2690 (1279)  153 *
  815    0.7  0.0  0.6  X:24064288-   169298  169331 (3214203) + 92_Repeat_rRNA  Satellite           1488   1563  (276)  122  
  326    7.0  0.0  0.0  X:24064288-   169332  169374 (3214160) + 329_Repeat_rRNA Satellite              1     43  (286)  154  
  255   19.6  0.0  2.0  X:24064288-   169338  169389 (3214145) + 28s-rRNA_Dmel   rRNA                2640   2690 (1279)  155 *
  815    0.7  0.0  0.6  X:24064288-   169390  169423 (3214111) + 92_Repeat_rRNA  Satellite           1564   1639  (200)  122  
  354    4.7  0.0  0.0  X:24064288-   169424  169466 (3214068) + 329_Repeat_rRNA Satellite              1     43  (286)  156  
  251   21.6  0.0  2.0  X:24064288-   169430  169481 (3214053) + 28s-rRNA_Dmel   rRNA                2640   2690 (1279)  157 *
  815    0.7  0.0  0.6  X:24064288-   169482  169536 (3213998) + 92_Repeat_rRNA  Satellite           1640   1839    (0)  122  
  323    7.0  0.0  0.0  X:24064288-   169516  169558 (3213976) + 329_Repeat_rRNA Satellite              1     43  (286)  158 *
24537   10.0  0.3  0.3  X:24064288-   169562  173350 (3210184) C G_DM            LINE/I-Jockey        (1)   4345    635  159  
 2411    1.4  0.0  2.8  X:24064288-   173356  173653 (3209881) C BATUMI_I        LTR/Pao            (677)   7286   6997  160  
 2371    3.5 21.5  0.2  X:24064288-   173650  174184 (3209350) C G_DM            LINE/I-Jockey     (3697)    649      1  159 *
  815    0.8  0.0  0.0  X:24064288-   174185  174239 (3209295) + 92_Repeat_rRNA  Satellite              1     97  (163)  161  
  354    4.7  0.0  0.0  X:24064288-   174240  174282 (3209252) + 329_Repeat_rRNA Satellite              1     43  (286)  162  
  266   19.6  0.0  2.0  X:24064288-   174246  174297 (3209237) + 28s-rRNA_Dmel   rRNA                2640   2690 (1279)  163 *
  815    0.8  0.0  0.0  X:24064288-   174298  174331 (3209203) + 92_Repeat_rRNA  Satellite             98    156  (104)  161  
  354    4.7  0.0  0.0  X:24064288-   174332  174374 (3209160) + 329_Repeat_rRNA Satellite              1     43  (286)  164  
  266   19.6  0.0  2.0  X:24064288-   174338  174389 (3209145) + 28s-rRNA_Dmel   rRNA                2640   2690 (1279)  165 *
  815    0.8  0.0  0.0  X:24064288-   174390  174444 (3209090) + 92_Repeat_rRNA  Satellite            157    260    (0)  161 *
 2044    1.7  0.4  0.0  X:24064288-   174424  174812 (3208722) + 240_Repeat_rRNA Satellite              1    390   (13)  166 *
 5063    0.8  0.0  0.2  X:24064288-   174806  175406 (3208128) + ETS-rRNA_Dmel   rRNA                   1    600  (264)  167  
  247   21.4  4.7  4.5  X:24064288-   175362  175423 (3208111) C L1-53_DR        LINE/L1           (4694)   1752   1618  168 *
 5983    0.1  0.0  0.3  X:24064288-   175424  176083 (3207451) + QUASIMODO_LTR   LTR/Gypsy              1    658    (0)  169  
 1745    3.7  5.2  0.0  X:24064288-   176084  176351 (3207183) + ETS-rRNA_Dmel   rRNA                 583    864    (0)  170  
18259    0.9  0.3  0.0  X:24064288-   176352  176555 (3206979) + 18s-rRNA_Dmel   rRNA                   1    204 (1791)  171  
   29    0.0  0.0  0.0  X:24064288-   176556  176582 (3206952) + (TTA)n          Simple_repeat          1     27    (0)  172  
18259    0.9  0.3  0.0  X:24064288-   176583  178365 (3205169) + 18s-rRNA_Dmel   rRNA                 205   1994    (1)  171  
 1461    2.1  2.1  0.0  X:24064288-   178366  178554 (3204980) + ITS1-rRNA_Dmel  rRNA                   1    193  (533)  173  
 2768    3.4  0.0  0.6  X:24064288-   178582  178910 (3204624) C STALKER4_LTR    LTR/Gypsy            (0)    402     76  174 *
50898    1.5  1.3  0.7  X:24064288-   178906  185075 (3198459) C STALKER4_I      LTR/Gypsy           (11)   6519    246  175  
  293    6.5  0.0  4.3  X:24064288-   185265  185312 (3198222) C STALKER4_I      LTR/Gypsy         (7350)     46      1  175  
  371    0.0  0.0  0.0  X:24064288-   185313  185345 (3198189) C STALKER4_I      LTR/Gypsy         (6497)     33      1  175  
 3460    3.0  0.0  0.2  X:24064288-   185346  185748 (3197786) C STALKER4_LTR    LTR/Gypsy            (0)    402      1  175  
 4612    1.1  0.4  0.0  X:24064288-   185749  186283 (3197251) + ITS1-rRNA_Dmel  rRNA                 190    726    (0)  173  
 1129    1.6  0.0  0.0  X:24064288-   186284  186406 (3197128) + 5.8s-rRNA_Dmel  rRNA                   1    123    (0)  176  
  261    0.0  0.0  0.0  X:24064288-   186435  186464 (3197070) + 2s-rRNA_Dmel    rRNA                   1     30    (0)  177  
 2730    2.2  4.9  0.0  X:24064288-   186465  186831 (3196703) + ITS2-rRNA_Dmel  rRNA                   1    385    (0)  178  
23277    1.3  1.5  0.0  X:24064288-   186832  189442 (3194092) + 28s-rRNA_Dmel   rRNA                   1   2651 (1318)  179 *
32565    1.6  0.0  0.1  X:24064288-   189441  193045 (3190489) + R2_DM           LINE/R2                3   3604    (3)  180  
  485    3.6  0.0  0.0  X:24064288-   193042  193096 (3190438) + 28s-rRNA_Dmel   rRNA                2648   2702 (1267)  179 *
 3181    1.3  6.3  0.5  X:24064288-   193097  193475 (3190059) + R1_DM           LINE/R1                1    401 (4955)  181  
  368    0.0  0.0  0.0  X:24064288-   193478  193518 (3190016) + R1_DM           LINE/R1              529    569 (4787)  182 *
20575    0.8  1.1  0.0  X:24064288-   193515  195801 (3187733) + R1_DM           LINE/R1              832   3142 (2214)  181  
19011    0.6  0.1  0.1  X:24064288-   195805  197885 (3185649) + R1_DM           LINE/R1             3275   5356    (0)  181  
 3780    2.5  0.5  0.4  X:24064288-   197919  198461 (3185073) + R1_DM           LINE/R1                1    611 (4745)  183  
 8896    1.2  4.3  0.1  X:24064288-   198462  200417 (3183117) + R1_DM           LINE/R1             1103   3142 (2214)  183  
16074    1.3  0.1  0.1  X:24064288-   200421  202211 (3181323) + R1_DM           LINE/R1             3275   5066  (290)  183  
 1016    2.6  0.0  0.0  X:24064288-   202209  202322 (3181212) + R1_DM           LINE/R1             5243   5356    (0)  183 *
 4198    1.5  8.0  0.7  X:24064288-   202356  202926 (3180608) + R1_DM           LINE/R1                1    613 (4743)  184  
 4950    1.4  3.8  0.2  X:24064288-   202930  203508 (3180026) + R1_DM           LINE/R1             1000   1599 (3757)  184  
 3127    2.9  1.3  0.8  X:24064288-   203509  203885 (3179649) + STALKER4_LTR    LTR/Gypsy              1    379   (23)  185  
   16    9.4  5.7  7.7  X:24064288-   204026  204078 (3179456) + A-rich          Low_complexity         1     52    (0)  186  
 1410    2.8  0.6  2.2  X:24064288-   204095  204277 (3179257) + STALKER4_I      LTR/Gypsy            284    463 (6933)  187 *
 5290    1.2  7.5  1.8  X:24064288-   204259  205005 (3178529) + STALKER4_I      LTR/Gypsy            736   1524 (5006)  187  
38111    3.1  1.5  0.7  X:24064288-   205013  209660 (3173874) + STALKER4_I      LTR/Gypsy           1845   6530    (0)  187  
 3171    1.9  1.3  1.1  X:24064288-   209661  210038 (3173496) + STALKER4_LTR    LTR/Gypsy              1    379   (23)  187  
  856    2.0  1.0  0.0  X:24064288-   210089  210187 (3173347) + R1_DM           LINE/R1             1596   1695 (3661)  184  
 1031    1.6  0.0  0.0  X:24064288-   210188  210316 (3173218) + DOC2_DM         LINE/I-Jockey       4665   4793    (0)  188 *
15915    1.4  1.1  0.0  X:24064288-   210302  212082 (3171452) + R1_DM           LINE/R1             1343   3142 (2214)  189  
 2156    2.0  0.0  0.0  X:24064288-   212086  212329 (3171205) + R1_DM           LINE/R1             3275   3518 (1838)  189 *
 8066    1.2  0.8  0.0  X:24064288-   212318  213219 (3170315) + R1_DM           LINE/R1             4158   5066  (290)  189  
 1016    2.6  0.0  0.0  X:24064288-   213217  213330 (3170204) + R1_DM           LINE/R1             5243   5356    (0)  189 *
 1974    1.8  1.3  0.0  X:24064288-   213364  213590 (3169944) + R1_DM           LINE/R1                1    230 (5126)  190  
 6116    1.3  0.1  0.1  X:24064288-   213594  214279 (3169255) + R1_DM           LINE/R1              774   1459 (3897)  190  
 1297   11.3  0.0 10.3  X:24064288-   214280  214526 (3169008) + DIVER_LTR       LTR/Pao                1    224    (0)  191  
 3497    3.6  0.7  0.0  X:24064288-   214548  214959 (3168575) + DIVER_I         LTR/Pao                1    415 (5228)  191 *
 5450    3.4  4.5  0.0  X:24064288-   214957  215606 (3167928) + DIVER_I         LTR/Pao              637   1315 (4328)  191  
  322   10.3  2.6 12.7  X:24064288-   216029  216106 (3167428) + TIRANT_I        LTR/Gypsy              1     71 (7621)  192  
  230   18.1  2.6  5.4  X:24064288-   216791  216866 (3166668) C L1-48_DR        LINE/L1            (171)   5596   5523  193  
   13    4.3  3.9  3.9  X:24064288-   217735  217760 (3165774) + (AATAC)n        Simple_repeat          1     26    (0)  194  
16534   25.5  2.4  1.6  X:24064288-   217853  223990 (3159544) + TIRANT_I        LTR/Gypsy           1313   7490    (0)  192  
20838    2.1  3.8  0.0  X:24064288-   224430  226828 (3156706) + DIVER_I         LTR/Pao             1287   3775 (1868)  195  
 2305    1.4  0.3  3.5  X:24064288-   226829  227120 (3156414) + BATUMI_I        LTR/Pao             7002   7284  (679)  196  
 3398    9.2  7.9  3.1  X:24064288-   227121  227722 (3155812) + BATUMI_I        LTR/Pao                1    631 (7332)  197  
   54    6.8  5.4  0.0  X:24064288-   227723  227815 (3155719) + (ATACAT)n       Simple_repeat          1     98    (0)  198  
 3398   13.2  9.6  4.1  X:24064288-   227816  227882 (3155652) + BATUMI_I        LTR/Pao              632    646 (7317)  197  
10369    4.7  5.5  3.8  X:24064288-   227926  229820 (3153714) + BATUMI_I        LTR/Pao              749   2678 (5285)  197 *
18218    9.2  0.2  0.4  X:24064288-   229809  233428 (3150106) + BATUMI_I        LTR/Pao             3009   6702 (1212)  197  
 7185    1.5  0.5  1.6  X:24064288-   233403  234288 (3149246) C BATUMI_I        LTR/Pao            (661)   7302   6427  199 *
 5671    0.5  0.0  0.5  X:24064288-   234312  234975 (3148559) + BATUMI_I        LTR/Pao             7303   7963    (0)  197  
 2092    1.1  6.2  2.1  X:24064288-   234976  235247 (3148287) + BATUMI_I        LTR/Pao             7002   7284  (679)  200  
15866    2.6  0.0  0.0  X:24064288-   235248  237120 (3146414) + DIVER_I         LTR/Pao             3771   5643    (0)  201  
 1230   10.8  0.0 10.3  X:24064288-   237121  237367 (3146167) + DIVER_LTR       LTR/Pao                1    224    (0)  201  
14721    1.0  0.1  0.0  X:24064288-   237389  239075 (3144459) + R1_DM           LINE/R1             1455   3142 (2214)  202  
12831    1.3  3.7  0.1  X:24064288-   239079  241088 (3142446) + R1_DM           LINE/R1             3275   5356    (0)  202  
 5237    1.1  0.5  0.3  X:24064288-   241122  241736 (3141798) + R1_DM           LINE/R1                1    616 (4740)  203 *
16205    1.1  0.6  0.1  X:24064288-   241731  243617 (3139917) + R1_DM           LINE/R1             1089   2985 (2371)  203  
 5236    1.0  0.3  0.2  X:24064288-   243613  244223 (3139311) + R1_DM           LINE/R1             3490   4101 (1255)  203 *
 8371    1.2  0.2  0.0  X:24064288-   244213  245181 (3138353) + R1_DM           LINE/R1             4235   5205  (151)  203  
   38    9.3  0.0  0.0  X:24064288-   245198  245254 (3138280) + (ATA)n          Simple_repeat          1     57    (0)  204  
 1877    4.9  0.0  0.4  X:24064288-   245258  245502 (3138032) + MDG1_LTR        LTR/Gypsy            169    412   (30)  205  
 7596    7.8  3.6  1.3  X:24064288-   245503  246696 (3136838) + MDG1_I          LTR/Gypsy              1   1221 (5375)  205 *
41271    2.2  0.3  0.0  X:24064288-   246688  251835 (3131699) + MDG1_I          LTR/Gypsy           1135   6296  (300)  205  
  619    9.6  0.7  6.1  X:24064288-   251805  251959 (3131575) + MDG1_I          LTR/Gypsy           6450   6596    (0)  205 *
 2422    4.9 11.5  1.0  X:24064288-   251960  252332 (3131202) + MDG1_LTR        LTR/Gypsy              1    412   (30)  205  
 1359    0.7  0.0  0.0  X:24064288-   252333  252485 (3131049) + R1_DM           LINE/R1             5202   5354    (2)  203  
 7786    1.4  2.3  0.2  X:24064288-   252521  253448 (3130086) + R1_DM           LINE/R1                1    947 (4409)  206 *
25103    0.8  1.3  0.0  X:24064288-   253446  256351 (3127183) + R1_DM           LINE/R1             1870   4812  (544)  206  
 1207    0.7  0.0  0.0  X:24064288-   256350  256486 (3127048) + R1_DM           LINE/R1             5218   5354    (2)  206 *
45704    0.9  0.9  0.4  X:24064288-   256522  261850 (3121684) + R1_DM           LINE/R1                1   5356    (0)  207  
45411    1.1  0.9  0.5  X:24064288-   261884  267216 (3116318) + R1_DM           LINE/R1                1   5356    (0)  208  
45737    1.2  0.7  0.3  X:24064288-   267250  272588 (3110946) + R1_DM           LINE/R1                1   5356    (0)  209  
 8953    1.1  1.0  1.1  X:24064288-   272622  273687 (3109847) + R1_DM           LINE/R1                1   1065 (4291)  210  
 7599    1.4  1.4  0.0  X:24064288-   273683  274567 (3108967) + R1_DM           LINE/R1             1873   2769 (2587)  210 *
21488    0.9  0.1  0.1  X:24064288-   274567  277039 (3106495) + R1_DM           LINE/R1             2885   5356    (0)  210  
 1281    1.4  0.0  0.0  X:24064288-   277038  277185 (3106349) + 28s-rRNA_Dmel   rRNA                2710   2857 (1112)  211 *
20030    1.8  2.5  0.1  X:24064288-   277191  280027 (3103507) + R2_DM           LINE/R2              370   3274  (333)  212  
10981    2.3  0.5  0.3  X:24064288-   280045  281363 (3102171) + 28s-rRNA_Dmel   rRNA                2649   3969    (0)  213  
  539    4.8 10.8  0.0  X:24064288-   281380  281462 (3102072) + 92_Repeat_rRNA  Satellite              1     92    (0)  214  
  250    8.1  0.0  0.0  X:24064288-   281442  281478 (3102056) + 329_Repeat_rRNA Satellite              1     37  (292)  215 *
 4307    8.1  2.5  1.9  X:24064288-   281478  282228 (3101306) + G2_DM           LINE/I-Jockey        101   1314 (3032)  216  
  838   23.6  9.4  7.1  X:24064288-   282230  282558 (3100976) + G6_DM           LINE/I-Jockey          2    337 (1705)  217  
 1451   10.6  0.0  3.8  X:24064288-   283007  283251 (3100283) C Gypsy8_I        LTR/Gypsy         (4111)    236      1  218  
 1380   12.3  1.6  2.9  X:24064288-   283252  283468 (3100066) C Gypsy8_LTR      LTR/Gypsy           (90)    214      1  219  
 1007   10.5  0.0  2.6  X:24064288-   283471  283627 (3099907) + MICROPIA_I      LTR/Gypsy           3169   3321 (1155)  220  
 2133    4.9  0.0  0.3  X:24064288-   283631  283916 (3099618) + TRANSIB2        DNA/CMC-Transib      338    622 (2222)  221  
 5967    3.9  3.8  0.2  X:24064288-   283945  284739 (3098795) + TRANSIB2        DNA/CMC-Transib     1027   1849  (995)  222  
  513   12.0  0.9  2.8  X:24064288-   284742  284852 (3098682) + MICROPIA_I      LTR/Gypsy           3861   3969  (507)  220  
 1997   10.8  2.0  2.6  X:24064288-   284857  285206 (3098328) + MICROPIA_I      LTR/Gypsy           4129   4476    (0)  220  
  609   10.7  2.3 20.1  X:24064288-   285228  285402 (3098132) + MICROPIA_LTR    LTR/Gypsy            156    304  (172)  223  
  686   23.2 10.6  0.4  X:24064288-   285406  285613 (3097921) + MICROPIA_LTR    LTR/Gypsy            248    476    (0)  224  
 1509    9.7  0.4  7.7  X:24064288-   285616  285799 (3097735) + 240_Repeat_rRNA Satellite              1    221  (212)  225  
  865    0.9  2.8  0.0  X:24064288-   285800  285908 (3097626) + 329_Repeat_rRNA Satellite             40    151  (178)  226  
 1509    9.7  0.4  7.7  X:24064288-   285909  286082 (3097452) + 240_Repeat_rRNA Satellite            222    433    (0)  225 *
 3153    1.9  7.0  0.4  X:24064288-   286076  286880 (3096654) + ETS-rRNA_Dmel   rRNA                   1    858    (6)  227 *
 8740    1.3  1.5  0.0  X:24064288-   286880  287904 (3095630) + 18s-rRNA_Dmel   rRNA                  19   1058  (937)  228  
 1419    1.2  0.0  0.0  X:24064288-   287910  288072 (3095462) + 28s-rRNA_Dmel   rRNA                2489   2651 (1318)  229 *
26706    1.7  2.8  0.1  X:24064288-   288071  291272 (3092262) + R2_DM           LINE/R2              318   3607    (0)  230  
  437    5.5  0.0  0.0  X:24064288-   291271  291325 (3092209) + 28s-rRNA_Dmel   rRNA                2648   2702 (1267)  229 *
 4002    0.8  5.5  0.4  X:24064288-   291326  291818 (3091716) + R1_DM           LINE/R1                1    518 (4838)  231 *
34175    1.5  0.1  0.1  X:24064288-   291818  295826 (3087708) + R1_DM           LINE/R1              777   4789  (567)  231  
 2155    2.0  0.0  0.0  X:24064288-   295826  296077 (3087457) + R1_DM           LINE/R1             5105   5356    (0)  231 *
10661    1.5  0.9  0.0  X:24064288-   296076  297324 (3086210) + 28s-rRNA_Dmel   rRNA                2710   3969    (0)  229  
  750    0.7  3.3  3.6  X:24064288-   297341  297411 (3086123) + 92_Repeat_rRNA  Satellite              1    109  (166)  232  
  307    7.0  0.0  0.0  X:24064288-   297412  297454 (3086080) + 329_Repeat_rRNA Satellite              1     43  (286)  233  
  750    0.7  3.3  3.6  X:24064288-   297455  297494 (3086040) + 92_Repeat_rRNA  Satellite            110    170  (105)  232  
  336    4.7  0.0  0.0  X:24064288-   297495  297537 (3085997) + 329_Repeat_rRNA Satellite              1     43  (286)  234  
  249   19.6  0.0  2.0  X:24064288-   297501  297552 (3085982) + 28s-rRNA_Dmel   rRNA                2640   2690 (1279)  235 *
  750    0.7  3.3  3.6  X:24064288-   297553  297616 (3085918) + 92_Repeat_rRNA  Satellite            171    275    (0)  232  
  333    4.7  0.0  0.0  X:24064288-   297596  297638 (3085896) + 329_Repeat_rRNA Satellite              1     43  (286)  236 *
26109    4.6  0.5  0.5  X:24064288-   297644  301834 (3081700) C G2_DM           LINE/I-Jockey        (0)   4346      4  237  
  934    4.1  0.0  0.0  X:24064288-   301986  302108 (3081426) C ETS-rRNA_Dmel   rRNA               (741)    123      1  238 *
 1262    7.4  5.9  5.3  X:24064288-   302102  302519 (3081015) C 329_Repeat_rRNA Satellite            (0)    420      1  239  
  613    0.0  0.0  0.0  X:24064288-   302499  302575 (3080959) C 92_Repeat_rRNA  Satellite            (0)     92     16  240 *
 7068    6.7  0.0  0.2  X:24064288-   302573  303544 (3079990) + G_DM            LINE/I-Jockey       2665   3634  (712)  241  
 3610    3.7  0.0  0.7  X:24064288-   303545  304009 (3079525) + G_DM            LINE/I-Jockey       3885   4346    (0)  241  
  317    7.0  0.0  0.0  X:24064288-   304014  304056 (3079478) C 329_Repeat_rRNA Satellite          (286)     43      1  242 *
  706    3.1  0.0  0.0  X:24064288-   304036  304090 (3079444) C 92_Repeat_rRNA  Satellite            (0)    260    164  243  
  241   18.6  0.0  0.0  X:24064288-   304091  304133 (3079401) C 28s-rRNA_Dmel   rRNA              (1279)   2690   2648  244 *
  295    9.3  0.0  0.0  X:24064288-   304106  304148 (3079386) C 329_Repeat_rRNA Satellite          (286)     43      1  245  
  706    3.1  0.0  0.0  X:24064288-   304149  304182 (3079352) C 92_Repeat_rRNA  Satellite           (97)    163    105  243  
  230   16.0  1.9  3.9  X:24064288-   304183  304234 (3079300) C 28s-rRNA_Dmel   rRNA              (1279)   2690   2640  246 *
  342    4.5  0.0  0.0  X:24064288-   304197  304240 (3079294) C 329_Repeat_rRNA Satellite          (285)     44      1  247  
  706    3.1  0.0  0.0  X:24064288-   304241  304295 (3079239) C 92_Repeat_rRNA  Satellite            (0)    104      1  243  
 6683   10.4  1.4  0.9  X:24064288-   304296  305598 (3077936) + G_DM            LINE/I-Jockey          1   1294  (748)  248  
10851    7.9  0.3  0.6  X:24064288-   305622  307187 (3076347) + G_DM            LINE/I-Jockey       2074   3634  (712)  249  
 3546    3.7  0.0  3.2  X:24064288-   307188  307664 (3075870) + G_DM            LINE/I-Jockey       3885   4346    (0)  249  
  317    7.0  0.0  0.0  X:24064288-   307669  307711 (3075823) C 329_Repeat_rRNA Satellite          (286)     43      1  250 *
  745    2.6  0.0  0.0  X:24064288-   307691  307745 (3075789) C 92_Repeat_rRNA  Satellite            (0)    352    247  251  
  241   18.6  0.0  0.0  X:24064288-   307746  307788 (3075746) C 28s-rRNA_Dmel   rRNA              (1279)   2690   2648  252 *
  295    9.3  0.0  0.0  X:24064288-   307761  307803 (3075731) C 329_Repeat_rRNA Satellite          (286)     43      1  253  
  745    2.6  0.0  0.0  X:24064288-   307804  307837 (3075697) C 92_Repeat_rRNA  Satellite          (106)    246    182  251  
  249   19.6  0.0  2.0  X:24064288-   307838  307889 (3075645) C 28s-rRNA_Dmel   rRNA              (1279)   2690   2640  254 *
  336    4.7  0.0  0.0  X:24064288-   307853  307895 (3075639) C 329_Repeat_rRNA Satellite          (286)     43      1  255  
  745    2.6  0.0  0.0  X:24064288-   307896  307929 (3075605) C 92_Repeat_rRNA  Satellite          (171)    181    117  251  
  230   16.0  1.9  3.9  X:24064288-   307930  307981 (3075553) C 28s-rRNA_Dmel   rRNA              (1279)   2690   2640  256 *
  342    4.5  0.0  0.0  X:24064288-   307944  307987 (3075547) C 329_Repeat_rRNA Satellite          (285)     44      1  257  
  745    2.6  0.0  0.0  X:24064288-   307988  308042 (3075492) C 92_Repeat_rRNA  Satellite            (0)    116      1  251  
23318   11.8  0.5  1.2  X:24064288-   308044  312499 (3071035) + G_DM            LINE/I-Jockey          1   4346    (0)  258  
15462    9.5  2.0  0.4  X:24064288-   312518  316108 (3067426) + G_DM            LINE/I-Jockey          1   3634  (712)  259  
 3554    3.7  0.0  2.2  X:24064288-   316109  316577 (3066957) + G_DM            LINE/I-Jockey       3885   4343    (3)  259  
  317    7.0  0.0  0.0  X:24064288-   316581  316623 (3066911) C 329_Repeat_rRNA Satellite          (286)     43      1  260 *
  558    4.0  0.0  0.0  X:24064288-   316603  316678 (3066856) C 92_Repeat_rRNA  Satellite            (0)     92     17  261  
15409    9.6  2.0  0.4  X:24064288-   316679  320270 (3063264) + G_DM            LINE/I-Jockey          1   3634  (712)  262  
 3582    3.7  0.0  1.9  X:24064288-   320271  320741 (3062793) + G_DM            LINE/I-Jockey       3885   4346    (0)  262  
  317    7.0  0.0  0.0  X:24064288-   320747  320789 (3062745) C 329_Repeat_rRNA Satellite          (286)     43      1  263 *
  745    2.8  0.0  0.0  X:24064288-   320769  320823 (3062711) C 92_Repeat_rRNA  Satellite            (0)    352    247  264  
  241   18.6  0.0  0.0  X:24064288-   320824  320866 (3062668) C 28s-rRNA_Dmel   rRNA              (1279)   2690   2648  265 *
  295    9.3  0.0  0.0  X:24064288-   320839  320881 (3062653) C 329_Repeat_rRNA Satellite          (286)     43      1  266  
  745    2.8  0.0  0.0  X:24064288-   320882  320915 (3062619) C 92_Repeat_rRNA  Satellite          (106)    246    182  264  
  249   19.6  0.0  2.0  X:24064288-   320916  320967 (3062567) C 28s-rRNA_Dmel   rRNA              (1279)   2690   2640  267 *
  336    4.7  0.0  0.0  X:24064288-   320931  320973 (3062561) C 329_Repeat_rRNA Satellite          (286)     43      1  268  
  745    2.8  0.0  0.0  X:24064288-   320974  321007 (3062527) C 92_Repeat_rRNA  Satellite          (171)    181    117  264  
  230   16.0  1.9  3.9  X:24064288-   321008  321059 (3062475) C 28s-rRNA_Dmel   rRNA              (1279)   2690   2640  269 *
  342    4.5  0.0  0.0  X:24064288-   321022  321065 (3062469) C 329_Repeat_rRNA Satellite          (285)     44      1  270  
  745    2.8  0.0  0.0  X:24064288-   321066  321120 (3062414) C 92_Repeat_rRNA  Satellite            (0)    116      1  264  
20667    8.9  1.7  0.3  X:24064288-   321121  325409 (3058125) + G_DM            LINE/I-Jockey          1   4331   (15)  271  
  664    3.5  0.0  0.0  X:24064288-   325410  325496 (3058038) C 92_Repeat_rRNA  Satellite            (5)     87      1  272  
11143    2.0  0.5  0.0  X:24064288-   325513  326827 (3056707) C 28s-rRNA_Dmel   rRNA                 (0)   3969   2649  273  
24698    1.3  1.9  0.0  X:24064288-   326845  330055 (3053479) C R2_DM           LINE/R2            (333)   3274      3  274  
22694    1.2  0.1  0.0  X:24064288-   330055  332700 (3050834) C 28s-rRNA_Dmel   rRNA              (1318)   2651      2  273 *
 2651    2.6  1.3  0.0  X:24064288-   332703  333081 (3050453) C ITS2-rRNA_Dmel  rRNA                 (1)    384      1  275  
  240    3.3  0.0  0.0  X:24064288-   333082  333111 (3050423) C 2s-rRNA_Dmel    rRNA                 (0)     30      1  276  
 1065    1.6  0.0  0.0  X:24064288-   333140  333262 (3050272) C 5.8s-rRNA_Dmel  rRNA                 (0)    123      1  277  
 2035    4.0 11.1  0.7  X:24064288-   333263  333557 (3049977) C ITS1-rRNA_Dmel  rRNA                 (0)    726    400  278  
 2350    5.2 10.8  2.5  X:24064288-   333558  333929 (3049605) + GTWIN_LTR       LTR/Gypsy              1    402   (93)  279  
29316   12.5  1.7  0.7  X:24064288-   334087  338869 (3044665) + GTWIN_I         LTR/Gypsy              1   4896 (1525)  280  
11981    5.1  0.0  0.0  X:24064288-   338974  340473 (3043061) + GTWIN_I         LTR/Gypsy           4921   6420    (1)  280  
 2629    5.3  5.6  2.5  X:24064288-   340482  340871 (3042663) + GTWIN_LTR       LTR/Gypsy              1    402   (93)  280  
 1973    2.4  7.9  2.8  X:24064288-   341029  341333 (3042201) C ITS1-rRNA_Dmel  rRNA               (323)    403     84  281 *
18473    5.2  0.4  0.4  X:24064288-   341330  344327 (3039207) C G2_DM           LINE/I-Jockey      (779)   3567      4  282  
 7170    2.3  2.4  0.0  X:24064288-   344326  345145 (3038389) + 28s-rRNA_Dmel   rRNA                2675   3514  (455)  283 *
 2702    5.8  3.8  0.3  X:24064288-   345146  345510 (3038024) + PROTOP_B        DNA/P                  1    378  (775)  284  
 2056    9.3  1.0  4.8  X:24064288-   345484  345868 (3037666) + PROTOP_B        DNA/P                518    888  (265)  285 *
  295   12.5  2.1  0.0  X:24064288-   345855  345902 (3037632) + 28s-rRNA_Dmel   rRNA                3921   3969    (0)  286 *
  823    0.0  0.0  5.2  X:24064288-   345919  345989 (3037545) + 92_Repeat_rRNA  Satellite              1     95   (88)  287  
  327    7.0  0.0  0.0  X:24064288-   345990  346032 (3037502) + 329_Repeat_rRNA Satellite              1     43  (286)  288  
  240   21.6  0.0  2.0  X:24064288-   345996  346047 (3037487) + 28s-rRNA_Dmel   rRNA                2640   2690 (1279)  289 *
  823    0.0  0.0  5.2  X:24064288-   346048  346111 (3037423) + 92_Repeat_rRNA  Satellite             96    183    (0)  287  
  353    4.7  0.0  0.0  X:24064288-   346091  346133 (3037401) + 329_Repeat_rRNA Satellite              1     43  (286)  290 *
   26    0.0  0.0  0.0  X:24064288-   346137  346161 (3037373) + (T)n            Simple_repeat          1     25    (0)  291  
 9557    2.5  5.4  0.0  X:24064288-   346163  347572 (3035962) C G2_DM           LINE/I-Jockey       (23)   3079   1594  292  
 3101    6.2  6.6  1.7  X:24064288-   347575  348086 (3035448) C ETS-rRNA_Dmel   rRNA               (128)    736    200  293  
  747    7.5  7.4  1.9  X:24064288-   348044  348196 (3035338) C 329_Repeat_rRNA Satellite           (33)    161      1  294 *
  281    5.7  0.0  0.0  X:24064288-   348184  348218 (3035316) C 240_Repeat_rRNA Satellite            (0)    240    206  295 *
 3633    0.4  0.1  1.8  X:24064288-   348219  348658 (3034876) C STALKER4_LTR    LTR/Gypsy            (3)    399      1  296  
 3326    1.2  0.7  1.4  X:24064288-   348659  349077 (3034457) C STALKER4_I      LTR/Gypsy            (0)   6530   6115  296  
16021    0.1  0.0  0.0  X:24064288-   349078  350802 (3032732) C BARI_DM         DNA/TcMar-Tc1        (0)   1728      4  297  
15972    0.1  0.0  0.0  X:24064288-   350803  352526 (3031008) C BARI_DM         DNA/TcMar-Tc1        (1)   1727      4  298  
16000    0.1  0.0  0.0  X:24064288-   352527  354250 (3029284) C BARI_DM         DNA/TcMar-Tc1        (1)   1727      4  299  
15925    0.2  0.0  0.0  X:24064288-   354251  355974 (3027560) C BARI_DM         DNA/TcMar-Tc1        (1)   1727      4  300  
16004    0.1  0.0  0.0  X:24064288-   355975  357698 (3025836) C BARI_DM         DNA/TcMar-Tc1        (1)   1727      4  301  
 2862    0.3  0.0  0.3  X:24064288-   357699  358019 (3025515) C BARI_DM         DNA/TcMar-Tc1        (1)   1727   1408  302  
  877    5.2  0.0  0.0  X:24064288-   358002  358116 (3025418) C STALKER4_LTR    LTR/Gypsy          (287)    115      1  303 *
51677    0.8  1.1  0.3  X:24064288-   358117  364044 (3019490) C STALKER4_I      LTR/Gypsy            (0)   6530    559  303  
12489    2.0  1.1  0.3  X:24064288-   364047  365456 (3018078) + 18s-rRNA_Dmel   rRNA                 453   1873  (122)  304  
 1073    3.8  2.3  0.0  X:24064288-   365452  365582 (3017952) + 28s-rRNA_Dmel   rRNA                1003   1136 (2833)  305 *
  353    6.4  0.0  0.0  X:24064288-   365576  365622 (3017912) + 28s-rRNA_Dmel   rRNA                1601   1647 (2322)  305 *
 2616    5.1 25.7  0.6  X:24064288-   365613  366068 (3017466) + 28s-rRNA_Dmel   rRNA                2079   2648 (1321)  305 *
 5443    7.1  3.8  0.1  X:24064288-   366067  366775 (3016759) + R2_DM           LINE/R2             1649   2383 (1224)  306  
  333   33.5  2.4  2.4  X:24064288-   366887  367094 (3016440) C G2_DM           LINE/I-Jockey     (2618)    484    277  307  
  503   29.8  2.9  1.7  X:24064288-   367439  367762 (3015772) C G6_DM           LINE/I-Jockey      (866)   1176    859  308  
 3159   19.7 10.8  1.2  X:24064288-   368385  370104 (3013430) C DMRT1A          LINE/R1              (0)   5183   3300  309  
  663   20.1  1.5  0.0  X:24064288-   370104  370237 (3013297) C DMRT1A          LINE/R1           (2012)   3171   3036  309 *
 1355   17.8  0.0  0.0  X:24064288-   370253  370482 (3013052) C DMRT1A          LINE/R1           (2229)   2954   2725  309  
 2794   21.1  2.2  1.4  X:24064288-   370484  371060 (3012474) C DMRT1A          LINE/R1           (2565)   2618   2037  309  
  652   15.0  0.0  1.9  X:24064288-   371089  371197 (3012337) C DMRT1A          LINE/R1           (3395)   1788   1682  309  
  647   31.3  8.4  0.6  X:24064288-   371202  371535 (3011999) C DMRT1B          LINE/R1           (3552)   1631   1272  310  
 1493   28.9  7.4  5.1  X:24064288-   371630  372547 (3010987) C DMRT1B          LINE/R1           (4243)    940      3  310  
15295   10.9  5.4  0.4  X:24064288-   372791  375081 (3008453) C DMRT1B          LINE/R1              (0)   5183   2779  311  
 1681   12.2 11.4  0.0  X:24064288-   375085  375453 (3008081) C STALKER4_I      LTR/Gypsy          (171)   6359   5949  312  
 1264   10.8  2.0  0.0  X:24064288-   375449  375643 (3007891) C STALKER4_I      LTR/Gypsy         (1385)   5145   4947  312 *
 4592    6.2  1.7  0.3  X:24064288-   375631  376211 (3007323) C STALKER4_I      LTR/Gypsy         (1782)   4748   4160  312 *
 7788    3.3  4.4  0.0  X:24064288-   376207  377152 (3006382) C R1_DM           LINE/R1           (1671)   3685   2698  313  
 6052    3.8 13.2  1.3  X:24064288-   377158  378195 (3005339) C R2_DM           LINE/R2           (1537)   2070    805  314 *
20688    1.3  1.1  0.0  X:24064288-   378194  380504 (3003030) C 28s-rRNA_Dmel   rRNA              (1632)   2337      1  315  
 2996    1.8  0.8  0.8  X:24064288-   380505  380889 (3002645) C ITS2-rRNA_Dmel  rRNA                 (0)    385      1  316  
  250    3.3  0.0  0.0  X:24064288-   380890  380919 (3002615) C 2s-rRNA_Dmel    rRNA                 (0)     30      1  317  
 1117    1.6  0.0  0.0  X:24064288-   380948  381070 (3002464) C 5.8s-rRNA_Dmel  rRNA                 (0)    123      1  318  
 6099    1.2  0.8  0.0  X:24064288-   381071  381790 (3001744) C ITS1-rRNA_Dmel  rRNA                 (0)    726      1  319  
 1187    0.7 17.6  0.0  X:24064288-   381791  381938 (3001596) C 18s-rRNA_Dmel   rRNA                 (0)   1995   1822  320  
 3217    1.1  0.0  0.0  X:24064288-   381939  382291 (3001243) + Gypsy2_LTR      LTR/Gypsy              1    353    (0)  321  
 7875    2.6  0.1  2.5  X:24064288-   382292  383227 (3000307) + Gypsy6_I        LTR/Gypsy              1    914 (5221)  321  
21851   15.3  2.1  0.6  X:24064288-   383238  387801 (2995733) + Gypsy6_I        LTR/Gypsy           1026   5318 (1694)  321  
   15    7.0  2.9  6.1  X:24064288-   387802  387835 (2995699) + (ATTT)n         Simple_repeat          1     33    (0)  322  
 3897    1.6  0.0  1.6  X:24064288-   387872  388317 (2995217) + Gypsy6_I        LTR/Gypsy           4900   5338  (797)  321  
 2342    1.5  0.0  1.5  X:24064288-   388318  388588 (2994946) C MDG3_LTR        LTR/Gypsy            (0)    267      1  323  
44679    0.8  0.1  0.7  X:24064288-   388589  393604 (2989930) C MDG3_I          LTR/Gypsy            (0)   4986      1  323  
 2387    1.5  0.0  0.0  X:24064288-   393604  393870 (2989664) C MDG3_LTR        LTR/Gypsy            (0)    267      1  323 *
 6475    3.7  0.0  6.3  X:24064288-   393871  394713 (2988821) + Gypsy6_I        LTR/Gypsy           5335   6127    (8)  321  
 3164    1.7  0.0  0.0  X:24064288-   394716  395068 (2988466) + Gypsy2_LTR      LTR/Gypsy              1    353    (0)  321  
12395    1.4  1.0  0.3  X:24064288-   395069  396454 (2987080) C 18s-rRNA_Dmel   rRNA               (170)   1825    430  324  
  629   10.8  2.9 20.1  X:24064288-   396515  396688 (2986846) C MICROPIA_LTR    LTR/Gypsy          (172)    304    156  325  
  225   16.3  0.0  2.0  X:24064288-   396710  396759 (2986775) C MICROPIA_I      LTR/Gypsy            (0)   4476   4428  326 *
 6753    1.4  0.0  0.1  X:24064288-   396741  397480 (2986054) C Stellate_gene   Stellate           (411)    739      1  327  
10498    0.8  0.0  1.3  X:24064288-   397481  398645 (2984889) C Stellate_gene   Stellate             (0)   1150      1  328  
10563    1.0  0.0  0.1  X:24064288-   398646  399796 (2983738) C Stellate_gene   Stellate             (0)   1150      1  329  
10742    0.3  0.0  0.0  X:24064288-   399797  400946 (2982588) C Stellate_gene   Stellate             (0)   1150      1  330  
10622    0.8  0.0  0.1  X:24064288-   400947  402097 (2981437) C Stellate_gene   Stellate             (0)   1150      1  331  
 2265    2.6  0.0  2.6  X:24064288-   402097  402375 (2981159) + BATUMI_LTR      LTR/Pao                1    272    (0)  332 *
20523    1.9  0.6  1.6  X:24064288-   402376  404836 (2978698) + BATUMI_I        LTR/Pao                1   2435 (5528)  332  
 6907    0.8  0.2  1.4  X:24064288-   404875  405671 (2977863) + BATUMI_I        LTR/Pao             2687   3474 (4489)  332  
 2724    1.6  0.9  0.9  X:24064288-   405665  405989 (2977545) C BATUMI_I        LTR/Pao           (1212)   6751   6427  333 *
 1471    3.2  0.0  0.0  X:24064288-   406013  406199 (2977335) + BATUMI_I        LTR/Pao             7303   7489  (474)  332 *
17280    1.1  2.1  0.8  X:24064288-   406198  408281 (2975253) C STALKER4_I      LTR/Gypsy         (3863)   2667    559  334  
14001    0.8  0.9  0.0  X:24064288-   408284  409812 (2973722) + 18s-rRNA_Dmel   rRNA                 453   1995    (0)  335  
 5281    2.0  6.5  0.0  X:24064288-   409813  410494 (2973040) + ITS1-rRNA_Dmel  rRNA                   1    726    (0)  336  
 1118    1.6  0.0  0.0  X:24064288-   410495  410617 (2972917) + 5.8s-rRNA_Dmel  rRNA                   1    123    (0)  337  
  251    3.3  0.0  0.0  X:24064288-   410646  410675 (2972859) + 2s-rRNA_Dmel    rRNA                   1     30    (0)  338  
 2852    2.9  0.8  0.0  X:24064288-   410676  411056 (2972478) + ITS2-rRNA_Dmel  rRNA                   1    384    (1)  339  
23767    1.3  0.2  0.1  X:24064288-   411059  413705 (2969829) + 28s-rRNA_Dmel   rRNA                   2   2651 (1318)  340  
 1841    1.5  0.0  0.5  X:24064288-   413727  413932 (2969602) + R2_DM           LINE/R2                3    207 (3400)  341 *
19977    2.5  2.6  0.3  X:24064288-   413931  417056 (2966478) + R2_DM           LINE/R2              409   3607    (0)  341  
  669    1.4  0.0  0.0  X:24064288-   417058  417130 (2966404) + 28s-rRNA_Dmel   rRNA                2653   2725 (1244)  340 *
 3857    2.8  4.1  0.2  X:24064288-   417129  417596 (2965938) + R1_DM           LINE/R1             4802   5287   (69)  342  
 5423    1.5  0.0  0.0  X:24064288-   417619  418210 (2965324) + R2_DM           LINE/R2             1932   2523 (1084)  343  
 2546    1.3  0.3  2.6  X:24064288-   418206  418518 (2965016) + BATUMI_I        LTR/Pao             6997   7302  (661)  344 *
37199    7.1  0.6  1.9  X:24064288-   418532  425179 (2958355) C BATUMI_I        LTR/Pao           (1543)   6420      1  345  
 2265    2.6  0.0  2.6  X:24064288-   425180  425458 (2958076) C BATUMI_LTR      LTR/Pao              (0)    272      1  345 *
10479    1.4  0.0  0.1  X:24064288-   425458  426608 (2956926) + Stellate_gene   Stellate               1   1150    (0)  346  
10780    0.2  0.0  0.0  X:24064288-   426609  427758 (2955776) + Stellate_gene   Stellate               1   1150    (0)  347  
10772    0.2  0.0  0.0  X:24064288-   427759  428908 (2954626) + Stellate_gene   Stellate               1   1150    (0)  348  
10696    0.5  0.0  0.0  X:24064288-   428909  430058 (2953476) + Stellate_gene   Stellate               1   1150    (0)  349  
10657    0.7  0.0  0.1  X:24064288-   430059  431209 (2952325) + Stellate_gene   Stellate               1   1150    (0)  350  
10635    0.8  0.0  0.0  X:24064288-   431210  432359 (2951175) + Stellate_gene   Stellate               1   1150    (0)  351  
10643    0.7  0.0  0.0  X:24064288-   432360  433509 (2950025) + Stellate_gene   Stellate               1   1150    (0)  352  
10665    0.7  0.0  0.0  X:24064288-   433510  434659 (2948875) + Stellate_gene   Stellate               1   1150    (0)  353  
10653    0.5  0.0  0.2  X:24064288-   434660  435811 (2947723) + Stellate_gene   Stellate               1   1150    (0)  354  
10781    0.2  0.0  0.0  X:24064288-   435812  436961 (2946573) + Stellate_gene   Stellate               1   1150    (0)  355  
10754    0.3  0.0  0.0  X:24064288-   436962  438111 (2945423) + Stellate_gene   Stellate               1   1150    (0)  356  
 6745    1.4  0.0  0.1  X:24064288-   438112  438851 (2944683) + Stellate_gene   Stellate               1    739  (411)  357  
  228   16.3  0.0  2.0  X:24064288-   438833  438882 (2944652) + MICROPIA_I      LTR/Gypsy           4428   4476    (0)  358 *
  626   10.8  2.9 20.1  X:24064288-   438904  439077 (2944457) + MICROPIA_LTR    LTR/Gypsy            156    304  (172)  359  
12396    1.4  1.0  0.3  X:24064288-   439138  440523 (2943011) + 18s-rRNA_Dmel   rRNA                 430   1825  (170)  360  
 3198    1.4  0.0  0.0  X:24064288-   440524  440876 (2942658) C Gypsy2_LTR      LTR/Gypsy            (0)    353      1  361  
 2775    4.0  0.0 13.3  X:24064288-   440879  441286 (2942248) C Gypsy2_I        LTR/Gypsy            (8)   6127   5768  361 *
 8213    3.2  1.5  2.2  X:24064288-   441286  442291 (2941243) + R1_DM           LINE/R1             3531   4529  (827)  362  
10197    6.8  5.8  6.0  X:24064288-   442292  444627 (2938907) C Gypsy12_LTR     LTR/Gypsy            (0)   2336      1  363  
 6295    4.2  1.2  0.1  X:24064288-   444628  445381 (2938153) + R1_DM           LINE/R1             4526   5287   (69)  362  
12262    1.8  0.0  0.0  X:24064288-   445404  446755 (2936779) + R2_DM           LINE/R2             1932   3283  (324)  364  
 4238    6.5  0.6  6.3  X:24064288-   446773  447412 (2936122) C Gypsy12_LTR     LTR/Gypsy         (1730)    606      1  365  
 6295    4.2  1.2  0.1  X:24064288-   447413  448166 (2935368) + R1_DM           LINE/R1             4526   5287   (69)  366  
12262    1.8  0.0  0.0  X:24064288-   448189  449540 (2933994) + R2_DM           LINE/R2             1932   3283  (324)  367  
 4238    6.5  0.6  6.3  X:24064288-   449558  450197 (2933337) C Gypsy12_LTR     LTR/Gypsy         (1730)    606      1  368  
 6286    4.3  1.2  0.1  X:24064288-   450198  450951 (2932583) + R1_DM           LINE/R1             4526   5287   (69)  369  
14861    2.5  0.1  0.0  X:24064288-   450974  452648 (2930886) + R2_DM           LINE/R2             1932   3607    (0)  370  
11683    1.9  0.5  0.3  X:24064288-   452653  453971 (2929563) + 28s-rRNA_Dmel   rRNA                2649   3969    (0)  371  
  579    4.8 10.8  0.0  X:24064288-   453988  454070 (2929464) + 92_Repeat_rRNA  Satellite              1     92    (0)  372  
  263    8.1  0.0  0.0  X:24064288-   454050  454086 (2929448) + 329_Repeat_rRNA Satellite              1     37  (292)  373 *
 5791   10.2  3.7  3.2  X:24064288-   454086  455274 (2928260) + G2_DM           LINE/I-Jockey          2    747 (2355)  374  
 1517    9.4  0.8  4.7  X:24064288-   455723  455967 (2927567) C Gypsy8_I        LTR/Gypsy         (4111)    236      1  375  
 1402   12.3  1.6  2.9  X:24064288-   455968  456184 (2927350) C Gypsy8_LTR      LTR/Gypsy           (90)    214      1  376  
 1472   12.9  6.5  1.8  X:24064288-   456187  456446 (2927088) + MICROPIA_I      LTR/Gypsy           3169   3440 (1036)  377  
 4175    4.5  7.1  0.5  X:24064288-   456463  457039 (2926495) + TRANSIB2        DNA/CMC-Transib        8    622 (2222)  378  
 6392    3.9  3.6  0.2  X:24064288-   457068  457863 (2925671) + TRANSIB2        DNA/CMC-Transib     1027   1849  (995)  379  
 3284   12.8  1.0 11.0  X:24064288-   457866  458542 (2924992) + MICROPIA_I      LTR/Gypsy           3861   4476    (0)  377  
  678   10.0  2.3 20.1  X:24064288-   458564  458738 (2924796) + MICROPIA_LTR    LTR/Gypsy            156    304  (172)  380  
  943   21.7  3.6  0.4  X:24064288-   458742  458963 (2924571) + MICROPIA_LTR    LTR/Gypsy            248    476    (0)  381  
 1495    5.1  0.0  0.0  X:24064288-   458966  459162 (2924372) + 240_Repeat_rRNA Satellite             44    240    (0)  382  
  608   10.3  0.0 20.0  X:24064288-   459151  459319 (2924215) + 329_Repeat_rRNA Satellite              1    135  (189)  383 *
 2376    0.0  0.7  1.1  X:24064288-   459334  459609 (2923925) + BLASTOPIA_LTR   LTR/Gypsy              1    275    (0)  384  
37575    1.9  0.1  0.0  X:24064288-   459610  464085 (2919449) + BLASTOPIA_I     LTR/Gypsy              1   4481    (0)  384  
 2253    0.0  0.7  1.1  X:24064288-   464086  464361 (2919173) + BLASTOPIA_LTR   LTR/Gypsy              1    275    (0)  384  
  322    2.5  0.0  0.0  X:24064288-   464364  464403 (2919131) C BARI1           DNA/TcMar-Tc1     (1648)     41      2  385 *
 3744    7.7  4.2  0.5  X:24064288-   464373  464945 (2918589) + IDEFIX_LTR      LTR/Gypsy              1    594    (0)  386  
   14   10.7  3.1  3.1  X:24064288-   465535  465566 (2917968) + (GAC)n          Simple_repeat          1     32    (0)  387  
  922   27.1  4.2  2.2  X:24064288-   465615  466014 (2917520) + G2_DM           LINE/I-Jockey        888   1295 (3051)  374  
 2198   28.9  7.7  3.8  X:24064288-   466476  467876 (2915658) + G2_DM           LINE/I-Jockey       2621   4074  (272)  374  
   16    7.4  0.0  6.5  X:24064288-   468001  468033 (2915501) + (ATTAA)n        Simple_repeat          1     31    (0)  388  
 1324   13.1  8.3  4.2  X:24064288-   468173  468450 (2915084) + Gypsy2-LTR_DM   LTR/Gypsy             28    316   (22)  389  
 4705    4.8  5.6  0.1  X:24064288-   468463  469212 (2914322) + ETS-rRNA_Dmel   rRNA                  74    864    (0)  390  
 8376    2.1  3.0  0.2  X:24064288-   469213  471034 (2912500) + 18s-rRNA_Dmel   rRNA                   1   1873  (122)  391  
 1001    4.6  2.3  0.0  X:24064288-   471030  471160 (2912374) + 28s-rRNA_Dmel   rRNA                1003   1136 (2833)  392 *
  332    6.4  0.0  0.0  X:24064288-   471154  471200 (2912334) + 28s-rRNA_Dmel   rRNA                1601   1647 (2322)  392 *
 2651    5.2 23.0  0.2  X:24064288-   471197  471657 (2911877) + 28s-rRNA_Dmel   rRNA                2083   2648 (1321)  392 *
 5127    7.3  3.8  0.1  X:24064288-   471656  472364 (2911170) + R2_DM           LINE/R2             1649   2383 (1224)  393  
  337   33.0  2.4  2.4  X:24064288-   472476  472683 (2910851) C G2_DM           LINE/I-Jockey     (2618)    484    277  394  
  453   29.5  2.9  1.7  X:24064288-   473028  473351 (2910183) C G6_DM           LINE/I-Jockey      (866)   1176    859  395  
 2953   19.2  9.6  1.9  X:24064288-   473974  474789 (2908745) C DMRT1A          LINE/R1              (0)   5183   4305  396  
 2492   19.7 13.0  0.8  X:24064288-   474813  475651 (2907883) C DMRT1A          LINE/R1            (943)   4240   3300  396  
  623   17.9  1.6  0.0  X:24064288-   475655  475777 (2907757) C DMRT1A          LINE/R1           (2016)   3167   3043  396  
 1295   18.3  0.0  0.0  X:24064288-   475800  476029 (2907505) C DMRT1A          LINE/R1           (2229)   2954   2725  396  
 2660   20.9  2.2  1.4  X:24064288-   476031  476607 (2906927) C DMRT1A          LINE/R1           (2565)   2618   2037  396  
  634   15.0  0.0  1.9  X:24064288-   476636  476744 (2906790) C DMRT1A          LINE/R1           (3395)   1788   1682  396  
  652   31.0  8.4  0.6  X:24064288-   476749  477082 (2906452) C DMRT1B          LINE/R1           (3552)   1631   1272  397  
 1366   28.8  7.7  5.3  X:24064288-   477177  478093 (2905441) C DMRT1B          LINE/R1           (4243)    940      3  397  
14421   11.3  5.6  0.3  X:24064288-   478342  480626 (2902908) C DMRT1B          LINE/R1              (0)   5183   2779  398  
 1542   12.2 11.4  0.0  X:24064288-   480630  480998 (2902536) C STALKER4_I      LTR/Gypsy          (171)   6359   5949  399 *
 7597    3.8  1.4  0.3  X:24064288-   480994  481968 (2901566) C STALKER4_I      LTR/Gypsy         (1385)   5145   4160  399  
 7574    2.7  4.2  0.6  X:24064288-   481964  482921 (2900613) C R1_DM           LINE/R1           (1671)   3685   2694  400 *
 5832    3.5 23.0  0.9  X:24064288-   482923  483960 (2899574) C R2_DM           LINE/R2           (1537)   2070    805  401 *
15450    1.6  1.1  0.8  X:24064288-   483959  485819 (2897715) C 28s-rRNA_Dmel   rRNA              (1632)   2337    472  402  
 1101    5.6  0.0  0.0  X:24064288-   485825  485968 (2897566) C 28s-rRNA_Dmel   rRNA              (3824)    145      2  402  
 2612    2.9  1.3  0.0  X:24064288-   485971  486349 (2897185) C ITS2-rRNA_Dmel  rRNA                 (1)    384      1  403  
  240    3.3  0.0  0.0  X:24064288-   486350  486379 (2897155) C 2s-rRNA_Dmel    rRNA                 (0)     30      1  404  
 1089    0.8  0.0  0.0  X:24064288-   486408  486530 (2897004) C 5.8s-rRNA_Dmel  rRNA                 (0)    123      1  405  
 5661    1.7  0.8  0.0  X:24064288-   486531  487250 (2896284) C ITS1-rRNA_Dmel  rRNA                 (0)    726      1  406  
 1562    0.0  0.0  0.0  X:24064288-   487251  487424 (2896110) C 18s-rRNA_Dmel   rRNA                 (0)   1995   1822  407  
 3437    3.2  0.0  0.0  X:24064288-   487425  487831 (2895703) C Gypsy6_LTR      LTR/Gypsy            (0)    407      1  408  
23353   16.1  0.1  0.0  X:24064288-   487835  491783 (2891751) C Gypsy6_I        LTR/Gypsy            (2)   7010   3058  408  
 1780    2.3  4.4 12.5  X:24064288-   491787  492079 (2891455) C Gypsy6_I        LTR/Gypsy         (6740)    272      1  408  
 1707    5.8  5.3  0.0  X:24064288-   492080  492305 (2891229) C Gypsy6_LTR      LTR/Gypsy            (0)    407    170  408  
16074    0.8  0.0  0.0  X:24064288-   492322  494146 (2889388) C 18s-rRNA_Dmel   rRNA               (170)   1825      1  409  
 5349    1.0  2.8  0.1  X:24064288-   494144  494243 (2889291) C ETS-rRNA_Dmel   rRNA               (154)    710    592  410 *
   57    0.0  3.6  0.0  X:24064288-   494244  494299 (2889235) + (AT)n           Simple_repeat          1     58    (0)  411  
 5349    1.0  2.8  0.1  X:24064288-   494300  494890 (2888644) C ETS-rRNA_Dmel   rRNA               (273)    591      2  410  
 1442    4.3 11.5  1.5  X:24064288-   494884  495236 (2888298) C 240_Repeat_rRNA Satellite           (58)    271      1  412 *
  745    2.0  0.0  0.0  X:24064288-   495216  495270 (2888264) C 92_Repeat_rRNA  Satellite            (0)    352    256  413 *
  241   18.6  0.0  0.0  X:24064288-   495271  495313 (2888221) C 28s-rRNA_Dmel   rRNA              (1279)   2690   2648  414 *
  295    9.3  0.0  0.0  X:24064288-   495286  495328 (2888206) C 329_Repeat_rRNA Satellite          (286)     43      1  415  
  745    2.0  0.0  0.0  X:24064288-   495329  495377 (2888157) C 92_Repeat_rRNA  Satellite           (97)    255    169  413  
  305    7.0  0.0  0.0  X:24064288-   495378  495420 (2888114) C 329_Repeat_rRNA Satellite          (286)     43      1  416  
  745    2.0  0.0  0.0  X:24064288-   495421  495454 (2888080) C 92_Repeat_rRNA  Satellite          (184)    168    109  413  
  230   16.0  1.9  3.9  X:24064288-   495455  495506 (2888028) C 28s-rRNA_Dmel   rRNA              (1279)   2690   2640  417 *
  342    4.5  0.0  0.0  X:24064288-   495469  495512 (2888022) C 329_Repeat_rRNA Satellite          (285)     44      1  418  
  745    2.0  0.0  0.0  X:24064288-   495513  495567 (2887967) C 92_Repeat_rRNA  Satellite            (0)    108      1  413  
30197    8.4  0.2  0.2  X:24064288-   495568  499909 (2883625) + G_DM            LINE/I-Jockey          1   4343    (3)  419  
  317    7.0  0.0  0.0  X:24064288-   499913  499955 (2883579) C 329_Repeat_rRNA Satellite          (286)     43      1  420 *
  745    2.6  0.0  0.0  X:24064288-   499935  499989 (2883545) C 92_Repeat_rRNA  Satellite            (0)    352    256  421  
  241   18.6  0.0  0.0  X:24064288-   499990  500032 (2883502) C 28s-rRNA_Dmel   rRNA              (1279)   2690   2648  422 *
  295    9.3  0.0  0.0  X:24064288-   500005  500047 (2883487) C 329_Repeat_rRNA Satellite          (286)     43      1  423  
  745    2.6  0.0  0.0  X:24064288-   500048  500096 (2883438) C 92_Repeat_rRNA  Satellite           (97)    255    169  421  
  305    7.0  0.0  0.0  X:24064288-   500097  500139 (2883395) C 329_Repeat_rRNA Satellite          (286)     43      1  424  
  745    2.6  0.0  0.0  X:24064288-   500140  500173 (2883361) C 92_Repeat_rRNA  Satellite          (184)    168    109  421  
  230   16.0  1.9  3.9  X:24064288-   500174  500225 (2883309) C 28s-rRNA_Dmel   rRNA              (1279)   2690   2640  425 *
  342    4.5  0.0  0.0  X:24064288-   500188  500231 (2883303) C 329_Repeat_rRNA Satellite          (285)     44      1  426  
  745    2.6  0.0  0.0  X:24064288-   500232  500286 (2883248) C 92_Repeat_rRNA  Satellite            (0)    108      1  421  
30412    8.2  0.2  0.1  X:24064288-   500287  504622 (2878912) + G_DM            LINE/I-Jockey          1   4343    (3)  427  
  317    7.0  0.0  0.0  X:24064288-   504626  504668 (2878866) C 329_Repeat_rRNA Satellite          (286)     43      1  428 *
  745    2.6  0.0  0.0  X:24064288-   504648  504702 (2878832) C 92_Repeat_rRNA  Satellite            (0)    352    256  429  
  241   18.6  0.0  0.0  X:24064288-   504703  504745 (2878789) C 28s-rRNA_Dmel   rRNA              (1279)   2690   2648  430 *
  295    9.3  0.0  0.0  X:24064288-   504718  504760 (2878774) C 329_Repeat_rRNA Satellite          (286)     43      1  431  
  745    2.6  0.0  0.0  X:24064288-   504761  504809 (2878725) C 92_Repeat_rRNA  Satellite           (97)    255    169  429  
  305    7.0  0.0  0.0  X:24064288-   504810  504852 (2878682) C 329_Repeat_rRNA Satellite          (286)     43      1  432  
  745    2.6  0.0  0.0  X:24064288-   504853  504886 (2878648) C 92_Repeat_rRNA  Satellite          (184)    168    109  429  
  230   16.0  1.9  3.9  X:24064288-   504887  504938 (2878596) C 28s-rRNA_Dmel   rRNA              (1279)   2690   2640  433 *
  342    4.5  0.0  0.0  X:24064288-   504901  504944 (2878590) C 329_Repeat_rRNA Satellite          (285)     44      1  434  
  745    2.6  0.0  0.0  X:24064288-   504945  504999 (2878535) C 92_Repeat_rRNA  Satellite            (0)    108      1  429  
 8685    7.6  0.9  0.1  X:24064288-   505000  506204 (2877330) + G_DM            LINE/I-Jockey          1   1215 (3131)  435  
 9318    9.5  2.8  0.1  X:24064288-   506205  508334 (2875200) + G_DM            LINE/I-Jockey       1342   3527  (819)  435  
 7856    2.0  1.8  0.2  X:24064288-   508333  509299 (2874235) C R1_DM           LINE/R1           (4374)    982      1  436 *
26964    1.1  2.5  0.1  X:24064288-   509335  512635 (2870899) C R1_DM           LINE/R1              (2)   5354   1974  437  
14769    1.4  1.0  0.2  X:24064288-   512636  514400 (2869134) C R1_DM           LINE/R1           (3577)   1779      1  437  
26595    1.3  1.9  0.7  X:24064288-   514436  519706 (2863828) C R1_DM           LINE/R1              (2)   5354     24  438  
25078    0.8  1.6  0.0  X:24064288-   519743  522514 (2861020) C R1_DM           LINE/R1              (2)   5354   2540  439  
 1514    2.4  0.0  0.0  X:24064288-   522515  522682 (2860852) + PROTOP          DNA/P                  1    168 (4312)  440 *
28206    2.6  0.2  0.3  X:24064288-   522680  526419 (2857115) + G2_DM           LINE/I-Jockey          4   4346    (0)  441  
 2489    1.0  0.0  0.0  X:24064288-   526417  526707 (2856827) + PROTOP_A        DNA/P                157    447  (658)  442 *
 6041    2.8  0.0  0.0  X:24064288-   526724  527464 (2856070) C I_DM            LINE/I               (9)   5365   4625  443 *
34898    1.1  0.8  0.1  X:24064288-   527463  531477 (2852057) + PROTOP          DNA/P                438   4480    (0)  444  
 3393    1.0 11.9  0.0  X:24064288-   531478  531989 (2851545) C R1_DM           LINE/R1           (2810)   2546   1974  445  
15462    1.7  1.0  0.2  X:24064288-   531990  533753 (2849781) C R1_DM           LINE/R1           (3577)   1779      1  445  
32378    0.9  2.0  0.1  X:24064288-   533789  539043 (2844491) C R1_DM           LINE/R1              (2)   5354      1  446  
22885    1.1  2.9  0.1  X:24064288-   539079  542078 (2841456) C R1_DM           LINE/R1              (2)   5354   2271  447  
  462    0.0  0.0  0.0  X:24064288-   542072  542121 (2841413) + CIRCE           LTR/Gypsy           4931   4980 (1376)  448 *
 3681    1.2  0.5  4.7  X:24064288-   542481  542951 (2840583) + CIRCE           LTR/Gypsy           4981   5427  (929)  448  
 8233    1.7  1.0  0.0  X:24064288-   543034  543953 (2839581) + CIRCE           LTR/Gypsy           5428   6356    (0)  448  
 7807    1.7  4.6  2.8  X:24064288-   543954  544906 (2838628) + CIRCE           LTR/Gypsy              1    970 (5386)  449  
 8940    4.7  2.3  4.5  X:24064288-   545049  547887 (2835647) + CIRCE           LTR/Gypsy            973   3667 (2689)  449  
12495    3.6  2.7  1.4  X:24064288-   547898  550811 (2832723) + CIRCE           LTR/Gypsy           1494   4372 (1984)  450  
 3345    7.3  0.2  0.0  X:24064288-   550812  551233 (2832301) + Invader1_LTR    LTR/Gypsy              1    423    (0)  451  
28443    2.2  0.1  0.0  X:24064288-   551234  554417 (2829117) + Invader1_I      LTR/Gypsy              1   3186    (0)  451  
 3371    7.1  0.2  0.0  X:24064288-   554418  554839 (2828695) + Invader1_LTR    LTR/Gypsy              1    423    (0)  451  
28497    2.2  0.0  0.0  X:24064288-   554840  558024 (2825510) + Invader1_I      LTR/Gypsy              1   3186    (0)  451  
 3371    7.1  0.2  0.0  X:24064288-   558025  558446 (2825088) + Invader1_LTR    LTR/Gypsy              1    423    (0)  451  
 1098    1.5  1.5  0.7  X:24064288-   558447  558574 (2824960) + CIRCE           LTR/Gypsy           4367   4495 (1861)  450  
14469    2.0  0.7  0.3  X:24064288-   558575  560304 (2823230) + S_DM            DNA/TcMar-Tc1          1   1736    (0)  452  
 1042    2.2  0.7  0.0  X:24064288-   560305  560432 (2823102) + CIRCE           LTR/Gypsy           4493   4621 (1735)  450 *
 1279    2.1  0.0  0.0  X:24064288-   560429  560571 (2822963) + CIRCE           LTR/Gypsy           4838   4980 (1376)  450  
 3677    1.2  0.7  4.4  X:24064288-   560929  561397 (2822137) + CIRCE           LTR/Gypsy           4981   5427  (929)  450  
 8233    1.7  1.0  0.0  X:24064288-   561480  562399 (2821135) + CIRCE           LTR/Gypsy           5428   6356    (0)  450  
 7807    1.7  4.6  2.8  X:24064288-   562400  563352 (2820182) + CIRCE           LTR/Gypsy              1    970 (5386)  453  
13585    3.8  2.2  3.7  X:24064288-   563495  567156 (2816378) + CIRCE           LTR/Gypsy            973   4495 (1861)  453  
14353    2.0  0.6  1.3  X:24064288-   567157  568904 (2814630) + S_DM            DNA/TcMar-Tc1          1   1736    (0)  454  
 1787    0.9  0.4  0.4  X:24064288-   568905  569122 (2814412) + CIRCE           LTR/Gypsy           4493   4710 (1646)  453 *
 3018    2.3  0.6  0.6  X:24064288-   569105  569453 (2814081) C R1_DM           LINE/R1           (4993)    363     15  455 *
25844    1.0  0.9  0.1  X:24064288-   569453  572298 (2811236) C R1_DM           LINE/R1            (551)   4805   1938  456  
 2151    0.4  0.0  0.4  X:24064288-   572283  572525 (2811009) C R1_DM           LINE/R1           (4741)    615    374  456 *
 2212    1.6  0.8  0.0  X:24064288-   572526  572779 (2810755) C R1_DM           LINE/R1           (5100)    256      1  456  
24735    1.1  0.3  0.1  X:24064288-   572813  575889 (2807645) C R1_DM           LINE/R1              (0)   5356   2271  457  
  464    0.0  0.0  0.0  X:24064288-   575883  575932 (2807602) + CIRCE           LTR/Gypsy           4931   4980 (1376)  453 *
 3707    1.4  0.5  4.4  X:24064288-   576291  576760 (2806774) + CIRCE           LTR/Gypsy           4981   5427  (929)  453  
 8181    2.1  1.0  0.0  X:24064288-   576843  577762 (2805772) + CIRCE           LTR/Gypsy           5428   6356    (0)  453  
 7692    1.7  4.9  3.5  X:24064288-   577763  578719 (2804815) + CIRCE           LTR/Gypsy              1    970 (5386)  458  
 8944    4.9  2.3  4.5  X:24064288-   578862  581685 (2801849) + CIRCE           LTR/Gypsy            973   3652 (2704)  458  
 2179    1.6  0.0  0.0  X:24064288-   581688  581929 (2801605) + CIRCE           LTR/Gypsy           4132   4373 (1983)  458  
 2496    3.1  3.7  5.7  X:24064288-   581930  582303 (2801231) + ROVER-LTR_DM    LTR/Gypsy              1    367    (0)  459  
  532    1.6  1.6  0.0  X:24064288-   582304  582367 (2801167) + ROVER-I_DM      LTR/Gypsy              1     65 (6519)  459  
27181   12.9  2.9  1.7  X:24064288-   582425  587229 (2796305) + ROVER-I_DM      LTR/Gypsy            263   5127 (1457)  459  
 2710    3.7  0.0  0.9  X:24064288-   587240  587569 (2795965) C STALKER4_LTR    LTR/Gypsy            (0)    402     76  460 *
52153    0.8  1.1  0.6  X:24064288-   587565  593743 (2789791) C STALKER4_I      LTR/Gypsy           (11)   6519    246  461  
  293    6.5  0.0  4.3  X:24064288-   593918  593965 (2789569) C STALKER4_I      LTR/Gypsy         (7350)     46      1  461  
  371    0.0  0.0  0.0  X:24064288-   593966  593998 (2789536) C STALKER4_I      LTR/Gypsy         (6497)     33      1  461  
 3488    2.7  0.0  0.2  X:24064288-   593999  594401 (2789133) C STALKER4_LTR    LTR/Gypsy            (0)    402      1  461  
 1667    2.5  0.0  0.0  X:24064288-   594402  594600 (2788934) + ROVER-I_DM      LTR/Gypsy           5110   5308 (1276)  459  
 1148    8.6  0.0  1.1  X:24064288-   594636  594802 (2788732) + ROVER-I_DM      LTR/Gypsy           5990   6154  (430)  459  
 1813    1.5  0.0  0.0  X:24064288-   594803  595005 (2788529) + Copia1-LTR_DM   LTR/Copia              1    203    (0)  462  
 2634    3.8  5.5  1.2  X:24064288-   595006  595403 (2788131) + ROVER-I_DM      LTR/Gypsy           6152   6566   (18)  459  
 2487    3.1  3.7  5.7  X:24064288-   595412  595785 (2787749) + ROVER-LTR_DM    LTR/Gypsy              1    367    (0)  459  
 1132    1.5  0.0  0.8  X:24064288-   595786  595912 (2787622) + CIRCE           LTR/Gypsy           4370   4495 (1861)  463  
 3079    2.7  3.2  0.2  X:24064288-   595913  596322 (2787212) + S_DM            DNA/TcMar-Tc1          1    422 (1314)  464  
 1815    1.7  0.0  0.0  X:24064288-   596320  596549 (2786985) C S_DM            DNA/TcMar-Tc1     (1506)    230      1  465 *
 1343    1.2  0.6  0.0  X:24064288-   596550  596708 (2786826) + CIRCE           LTR/Gypsy           4493   4652 (1704)  463  
  421    1.8  0.0  0.0  X:24064288-   596715  596770 (2786764) + CIRCE           LTR/Gypsy           4566   4621 (1735)  466 *
 1268    2.8  0.0  0.0  X:24064288-   596767  596909 (2786625) + CIRCE           LTR/Gypsy           4838   4980 (1376)  466  
 1469    2.3  1.2  0.0  X:24064288-   597092  597262 (2786272) C R1_DM           LINE/R1           (4027)   1329   1157  467  
 5307    0.7  0.3  0.3  X:24064288-   597265  597852 (2785682) C R1_DM           LINE/R1           (4745)    611     24  467  
 4374    1.8  0.4  0.0  X:24064288-   597887  598376 (2785158) C R1_DM           LINE/R1              (0)   5356   4865  468  
 2112    2.4 17.2  0.3  X:24064288-   598372  598702 (2784832) C Stellate_gene   Stellate           (763)    387      1  469 *
 9551    1.6  0.6  0.1  X:24064288-   598703  599762 (2783772) C Stellate_gene   Stellate             (0)   1150     86  470  
 2712    1.3  0.3  2.9  X:24064288-   599763  600086 (2783448) C NINJA_LTR       LTR/Pao              (1)    316      1  471  
17836    1.5  0.1  0.1  X:24064288-   600087  602099 (2781435) C NINJA_I         LTR/Pao              (0)   6011   3999  471  
12242    1.5  0.0  0.3  X:24064288-   602077  603461 (2780073) C NINJA_I         LTR/Pao           (3164)   2847   1467  471 *
 6338    1.8  2.7  3.6  X:24064288-   603435  604248 (2779286) C NINJA_I         LTR/Pao           (5204)    807      1  471 *
 2687    1.6  0.3  2.8  X:24064288-   604249  604573 (2778961) C NINJA_LTR       LTR/Pao              (0)    317      1  471  
  772    1.1  0.0  1.1  X:24064288-   604574  604664 (2778870) C Stellate_gene   Stellate          (1060)     90      1  470  
 3232    1.7  0.8  0.0  X:24064288-   604665  605024 (2778510) C Stellate_gene   Stellate             (0)   1150    788  472  
   38    9.3  0.0  0.0  X:24064288-   605041  605097 (2778437) + (ATA)n          Simple_repeat          1     57    (0)  473  
 2235    5.0  7.4  0.3  X:24064288-   605100  605397 (2778137) + MDG1_LTR        LTR/Gypsy             94    412   (30)  474  
 7983    7.0  3.2  0.9  X:24064288-   605398  606515 (2777019) + MDG1_I          LTR/Gypsy              1   1144 (5452)  474  
   13   15.8  2.7  2.7  X:24064288-   606532  606568 (2776966) + (TAATT)n        Simple_repeat          1     37    (0)  475  
43178    2.2  1.3  0.1  X:24064288-   606582  611682 (2771852) + MDG1_I          LTR/Gypsy           1134   6296  (300)  474  
  775    8.9  0.7  4.8  X:24064288-   611652  611804 (2771730) + MDG1_I          LTR/Gypsy           6450   6596    (0)  474 *
 2561    4.9 11.6  1.0  X:24064288-   611805  612175 (2771359) + MDG1_LTR        LTR/Gypsy              1    410   (32)  474 *
 6517    1.0  0.0  0.3  X:24064288-   612175  612885 (2770649) C Stellate_gene   Stellate           (356)    794     86  472  
 1011    0.9  0.9  0.9  X:24064288-   612886  613001 (2770533) C NINJA_LTR       LTR/Pao              (1)    316    201  476  
  532    0.0  0.0  0.0  X:24064288-   613000  613062 (2770472) C Stellate_gene   Stellate          (1087)     63      1  472 *
 2064    4.5  3.0  1.5  X:24064288-   613062  613329 (2770205) + BATUMI_LTR      LTR/Pao                1    272    (0)  477  
31811    6.9  0.9  3.4  X:24064288-   613330  618849 (2764685) + BATUMI_I        LTR/Pao                1   5459 (2455)  477  
 6675   12.8  0.9  1.4  X:24064288-   618928  620285 (2763249) + BATUMI_I        LTR/Pao             5672   7246  (668)  477  
 4937    1.2  0.7  1.1  X:24064288-   619722  620297 (2763237) C BATUMI_I        LTR/Pao            (963)   7000   6427  478 *
 5903    0.6  0.0  0.5  X:24064288-   620321  620984 (2762550) + BATUMI_I        LTR/Pao             7303   7963    (0)  477  
 2441    0.7  0.0  2.8  X:24064288-   620985  621277 (2762257) + BATUMI_I        LTR/Pao             7002   7286  (677)  479  
15334   12.5  0.2  0.3  X:24064288-   621283  623895 (2759639) + G_DM            LINE/I-Jockey        635   3168 (1178)  480  
 1644    4.2  0.0  0.0  X:24064288-   623892  624107 (2759427) + G_DM            LINE/I-Jockey       3405   3620  (726)  480 *
  700    3.8  0.0  0.0  X:24064288-   624115  624182 (2759352) C 92_Repeat_rRNA  Satellite          (295)    181     84  481  
  266   19.6  0.0  2.0  X:24064288-   624183  624234 (2759300) C 28s-rRNA_Dmel   rRNA              (1279)   2690   2640  482 *
  354    4.7  0.0  0.0  X:24064288-   624198  624240 (2759294) C 329_Repeat_rRNA Satellite          (286)     43      1  483  
  700    3.8  0.0  0.0  X:24064288-   624241  624295 (2759239) C 92_Repeat_rRNA  Satellite          (295)     83      1  481  
 5334    3.1  1.6  0.1  X:24064288-   624296  624935 (2758599) + G_DM            LINE/I-Jockey          1    649 (3697)  484  
 2376    1.7  0.0  2.8  X:24064288-   624932  625227 (2758307) + BATUMI_I        LTR/Pao             6997   7284  (679)  485 *
 3436    8.0  8.1  3.3  X:24064288-   625228  625830 (2757704) + BATUMI_I        LTR/Pao                1    631 (7332)  486  
   40    6.5  4.6  0.0  X:24064288-   625831  625895 (2757639) + (ATACAT)n       Simple_repeat          1     68    (0)  487  
 3436   13.1 10.0 205.8  X:24064288-   625896  625962 (2757572) + BATUMI_I        LTR/Pao              632    635 (7328)  486  
25282    5.2  2.6  2.6  X:24064288-   626002  629908 (2753626) + BATUMI_I        LTR/Pao              749   4736 (3178)  486  
13742    8.6  0.4  0.8  X:24064288-   629908  632023 (2751511) + BATUMI_I        LTR/Pao             4900   7246  (668)  486 *
 5619    0.8  0.0  0.5  X:24064288-   632059  632722 (2750812) + BATUMI_I        LTR/Pao             7303   7963    (0)  486  
 2278    1.1  0.3  2.8  X:24064288-   632723  633014 (2750520) + BATUMI_I        LTR/Pao             7002   7286  (677)  488  
10753   13.5  0.3  0.3  X:24064288-   633020  635089 (2748445) + G_DM            LINE/I-Jockey        635   2627 (1719)  489  
 1088    7.7  0.0  0.0  X:24064288-   635088  635230 (2748304) + G_DM            LINE/I-Jockey       3026   3168 (1178)  489 *
 6763    5.4  0.0  2.5  X:24064288-   635227  636176 (2747358) + G_DM            LINE/I-Jockey       3405   4331   (15)  489  
  694    2.3  0.0  0.0  X:24064288-   636177  636263 (2747271) C 92_Repeat_rRNA  Satellite            (5)     87      1  490  
10988    1.0  0.0  0.0  X:24064288-   636284  637536 (2745998) C 28s-rRNA_Dmel   rRNA                 (7)   3962   2710  491 *
22974    1.1  5.1  0.2  X:24064288-   637535  641941 (2741593) C R1_DM           LINE/R1              (0)   5356    736  492  
 3228    1.6  0.5  0.5  X:24064288-   641939  642325 (2741209) C R1_DM           LINE/R1           (4969)    387      1  492 *
17817    1.0  0.1  0.1  X:24064288-   642359  644416 (2739118) C R1_DM           LINE/R1              (0)   5356   3298  493  
 2162    1.6  0.0  0.0  X:24064288-   644415  644671 (2738863) C R1_DM           LINE/R1           (2425)   2931   2675  493 *
 9055    2.4  2.5  0.7  X:24064288-   644674  645815 (2737719) C R1_DM           LINE/R1           (4194)   1162      1  493  
20968    1.4  2.1  0.1  X:24064288-   645849  649868 (2733666) C R1_DM           LINE/R1              (0)   5356   1257  494  
12429    7.4  3.2  0.5  X:24064288-   649869  652775 (2730759) C R1_DM           LINE/R1             (87)   5269   1279  495  
 2250    3.6  0.0  0.0  X:24064288-   652781  653055 (2730479) C R1_DM           LINE/R1           (3770)   1586   1312  496 *
18314    1.9  2.1  0.7  X:24064288-   653052  655279 (2728255) C R1_DM           LINE/R1           (3098)   2258      1  495  
23310    1.0  1.4  0.2  X:24064288-   655313  659600 (2723934) C R1_DM           LINE/R1              (0)   5356   1019  497  
 5039    1.3  2.0  0.3  X:24064288-   659599  660201 (2723333) C R1_DM           LINE/R1           (4743)    613      1  497 *
14096    1.1  2.4  0.1  X:24064288-   660235  661899 (2721635) C R1_DM           LINE/R1              (0)   5356   3653  498  
 3447    0.7  0.1  1.5  X:24064288-   661900  662338 (2721196) + STALKER4_LTR    LTR/Gypsy              1    399    (3)  499  
 3850    1.5  4.8  2.7  X:24064288-   662475  663011 (2720523) + Stalker2_I      LTR/Gypsy            284    831 (6565)  500  
 4382    0.4  0.0  0.0  X:24064288-   663013  663519 (2720015) + DM176_LTR       LTR/Gypsy              1    507    (0)  501  
54255    0.2  0.0  0.5  X:24064288-   663520  664064 (2719470) + DM176_I         LTR/Gypsy              1    525 (5895)  501  
   27    0.0  2.6  5.4  X:24064288-   664065  664102 (2719432) + (ATA)n          Simple_repeat          1     37    (0)  502  
54255    0.2  0.0  0.5  X:24064288-   664103  670006 (2713528) + DM176_I         LTR/Gypsy            526   6419    (1)  501  
 4361    0.6  0.0  0.0  X:24064288-   670007  670513 (2713021) + DM176_LTR       LTR/Gypsy              1    507    (0)  501  
45662    1.5  0.6  0.7  X:24064288-   670516  676165 (2707369) + STALKER4_I      LTR/Gypsy            884   6530    (0)  503  
 3470    0.4  0.1  1.5  X:24064288-   676166  676604 (2706930) + STALKER4_LTR    LTR/Gypsy              1    399    (3)  503  
11965    1.4  4.2  0.4  X:24064288-   676605  680021 (2703513) C R1_DM           LINE/R1           (1700)   3656      1  498  
 8200    0.6  0.2  0.7  X:24064288-   680055  681009 (2702525) C R1_DM           LINE/R1              (0)   5356   4407  504  
13782    1.2  3.8  0.0  X:24064288-   681025  683811 (2699723) C R1_DM           LINE/R1           (1069)   4287   1397  504  
 8541   20.8  3.4  3.8  X:24064288-   683820  688511 (2695023) + FW2_DM          LINE/I-Jockey          2   4740    (0)  505  
 3703    3.2  2.6  0.2  X:24064288-   688520  688983 (2694551) C R1_DM           LINE/R1           (3947)   1409    935  506 *
 5238    1.3  0.3  0.3  X:24064288-   688966  689581 (2693953) C R1_DM           LINE/R1           (4740)    616      1  506  
33117    1.2  0.1  0.3  X:24064288-   689615  693789 (2689745) C R1_DM           LINE/R1              (0)   5356   1081  507  
 2482    1.4  0.0  0.7  X:24064288-   693784  694077 (2689457) C R1_DM           LINE/R1           (3748)   1608   1317  508 *
13648    1.5  1.5  0.8  X:24064288-   694076  695728 (2687806) C R1_DM           LINE/R1           (3528)   1828    164  509 *
24209    1.0  2.8  0.1  X:24064288-   695723  700033 (2683501) C R1_DM           LINE/R1             (92)   5264    836  510  
 2807    5.6 24.0  0.8  X:24064288-   700010  700492 (2683042) C R1_DM           LINE/R1           (4761)    595      1  507 *
  437    5.5  0.0  0.0  X:24064288-   700493  700547 (2682987) C 28s-rRNA_Dmel   rRNA              (1267)   2702   2648  511 *
31311    1.3  0.1  0.0  X:24064288-   700544  704141 (2679393) C R2_DM           LINE/R2              (4)   3603      3  512  
15563    1.0  0.1  0.0  X:24064288-   704141  705941 (2677593) C 28s-rRNA_Dmel   rRNA              (1318)   2651    850  511 *
 1196    0.0  0.0  0.0  X:24064288-   705947  706083 (2677451) C 28s-rRNA_Dmel   rRNA              (3832)    137      1  511  
  761    0.0  0.0  0.0  X:24064288-   706084  706192 (2677342) C ITS2-rRNA_Dmel  rRNA                 (0)    385    277  513  
 1056    1.6  0.0  0.0  X:24064288-   706228  706350 (2677184) C 5.8s-rRNA_Dmel  rRNA                 (0)    123      1  514  
 5479    1.1  1.7  0.0  X:24064288-   706356  707060 (2676474) C ITS1-rRNA_Dmel  rRNA                 (9)    717      1  515  
 1546    0.6  0.0  0.0  X:24064288-   707061  707234 (2676300) C 18s-rRNA_Dmel   rRNA                 (0)   1995   1822  516  
 3514    2.5  0.0  0.0  X:24064288-   707235  707641 (2675893) C Gypsy6_LTR      LTR/Gypsy            (0)    407      1  517  
23703   16.2  0.1  0.0  X:24064288-   707645  711593 (2671941) C Gypsy6_I        LTR/Gypsy            (2)   7010   3058  517  
 1761    2.3  4.4 12.5  X:24064288-   711597  711889 (2671645) C Gypsy6_I        LTR/Gypsy         (6740)    272      1  517  
 1716    5.8  5.3  0.0  X:24064288-   711890  712115 (2671419) C Gypsy6_LTR      LTR/Gypsy            (0)    407    170  517  
16013    0.8  0.0  0.0  X:24064288-   712132  713956 (2669578) C 18s-rRNA_Dmel   rRNA               (170)   1825      1  518  
 5247    1.0  2.8  0.1  X:24064288-   713954  714053 (2669481) C ETS-rRNA_Dmel   rRNA               (154)    710    592  519 *
   55    0.0  3.7  0.0  X:24064288-   714054  714107 (2669427) + (AT)n           Simple_repeat          1     56    (0)  520  
 5247    1.0  2.8  0.1  X:24064288-   714108  714698 (2668836) C ETS-rRNA_Dmel   rRNA               (273)    591      2  519  
 1936    1.7  0.0  0.0  X:24064288-   714692  715078 (2668456) C 240_Repeat_rRNA Satellite            (0)    387      1  521 *
  556    2.6  0.0  0.0  X:24064288-   715058  715133 (2668401) C 92_Repeat_rRNA  Satellite            (0)     92     17  522 *
30763    8.3  0.2  0.1  X:24064288-   715134  719470 (2664064) + G_DM            LINE/I-Jockey          1   4344    (2)  523  
  315    7.0  0.0  0.0  X:24064288-   719474  719516 (2664018) C 329_Repeat_rRNA Satellite          (286)     43      1  524 *
  733    2.6  0.0  0.0  X:24064288-   719496  719550 (2663984) C 92_Repeat_rRNA  Satellite            (0)    352    256  525  
  245   21.6  0.0  2.0  X:24064288-   719551  719602 (2663932) C 28s-rRNA_Dmel   rRNA              (1279)   2690   2640  526 *
  293    9.3  0.0  0.0  X:24064288-   719566  719608 (2663926) C 329_Repeat_rRNA Satellite          (286)     43      1  527  
  733    2.6  0.0  0.0  X:24064288-   719609  719657 (2663877) C 92_Repeat_rRNA  Satellite           (97)    255    169  525  
  302    7.0  0.0  0.0  X:24064288-   719658  719700 (2663834) C 329_Repeat_rRNA Satellite          (286)     43      1  528  
  733    2.6  0.0  0.0  X:24064288-   719701  719734 (2663800) C 92_Repeat_rRNA  Satellite          (184)    168    109  525  
  233   16.0  1.9  3.9  X:24064288-   719735  719786 (2663748) C 28s-rRNA_Dmel   rRNA              (1279)   2690   2640  529 *
  338    4.5  0.0  0.0  X:24064288-   719749  719792 (2663742) C 329_Repeat_rRNA Satellite          (285)     44      1  530  
  733    2.6  0.0  0.0  X:24064288-   719793  719847 (2663687) C 92_Repeat_rRNA  Satellite            (0)    108      1  525  
30775    8.3  0.2  0.1  X:24064288-   719848  724183 (2659351) + G_DM            LINE/I-Jockey          1   4343    (3)  531  
  315    7.0  0.0  0.0  X:24064288-   724187  724229 (2659305) C 329_Repeat_rRNA Satellite          (286)     43      1  532 *
  733    2.9  0.0  0.0  X:24064288-   724209  724263 (2659271) C 92_Repeat_rRNA  Satellite            (0)    352    256  533  
  245   21.6  0.0  2.0  X:24064288-   724264  724315 (2659219) C 28s-rRNA_Dmel   rRNA              (1279)   2690   2640  534 *
  293    9.3  0.0  0.0  X:24064288-   724279  724321 (2659213) C 329_Repeat_rRNA Satellite          (286)     43      1  535  
  733    2.9  0.0  0.0  X:24064288-   724322  724370 (2659164) C 92_Repeat_rRNA  Satellite           (97)    255    169  533  
  302    7.0  0.0  0.0  X:24064288-   724371  724413 (2659121) C 329_Repeat_rRNA Satellite          (286)     43      1  536  
  733    2.9  0.0  0.0  X:24064288-   724414  724447 (2659087) C 92_Repeat_rRNA  Satellite          (184)    168    109  533  
  233   16.0  1.9  3.9  X:24064288-   724448  724499 (2659035) C 28s-rRNA_Dmel   rRNA              (1279)   2690   2640  537 *
  338    4.5  0.0  0.0  X:24064288-   724462  724505 (2659029) C 329_Repeat_rRNA Satellite          (285)     44      1  538  
  733    2.9  0.0  0.0  X:24064288-   724506  724560 (2658974) C 92_Repeat_rRNA  Satellite            (0)    108      1  533  
 9516    9.7  3.6  0.4  X:24064288-   724561  727993 (2655541) + G_DM            LINE/I-Jockey          1   3527  (819)  539  
 7995    1.8  1.6  0.2  X:24064288-   727992  728959 (2654575) C R1_DM           LINE/R1           (4374)    982      1  540 *
27378    0.8  2.4  0.0  X:24064288-   728995  732297 (2651237) C R1_DM           LINE/R1              (2)   5354   1974  541  
14983    1.0  1.0  0.2  X:24064288-   732298  734062 (2649472) C R1_DM           LINE/R1           (3577)   1779      1  541  
27170    1.1  2.5  0.1  X:24064288-   734096  737397 (2646137) C R1_DM           LINE/R1              (0)   5356   1974  542  
14874    0.8  0.7  0.8  X:24064288-   737398  739154 (2644380) C R1_DM           LINE/R1           (3577)   1779     24  542  
24474    0.7  0.3  0.0  X:24064288-   739191  741998 (2641536) C R1_DM           LINE/R1              (2)   5354   2540  543  
36613    1.1  0.7  0.1  X:24064288-   741999  746450 (2637084) + PROTOP          DNA/P                  1   4480    (0)  544  
 3372    1.0 11.9  0.0  X:24064288-   746451  746962 (2636572) C R1_DM           LINE/R1           (2810)   2546   1974  543  
15326    1.7  1.0  0.2  X:24064288-   746963  748726 (2634808) C R1_DM           LINE/R1           (3577)   1779      1  543  
47713    1.0  0.6  0.1  X:24064288-   748762  754085 (2629449) C R1_DM           LINE/R1              (2)   5354      1  545  
13528    1.1  4.0  0.1  X:24064288-   754100  756061 (2627473) C R1_DM           LINE/R1           (1048)   4308   2271  546  
  471    7.2  0.0  5.7  X:24064288-   756031  756104 (2627430) + CIRCE           LTR/Gypsy           4911   4980 (1376)  547 *
 3710    1.2  0.5  4.7  X:24064288-   756464  756934 (2626600) + CIRCE           LTR/Gypsy           4981   5427  (929)  547  
 8247    1.7  1.0  0.0  X:24064288-   757017  757936 (2625598) + CIRCE           LTR/Gypsy           5428   6356    (0)  547  
 7829    1.7  4.6  2.8  X:24064288-   757937  758889 (2624645) + CIRCE           LTR/Gypsy              1    970 (5386)  548  
12491    3.9  2.1  3.9  X:24064288-   759032  762580 (2620954) + CIRCE           LTR/Gypsy            973   4372 (1984)  548  
 3365    7.1  0.2  0.0  X:24064288-   762581  763002 (2620532) + Invader1_LTR    LTR/Gypsy              1    423    (0)  549  
28559    2.2  0.0  0.0  X:24064288-   763003  766187 (2617347) + Invader1_I      LTR/Gypsy              1   3186    (0)  549  
 3365    7.1  0.2  0.0  X:24064288-   766188  766609 (2616925) + Invader1_LTR    LTR/Gypsy              1    423    (0)  549  
 1106    1.5  1.5  0.7  X:24064288-   766610  766737 (2616797) + CIRCE           LTR/Gypsy           4367   4495 (1861)  548  
14597    2.0  0.7  0.3  X:24064288-   766738  768467 (2615067) + S_DM            DNA/TcMar-Tc1          1   1736    (0)  550  
 1061    2.2  0.7  0.0  X:24064288-   768468  768595 (2614939) + CIRCE           LTR/Gypsy           4493   4621 (1735)  548 *
 1280    2.1  0.0  0.0  X:24064288-   768592  768734 (2614800) + CIRCE           LTR/Gypsy           4838   4980 (1376)  548  
 3710    1.2  0.5  4.7  X:24064288-   769092  769562 (2613972) + CIRCE           LTR/Gypsy           4981   5427  (929)  548  
 8247    1.7  1.0  0.0  X:24064288-   769645  770564 (2612970) + CIRCE           LTR/Gypsy           5428   6356    (0)  548  
 7829    1.7  4.6  2.8  X:24064288-   770565  771517 (2612017) + CIRCE           LTR/Gypsy              1    970 (5386)  551  
13614    3.8  2.2  3.7  X:24064288-   771660  775320 (2608214) + CIRCE           LTR/Gypsy            973   4495 (1861)  551  
14462    2.1  0.6  1.3  X:24064288-   775321  777068 (2606466) + S_DM            DNA/TcMar-Tc1          1   1736    (0)  552  
 1798    1.3  0.4  0.4  X:24064288-   777069  777286 (2606248) + CIRCE           LTR/Gypsy           4493   4710 (1646)  551 *
 2949    3.2  0.6  0.6  X:24064288-   777269  777617 (2605917) C R1_DM           LINE/R1           (4993)    363     15  553 *
25586    1.1  0.9  0.1  X:24064288-   777617  780462 (2603072) C R1_DM           LINE/R1            (551)   4805   1938  554  
 2123    0.4  0.0  0.4  X:24064288-   780447  780689 (2602845) C R1_DM           LINE/R1           (4741)    615    374  554 *
 2213    1.6  0.8  0.0  X:24064288-   780690  780943 (2602591) C R1_DM           LINE/R1           (5100)    256      1  554  
27788    1.1  0.3  0.1  X:24064288-   780977  784056 (2599478) C R1_DM           LINE/R1              (0)   5356   2271  555  
  464    0.0  0.0  0.0  X:24064288-   784050  784099 (2599435) + CIRCE           LTR/Gypsy           4931   4980 (1376)  551 *
 3707    1.4  0.5  4.4  X:24064288-   784458  784927 (2598607) + CIRCE           LTR/Gypsy           4981   5427  (929)  551  
 8217    2.0  1.0  0.0  X:24064288-   785010  785929 (2597605) + CIRCE           LTR/Gypsy           5428   6356    (0)  551  
 7692    1.7  4.9  3.5  X:24064288-   785930  786886 (2596648) + CIRCE           LTR/Gypsy              1    970 (5386)  556  
12459    4.0  2.3  3.8  X:24064288-   787029  790566 (2592968) + CIRCE           LTR/Gypsy            973   4373 (1983)  556  
 2512    2.8  3.7  5.7  X:24064288-   790567  790940 (2592594) + ROVER-LTR_DM    LTR/Gypsy              1    367    (0)  557  
  532    1.6  1.6  0.0  X:24064288-   790941  791004 (2592530) + ROVER-I_DM      LTR/Gypsy              1     65 (6519)  557  
27191   12.9  2.9  1.7  X:24064288-   791062  795866 (2587668) + ROVER-I_DM      LTR/Gypsy            263   5127 (1457)  557  
 2710    3.7  0.0  0.9  X:24064288-   795877  796206 (2587328) C STALKER4_LTR    LTR/Gypsy            (0)    402     76  558 *
51710    1.1  1.0  0.5  X:24064288-   796202  802382 (2581152) C STALKER4_I      LTR/Gypsy           (11)   6519    246  559  
  293    6.5  0.0  4.3  X:24064288-   802557  802604 (2580930) C STALKER4_I      LTR/Gypsy         (7350)     46      1  559  
  371    0.0  0.0  0.0  X:24064288-   802605  802637 (2580897) C STALKER4_I      LTR/Gypsy         (6497)     33      1  559  
 3488    2.7  0.0  0.2  X:24064288-   802638  803040 (2580494) C STALKER4_LTR    LTR/Gypsy            (0)    402      1  559  
 1667    2.5  0.0  0.0  X:24064288-   803041  803239 (2580295) + ROVER-I_DM      LTR/Gypsy           5110   5308 (1276)  557  
 1148    8.6  0.0  1.1  X:24064288-   803275  803441 (2580093) + ROVER-I_DM      LTR/Gypsy           5990   6154  (430)  557  
 1804    1.5  0.0  0.0  X:24064288-   803442  803644 (2579890) + Copia1-LTR_DM   LTR/Copia              1    203    (0)  560  
 2588    3.8  5.5  1.2  X:24064288-   803645  804042 (2579492) + ROVER-I_DM      LTR/Gypsy           6152   6566   (18)  557  
 2468    3.1  3.7  5.7  X:24064288-   804051  804424 (2579110) + ROVER-LTR_DM    LTR/Gypsy              1    367    (0)  557  
 1123    1.5  0.0  0.8  X:24064288-   804425  804551 (2578983) + CIRCE           LTR/Gypsy           4370   4495 (1861)  561  
 3149    2.4  0.7  0.7  X:24064288-   804552  804973 (2578561) + S_DM            DNA/TcMar-Tc1          1    422 (1314)  562  
 1780    1.7  0.0  0.0  X:24064288-   804971  805200 (2578334) C S_DM            DNA/TcMar-Tc1     (1506)    230      1  563 *
 1320    1.2  0.6  0.0  X:24064288-   805201  805359 (2578175) + CIRCE           LTR/Gypsy           4493   4652 (1704)  561  
  412    1.8  0.0  0.0  X:24064288-   805366  805421 (2578113) + CIRCE           LTR/Gypsy           4566   4621 (1735)  564 *
 1266    2.8  0.0  0.0  X:24064288-   805418  805560 (2577974) + CIRCE           LTR/Gypsy           4838   4980 (1376)  564  
 1478    2.3  1.2  0.0  X:24064288-   805743  805913 (2577621) C R1_DM           LINE/R1           (4027)   1329   1157  565  
 2412    0.0  0.0  0.0  X:24064288-   805930  806205 (2577329) C Copia_LTR       LTR/Copia            (0)    276      1  566  
 4376    0.0  0.4  0.0  X:24064288-   806206  806685 (2576849) C Copia_I         LTR/Copia            (0)   4593   4112  566  
35312    0.6  0.0  0.0  X:24064288-   806688  810642 (2572892) C Copia_I         LTR/Copia          (638)   3955      1  566  
  231   17.0  4.3  0.0  X:24064288-   810615  810642 (2572892) C nTc3-2_Hmel     DNA/TcMar-Mariner  (855)   1349   1320  567 *
 2412    0.0  0.0  0.0  X:24064288-   810643  810918 (2572616) C Copia_LTR       LTR/Copia            (0)    276      1  568  
 5253    1.2  0.3  0.3  X:24064288-   810919  811497 (2572037) C R1_DM           LINE/R1           (4754)    602     24  569  
 4413    1.6  0.4  0.0  X:24064288-   811532  812021 (2571513) C R1_DM           LINE/R1              (0)   5356   4865  570  
 2085    2.4 17.2  0.3  X:24064288-   812017  812347 (2571187) C Stellate_gene   Stellate           (763)    387      1  571 *
 9552    1.6  0.6  0.1  X:24064288-   812348  813407 (2570127) C Stellate_gene   Stellate             (0)   1150     86  572  
 2709    1.3  0.3  2.9  X:24064288-   813408  813731 (2569803) C NINJA_LTR       LTR/Pao              (1)    316      1  573  
16935    1.5  0.1  0.1  X:24064288-   813732  815625 (2567909) C NINJA_I         LTR/Pao              (0)   6011   4118  573  
11990    1.2  0.7  0.0  X:24064288-   815626  816961 (2566573) C NINJA_I         LTR/Pao           (3200)   2811   1467  573  
 6413    1.5  2.8  3.7  X:24064288-   816935  817748 (2565786) C NINJA_I         LTR/Pao           (5204)    807      1  573 *
 2709    1.3  0.3  2.8  X:24064288-   817749  818073 (2565461) C NINJA_LTR       LTR/Pao              (0)    317      1  573  
  761    1.1  0.0  1.1  X:24064288-   818074  818164 (2565370) C Stellate_gene   Stellate          (1060)     90      1  572  
 3234    1.7  0.8  0.0  X:24064288-   818165  818524 (2565010) C Stellate_gene   Stellate             (0)   1150    788  574  
   38    9.3  0.0  0.0  X:24064288-   818541  818597 (2564937) + (ATA)n          Simple_repeat          1     57    (0)  575  
 2228    5.0  7.4  0.3  X:24064288-   818600  818897 (2564637) + MDG1_LTR        LTR/Gypsy             94    412   (30)  576  
 7959    7.0  3.2  0.9  X:24064288-   818898  820015 (2563519) + MDG1_I          LTR/Gypsy              1   1144 (5452)  576  
   13   15.8  2.7  2.7  X:24064288-   820032  820068 (2563466) + (TAATT)n        Simple_repeat          1     37    (0)  577  
42838    2.3  1.2  0.1  X:24064288-   820082  825183 (2558351) + MDG1_I          LTR/Gypsy           1134   6296  (300)  576  
  752    8.9  0.7  4.8  X:24064288-   825153  825305 (2558229) + MDG1_I          LTR/Gypsy           6450   6596    (0)  576 *
 2536    4.9 11.6  1.0  X:24064288-   825306  825676 (2557858) + MDG1_LTR        LTR/Gypsy              1    410   (32)  576 *
 7135    1.9  0.0  0.1  X:24064288-   825676  826470 (2557064) C Stellate_gene   Stellate           (356)    794      1  574  
 2054    4.9  3.0  1.5  X:24064288-   826470  826737 (2556797) + BATUMI_LTR      LTR/Pao                1    272    (0)  578 *
36593    6.7  0.8  3.7  X:24064288-   826738  832257 (2551277) + BATUMI_I        LTR/Pao                1   5459 (2455)  578  
 6705   12.8  0.9  1.4  X:24064288-   832336  833693 (2549841) + BATUMI_I        LTR/Pao             5672   7246  (668)  578  
 4946    1.4  0.7  1.1  X:24064288-   833130  833705 (2549829) C BATUMI_I        LTR/Pao            (963)   7000   6427  579 *
 5989    0.5  0.0  0.5  X:24064288-   833729  834392 (2549142) + BATUMI_I        LTR/Pao             7303   7963    (0)  578  
 2433    1.0  0.0  2.8  X:24064288-   834393  834685 (2548849) + BATUMI_I        LTR/Pao             7002   7286  (677)  580  
15489   12.5  0.2  0.3  X:24064288-   834691  837303 (2546231) + G_DM            LINE/I-Jockey        635   3168 (1178)  581  
 1664    4.2  0.0  0.0  X:24064288-   837300  837515 (2546019) + G_DM            LINE/I-Jockey       3405   3620  (726)  581 *
  693    3.8  0.0  0.0  X:24064288-   837523  837590 (2545944) C 92_Repeat_rRNA  Satellite          (295)    181     84  582  
  264   19.6  0.0  2.0  X:24064288-   837591  837642 (2545892) C 28s-rRNA_Dmel   rRNA              (1279)   2690   2640  583 *
  351    4.7  0.0  0.0  X:24064288-   837606  837648 (2545886) C 329_Repeat_rRNA Satellite          (286)     43      1  584  
  693    3.8  0.0  0.0  X:24064288-   837649  837703 (2545831) C 92_Repeat_rRNA  Satellite          (295)     83      1  582  
 5405    2.8  1.6  0.1  X:24064288-   837704  838343 (2545191) + G_DM            LINE/I-Jockey          1    649 (3697)  585  
 2388    1.7  0.0  2.8  X:24064288-   838340  838635 (2544899) + BATUMI_I        LTR/Pao             6997   7284  (679)  586 *
 3428    8.0  8.1  3.3  X:24064288-   838636  839238 (2544296) + BATUMI_I        LTR/Pao                1    631 (7332)  587  
   40    6.5  4.6  0.0  X:24064288-   839239  839303 (2544231) + (ATACAT)n       Simple_repeat          1     68    (0)  588  
 3428   13.1 10.0 205.8  X:24064288-   839304  839370 (2544164) + BATUMI_I        LTR/Pao              632    635 (7328)  587  
25310    9.2  2.4  2.6  X:24064288-   839410  844036 (2539498) + BATUMI_I        LTR/Pao              749   5459 (2455)  587  
 6705   12.8  0.9  1.4  X:24064288-   844115  845472 (2538062) + BATUMI_I        LTR/Pao             5672   7246  (668)  587  
 4946    1.4  0.7  1.1  X:24064288-   844909  845484 (2538050) C BATUMI_I        LTR/Pao            (963)   7000   6427  589 *
 2054    3.3  0.3  0.5  X:24064288-   845508  845770 (2537764) + BATUMI_I        LTR/Pao             7303   7539  (424)  587  
 1103    0.8  0.0  2.4  X:24064288-   845745  845873 (2537661) + BATUMI_I        LTR/Pao             7161   7286  (677)  587 *
11401   13.5  0.3  0.3  X:24064288-   845879  847948 (2535586) + G_DM            LINE/I-Jockey        635   2627 (1719)  590  
 1143    7.7  0.0  0.0  X:24064288-   847947  848089 (2535445) + G_DM            LINE/I-Jockey       3026   3168 (1178)  590 *
 7198    5.3  0.0  2.5  X:24064288-   848086  849035 (2534499) + G_DM            LINE/I-Jockey       3405   4331   (15)  590  
  723    2.3  0.0  0.0  X:24064288-   849036  849122 (2534412) C 92_Repeat_rRNA  Satellite            (5)     87      1  591  
11507    1.0  0.0  0.0  X:24064288-   849143  850395 (2533139) C 28s-rRNA_Dmel   rRNA                 (7)   3962   2710  592 *
24330    1.1  5.1  0.2  X:24064288-   850394  854800 (2528734) C R1_DM           LINE/R1              (0)   5356    736  593  
 3401    1.6  0.5  0.5  X:24064288-   854798  855184 (2528350) C R1_DM           LINE/R1           (4969)    387      1  593 *
20819    0.8  1.3  0.0  X:24064288-   855218  857505 (2526029) C R1_DM           LINE/R1              (0)   5356   3040  594 *
23963    1.7  1.4  0.7  X:24064288-   857504  860253 (2523281) C R1_DM           LINE/R1           (2587)   2769      1  594  
20994    1.3  2.3  0.1  X:24064288-   860287  864299 (2519235) C R1_DM           LINE/R1              (0)   5356   1257  595  
30443    6.2  3.1  0.8  X:24064288-   864300  869432 (2514102) C R1_DM           LINE/R1             (87)   5269      1  596  
23418    1.1  1.4  0.2  X:24064288-   869466  873753 (2509781) C R1_DM           LINE/R1              (0)   5356   1019  597  
 5057    1.3  2.0  0.3  X:24064288-   873752  874354 (2509180) C R1_DM           LINE/R1           (4743)    613      1  597 *
14158    1.1  2.4  0.1  X:24064288-   874388  876052 (2507482) C R1_DM           LINE/R1              (0)   5356   3653  598  
 3413    0.9  0.1  1.5  X:24064288-   876053  876491 (2507043) + STALKER4_LTR    LTR/Gypsy              1    399    (3)  599  
47225    1.9  1.1  0.8  X:24064288-   876628  882790 (2500744) + STALKER4_I      LTR/Gypsy            284   6530    (0)  600  
 3446    0.4  0.1  1.5  X:24064288-   882791  883229 (2500305) + STALKER4_LTR    LTR/Gypsy              1    399    (3)  600  
12041    1.5  4.2  0.6  X:24064288-   883230  886652 (2496882) C R1_DM           LINE/R1           (1700)   3656      1  598  
 8233    0.6  0.2  0.7  X:24064288-   886686  887640 (2495894) C R1_DM           LINE/R1              (0)   5356   4407  601  
13883    1.2  3.8  0.0  X:24064288-   887656  890442 (2493092) C R1_DM           LINE/R1           (1069)   4287   1397  601  
 7956   22.1  4.0  5.2  X:24064288-   890451  893811 (2489723) + FW2_DM          LINE/I-Jockey          2   2464  (668)  602  
 6333   16.3  0.6  1.9  X:24064288-   893787  895082 (2488452) + FW2_DM          LINE/I-Jockey       2680   3959    (2)  602 *
 3685    3.5  2.6  0.2  X:24064288-   895100  895563 (2487971) C R1_DM           LINE/R1           (3947)   1409    935  603 *
 5238    1.3  0.3  0.3  X:24064288-   895546  896161 (2487373) C R1_DM           LINE/R1           (4740)    616      1  603  
33215    1.1  0.1  0.2  X:24064288-   896195  900366 (2483168) C R1_DM           LINE/R1              (0)   5356   1081  604  
 2482    1.4  0.0  0.7  X:24064288-   900361  900654 (2482880) C R1_DM           LINE/R1           (3748)   1608   1317  605 *
13707    1.5  1.5  0.7  X:24064288-   900653  902304 (2481230) C R1_DM           LINE/R1           (3528)   1828    164  606 *
24178    1.1  2.8  0.1  X:24064288-   902299  906608 (2476926) C R1_DM           LINE/R1             (92)   5264    836  607  
 2807    5.6 24.0  0.8  X:24064288-   906585  907067 (2476467) C R1_DM           LINE/R1           (4761)    595      1  604 *
  437    5.5  0.0  0.0  X:24064288-   907068  907122 (2476412) C 28s-rRNA_Dmel   rRNA              (1267)   2702   2648  608 *
31406    1.2  0.1  0.0  X:24064288-   907119  910717 (2472817) C R2_DM           LINE/R2              (3)   3604      3  609  
15577    0.9  0.1  0.0  X:24064288-   910717  912517 (2471017) C 28s-rRNA_Dmel   rRNA              (1318)   2651    850  608 *
 1196    0.0  0.0  0.0  X:24064288-   912523  912659 (2470875) C 28s-rRNA_Dmel   rRNA              (3832)    137      1  608  
  761    0.0  0.0  0.0  X:24064288-   912660  912768 (2470766) C ITS2-rRNA_Dmel  rRNA                 (0)    385    277  610  
 1034    2.4  0.0  0.0  X:24064288-   912804  912926 (2470608) C 5.8s-rRNA_Dmel  rRNA                 (0)    123      1  611  
 5454    1.3  1.7  0.0  X:24064288-   912932  913636 (2469898) C ITS1-rRNA_Dmel  rRNA                 (9)    717      1  612  
 1546    0.6  0.0  0.0  X:24064288-   913637  913810 (2469724) C 18s-rRNA_Dmel   rRNA                 (0)   1995   1822  613  
 3514    2.5  0.0  0.0  X:24064288-   913811  914217 (2469317) C Gypsy6_LTR      LTR/Gypsy            (0)    407      1  614  
23645   16.3  0.1  0.0  X:24064288-   914221  918169 (2465365) C Gypsy6_I        LTR/Gypsy            (2)   7010   3058  614  
 1761    2.3  4.4 12.5  X:24064288-   918173  918465 (2465069) C Gypsy6_I        LTR/Gypsy         (6740)    272      1  614  
 1740    5.3  5.3  0.0  X:24064288-   918466  918691 (2464843) C Gypsy6_LTR      LTR/Gypsy            (0)    407    170  614  
15998    0.8  0.0  0.0  X:24064288-   918708  920532 (2463002) C 18s-rRNA_Dmel   rRNA               (170)   1825      1  615  
 5247    1.0  2.8  0.1  X:24064288-   920530  920629 (2462905) C ETS-rRNA_Dmel   rRNA               (154)    710    592  616 *
   55    0.0  3.7  0.0  X:24064288-   920630  920683 (2462851) + (AT)n           Simple_repeat          1     56    (0)  617  
 5247    1.0  2.8  0.1  X:24064288-   920684  921274 (2462260) C ETS-rRNA_Dmel   rRNA               (273)    591      2  616  
 1936    1.7  0.0  0.0  X:24064288-   921268  921654 (2461880) C 240_Repeat_rRNA Satellite            (0)    387      1  618 *
  556    2.6  0.0  0.0  X:24064288-   921634  921709 (2461825) C 92_Repeat_rRNA  Satellite            (0)     92     17  619 *
30798    8.3  0.2  0.1  X:24064288-   921710  926045 (2457489) + G_DM            LINE/I-Jockey          1   4343    (3)  620  
  315    7.0  0.0  0.0  X:24064288-   926049  926091 (2457443) C 329_Repeat_rRNA Satellite          (286)     43      1  621 *
  693    3.1  0.0  0.0  X:24064288-   926071  926125 (2457409) C 92_Repeat_rRNA  Satellite            (0)    260    173  622  
  245   21.6  0.0  2.0  X:24064288-   926126  926177 (2457357) C 28s-rRNA_Dmel   rRNA              (1279)   2690   2640  623 *
  293    9.3  0.0  0.0  X:24064288-   926141  926183 (2457351) C 329_Repeat_rRNA Satellite          (286)     43      1  624  
  693    3.1  0.0  0.0  X:24064288-   926184  926232 (2457302) C 92_Repeat_rRNA  Satellite           (88)    172     95  622  
  302    7.0  0.0  0.0  X:24064288-   926233  926275 (2457259) C 329_Repeat_rRNA Satellite          (286)     43      1  625  
  693    3.1  0.0  0.0  X:24064288-   926276  926330 (2457204) C 92_Repeat_rRNA  Satellite            (0)     94      1  622  
30767    8.3  0.3  0.1  X:24064288-   926331  930666 (2452868) + G_DM            LINE/I-Jockey          1   4344    (2)  626  
  315    7.0  0.0  0.0  X:24064288-   930670  930712 (2452822) C 329_Repeat_rRNA Satellite          (286)     43      1  627 *
  733    2.6  0.0  0.0  X:24064288-   930692  930746 (2452788) C 92_Repeat_rRNA  Satellite            (0)    352    256  628  
  245   21.6  0.0  2.0  X:24064288-   930747  930798 (2452736) C 28s-rRNA_Dmel   rRNA              (1279)   2690   2640  629 *
  293    9.3  0.0  0.0  X:24064288-   930762  930804 (2452730) C 329_Repeat_rRNA Satellite          (286)     43      1  630  
  733    2.6  0.0  0.0  X:24064288-   930805  930853 (2452681) C 92_Repeat_rRNA  Satellite           (97)    255    169  628  
  302    7.0  0.0  0.0  X:24064288-   930854  930896 (2452638) C 329_Repeat_rRNA Satellite          (286)     43      1  631  
  733    2.6  0.0  0.0  X:24064288-   930897  930930 (2452604) C 92_Repeat_rRNA  Satellite          (184)    168    109  628  
  233   16.0  1.9  3.9  X:24064288-   930931  930982 (2452552) C 28s-rRNA_Dmel   rRNA              (1279)   2690   2640  632 *
  338    4.5  0.0  0.0  X:24064288-   930945  930988 (2452546) C 329_Repeat_rRNA Satellite          (285)     44      1  633  
  733    2.6  0.0  0.0  X:24064288-   930989  931043 (2452491) C 92_Repeat_rRNA  Satellite            (0)    108      1  628  
 9516    9.7  3.7  0.4  X:24064288-   931044  934475 (2449059) + G_DM            LINE/I-Jockey          1   3527  (819)  634  
 8075    1.3  1.6  0.2  X:24064288-   934474  935441 (2448093) C R1_DM           LINE/R1           (4374)    982      1  635 *
16188    0.6  3.6  0.0  X:24064288-   935475  938739 (2444795) C R1_DM           LINE/R1              (0)   5356   1974  636 *
19061    0.6  2.7  0.1  X:24064288-   938737  941056 (2442478) C R1_DM           LINE/R1           (1001)   4355   1974  637  
14958    1.1  1.0  0.2  X:24064288-   941057  942821 (2440713) C R1_DM           LINE/R1           (3577)   1779      1  637  
27192    1.1  2.5  0.1  X:24064288-   942855  946156 (2437378) C R1_DM           LINE/R1              (0)   5356   1974  638  
14840    1.5  1.0  0.2  X:24064288-   946157  947921 (2435613) C R1_DM           LINE/R1           (3577)   1779      1  638  
26747    1.3  1.9  0.7  X:24064288-   947957  953224 (2430310) C R1_DM           LINE/R1              (2)   5354     24  639  
24474    0.7  0.3  0.0  X:24064288-   953261  956068 (2427466) C R1_DM           LINE/R1              (2)   5354   2540  640  
36407    1.2  0.9  0.1  X:24064288-   956069  960512 (2423022) + PROTOP          DNA/P                  1   4480    (0)  641  
 3231    1.0 11.9  0.0  X:24064288-   960513  961024 (2422510) C R1_DM           LINE/R1           (2810)   2546   1974  640  
14835    1.5  1.0  0.2  X:24064288-   961025  962789 (2420745) C R1_DM           LINE/R1           (3577)   1779      1  640  
30918    0.9  2.0  0.1  X:24064288-   962823  968078 (2415456) C R1_DM           LINE/R1              (0)   5356      1  642  
21812    1.1  3.1  0.1  X:24064288-   968114  971105 (2412429) C R1_DM           LINE/R1              (2)   5354   2271  643  
  438    0.0  0.0  0.0  X:24064288-   971099  971148 (2412386) + CIRCE           LTR/Gypsy           4931   4980 (1376)  644 *
 3468    1.1  0.4  4.7  X:24064288-   971507  971972 (2411562) + CIRCE           LTR/Gypsy           4981   5427  (929)  644  
 7811    1.7  1.0  0.0  X:24064288-   972060  972979 (2410555) + CIRCE           LTR/Gypsy           5428   6356    (0)  644  
 7377    1.8  4.6  2.8  X:24064288-   972980  973932 (2409602) + CIRCE           LTR/Gypsy              1    970 (5386)  645  
 8936    4.9  2.3  4.4  X:24064288-   974075  976913 (2406621) + CIRCE           LTR/Gypsy            973   3667 (2689)  645  
12515    3.6  2.7  1.4  X:24064288-   976929  979836 (2403698) + CIRCE           LTR/Gypsy           1499   4372 (1984)  646  
 1607    5.6  0.5  0.0  X:24064288-   979837  980034 (2403500) + Invader1_LTR    LTR/Gypsy              1    199  (224)  647  
 3448   10.0  0.4  0.2  X:24064288-   980035  980515 (2403019) C Gypsy_LTR       LTR/Gypsy            (0)    482      1  648  
49823    6.3  0.0  0.1  X:24064288-   980516  986913 (2396621) C Gypsy_I         LTR/Gypsy            (0)   6507      1  648  
 3448   10.0  0.4  0.2  X:24064288-   986912  987392 (2396142) C Gypsy_LTR       LTR/Gypsy            (0)    482      1  648 *
 1775    8.3  0.0  0.0  X:24064288-   987393  987620 (2395914) + Invader1_LTR    LTR/Gypsy            196    423    (0)  647  
28543    2.2  0.0  0.0  X:24064288-   987621  990805 (2392729) + Invader1_I      LTR/Gypsy              1   3186    (0)  647  
 3356    7.1  0.2  0.0  X:24064288-   990806  991227 (2392307) + Invader1_LTR    LTR/Gypsy              1    423    (0)  647  
 1113    1.5  1.5  0.7  X:24064288-   991228  991355 (2392179) + CIRCE           LTR/Gypsy           4367   4495 (1861)  646  
14704    2.0  0.7  0.3  X:24064288-   991356  993085 (2390449) + S_DM            DNA/TcMar-Tc1          1   1736    (0)  649  
 1077    2.2  0.7  0.0  X:24064288-   993086  993213 (2390321) + CIRCE           LTR/Gypsy           4493   4621 (1735)  646 *
 1280    2.1  0.0  0.0  X:24064288-   993210  993352 (2390182) + CIRCE           LTR/Gypsy           4838   4980 (1376)  646  
 3731    1.2  0.7  4.4  X:24064288-   993710  994178 (2389356) + CIRCE           LTR/Gypsy           4981   5427  (929)  646  
 8251    1.7  1.0  0.0  X:24064288-   994261  995180 (2388354) + CIRCE           LTR/Gypsy           5428   6356    (0)  646  
 7840    1.7  4.6  2.8  X:24064288-   995181  996133 (2387401) + CIRCE           LTR/Gypsy              1    970 (5386)  650  
13619    3.8  2.2  3.7  X:24064288-   996276  999936 (2383598) + CIRCE           LTR/Gypsy            973   4495 (1861)  650  
14570    2.1  0.6  1.3  X:24064288-   999937 1001684 (2381850) + S_DM            DNA/TcMar-Tc1          1   1736    (0)  651  
 1844    0.9  0.4  0.4  X:24064288-  1001685 1001902 (2381632) + CIRCE           LTR/Gypsy           4493   4710 (1646)  650 *
 3017    2.3  0.6  0.6  X:24064288-  1001885 1002233 (2381301) C R1_DM           LINE/R1           (4993)    363     15  652 *
25372    1.1  0.9  0.1  X:24064288-  1002233 1005078 (2378456) C R1_DM           LINE/R1            (551)   4805   1938  653  
 2088    0.4  0.0  0.4  X:24064288-  1005063 1005305 (2378229) C R1_DM           LINE/R1           (4741)    615    374  653 *
 2212    1.6  0.8  0.0  X:24064288-  1005306 1005559 (2377975) C R1_DM           LINE/R1           (5100)    256      1  653  
27570    1.0  0.3  0.1  X:24064288-  1005593 1008672 (2374862) C R1_DM           LINE/R1              (0)   5356   2271  654  
  466    0.0  0.0  0.0  X:24064288-  1008666 1008715 (2374819) + CIRCE           LTR/Gypsy           4931   4980 (1376)  650 *
 3730    1.4  0.5  4.4  X:24064288-  1009074 1009543 (2373991) + CIRCE           LTR/Gypsy           4981   5427  (929)  650  
 8188    2.1  1.0  0.0  X:24064288-  1009626 1010545 (2372989) + CIRCE           LTR/Gypsy           5428   6356    (0)  650  
 7678    1.8  4.9  3.5  X:24064288-  1010546 1011502 (2372032) + CIRCE           LTR/Gypsy              1    970 (5386)  655  
12459    4.0  2.3  3.7  X:24064288-  1011645 1015179 (2368355) + CIRCE           LTR/Gypsy            973   4373 (1983)  655  
 2617    2.8  3.9  2.7  X:24064288-  1015180 1015542 (2367992) + ROVER-LTR_DM    LTR/Gypsy              1    367    (0)  656  
  533    1.6  1.6  0.0  X:24064288-  1015543 1015606 (2367928) + ROVER-I_DM      LTR/Gypsy              1     65 (6519)  656  
27413   12.9  2.9  1.7  X:24064288-  1015664 1020468 (2363066) + ROVER-I_DM      LTR/Gypsy            263   5127 (1457)  656  
 2718    3.7  0.0  0.9  X:24064288-  1020479 1020808 (2362726) C STALKER4_LTR    LTR/Gypsy            (0)    402     76  657 *
52297    1.0  1.1  0.7  X:24064288-  1020804 1027009 (2356525) C STALKER4_I      LTR/Gypsy           (11)   6519    227  658  
  289    6.5  0.0  4.3  X:24064288-  1027157 1027204 (2356330) C STALKER4_I      LTR/Gypsy         (7350)     46      1  658  
  372    0.0  0.0  0.0  X:24064288-  1027205 1027237 (2356297) C STALKER4_I      LTR/Gypsy         (6497)     33      1  658  
 3500    2.7  0.0  0.2  X:24064288-  1027238 1027640 (2355894) C STALKER4_LTR    LTR/Gypsy            (0)    402      1  658  
 1676    2.5  0.0  0.0  X:24064288-  1027641 1027839 (2355695) + ROVER-I_DM      LTR/Gypsy           5110   5308 (1276)  656  
 1166    8.6  0.0  1.1  X:24064288-  1027875 1028041 (2355493) + ROVER-I_DM      LTR/Gypsy           5990   6154  (430)  656  
 1821    1.5  0.0  0.0  X:24064288-  1028042 1028244 (2355290) + Copia1-LTR_DM   LTR/Copia              1    203    (0)  659  
 2838    3.6  5.5  1.1  X:24064288-  1028245 1028659 (2354875) + ROVER-I_DM      LTR/Gypsy           6152   6584    (0)  656  
 2196    6.3  5.9  2.7  X:24064288-  1028660 1029015 (2354519) + ROVER-LTR_DM    LTR/Gypsy              1    367    (0)  656  
 1138    1.5  0.0  0.8  X:24064288-  1029016 1029142 (2354392) + CIRCE           LTR/Gypsy           4370   4495 (1861)  660  
 3098    2.9  2.9  0.5  X:24064288-  1029143 1029554 (2353980) + S_DM            DNA/TcMar-Tc1          1    422 (1314)  661  
 1846    1.7  0.0  0.0  X:24064288-  1029552 1029781 (2353753) C S_DM            DNA/TcMar-Tc1     (1506)    230      1  662 *
 1362    1.2  0.6  0.0  X:24064288-  1029782 1029940 (2353594) + CIRCE           LTR/Gypsy           4493   4652 (1704)  660  
  430    1.8  0.0  0.0  X:24064288-  1029947 1030002 (2353532) + CIRCE           LTR/Gypsy           4566   4621 (1735)  663 *
 1269    2.8  0.0  0.0  X:24064288-  1029999 1030141 (2353393) + CIRCE           LTR/Gypsy           4838   4980 (1376)  663  
 1459    2.3  1.2  0.0  X:24064288-  1030324 1030494 (2353040) C R1_DM           LINE/R1           (4027)   1329   1157  664  
 5269    0.7  0.3  0.3  X:24064288-  1030497 1031084 (2352450) C R1_DM           LINE/R1           (4745)    611     24  664  
 4349    1.6  0.4  0.0  X:24064288-  1031119 1031608 (2351926) C R1_DM           LINE/R1              (0)   5356   4865  665  
 2136    2.4 17.2  0.3  X:24064288-  1031604 1031934 (2351600) C Stellate_gene   Stellate           (763)    387      1  666 *
 9538    1.6  0.6  0.1  X:24064288-  1031935 1032994 (2350540) C Stellate_gene   Stellate             (0)   1150     86  667  
 2563    1.3  0.3  2.9  X:24064288-  1032995 1033318 (2350216) C NINJA_LTR       LTR/Pao              (1)    316      1  668  
17152    1.5  0.1  0.1  X:24064288-  1033319 1035331 (2348203) C NINJA_I         LTR/Pao              (0)   6011   3999  668  
11648    1.4  0.7  0.3  X:24064288-  1035309 1036684 (2346850) C NINJA_I         LTR/Pao           (3164)   2847   1467  668 *
 6117    1.7  2.7  3.6  X:24064288-  1036658 1037471 (2346063) C NINJA_I         LTR/Pao           (5204)    807      1  668 *
 2563    1.3  0.3  2.8  X:24064288-  1037472 1037796 (2345738) C NINJA_LTR       LTR/Pao              (0)    317      1  668  
  715    1.1  0.0  1.1  X:24064288-  1037797 1037887 (2345647) C Stellate_gene   Stellate          (1060)     90      1  667  
 3073    1.7  0.8  0.0  X:24064288-  1037888 1038247 (2345287) C Stellate_gene   Stellate             (0)   1150    788  669  
   38    9.3  0.0  0.0  X:24064288-  1038264 1038320 (2345214) + (ATA)n          Simple_repeat          1     57    (0)  670  
 2107    5.0  7.4  0.3  X:24064288-  1038323 1038620 (2344914) + MDG1_LTR        LTR/Gypsy             94    412   (30)  671  
 7467    8.1  3.7  1.4  X:24064288-  1038621 1039815 (2343719) + MDG1_I          LTR/Gypsy              1   1222 (5374)  671 *
40517    2.3  1.2  0.0  X:24064288-  1039806 1044907 (2338627) + MDG1_I          LTR/Gypsy           1134   6296  (300)  671  
  700    9.6  0.7  4.8  X:24064288-  1044877 1045029 (2338505) + MDG1_I          LTR/Gypsy           6450   6596    (0)  671 *
 2385    4.9 11.6  1.0  X:24064288-  1045030 1045400 (2338134) + MDG1_LTR        LTR/Gypsy              1    410   (32)  671 *
 6799    1.8  0.0  0.1  X:24064288-  1045400 1046194 (2337340) C Stellate_gene   Stellate           (356)    794      1  669  
 1801    4.7  7.0  1.5  X:24064288-  1046194 1046451 (2337083) + BATUMI_LTR      LTR/Pao                1    272    (0)  672 *
34593    6.9  0.8  3.6  X:24064288-  1046452 1051970 (2331564) + BATUMI_I        LTR/Pao                1   5459 (2455)  672  
 6374   13.1  0.7  1.2  X:24064288-  1052053 1053406 (2330128) + BATUMI_I        LTR/Pao             5672   7246  (668)  672  
 4701    1.6  0.7  1.1  X:24064288-  1052843 1053418 (2330116) C BATUMI_I        LTR/Pao            (963)   7000   6427  673 *
 5708    0.5  0.0  0.5  X:24064288-  1053442 1054105 (2329429) + BATUMI_I        LTR/Pao             7303   7963    (0)  672  
 2320    1.0  0.0  2.8  X:24064288-  1054106 1054398 (2329136) + BATUMI_I        LTR/Pao             7002   7286  (677)  674  
14850   12.6  0.2  0.3  X:24064288-  1054404 1057016 (2326518) + G_DM            LINE/I-Jockey        635   3168 (1178)  675  
 1589    4.2  0.0  0.0  X:24064288-  1057013 1057228 (2326306) + G_DM            LINE/I-Jockey       3405   3620  (726)  675 *
  657    3.8  0.0  0.0  X:24064288-  1057236 1057303 (2326231) C 92_Repeat_rRNA  Satellite          (295)    181     84  676  
  253   19.6  0.0  2.0  X:24064288-  1057304 1057355 (2326179) C 28s-rRNA_Dmel   rRNA              (1279)   2690   2640  677 *
  333    4.7  0.0  0.0  X:24064288-  1057319 1057361 (2326173) C 329_Repeat_rRNA Satellite          (286)     43      1  678  
  657    3.8  0.0  0.0  X:24064288-  1057362 1057416 (2326118) C 92_Repeat_rRNA  Satellite          (295)     83      1  676  
 5148    2.8  1.6  0.1  X:24064288-  1057417 1058056 (2325478) + G_DM            LINE/I-Jockey          1    649 (3697)  679  
 2259    2.1  0.0  2.8  X:24064288-  1058053 1058348 (2325186) + BATUMI_I        LTR/Pao             6997   7284  (679)  680 *
 3223    8.2  8.1  3.3  X:24064288-  1058349 1058951 (2324583) + BATUMI_I        LTR/Pao                1    631 (7332)  681  
   40    6.5  4.6  0.0  X:24064288-  1058952 1059016 (2324518) + (ATACAT)n       Simple_repeat          1     68    (0)  682  
 3223   14.0 10.0 205.8  X:24064288-  1059017 1059083 (2324451) + BATUMI_I        LTR/Pao              632    635 (7328)  681  
23719   10.8  1.8  1.7  X:24064288-  1059123 1065515 (2318019) + BATUMI_I        LTR/Pao              749   7246  (668)  681  
 5689    0.6  0.0  0.5  X:24064288-  1065551 1066214 (2317320) + BATUMI_I        LTR/Pao             7303   7963    (0)  681  
 2262    1.4  0.3  2.8  X:24064288-  1066215 1066506 (2317028) + BATUMI_I        LTR/Pao             7002   7286  (677)  683  
10959   13.6  0.3  0.2  X:24064288-  1066512 1068587 (2314947) + G_DM            LINE/I-Jockey        635   2633 (1713)  684  
 1096    7.7  0.0  0.0  X:24064288-  1068580 1068722 (2314812) + G_DM            LINE/I-Jockey       3026   3168 (1178)  684 *
 6826    5.4  0.0  2.5  X:24064288-  1068719 1069668 (2313866) + G_DM            LINE/I-Jockey       3405   4331   (15)  684  
  682    2.3  0.0  0.0  X:24064288-  1069669 1069755 (2313779) C 92_Repeat_rRNA  Satellite            (5)     87      1  685  
10942    1.0  0.0  0.0  X:24064288-  1069776 1071028 (2312506) C 28s-rRNA_Dmel   rRNA                 (7)   3962   2710  686 *
24158    0.8  3.8  0.2  X:24064288-  1071027 1075488 (2308046) C R1_DM           LINE/R1              (0)   5356    736  687  
 3226    1.6  0.5  0.5  X:24064288-  1075486 1075872 (2307662) C R1_DM           LINE/R1           (4969)    387      1  687 *
17920    0.9  0.1  0.1  X:24064288-  1075906 1077963 (2305571) C R1_DM           LINE/R1              (0)   5356   3298  688  
 2179    3.0  0.0  0.0  X:24064288-  1077955 1078218 (2305316) C R1_DM           LINE/R1           (2418)   2938   2675  688 *
 9145    2.3  2.5  0.7  X:24064288-  1078221 1079362 (2304172) C R1_DM           LINE/R1           (4194)   1162      1  688  
19854    0.7  1.3  0.0  X:24064288-  1079396 1081683 (2301851) C R1_DM           LINE/R1              (0)   5356   3040  689 *
22736    1.8  1.4  0.8  X:24064288-  1081682 1084434 (2299100) C R1_DM           LINE/R1           (2587)   2769      1  689  
21087    7.3  1.9  0.5  X:24064288-  1084468 1088487 (2295047) C R1_DM           LINE/R1              (0)   5356    327  690  
23024    4.6  1.9  0.2  X:24064288-  1088488 1092669 (2290865) C R1_DM           LINE/R1             (87)   5269    984  691  
 4862    3.3  2.0  0.3  X:24064288-  1092660 1093268 (2290266) C R1_DM           LINE/R1           (4737)    619      1  691 *
14139    0.9  2.4  0.1  X:24064288-  1093302 1094966 (2288568) C R1_DM           LINE/R1              (0)   5356   3653  692  
 3470    0.4  0.1  1.5  X:24064288-  1094967 1095405 (2288129) + STALKER4_LTR    LTR/Gypsy              1    399    (3)  693  
47798    2.0  0.9  0.8  X:24064288-  1095542 1101721 (2281813) + STALKER4_I      LTR/Gypsy            284   6530    (0)  694  
 3470    0.4  0.1  1.5  X:24064288-  1101722 1102160 (2281374) + STALKER4_LTR    LTR/Gypsy              1    399    (3)  694  
11983    1.4  6.2  0.0  X:24064288-  1102161 1104280 (2279254) C R1_DM           LINE/R1           (1700)   3656   1296  692  
 5213    1.3  0.3  0.3  X:24064288-  1104281 1104897 (2278637) C R1_DM           LINE/R1           (4739)    617      1  692  
 8200    0.6  0.2  0.7  X:24064288-  1104931 1105885 (2277649) C R1_DM           LINE/R1              (0)   5356   4407  695  
13805    1.2  3.5  0.0  X:24064288-  1105901 1108595 (2274939) C R1_DM           LINE/R1           (1069)   4287   1397  695  
 8530   20.8  3.3  3.6  X:24064288-  1108604 1113291 (2270243) + FW2_DM          LINE/I-Jockey          2   4740    (0)  696  
 3650    3.5  2.6  0.2  X:24064288-  1113300 1113763 (2269771) C R1_DM           LINE/R1           (3947)   1409    935  697 *
 5218    1.3  0.3  0.3  X:24064288-  1113746 1114361 (2269173) C R1_DM           LINE/R1           (4740)    616      1  697  
 7063    1.0  0.1  0.0  X:24064288-  1114395 1115210 (2268324) C R1_DM           LINE/R1              (0)   5356   4540  698 *
22245    1.3  1.4  0.1  X:24064288-  1115209 1118172 (2265362) C R1_DM           LINE/R1           (1164)   4192   1081  698  
 2465    1.4  0.0  0.7  X:24064288-  1118167 1118460 (2265074) C R1_DM           LINE/R1           (3748)   1608   1317  699 *
13590    1.5  1.5  0.7  X:24064288-  1118459 1120110 (2263424) C R1_DM           LINE/R1           (3528)   1828    164  700  
 8377    1.1  0.5  0.0  X:24064288-  1120109 1121077 (2262457) C R1_DM           LINE/R1             (96)   5260   4287  701 *
 8502   20.5  1.8  3.8  X:24064288-  1121083 1125358 (2258176) C FW2_DM          LINE/I-Jockey        (0)   4740      2  702  
  954   18.5 19.0  3.1  X:24064288-  1125358 1125765 (2257769) C FW2_DM          LINE/I-Jockey     (4290)    503      6  702 *
24027    0.9  3.5  0.1  X:24064288-  1125785 1129116 (2254418) C R1_DM           LINE/R1           (1075)   4281    836  703  
 2697    3.4 16.2  1.6  X:24064288-  1129111 1129575 (2253959) C R1_DM           LINE/R1           (4779)    577      1  703 *
  437    5.5  0.0  0.0  X:24064288-  1129576 1129630 (2253904) C 28s-rRNA_Dmel   rRNA              (1267)   2702   2648  704 *
31112    1.2  0.6  0.0  X:24064288-  1129627 1133208 (2250326) C R2_DM           LINE/R2              (4)   3603      3  705  
15648    1.0  0.1  0.0  X:24064288-  1133208 1135008 (2248526) C 28s-rRNA_Dmel   rRNA              (1318)   2651    850  704 *
 1191    0.7  0.0  0.0  X:24064288-  1135014 1135150 (2248384) C 28s-rRNA_Dmel   rRNA              (3832)    137      1  704  
  787    0.0  0.0  0.0  X:24064288-  1135151 1135259 (2248275) C ITS2-rRNA_Dmel  rRNA                 (0)    385    277  706  
 1078    0.8  0.0  0.0  X:24064288-  1135295 1135417 (2248117) C 5.8s-rRNA_Dmel  rRNA                 (0)    123      1  707  
 5578    1.1  1.7  0.0  X:24064288-  1135423 1136127 (2247407) C ITS1-rRNA_Dmel  rRNA                 (9)    717      1  708  
 1548    0.6  0.0  0.0  X:24064288-  1136128 1136301 (2247233) C 18s-rRNA_Dmel   rRNA                 (0)   1995   1822  709  
 3501    2.5  0.0  0.0  X:24064288-  1136302 1136708 (2246826) C Gypsy6_LTR      LTR/Gypsy            (0)    407      1  710  
23300   16.2  0.1  0.0  X:24064288-  1136712 1140660 (2242874) C Gypsy6_I        LTR/Gypsy            (2)   7010   3058  710  
 1780    2.3  4.4 12.5  X:24064288-  1140664 1140956 (2242578) C Gypsy6_I        LTR/Gypsy         (6740)    272      1  710  
 1732    5.3  5.3  0.0  X:24064288-  1140957 1141182 (2242352) C Gypsy6_LTR      LTR/Gypsy            (0)    407    170  710  
16063    0.8  0.0  0.0  X:24064288-  1141199 1143023 (2240511) C 18s-rRNA_Dmel   rRNA               (170)   1825      1  711  
 5331    1.2  2.8  0.1  X:24064288-  1143021 1143120 (2240414) C ETS-rRNA_Dmel   rRNA               (154)    710    592  712 *
   48    0.0  4.2  0.0  X:24064288-  1143121 1143168 (2240366) + (AT)n           Simple_repeat          1     50    (0)  713  
 5331    1.2  2.8  0.1  X:24064288-  1143169 1143759 (2239775) C ETS-rRNA_Dmel   rRNA               (273)    591      2  712  
 1962    1.7  0.0  0.0  X:24064288-  1143753 1144139 (2239395) C 240_Repeat_rRNA Satellite            (0)    387      1  714 *
  583    1.3  0.0  0.0  X:24064288-  1144119 1144194 (2239340) C 92_Repeat_rRNA  Satellite            (0)     92     17  715 *
20846    8.8  0.2  0.2  X:24064288-  1144195 1148627 (2234907) + G_DM            LINE/I-Jockey          1   4343    (3)  716  
  317    7.0  0.0  0.0  X:24064288-  1148631 1148673 (2234861) C 329_Repeat_rRNA Satellite          (286)     43      1  717 *
  745    2.6  0.0  0.0  X:24064288-  1148653 1148707 (2234827) C 92_Repeat_rRNA  Satellite            (0)    352    256  718  
  241   18.6  0.0  0.0  X:24064288-  1148708 1148750 (2234784) C 28s-rRNA_Dmel   rRNA              (1279)   2690   2648  719 *
  295    9.3  0.0  0.0  X:24064288-  1148723 1148765 (2234769) C 329_Repeat_rRNA Satellite          (286)     43      1  720  
  745    2.6  0.0  0.0  X:24064288-  1148766 1148814 (2234720) C 92_Repeat_rRNA  Satellite           (97)    255    169  718  
  305    7.0  0.0  0.0  X:24064288-  1148815 1148857 (2234677) C 329_Repeat_rRNA Satellite          (286)     43      1  721  
  745    2.6  0.0  0.0  X:24064288-  1148858 1148891 (2234643) C 92_Repeat_rRNA  Satellite          (184)    168    109  718  
  230   16.0  1.9  3.9  X:24064288-  1148892 1148943 (2234591) C 28s-rRNA_Dmel   rRNA              (1279)   2690   2640  722 *
  342    4.5  0.0  0.0  X:24064288-  1148906 1148949 (2234585) C 329_Repeat_rRNA Satellite          (285)     44      1  723  
  745    2.6  0.0  0.0  X:24064288-  1148950 1149004 (2234530) C 92_Repeat_rRNA  Satellite            (0)    108      1  718  
14693    9.7  2.0  0.4  X:24064288-  1149005 1152493 (2231041) + G_DM            LINE/I-Jockey          1   3527  (819)  724  
 7913    1.9  1.6  0.2  X:24064288-  1152492 1153459 (2230075) C R1_DM           LINE/R1           (4374)    982      1  725 *
27297    0.6  2.4  0.2  X:24064288-  1153495 1156803 (2226731) C R1_DM           LINE/R1              (2)   5354   1974  726  
14495    1.3  2.2  0.2  X:24064288-  1156804 1158547 (2224987) C R1_DM           LINE/R1           (3577)   1779      1  726  
27635    0.8  1.6  0.1  X:24064288-  1158581 1163833 (2219701) C R1_DM           LINE/R1              (0)   5356     24  727  
24353    0.6  0.3  0.0  X:24064288-  1163870 1166677 (2216857) C R1_DM           LINE/R1              (2)   5354   2540  728  
 7615    2.2  1.8  0.1  X:24064288-  1166678 1167644 (2215890) + PROTOP          DNA/P                  1    983 (3497)  729  
 2981    2.2  0.0  0.0  X:24064288-  1167645 1168005 (2215529) C BEL_LTR         LTR/Pao              (0)    361      1  730  
48021    0.4  0.0  0.1  X:24064288-  1168006 1173413 (2210121) C BEL_I           LTR/Pao              (0)   5404      1  730  
 2981    2.2  0.0  0.0  X:24064288-  1173414 1173774 (2209760) C BEL_LTR         LTR/Pao              (0)    361      1  730  
29484    0.9  0.2  0.0  X:24064288-  1173775 1177271 (2206263) + PROTOP          DNA/P                979   4480    (0)  731  
 3220    1.0 11.9  0.0  X:24064288-  1177272 1177783 (2205751) C R1_DM           LINE/R1           (2810)   2546   1974  728  
14701    1.5  1.0  0.2  X:24064288-  1177784 1179547 (2203987) C R1_DM           LINE/R1           (3577)   1779      1  728  
30779    0.9  1.9  0.1  X:24064288-  1179583 1184842 (2198692) C R1_DM           LINE/R1              (2)   5354      1  732  
26225    0.9  0.9  0.0  X:24064288-  1184878 1187928 (2195606) C R1_DM           LINE/R1              (2)   5354   2277  733  
  441    0.0  0.0  0.0  X:24064288-  1187929 1187978 (2195556) + CIRCE           LTR/Gypsy           4931   4980 (1376)  734  
 3514    1.1  0.4  4.5  X:24064288-  1188338 1188802 (2194732) + CIRCE           LTR/Gypsy           4981   5427  (929)  734  
 7839    1.7  1.0  0.0  X:24064288-  1188890 1189809 (2193725) + CIRCE           LTR/Gypsy           5428   6356    (0)  734  
 7410    1.7  4.6  2.8  X:24064288-  1189810 1190762 (2192772) + CIRCE           LTR/Gypsy              1    970 (5386)  735  
11908    4.0  2.3  3.7  X:24064288-  1190905 1194439 (2189095) + CIRCE           LTR/Gypsy            973   4372 (1984)  735  
 3194    7.1  0.2  0.0  X:24064288-  1194440 1194861 (2188673) + Invader1_LTR    LTR/Gypsy              1    423    (0)  736  
27082    2.3  0.0  0.0  X:24064288-  1194862 1198046 (2185488) + Invader1_I      LTR/Gypsy              1   3186    (0)  736  
 3207    6.9  0.2  0.0  X:24064288-  1198047 1198468 (2185066) + Invader1_LTR    LTR/Gypsy              1    423    (0)  736  
 1049    1.6  0.0  0.8  X:24064288-  1198469 1198596 (2184938) + CIRCE           LTR/Gypsy           4369   4495 (1861)  735  
13824    2.0  0.7  0.3  X:24064288-  1198597 1200326 (2183208) + S_DM            DNA/TcMar-Tc1          1   1736    (0)  737  
 1001    2.2  0.7  0.0  X:24064288-  1200327 1200454 (2183080) + CIRCE           LTR/Gypsy           4493   4621 (1735)  735 *
 1217    2.1  0.0  0.0  X:24064288-  1200451 1200593 (2182941) + CIRCE           LTR/Gypsy           4838   4980 (1376)  735  
 3481    1.4  0.7  4.5  X:24064288-  1200952 1201415 (2182119) + CIRCE           LTR/Gypsy           4981   5427  (929)  735  
 7839    1.7  1.0  0.0  X:24064288-  1201503 1202422 (2181112) + CIRCE           LTR/Gypsy           5428   6356    (0)  735  
 7291    1.9  4.6  3.5  X:24064288-  1202423 1203382 (2180152) + CIRCE           LTR/Gypsy              1    970 (5386)  738  
12704    3.8  2.2  3.6  X:24064288-  1203525 1207185 (2176349) + CIRCE           LTR/Gypsy            973   4495 (1861)  738  
13521    2.1  0.7  1.3  X:24064288-  1207186 1208932 (2174602) + S_DM            DNA/TcMar-Tc1          1   1736    (0)  739  
 1708    0.9  0.4  0.4  X:24064288-  1208933 1209150 (2174384) + CIRCE           LTR/Gypsy           4493   4710 (1646)  738 *
 2817    0.0  0.6  0.6  X:24064288-  1209148 1209481 (2174053) C R1_DM           LINE/R1           (5008)    348     15  740 *
24204    1.1  0.1  0.1  X:24064288-  1209481 1212349 (2171185) C R1_DM           LINE/R1            (551)   4805   1938  741  
 1980    0.4  0.0  0.4  X:24064288-  1212334 1212576 (2170958) C R1_DM           LINE/R1           (4741)    615    374  741 *
 2068    1.6  0.8  0.0  X:24064288-  1212577 1212830 (2170704) C R1_DM           LINE/R1           (5100)    256      1  741  
25968    1.0  0.3  0.0  X:24064288-  1212864 1215936 (2167598) C R1_DM           LINE/R1              (0)   5356   2277  742  
  436    0.0  0.0  0.0  X:24064288-  1215937 1215986 (2167548) + CIRCE           LTR/Gypsy           4931   4980 (1376)  738  
 3469    1.4  0.5  4.2  X:24064288-  1216345 1216813 (2166721) + CIRCE           LTR/Gypsy           4981   5427  (929)  738  
 7701    1.9  1.0  0.0  X:24064288-  1216896 1217815 (2165719) + CIRCE           LTR/Gypsy           5428   6356    (0)  738  
 7269    1.9  4.6  2.8  X:24064288-  1217816 1218768 (2164766) + CIRCE           LTR/Gypsy              1    970 (5386)  743  
11596    5.5  2.2  2.3  X:24064288-  1218911 1222459 (2161075) + CIRCE           LTR/Gypsy            973   4373 (1983)  743  
 2329    2.8  3.7  5.7  X:24064288-  1222460 1222833 (2160701) + ROVER-LTR_DM    LTR/Gypsy              1    367    (0)  744  
  498    1.6  1.6  0.0  X:24064288-  1222834 1222897 (2160637) + ROVER-I_DM      LTR/Gypsy              1     65 (6519)  744  
25435   12.3  1.6  1.1  X:24064288-  1223325 1227759 (2155775) + ROVER-I_DM      LTR/Gypsy            628   5127 (1457)  744  
 2604    3.1  0.0  0.6  X:24064288-  1227770 1228098 (2155436) C STALKER4_LTR    LTR/Gypsy            (0)    402     76  745 *
44889    0.5  0.2  0.0  X:24064288-  1228094 1233435 (2150099) C STALKER4_I      LTR/Gypsy           (11)   6519   1170  746  
 2879    0.3  0.0  0.0  X:24064288-  1233436 1233765 (2149769) C TRANSPAC_LTR    LTR/Gypsy            (0)    330      1  747 *
38801    0.0  0.0  0.1  X:24064288-  1233765 1238357 (2145177) C TRANSPAC_I      LTR/Gypsy            (0)   4590      1  747  
 2879    0.3  0.0  0.0  X:24064288-  1238358 1238687 (2144847) C TRANSPAC_LTR    LTR/Gypsy            (0)    330      1  747  
 3883    3.6  8.0  4.2  X:24064288-  1238688 1239519 (2144015) C STALKER4_I      LTR/Gypsy         (5356)   1174    246  746  
  272    6.5  0.0  4.3  X:24064288-  1239694 1239741 (2143793) C STALKER4_I      LTR/Gypsy         (7350)     46      1  746  
  348    0.0  0.0  0.0  X:24064288-  1239742 1239774 (2143760) C STALKER4_I      LTR/Gypsy         (6497)     33      1  746  
 3267    2.7  0.0  0.2  X:24064288-  1239775 1240177 (2143357) C STALKER4_LTR    LTR/Gypsy            (0)    402      1  746  
 1567    2.5  0.0  0.0  X:24064288-  1240178 1240376 (2143158) + ROVER-I_DM      LTR/Gypsy           5110   5308 (1276)  744  
 1084    8.6  0.0  1.1  X:24064288-  1240412 1240578 (2142956) + ROVER-I_DM      LTR/Gypsy           5990   6154  (430)  744  
 1698    1.5  0.0  0.0  X:24064288-  1240579 1240781 (2142753) + Copia1-LTR_DM   LTR/Copia              1    203    (0)  748  
 2614    3.6  5.5  1.1  X:24064288-  1240782 1241196 (2142338) + ROVER-I_DM      LTR/Gypsy           6152   6584    (0)  744  
 2291    3.4  3.7  5.7  X:24064288-  1241197 1241570 (2141964) + ROVER-LTR_DM    LTR/Gypsy              1    367    (0)  744  
 1062    0.8  0.0  0.8  X:24064288-  1241571 1241697 (2141837) + CIRCE           LTR/Gypsy           4370   4495 (1861)  749  
13496    2.0  1.3  0.3  X:24064288-  1241698 1243417 (2140117) + S_DM            DNA/TcMar-Tc1          1   1736    (0)  750  
  995    2.2  0.7  0.0  X:24064288-  1243418 1243545 (2139989) + CIRCE           LTR/Gypsy           4493   4621 (1735)  749 *
 1201    2.1  0.0  0.0  X:24064288-  1243542 1243684 (2139850) + CIRCE           LTR/Gypsy           4838   4980 (1376)  749  
 3465    1.2  0.7  4.4  X:24064288-  1244042 1244510 (2139024) + CIRCE           LTR/Gypsy           4981   5427  (929)  749  
 7717    1.7  1.0  0.0  X:24064288-  1244593 1245512 (2138022) + CIRCE           LTR/Gypsy           5428   6356    (0)  749  
 7308    1.7  4.6  2.8  X:24064288-  1245513 1246465 (2137069) + CIRCE           LTR/Gypsy              1    970 (5386)  751  
11688    5.4  2.4  2.1  X:24064288-  1246608 1250142 (2133392) + CIRCE           LTR/Gypsy            973   4372 (1984)  751  
 3157    6.9  0.2  0.0  X:24064288-  1250143 1250564 (2132970) + Invader1_LTR    LTR/Gypsy              1    423    (0)  752  
26700    2.2  0.0  0.0  X:24064288-  1250565 1253749 (2129785) + Invader1_I      LTR/Gypsy              1   3186    (0)  752  
 3157    6.9  0.2  0.0  X:24064288-  1253750 1254171 (2129363) + Invader1_LTR    LTR/Gypsy              1    423    (0)  752  
26700    2.2  0.0  0.0  X:24064288-  1254172 1257356 (2126178) + Invader1_I      LTR/Gypsy              1   3186    (0)  752  
 3157    6.9  0.2  0.0  X:24064288-  1257357 1257778 (2125756) + Invader1_LTR    LTR/Gypsy              1    423    (0)  752  
 1038    0.8  0.0  0.8  X:24064288-  1257779 1257906 (2125628) + CIRCE           LTR/Gypsy           4369   4495 (1861)  751  
 2981    2.6  0.7  0.7  X:24064288-  1257907 1258328 (2125206) + S_DM            DNA/TcMar-Tc1          1    422 (1314)  753  
 1737    1.3  0.0  0.0  X:24064288-  1258326 1258555 (2124979) C S_DM            DNA/TcMar-Tc1     (1506)    230      1  754 *
 1263    1.2  0.6  0.0  X:24064288-  1258556 1258714 (2124820) + CIRCE           LTR/Gypsy           4493   4652 (1704)  751  
  390    3.6  0.0  0.0  X:24064288-  1258721 1258776 (2124758) + CIRCE           LTR/Gypsy           4566   4621 (1735)  755 *
 1206    2.1  0.0  0.0  X:24064288-  1258773 1258915 (2124619) + CIRCE           LTR/Gypsy           4838   4980 (1376)  755  
 1371    2.3  1.2  0.0  X:24064288-  1259098 1259268 (2124266) C R1_DM           LINE/R1           (4027)   1329   1157  756  
 4956    0.7  0.3  0.3  X:24064288-  1259271 1259858 (2123676) C R1_DM           LINE/R1           (4745)    611     24  756  
 4123    1.4  0.4  0.0  X:24064288-  1259894 1260383 (2123151) C R1_DM           LINE/R1              (0)   5356   4865  757  
 1980    2.4 17.2  0.3  X:24064288-  1260379 1260709 (2122825) C Stellate_gene   Stellate           (763)    387      1  758 *
 8916    1.6  0.6  0.1  X:24064288-  1260710 1261769 (2121765) C Stellate_gene   Stellate             (0)   1150     86  759  
 2563    1.3  0.3  2.9  X:24064288-  1261770 1262093 (2121441) C NINJA_LTR       LTR/Pao              (1)    316      1  760  
17148    1.5  0.1  0.1  X:24064288-  1262094 1264106 (2119428) C NINJA_I         LTR/Pao              (0)   6011   3999  760  
11648    1.4  0.7  0.3  X:24064288-  1264084 1265459 (2118075) C NINJA_I         LTR/Pao           (3164)   2847   1467  760 *
 6103    1.7  2.7  3.6  X:24064288-  1265433 1266246 (2117288) C NINJA_I         LTR/Pao           (5204)    807      1  760 *
 2540    1.6  0.3  2.8  X:24064288-  1266247 1266571 (2116963) C NINJA_LTR       LTR/Pao              (0)    317      1  760  
  715    1.1  0.0  1.1  X:24064288-  1266572 1266662 (2116872) C Stellate_gene   Stellate          (1060)     90      1  759  
 3073    1.7  0.8  0.0  X:24064288-  1266663 1267022 (2116512) C Stellate_gene   Stellate             (0)   1150    788  761  
   38    9.3  0.0  0.0  X:24064288-  1267039 1267095 (2116439) + (ATA)n          Simple_repeat          1     57    (0)  762  
 2107    5.0  7.4  0.3  X:24064288-  1267098 1267395 (2116139) + MDG1_LTR        LTR/Gypsy             94    412   (30)  763  
 7472    8.1  3.7  1.4  X:24064288-  1267396 1268590 (2114944) + MDG1_I          LTR/Gypsy              1   1222 (5374)  763 *
40400    2.4  1.2  0.0  X:24064288-  1268581 1273680 (2109854) + MDG1_I          LTR/Gypsy           1134   6296  (300)  763  
  701    8.9  0.7  4.8  X:24064288-  1273650 1273802 (2109732) + MDG1_I          LTR/Gypsy           6450   6596    (0)  763 *
 2385    4.9 11.6  1.0  X:24064288-  1273803 1274173 (2109361) + MDG1_LTR        LTR/Gypsy              1    410   (32)  763 *
 6775    1.9  0.0  0.1  X:24064288-  1274173 1274967 (2108567) C Stellate_gene   Stellate           (356)    794      1  761  
   54    0.0  0.0  0.0  X:24064288-  1274981 1275029 (2108505) + (TCACCCGCTG)n   Simple_repeat          1     49    (0)  764  
 1623    5.3  3.5  1.7  X:24064288-  1275030 1275254 (2108280) + BATUMI_LTR      LTR/Pao               43    271    (1)  765  
30034    9.6  1.4  2.3  X:24064288-  1275255 1282534 (2101000) + BATUMI_I        LTR/Pao                1   7246  (668)  765  
 2152    0.4  0.0  0.4  X:24064288-  1282570 1282829 (2100705) + BATUMI_I        LTR/Pao             7303   7561  (402)  765  
  634    3.5  0.0  2.4  X:24064288-  1282830 1282916 (2100618) + BATUMI_I        LTR/Pao             7083   7167  (796)  766 *
 4218    8.1  0.0  0.3  X:24064288-  1282914 1283496 (2100038) + G_DM            LINE/I-Jockey       2588   3168 (1178)  767  
 1589    4.2  0.0  0.0  X:24064288-  1283493 1283708 (2099826) + G_DM            LINE/I-Jockey       3405   3620  (726)  767 *
  657    3.8  0.0  0.0  X:24064288-  1283716 1283783 (2099751) C 92_Repeat_rRNA  Satellite          (295)    181     84  768  
  253   19.6  0.0  2.0  X:24064288-  1283784 1283835 (2099699) C 28s-rRNA_Dmel   rRNA              (1279)   2690   2640  769 *
  333    4.7  0.0  0.0  X:24064288-  1283799 1283841 (2099693) C 329_Repeat_rRNA Satellite          (286)     43      1  770  
  657    3.8  0.0  0.0  X:24064288-  1283842 1283896 (2099638) C 92_Repeat_rRNA  Satellite          (295)     83      1  768  
 5141    3.0  1.6  0.1  X:24064288-  1283897 1284536 (2098998) + G_DM            LINE/I-Jockey          1    649 (3697)  771  
 2259    2.1  0.0  2.8  X:24064288-  1284533 1284828 (2098706) + BATUMI_I        LTR/Pao             6997   7284  (679)  772 *
 3212    8.3  8.1  3.3  X:24064288-  1284829 1285431 (2098103) + BATUMI_I        LTR/Pao                1    631 (7332)  773  
   40    6.5  4.6  0.0  X:24064288-  1285432 1285496 (2098038) + (ATACAT)n       Simple_repeat          1     68    (0)  774  
 3212   14.0 10.0 205.8  X:24064288-  1285497 1285563 (2097971) + BATUMI_I        LTR/Pao              632    635 (7328)  773  
24152   10.8  2.1  1.7  X:24064288-  1285603 1291990 (2091544) + BATUMI_I        LTR/Pao              749   7246  (668)  773  
 5717    0.3  0.0  0.5  X:24064288-  1292026 1292689 (2090845) + BATUMI_I        LTR/Pao             7303   7963    (0)  773  
 2320    1.0  0.0  2.8  X:24064288-  1292690 1292982 (2090552) + BATUMI_I        LTR/Pao             7002   7286  (677)  775  
10937   13.7  0.3  0.2  X:24064288-  1292988 1295063 (2088471) + G_DM            LINE/I-Jockey        635   2633 (1713)  776  
 1096    7.7  0.0  0.0  X:24064288-  1295056 1295198 (2088336) + G_DM            LINE/I-Jockey       3026   3168 (1178)  776 *
 6854    5.3  0.0  2.5  X:24064288-  1295195 1296144 (2087390) + G_DM            LINE/I-Jockey       3405   4331   (15)  776  
  682    2.3  0.0  0.0  X:24064288-  1296145 1296231 (2087303) C 92_Repeat_rRNA  Satellite            (5)     87      1  777  
10942    1.0  0.0  0.0  X:24064288-  1296252 1297504 (2086030) C 28s-rRNA_Dmel   rRNA                 (7)   3962   2710  778 *
29043    1.4  4.4  0.3  X:24064288-  1297503 1302649 (2080885) C R1_DM           LINE/R1              (0)   5356      1  779  
21094    1.4  2.1  0.1  X:24064288-  1302683 1306702 (2076832) C R1_DM           LINE/R1              (0)   5356   1257  780  
21144    1.3  2.2  0.1  X:24064288-  1306703 1310633 (2072901) C R1_DM           LINE/R1             (87)   5269   1257  781  
21135    1.3  2.2  0.1  X:24064288-  1310634 1314564 (2068970) C R1_DM           LINE/R1             (87)   5269   1257  781  
30670    6.2  2.9  0.6  X:24064288-  1314565 1319698 (2063836) C R1_DM           LINE/R1             (87)   5269      1  782  
23194    7.2  1.3  0.6  X:24064288-  1319732 1324009 (2059525) C R1_DM           LINE/R1              (0)   5356      6  783  
 5018    1.5  2.0  0.3  X:24064288-  1324001 1324603 (2058931) C R1_DM           LINE/R1           (4743)    613      1  783 *
14473    0.8  1.0  0.1  X:24064288-  1324637 1326324 (2057210) C R1_DM           LINE/R1              (0)   5356   3653  784  
 3447    0.7  0.1  1.5  X:24064288-  1326325 1326763 (2056771) + STALKER4_LTR    LTR/Gypsy              1    399    (3)  785  
   13   16.6  2.2  6.8  X:24064288-  1326853 1326898 (2056636) + (ATAA)n         Simple_repeat          1     44    (0)  786  
47838    1.9  1.0  0.8  X:24064288-  1326900 1333073 (2050461) + STALKER4_I      LTR/Gypsy            284   6530    (0)  787  
 3470    0.4  0.1  1.5  X:24064288-  1333074 1333512 (2050022) + STALKER4_LTR    LTR/Gypsy              1    399    (3)  787  
17539    1.3  2.1  0.0  X:24064288-  1333513 1335930 (2047604) C R1_DM           LINE/R1           (1700)   3656   1081  784  
 1917    2.6  0.0  0.9  X:24064288-  1335925 1336158 (2047376) C R1_DM           LINE/R1           (3748)   1608   1377  788 *
 8221   20.9  3.7  3.7  X:24064288-  1336168 1340838 (2042696) + FW2_DM          LINE/I-Jockey          2   4740    (0)  789  
 3498    3.4  2.7  0.2  X:24064288-  1340847 1341291 (2042243) C R1_DM           LINE/R1           (3966)   1390    935  790 *
 5260    1.0  0.3  0.3  X:24064288-  1341274 1341889 (2041645) C R1_DM           LINE/R1           (4740)    616      1  790  
32647    1.3  0.3  0.4  X:24064288-  1341923 1346096 (2037438) C R1_DM           LINE/R1              (0)   5356   1081  791  
 2489    1.0  0.0  0.7  X:24064288-  1346091 1346384 (2037150) C R1_DM           LINE/R1           (3748)   1608   1317  792 *
13577    1.5  1.5  0.7  X:24064288-  1346383 1348034 (2035500) C R1_DM           LINE/R1           (3528)   1828    164  793 *
37596    0.9  1.1  0.1  X:24064288-  1348033 1352412 (2031122) C R1_DM           LINE/R1             (96)   5260    836  794  
 2697    3.4 16.2  1.6  X:24064288-  1352407 1352871 (2030663) C R1_DM           LINE/R1           (4779)    577      1  794 *
  437    5.5  0.0  0.0  X:24064288-  1352872 1352926 (2030608) C 28s-rRNA_Dmel   rRNA              (1267)   2702   2648  795 *
30890    1.1  1.0  0.1  X:24064288-  1352923 1356490 (2027044) C R2_DM           LINE/R2              (2)   3605      3  796  
15716    0.8  0.1  0.0  X:24064288-  1356490 1358290 (2025244) C 28s-rRNA_Dmel   rRNA              (1318)   2651    850  795 *
 1206    0.0  0.0  0.0  X:24064288-  1358296 1358432 (2025102) C 28s-rRNA_Dmel   rRNA              (3832)    137      1  795  
  787    0.0  0.0  0.0  X:24064288-  1358433 1358541 (2024993) C ITS2-rRNA_Dmel  rRNA                 (0)    385    277  797  
 1052    1.6  0.0  0.0  X:24064288-  1358577 1358699 (2024835) C 5.8s-rRNA_Dmel  rRNA                 (0)    123      1  798  
 5642    1.1  1.7  0.0  X:24064288-  1358700 1359413 (2024121) C ITS1-rRNA_Dmel  rRNA                 (0)    726      1  799  
 1548    0.6  0.0  0.0  X:24064288-  1359414 1359587 (2023947) C 18s-rRNA_Dmel   rRNA                 (0)   1995   1822  800  
 3501    2.5  0.0  0.0  X:24064288-  1359588 1359994 (2023540) C Gypsy6_LTR      LTR/Gypsy            (0)    407      1  801  
14501   16.5  1.8  0.0  X:24064288-  1359998 1362518 (2021016) C Gypsy6_I        LTR/Gypsy            (2)   7010   4445  801  
 2234   13.3  1.4  0.0  X:24064288-  1362519 1362885 (2020649) + Stalker3_LTR    LTR/Gypsy              1    372    (0)  802  
  255   11.1  0.0  4.4  X:24064288-  1362892 1362938 (2020596) + Stalker2_I      LTR/Gypsy              1     45 (7351)  802  
 2788   17.7  2.8  1.1  X:24064288-  1363124 1363763 (2019771) + Stalker2_I      LTR/Gypsy            236    886 (6510)  802  
  922   31.1  6.8  3.0  X:24064288-  1363990 1364961 (2018573) + Stalker2_I      LTR/Gypsy           1456   2463 (4150)  802  
  528    0.0  0.0  0.0  X:24064288-  1364948 1365008 (2018526) C 18s-rRNA_Dmel   rRNA              (1909)     86     26  803 *
 1460    2.7 12.8  0.3  X:24064288-  1365008 1365238 (2018296) C ETS-rRNA_Dmel   rRNA                (10)    854    592  804  
   31    0.0  5.9  0.0  X:24064288-  1365239 1365272 (2018262) + (AT)n           Simple_repeat          1     36    (0)  805  
 1460    2.7 12.8  0.3  X:24064288-  1365273 1365297 (2018237) C ETS-rRNA_Dmel   rRNA               (273)    591    567  804 *
 2952    0.8  0.0  0.0  X:24064288-  1365290 1365646 (2017888) C ETS-rRNA_Dmel   rRNA               (507)    357      1  804  
 1884    3.3  0.0  0.0  X:24064288-  1365640 1366026 (2017508) C 240_Repeat_rRNA Satellite            (0)    387      1  806 *
  772    1.5  0.4  0.9  X:24064288-  1366006 1366075 (2017459) C 92_Repeat_rRNA  Satellite            (0)    459    353  807 *
  308    7.0  0.0  0.0  X:24064288-  1366076 1366118 (2017416) C 329_Repeat_rRNA Satellite          (286)     43      1  808  
  772    1.5  0.4  0.9  X:24064288-  1366119 1366167 (2017367) C 92_Repeat_rRNA  Satellite          (107)    352    278  807  
  314    7.0  0.0  0.0  X:24064288-  1366168 1366210 (2017324) C 329_Repeat_rRNA Satellite          (286)     43      1  809  
  772    1.5  0.4  0.9  X:24064288-  1366211 1366259 (2017275) C 92_Repeat_rRNA  Satellite          (182)    277    203  807  
  307    9.3  0.0  0.0  X:24064288-  1366260 1366302 (2017232) C 329_Repeat_rRNA Satellite          (286)     43      1  810  
  772    1.5  0.4  0.9  X:24064288-  1366303 1366351 (2017183) C 92_Repeat_rRNA  Satellite          (257)    202    128  807  
  288    4.9  4.9  0.0  X:24064288-  1366352 1366392 (2017142) C 329_Repeat_rRNA Satellite          (286)     43      1  811  
  772    1.5  0.4  0.9  X:24064288-  1366393 1366467 (2017067) C 92_Repeat_rRNA  Satellite            (0)    127      1  807  
 9223    0.8  0.0  0.0  X:24064288-  1366484 1367532 (2016002) C 28s-rRNA_Dmel   rRNA                 (0)   3969   2921  812  
  331    4.9  0.0  0.0  X:24064288-  1367529 1367569 (2015965) C 28s-rRNA_Dmel   rRNA              (1219)   2750   2710  812 *
 4879    0.2  0.0  0.0  X:24064288-  1367568 1368118 (2015416) C R1_DM           LINE/R1              (0)   5356   4806  813  
  592    4.2  0.0  0.0  X:24064288-  1368125 1368196 (2015338) C 28s-rRNA_Dmel   rRNA              (1250)   2719   2648  812 *
23327    1.3  1.7  0.0  X:24064288-  1368193 1371369 (2012165) C R2_DM           LINE/R2              (3)   3604    374  814  
 1297    0.7  0.0  0.0  X:24064288-  1371379 1371526 (2012008) C 28s-rRNA_Dmel   rRNA              (1112)   2857   2710  815 *
34563    0.8  1.6  0.4  X:24064288-  1371525 1375576 (2007958) C R1_DM           LINE/R1              (0)   5356   1255  816  
 3464    1.5  0.5  0.5  X:24064288-  1375586 1375996 (2007538) C R1_DM           LINE/R1           (4922)    434     24  816  
29375    0.9  1.2  0.4  X:24064288-  1376031 1379454 (2004080) C R1_DM           LINE/R1              (0)   5356   1905  817  
 5409    1.2  2.6  0.1  X:24064288-  1379453 1380111 (2003423) C R1_DM           LINE/R1           (3883)   1473    799  817 *
 4867    1.1  0.3  0.3  X:24064288-  1380103 1380670 (2002864) C R1_DM           LINE/R1           (4765)    591     24  817 *
14582    1.0  4.1  0.1  X:24064288-  1380705 1383199 (2000335) C R1_DM           LINE/R1              (0)   5356   2763  818  
 7255    1.5 10.0  0.1  X:24064288-  1383198 1384500 (1999034) C R1_DM           LINE/R1           (3126)   2230    799  818 *
 4856    1.2  0.3  0.3  X:24064288-  1384492 1385059 (1998475) C R1_DM           LINE/R1           (4765)    591     24  818 *
14597    0.9  4.1  0.1  X:24064288-  1385094 1387588 (1995946) C R1_DM           LINE/R1              (0)   5356   2763  819  
 7273    1.4  9.8  0.1  X:24064288-  1387587 1388881 (1994653) C R1_DM           LINE/R1           (3126)   2230    810  819 *
 5230    1.0  0.3  0.3  X:24064288-  1388882 1389495 (1994039) C R1_DM           LINE/R1           (4742)    614      1  819  
 2906    0.9  0.0  0.0  X:24064288-  1389529 1389860 (1993674) C R1_DM           LINE/R1              (0)   5356   5025  820 *
31180    1.5  0.7  0.1  X:24064288-  1389858 1393506 (1990028) C R1_DM           LINE/R1            (526)   4830   1157  820  
 5174    1.5  0.3  0.3  X:24064288-  1393505 1394116 (1989418) C R1_DM           LINE/R1           (4744)    612      1  820 *
26491    1.1  0.5  0.1  X:24064288-  1394150 1397223 (1986311) C R1_DM           LINE/R1              (0)   5356   2271  821  
  419    2.0  0.0  0.0  X:24064288-  1397217 1397266 (1986268) + CIRCE           LTR/Gypsy           4931   4980 (1376)  822 *
 3444    1.6  0.4  4.5  X:24064288-  1397625 1398089 (1985445) + CIRCE           LTR/Gypsy           4981   5427  (929)  822  
 3818    2.0  1.8  0.0  X:24064288-  1398189 1398644 (1984890) + CIRCE           LTR/Gypsy           5893   6356    (0)  822  
 7525    2.0  3.3  2.8  X:24064288-  1398645 1399609 (1983925) + CIRCE           LTR/Gypsy              1    970 (5386)  823  
 9366    3.8  3.2  3.6  X:24064288-  1399752 1403860 (1979674) + CIRCE           LTR/Gypsy            973   4980 (1376)  823  
 9140    1.1  1.1  0.7  X:24064288-  1404043 1405139 (1978395) C R1_DM           LINE/R1           (4027)   1329    229  824  
 4767    0.6  0.2  0.0  X:24064288-  1405139 1405681 (1977853) C R1_DM           LINE/R1             (84)   5272   4729  825 *
 8616   19.8  1.1  2.0  X:24064288-  1405693 1408082 (1975452) C FW2_DM          LINE/I-Jockey        (0)   4725   2023  826  
15213    1.1  2.6  0.0  X:24064288-  1408091 1411346 (1972188) C R1_DM           LINE/R1            (616)   4740   1401  827  
12233    2.0  0.3  0.3  X:24064288-  1411337 1412795 (1970739) C R1_DM           LINE/R1           (3897)   1459      1  827 *
13807    1.5  6.4  0.1  X:24064288-  1412829 1414912 (1968622) C R1_DM           LINE/R1              (0)   5356   3142  828  
 3426    0.6  0.1  1.5  X:24064288-  1414913 1415351 (1968183) C STALKER4_LTR    LTR/Gypsy            (3)    399      1  829  
47543    1.6  1.3  0.6  X:24064288-  1415352 1421465 (1962069) C STALKER4_I      LTR/Gypsy            (0)   6530    163  829  
 3435    0.5  0.0  0.2  X:24064288-  1421566 1421965 (1961569) C STALKER4_LTR    LTR/Gypsy            (3)    399      1  830  
26803    1.2  0.6  0.5  X:24064288-  1421966 1425108 (1958426) C R1_DM           LINE/R1           (2211)   3145      1  831  
34923    1.2  0.1  0.0  X:24064288-  1425142 1429166 (1954368) C R1_DM           LINE/R1              (0)   5356   1328  832  
 2863    1.1  0.3  1.1  X:24064288-  1429164 1429514 (1954020) C R1_DM           LINE/R1           (4179)   1177    830  832 *
 5087    0.8  1.8  0.3  X:24064288-  1429500 1430102 (1953432) C R1_DM           LINE/R1           (4744)    612      1  832  
  979    2.6  0.0  0.0  X:24064288-  1430136 1430249 (1953285) C R1_DM           LINE/R1              (0)   5356   5243  833 *
32233    1.0  0.3  0.1  X:24064288-  1430247 1433979 (1949555) C R1_DM           LINE/R1            (290)   5066   1328  833  
 2667    2.0  0.3  1.1  X:24064288-  1433977 1434327 (1949207) C R1_DM           LINE/R1           (4179)   1177    830  833 *
 4942    0.8  0.3  0.3  X:24064288-  1434313 1434924 (1948610) C R1_DM           LINE/R1           (4744)    612      1  833  
  924    2.6  0.0  0.0  X:24064288-  1434958 1435071 (1948463) C R1_DM           LINE/R1              (0)   5356   5243  834 *
 1359    0.0  0.0  0.0  X:24064288-  1435069 1435232 (1948302) C R1_DM           LINE/R1            (290)   5066   4903  834 *
30511    1.1  0.3  0.5  X:24064288-  1435228 1439021 (1944513) C R1_DM           LINE/R1           (1348)   4008    224  835  
 1550    4.4  0.0  0.5  X:24064288-  1439005 1439210 (1944324) C R1_DM           LINE/R1            (118)   5238   5034  836 *
18341    1.3  4.5  0.0  X:24064288-  1439201 1441601 (1941933) C R1_DM           LINE/R1            (665)   4691   2183  834  
 4671    2.3 15.3  0.1  X:24064288-  1441600 1442527 (1941007) C R1_DM           LINE/R1           (3705)   1651    582  834 *
 2691    1.5  0.6  0.6  X:24064288-  1442521 1442864 (1940670) C R1_DM           LINE/R1           (5012)    344      1  834 *
10965    0.8  0.1  0.0  X:24064288-  1442898 1444226 (1939308) C R1_DM           LINE/R1              (0)   5356   4026  837  
10237    1.4  0.3  0.0  X:24064288-  1444229 1445481 (1938053) C R1_DM           LINE/R1           (1679)   3677   2421  837  
 1567    3.8  0.9  1.9  X:24064288-  1445482 1445697 (1937837) C ACCORD2_LTR     LTR/Gypsy            (1)    214      1  838  
  669    3.3  0.0  1.1  X:24064288-  1445696 1445786 (1937748) C ACCORD2_I       LTR/Gypsy            (1)   7211   7122  838 *
  952    3.1 22.0  1.1  X:24064288-  1445783 1446009 (1937525) C ACCORD2_I       LTR/Gypsy         (5441)   1771   1498  838  
   12   19.6  0.0  0.0  X:24064288-  1446016 1446044 (1937490) + (GAACT)n        Simple_repeat          1     29    (0)  839  
 1986    1.4  1.4  3.1  X:24064288-  1446082 1446373 (1937161) C ACCORD2_I       LTR/Gypsy         (5845)   1367   1081  838  
 3714    0.6  0.0  6.5  X:24064288-  1446374 1446880 (1936654) + MICROPIA_LTR    LTR/Gypsy              1    476    (0)  840  
 9063    3.8  3.4  0.0  X:24064288-  1446881 1448141 (1935393) + MICROPIA_I      LTR/Gypsy              1   1304 (3172)  840  
 8093    1.1  8.6  0.1  X:24064288-  1448140 1449286 (1934248) C R1_DM           LINE/R1           (3100)   2256   1012  837 *
 6873    0.8  0.2  0.2  X:24064288-  1449271 1450112 (1933422) C R1_DM           LINE/R1           (4514)    842      1  837 *
 5039    1.8  2.3  0.1  X:24064288-  1450146 1451100 (1932434) C R1_DM           LINE/R1              (0)   5356   4322  841  
 1328    0.6  0.0  0.0  X:24064288-  1451100 1451261 (1932273) C R1_DM           LINE/R1           (1169)   4187   4026  841 *
10226    1.4  0.3  0.0  X:24064288-  1451264 1452516 (1931018) C R1_DM           LINE/R1           (1679)   3677   2421  841  
 1567    3.8  0.9  1.9  X:24064288-  1452517 1452732 (1930802) C ACCORD2_LTR     LTR/Gypsy            (1)    214      1  842  
  654    4.6  0.0  0.0  X:24064288-  1452733 1452817 (1930717) C ACCORD2_I       LTR/Gypsy            (6)   7206   7122  842 *
  928    3.1 23.0  1.5  X:24064288-  1452814 1453039 (1930495) C ACCORD2_I       LTR/Gypsy         (5441)   1771   1498  842  
   12   19.6  0.0  0.0  X:24064288-  1453046 1453074 (1930460) + (GAACT)n        Simple_repeat          1     29    (0)  843  
 2046    1.4  1.4  1.1  X:24064288-  1453112 1453397 (1930137) C ACCORD2_I       LTR/Gypsy         (5845)   1367   1081  842  
 3534    1.1  0.2  8.8  X:24064288-  1453398 1453914 (1929620) + MICROPIA_LTR    LTR/Gypsy              1    476    (0)  844  
 8066    1.8  1.8  1.3  X:24064288-  1453915 1454993 (1928541) C ACCORD2_I       LTR/Gypsy         (6128)   1084      1  842  
 1685    1.9  0.0  1.9  X:24064288-  1454994 1455212 (1928322) C ACCORD2_LTR     LTR/Gypsy            (0)    215      1  842  
10790    1.1  0.5  0.1  X:24064288-  1455213 1456529 (1927005) C R1_DM           LINE/R1           (2931)   2425   1103  841  
 4829    1.8  0.3  0.3  X:24064288-  1456530 1457140 (1926394) C R1_DM           LINE/R1           (4745)    611      1  841  
 6279    1.7  0.1  0.0  X:24064288-  1457174 1457946 (1925588) C R1_DM           LINE/R1              (0)   5356   4583  845  
10894    0.5  0.1  0.0  X:24064288-  1457949 1459266 (1924268) + DMRT1B          LINE/R1             2378   3696 (1487)  846  
 2313    2.4  0.3  0.3  X:24064288-  1459260 1459555 (1923979) C R1_DM           LINE/R1           (3958)   1398   1103  847 *
 4773    2.0  0.7  0.3  X:24064288-  1459556 1460164 (1923370) C R1_DM           LINE/R1           (4745)    611      1  847  
 6299    1.4  0.1  0.0  X:24064288-  1460198 1460970 (1922564) C R1_DM           LINE/R1              (0)   5356   4583  848  
23097    0.8  0.2  0.0  X:24064288-  1460973 1463773 (1919761) + DMRT1B          LINE/R1             2378   5183    (0)  849  
 1543    2.1  0.0  0.0  X:24064288-  1463779 1463968 (1919566) C R1_DM           LINE/R1            (760)   4596   4407  848  
17289    1.0  3.9  0.0  X:24064288-  1463984 1466842 (1916692) C R1_DM           LINE/R1           (1069)   4287   1317  848  
 3539    0.9  0.0  0.0  X:24064288-  1466841 1467268 (1916266) C R1_DM           LINE/R1           (3528)   1828   1401  850 *
11533    1.7  0.9  0.2  X:24064288-  1467259 1468707 (1914827) C R1_DM           LINE/R1           (3897)   1459      1  850  
  951    0.9  0.0  0.0  X:24064288-  1468741 1468854 (1914680) C R1_DM           LINE/R1              (0)   5356   5243  851 *
16973    0.9  1.8  0.0  X:24064288-  1468852 1472534 (1911000) C R1_DM           LINE/R1            (290)   5066   1317  851  
14189    1.7  1.9  0.6  X:24064288-  1472533 1474336 (1909198) C R1_DM           LINE/R1           (3528)   1828      1  852 *
  951    0.9  0.0  0.0  X:24064288-  1474370 1474483 (1909051) C R1_DM           LINE/R1              (0)   5356   5243  853 *
40587    1.2  0.7  0.4  X:24064288-  1474481 1479534 (1904000) C R1_DM           LINE/R1            (290)   5066      1  853  
  939    1.8  0.0  0.0  X:24064288-  1479568 1479681 (1903853) C R1_DM           LINE/R1              (0)   5356   5243  854 *
 5447    0.6  0.1  0.0  X:24064288-  1479679 1480338 (1903196) C R1_DM           LINE/R1            (290)   5066   4406  854  
33892    1.4  1.2  0.3  X:24064288-  1480353 1483920 (1899614) C R1_DM           LINE/R1           (1069)   4287    682  854  
   31    7.4  0.0  0.0  X:24064288-  1483921 1483963 (1899571) + (GGCAGTGGT)n    Simple_repeat          1     43    (0)  855  
33892    1.4  1.2  0.3  X:24064288-  1483964 1484646 (1898888) C R1_DM           LINE/R1           (4675)    681      2  854  
  914    2.6  0.0  0.0  X:24064288-  1484680 1484793 (1898741) C R1_DM           LINE/R1              (0)   5356   5243  856 *
 5447    0.1  0.1  0.6  X:24064288-  1484791 1485453 (1898081) C R1_DM           LINE/R1            (290)   5066   4407  856  
15145    1.1  2.2  0.4  X:24064288-  1485469 1489634 (1893900) C R1_DM           LINE/R1           (1069)   4287      1  856  
21310    0.9  2.3  0.1  X:24064288-  1489668 1492682 (1890852) C R1_DM           LINE/R1              (0)   5356   2271  857  
  419    2.0  0.0  0.0  X:24064288-  1492676 1492725 (1890809) + CIRCE           LTR/Gypsy           4931   4980 (1376)  858 *
 3496    0.9  0.4  4.5  X:24064288-  1493084 1493548 (1889986) + CIRCE           LTR/Gypsy           4981   5427  (929)  858  
 3841    1.8  1.8  0.0  X:24064288-  1493648 1494103 (1889431) + CIRCE           LTR/Gypsy           5893   6356    (0)  858  
 7505    2.0  3.3  2.8  X:24064288-  1494104 1495068 (1888466) + CIRCE           LTR/Gypsy              1    970 (5386)  859  
16973    3.7  1.5  3.3  X:24064288-  1495211 1499375 (1884159) + CIRCE           LTR/Gypsy            973   4980 (1376)  859  
10574    1.4  3.6  0.2  X:24064288-  1499560 1500845 (1882689) C R1_DM           LINE/R1           (4027)   1329      1  860  
 8248    1.1  0.1  0.0  X:24064288-  1500879 1501827 (1881707) C R1_DM           LINE/R1              (0)   5356   4407  861  
24224    1.8  1.5  0.1  X:24064288-  1501843 1504712 (1878822) C R1_DM           LINE/R1           (1069)   4287   1377  861  
 1025   21.4 27.6  3.9  X:24064288-  1504722 1505435 (1878099) + DOC2_DM         LINE/I-Jockey          6    882 (3911)  862  
 4693   29.6  0.7  5.9  X:24064288-  1505485 1507485 (1876049) + FW3_DM          LINE/I-Jockey       1014   2915  (217)  863  
 2085   19.4  4.2  2.7  X:24064288-  1507491 1508009 (1875525) + FW2_DM          LINE/I-Jockey       3435   3961    (0)  864  
   21    4.1  0.0  0.0  X:24064288-  1508010 1508034 (1875500) + (A)n            Simple_repeat          1     25    (0)  865  
  270    2.9  0.0  0.0  X:24064288-  1508035 1508068 (1875466) C R1_DM           LINE/R1           (3966)   1390   1357  866 *
 9669    1.2  3.3  1.2  X:24064288-  1508067 1508556 (1874978) C R1_DM           LINE/R1           (4148)   1208    715  866  
   41    2.4  0.0  0.0  X:24064288-  1508557 1508599 (1874935) + (GGCAGCGGT)n    Simple_repeat          1     43    (0)  867  
 9669    1.2  3.3  1.2  X:24064288-  1508600 1509291 (1874243) C R1_DM           LINE/R1           (4642)    714      2  866  
12438    1.2  0.8  0.1  X:24064288-  1509325 1510765 (1872769) C R1_DM           LINE/R1              (0)   5356   3907  868  
 5064    1.3  0.7  0.3  X:24064288-  1510760 1511360 (1872174) C R1_DM           LINE/R1           (4753)    603      1  868 *
16445    0.7  0.1  0.1  X:24064288-  1511394 1513274 (1870260) C R1_DM           LINE/R1              (0)   5356   3475  869  
 2103   18.9  3.0  2.1  X:24064288-  1513271 1513986 (1869548) + FW2_DM          LINE/I-Jockey       2937   3961    (0)  870 *
   19    8.2  0.0  0.0  X:24064288-  1513987 1514012 (1869522) + (A)n            Simple_repeat          1     26    (0)  871  
  270    2.9  0.0  0.0  X:24064288-  1514013 1514046 (1869488) C R1_DM           LINE/R1           (3966)   1390   1357  872 *
 9671    1.1  3.3  1.2  X:24064288-  1514045 1514534 (1869000) C R1_DM           LINE/R1           (4148)   1208    715  872  
   41    2.4  0.0  0.0  X:24064288-  1514535 1514577 (1868957) + (GGCAGCGGT)n    Simple_repeat          1     43    (0)  873  
 9671    1.1  3.3  1.2  X:24064288-  1514578 1515269 (1868265) C R1_DM           LINE/R1           (4642)    714      2  872  
29609    1.1  0.1  0.1  X:24064288-  1515303 1518702 (1864832) C R1_DM           LINE/R1              (0)   5356   1958  874  
 6795    1.5  0.2  0.2  X:24064288-  1518703 1519500 (1864034) C R1_DM           LINE/R1           (4558)    798      1  874  
11632    1.2  0.1  0.0  X:24064288-  1519534 1520863 (1862671) C R1_DM           LINE/R1              (0)   5356   4026  875  
10823    1.4  0.3  0.0  X:24064288-  1520866 1522118 (1861416) C R1_DM           LINE/R1           (1679)   3677   2421  875  
 1716    3.3  0.0  1.9  X:24064288-  1522119 1522336 (1861198) C ACCORD2_LTR     LTR/Gypsy            (1)    214      1  876  
  690    4.7  0.0  0.0  X:24064288-  1522337 1522419 (1861115) C ACCORD2_I       LTR/Gypsy            (8)   7204   7122  876 *
 2288    4.9 19.1  1.5  X:24064288-  1522416 1522994 (1860540) C ACCORD2_I       LTR/Gypsy         (5441)   1771   1081  876  
 3827    0.8  0.0  8.8  X:24064288-  1522995 1523512 (1860022) + MICROPIA_LTR    LTR/Gypsy              1    476    (0)  877  
32847    5.7  0.2  0.8  X:24064288-  1523513 1528018 (1855516) + MICROPIA_I      LTR/Gypsy              1   4476    (0)  877  
 3936    0.8  0.0  6.5  X:24064288-  1528019 1528525 (1855009) + MICROPIA_LTR    LTR/Gypsy              1    476    (0)  877  
 8297    1.7  3.5  1.3  X:24064288-  1528526 1529586 (1853948) C ACCORD2_I       LTR/Gypsy         (6128)   1084      1  876  
 1792    1.9  0.0  1.9  X:24064288-  1529587 1529805 (1853729) C ACCORD2_LTR     LTR/Gypsy            (0)    215      1  876  
20104    1.3  2.0  0.1  X:24064288-  1529806 1532185 (1851349) C R1_DM           LINE/R1           (2931)   2425      1  875  
 6635    1.7  0.1  0.3  X:24064288-  1532219 1532993 (1850541) C R1_DM           LINE/R1              (0)   5356   4583  878  
24540    0.8  0.1  0.0  X:24064288-  1532996 1535798 (1847736) + DMRT1B          LINE/R1             2378   5183    (0)  879  
 1635    2.1  0.0  0.0  X:24064288-  1535805 1535994 (1847540) C R1_DM           LINE/R1            (760)   4596   4407  878  
17967    0.9  2.3  0.0  X:24064288-  1536010 1538915 (1844619) C R1_DM           LINE/R1           (1069)   4287   1317  878  
 3916    0.9  0.0  1.3  X:24064288-  1538914 1539371 (1844163) C R1_DM           LINE/R1           (3528)   1828   1377  880 *
  428   11.5 37.6  0.0  X:24064288-  1539381 1539489 (1844045) + FW2_DM          LINE/I-Jockey          6    155 (4638)  881  
 1141   22.2  7.4  6.9  X:24064288-  1539505 1540268 (1843266) + FW2_DM          LINE/I-Jockey          2   1061 (3732)  881  
 5112   17.2  0.9  2.1  X:24064288-  1540275 1541353 (1842181) + FW2_DM          LINE/I-Jockey       2895   3961    (0)  881  
11355    1.3  2.6  0.2  X:24064288-  1541369 1542047 (1841487) C R1_DM           LINE/R1           (3963)   1393    682  882  
   41    2.4  0.0  0.0  X:24064288-  1542048 1542090 (1841444) + (GGCAGCGGT)n    Simple_repeat          1     43    (0)  883  
11355    1.3  2.6  0.2  X:24064288-  1542091 1542770 (1840764) C R1_DM           LINE/R1           (4675)    681      2  882  
 6763    1.6  0.2  0.2  X:24064288-  1542804 1543601 (1839933) C R1_DM           LINE/R1              (0)   5356   4559  884 *
 9787    1.2  1.4  0.1  X:24064288-  1543600 1544747 (1838787) C R1_DM           LINE/R1           (1270)   4086   2924  884 *
11690    1.4  3.7  0.0  X:24064288-  1544740 1546124 (1837410) C R1_DM           LINE/R1           (2544)   2812   1377  884  
  428   11.5 37.6  0.0  X:24064288-  1546134 1546242 (1837292) + FW2_DM          LINE/I-Jockey          6    155 (4638)  885  
 1141   22.1  7.4  6.9  X:24064288-  1546258 1547021 (1836513) + FW2_DM          LINE/I-Jockey          2   1061 (3732)  885  
 5184   17.3  0.4  2.1  X:24064288-  1547028 1548112 (1835422) + FW2_DM          LINE/I-Jockey       2895   3961    (0)  885  
11480    1.3  1.8  0.2  X:24064288-  1548127 1549497 (1834037) C R1_DM           LINE/R1           (3963)   1393      1  886  
  995    1.8  0.0  0.0  X:24064288-  1549531 1549644 (1833890) C R1_DM           LINE/R1              (0)   5356   5243  887 *
 5532    1.4  1.4  0.0  X:24064288-  1549642 1550292 (1833242) C R1_DM           LINE/R1            (290)   5066   4407  887  
23477    1.2  3.9  0.1  X:24064288-  1550308 1554439 (1829095) C R1_DM           LINE/R1           (1069)   4287      1  887  
 3607    1.2  1.9  0.0  X:24064288-  1554473 1554893 (1828641) C R1_DM           LINE/R1              (0)   5356   4928  888 *
11295    0.6  3.4  0.1  X:24064288-  1554885 1556705 (1826829) C R1_DM           LINE/R1            (551)   4805   2924  888 *
17410    1.5  1.6  0.2  X:24064288-  1556698 1558765 (1824769) C R1_DM           LINE/R1           (2544)   2812    715  888  
   31    7.5  0.0  0.0  X:24064288-  1558766 1558808 (1824726) + (GGCAGCGGT)n    Simple_repeat          1     43    (0)  889  
  960    1.7  0.0  0.0  X:24064288-  1558809 1558921 (1824613) C R1_DM           LINE/R1           (4790)    566    454  888  
  862    2.8  0.9  0.0  X:24064288-  1558915 1559021 (1824513) C R1_DM           LINE/R1           (5248)    108      1  888 *
 3666    2.3  0.0  0.0  X:24064288-  1559055 1559483 (1824051) C R1_DM           LINE/R1              (0)   5356   4928  890 *
22421    1.3  2.9  0.0  X:24064288-  1559475 1562623 (1820911) C R1_DM           LINE/R1            (551)   4805   1567  890  
  280    6.5  0.0  4.3  X:24064288-  1562633 1562680 (1820854) + STALKER4_I      LTR/Gypsy              1     46 (7350)  891  
48257    1.0  1.4  0.9  X:24064288-  1562855 1569047 (1814487) + STALKER4_I      LTR/Gypsy            246   6530    (0)  891  
 3289    2.7  0.0  0.2  X:24064288-  1569048 1569450 (1814084) + STALKER4_LTR    LTR/Gypsy              1    402    (0)  891  
13008    1.0  1.7  1.1  X:24064288-  1569478 1571036 (1812498) C R1_DM           LINE/R1           (3787)   1569      1  890  
  953    3.5  0.0  0.0  X:24064288-  1571070 1571183 (1812351) C R1_DM           LINE/R1              (0)   5356   5243  892 *
37976    1.4  0.7  0.2  X:24064288-  1571181 1575629 (1807905) C R1_DM           LINE/R1            (290)   5066    593  892  
 1526    2.1  1.6  0.0  X:24064288-  1575628 1575816 (1807718) C R1_DM           LINE/R1           (5164)    192      1  892 *
39952    1.1  1.3  0.2  X:24064288-  1575850 1580515 (1803019) C R1_DM           LINE/R1              (0)   5356    638  893  
  619    0.0  0.0  0.0  X:24064288-  1580514 1580587 (1802947) C R1_DM           LINE/R1           (5188)    168     95  893 *
40155    1.1  0.8  0.4  X:24064288-  1580591 1585305 (1798229) C R1_DM           LINE/R1            (356)   5000    268  894  
32900    1.3  1.4  0.1  X:24064288-  1585305 1589168 (1794366) C R1_DM           LINE/R1           (1442)   3914      1  895 *
 4462    1.5  0.6  0.0  X:24064288-  1589202 1589722 (1793812) C R1_DM           LINE/R1              (0)   5356   4833  896 *
30775    1.2  1.5  0.0  X:24064288-  1589721 1593325 (1790209) C R1_DM           LINE/R1           (1697)   3659      1  896  
 4464    1.5  0.6  0.0  X:24064288-  1593359 1593879 (1789655) C R1_DM           LINE/R1              (0)   5356   4833  897 *
13770    0.8  0.0  0.0  X:24064288-  1593878 1595450 (1788084) C R1_DM           LINE/R1           (1697)   3659   2087  898  
11561    1.3  1.9  0.1  X:24064288-  1595445 1596825 (1786709) C R1_DM           LINE/R1           (3513)   1843    439  898 *
14025    1.1  2.1  0.1  X:24064288-  1596833 1598482 (1785052) C R1_DM           LINE/R1           (1404)   3952   2271  897  
  411    2.0  0.0  0.0  X:24064288-  1598476 1598525 (1785009) + CIRCE           LTR/Gypsy           4931   4980 (1376)  899 *
 1945    1.6  0.8  1.2  X:24064288-  1598878 1599134 (1784400) + CIRCE           LTR/Gypsy           4981   5236 (1120)  899 *
 6502    1.9  2.9  0.0  X:24064288-  1599133 1599920 (1783614) + CIRCE           LTR/Gypsy           5546   6356    (0)  899  
 7542    2.1  3.3  2.8  X:24064288-  1599921 1600885 (1782649) + CIRCE           LTR/Gypsy              1    970 (5386)  900  
 7040    6.0  0.4 11.1  X:24064288-  1601028 1602187 (1781347) + CIRCE           LTR/Gypsy            973   1865 (4491)  900  
 3796    0.0  0.0  0.0  X:24064288-  1602188 1602615 (1780919) C ROO_LTR         LTR/Pao              (0)    428      1  901  
44905    1.3  0.0  0.0  X:24064288-  1602616 1610144 (1773390) C ROO_I           LTR/Pao              (0)   8256    727  901  
   45   12.9  0.0  0.0  X:24064288-  1610145 1610230 (1773304) + (TGC)n          Simple_repeat          1     86    (0)  902  
 5385    0.5  1.7  0.0  X:24064288-  1610231 1610869 (1772665) C ROO_I           LTR/Pao           (7615)    641      2  901  
 3819    0.0  0.0  0.0  X:24064288-  1610870 1611297 (1772237) C ROO_LTR         LTR/Pao              (0)    428      1  901  
25794    1.0  0.3  1.1  X:24064288-  1611298 1614364 (1769170) + CIRCE           LTR/Gypsy           1939   4980 (1376)  903  
11025    1.2  1.1  0.3  X:24064288-  1614549 1615867 (1767667) C R1_DM           LINE/R1           (4027)   1329      1  904  
19188    1.3  0.1  0.0  X:24064288-  1615901 1618130 (1765404) C R1_DM           LINE/R1              (0)   5356   3126  905  
 4923    0.0  0.0  0.0  X:24064288-  1618131 1618688 (1764846) C ACCORD_LTR      LTR/Gypsy            (0)    558      1  906  
53294    1.1  0.0  0.0  X:24064288-  1618689 1624976 (1758558) C ACCORD_I        LTR/Gypsy            (0)   6288      1  906  
 4913    0.2  0.0  0.0  X:24064288-  1624977 1625534 (1758000) C ACCORD_LTR      LTR/Gypsy            (0)    558      1  906  
24140    1.9  3.5  0.3  X:24064288-  1625535 1628567 (1754967) C R1_DM           LINE/R1           (2227)   3129      1  905  
 8172    1.1  0.2  0.2  X:24064288-  1628601 1629550 (1753984) C R1_DM           LINE/R1              (0)   5356   4407  907  
 8553    1.6  2.4  0.1  X:24064288-  1629566 1631390 (1752144) C R1_DM           LINE/R1           (1069)   4287   2421  907  
 1738    3.3  0.0  1.9  X:24064288-  1631391 1631608 (1751926) C ACCORD2_LTR     LTR/Gypsy            (1)    214      1  908  
  674    5.8  0.0  0.0  X:24064288-  1631609 1631693 (1751841) C ACCORD2_I       LTR/Gypsy            (6)   7206   7122  908 *
  995    1.8 22.6  3.0  X:24064288-  1631687 1631918 (1751616) C ACCORD2_I       LTR/Gypsy         (5438)   1774   1498  908  
   12   19.6  0.0  0.0  X:24064288-  1631925 1631953 (1751581) + (GAACT)n        Simple_repeat          1     29    (0)  909  
 2199    2.1  2.9  0.0  X:24064288-  1631991 1632269 (1751265) C ACCORD2_I       LTR/Gypsy         (5845)   1367   1081  908  
 3947    0.4  0.2  6.5  X:24064288-  1632270 1632775 (1750759) + MICROPIA_LTR    LTR/Gypsy              1    476    (0)  910  
25044    6.2  0.3  1.1  X:24064288-  1632776 1636294 (1747240) + MICROPIA_I      LTR/Gypsy              1   3490  (986)  910  
 5345    1.7  0.0  0.1  X:24064288-  1636294 1636943 (1746591) + MICROPIA_I      LTR/Gypsy           3828   4476    (0)  910 *
  910    0.9  0.0  0.0  X:24064288-  1636944 1637048 (1746486) + MICROPIA_LTR    LTR/Gypsy              1    105  (371)  910 *
 1345    3.0  0.0  2.4  X:24064288-  1637045 1637215 (1746319) C ACCORD2_LTR     LTR/Gypsy           (48)    167      1  911  
 8948    0.9  1.5  0.0  X:24064288-  1637216 1638248 (1745286) C R1_DM           LINE/R1           (2931)   2425   1377  907  
 8359   20.9  3.7  3.5  X:24064288-  1638258 1642925 (1740609) + FW2_DM          LINE/I-Jockey          2   4740    (0)  912  
11342    1.0  2.8  0.2  X:24064288-  1642939 1643614 (1739920) C R1_DM           LINE/R1           (3966)   1390    682  913  
   57    3.4  0.0  0.0  X:24064288-  1643615 1643675 (1739859) + (GGCAGCGGT)n    Simple_repeat          1     61    (0)  914  
11342    1.0  2.8  0.2  X:24064288-  1643676 1644353 (1739181) C R1_DM           LINE/R1           (4675)    681      2  913  
 6585    1.9  1.3  0.0  X:24064288-  1644387 1645174 (1738360) C R1_DM           LINE/R1              (0)   5356   4559  915 *
19659    1.3  4.2  0.2  X:24064288-  1645173 1647753 (1735781) C R1_DM           LINE/R1           (1270)   4086   1401  915  
12101    1.8  0.9  0.2  X:24064288-  1647744 1649192 (1734342) C R1_DM           LINE/R1           (3897)   1459      1  915 *
 1006    0.9  0.0  0.0  X:24064288-  1649226 1649339 (1734195) C R1_DM           LINE/R1              (0)   5356   5243  916 *
 1717    4.1  0.5  0.0  X:24064288-  1649337 1649555 (1733979) C R1_DM           LINE/R1            (290)   5066   4847  916  
 1304    4.2  0.6  0.0  X:24064288-  1649544 1649710 (1733824) C R1_DM           LINE/R1           (5114)    242     75  917 *
12063    0.8  2.9  0.1  X:24064288-  1649711 1651170 (1732364) C R1_DM           LINE/R1            (509)   4847   3347  916  
 7567    2.0  8.3  0.0  X:24064288-  1651167 1652329 (1731205) C R1_DM           LINE/R1           (2696)   2660   1401  916 *
11748    1.8  2.6  0.2  X:24064288-  1652320 1653063 (1730471) C R1_DM           LINE/R1           (3897)   1459    682  916  
   36    4.9  0.0  0.0  X:24064288-  1653064 1653106 (1730428) + (GGCAGCGGT)n    Simple_repeat          1     43    (0)  918  
11748    1.8  2.6  0.2  X:24064288-  1653107 1653786 (1729748) C R1_DM           LINE/R1           (4675)    681      2  916  
 1006    0.9  0.0  0.0  X:24064288-  1653820 1653933 (1729601) C R1_DM           LINE/R1              (0)   5356   5243  919 *
30783    1.0  0.1  0.0  X:24064288-  1653931 1657491 (1726043) C R1_DM           LINE/R1            (290)   5066   1503  919  
 2563    1.3  0.7  0.7  X:24064288-  1657489 1657797 (1725737) C R1_DM           LINE/R1           (5047)    309      1  919 *
  988    1.8  0.0  0.0  X:24064288-  1657831 1657944 (1725590) C R1_DM           LINE/R1              (0)   5356   5243  920 *
42658    1.1  1.2  0.1  X:24064288-  1657942 1662954 (1720580) C R1_DM           LINE/R1            (290)   5066      1  920  
  988    1.8  0.0  0.0  X:24064288-  1662988 1663101 (1720433) C R1_DM           LINE/R1              (0)   5356   5243  921 *
40624    1.1  0.9  0.3  X:24064288-  1663099 1668133 (1715401) C R1_DM           LINE/R1            (290)   5066      1  921  
  933    0.9  0.0  0.0  X:24064288-  1668167 1668278 (1715256) C R1_DM           LINE/R1              (0)   5356   5245  922 *
 8571    1.0  0.1  0.0  X:24064288-  1668278 1669317 (1714217) C R1_DM           LINE/R1            (290)   5066   4026  922  
 6980    1.7  4.2  0.5  X:24064288-  1669320 1670398 (1713136) C R1_DM           LINE/R1           (1679)   3677   2559  922  
42517    1.3  0.0  0.2  X:24064288-  1670577 1675808 (1707726) + DMRT1B          LINE/R1                1   5183    (0)  923  
33787    1.3  3.4  0.2  X:24064288-  1675808 1680262 (1703272) C R1_DM           LINE/R1            (760)   4596      1  924 *
  773    1.1  0.0  0.0  X:24064288-  1680296 1680389 (1703145) C R1_DM           LINE/R1              (0)   5356   5263  925 *
16367    1.0  2.4  0.3  X:24064288-  1680389 1682759 (1700775) C R1_DM           LINE/R1            (301)   5055   2635  925  
13067    1.5  0.6  0.0  X:24064288-  1682755 1684368 (1699166) C R1_DM           LINE/R1           (3013)   2343    721  925 *
 1381    2.2  0.0  1.7  X:24064288-  1684379 1684560 (1698974) C R1_DM           LINE/R1           (4954)    402    224  925 *
 1503    5.9  0.0  0.5  X:24064288-  1684544 1684749 (1698785) C R1_DM           LINE/R1            (118)   5238   5034  926 *
11344    0.7  0.3  0.1  X:24064288-  1684740 1686125 (1697409) C R1_DM           LINE/R1            (665)   4691   3304  926  
 3152    2.2  1.5  0.0  X:24064288-  1686126 1686531 (1697003) C R1_DM           LINE/R1           (2310)   3046   2635  926 *
12733    1.2  2.1  0.1  X:24064288-  1686527 1688117 (1695417) C R1_DM           LINE/R1           (3013)   2343    721  926  
 1381    2.2  0.0  1.7  X:24064288-  1688128 1688309 (1695225) C R1_DM           LINE/R1           (4954)    402    224  926 *
 1537    4.9  0.0  0.5  X:24064288-  1688293 1688498 (1695036) C R1_DM           LINE/R1            (118)   5238   5034  927 *
19911    1.4  2.1  0.1  X:24064288-  1688489 1691125 (1692409) C R1_DM           LINE/R1            (665)   4691   2001  927  
12765    1.3  1.4  0.2  X:24064288-  1691138 1692734 (1690800) C R1_DM           LINE/R1           (3739)   1617      1  927  
 6620    0.4  0.1  0.0  X:24064288-  1692768 1693564 (1689970) C R1_DM           LINE/R1              (0)   5356   4559  928  
 4979    1.3  0.2  0.2  X:24064288-  1693563 1694174 (1689360) C R1_DM           LINE/R1           (1270)   4086   3475  928 *
37670    1.4  0.3  0.1  X:24064288-  1694173 1698808 (1684726) C R1_DM           LINE/R1            (712)   4644      1  929  
19322    1.1  2.9  0.0  X:24064288-  1698842 1701589 (1681945) C R1_DM           LINE/R1              (0)   5356   2531  930  
18739    1.3  0.5  0.1  X:24064288-  1701588 1703899 (1679635) C R1_DM           LINE/R1           (3035)   2321      1  930 *
15214    0.7  0.2  0.1  X:24064288-  1703933 1705783 (1677751) C R1_DM           LINE/R1              (0)   5356   3503  931  
23278    1.7  0.5  0.2  X:24064288-  1705790 1708700 (1674834) C R1_DM           LINE/R1           (2387)   2969     49  931  
33534    0.9  2.3  0.1  X:24064288-  1708748 1712909 (1670625) C R1_DM           LINE/R1              (0)   5356   1101  932  
 4369    2.2  0.2  0.4  X:24064288-  1712909 1713461 (1670073) C R1_DM           LINE/R1           (4739)    617     66  932 *
33224    1.1  1.1  0.1  X:24064288-  1713490 1717578 (1665956) C R1_DM           LINE/R1              (0)   5356   1224  933  
 5614    1.7  2.4  0.3  X:24064288-  1717575 1718292 (1665242) C R1_DM           LINE/R1           (4623)    733      1  933 *
23602    1.0  1.5  0.1  X:24064288-  1718326 1721246 (1662288) C R1_DM           LINE/R1              (0)   5356   2394  934  
17169    1.3  1.5  0.1  X:24064288-  1721249 1723285 (1660249) C R1_DM           LINE/R1           (3291)   2065      1  934  
38376    1.2  0.4  0.1  X:24064288-  1723319 1727765 (1655769) C R1_DM           LINE/R1              (0)   5356    897  935  
 1331    3.8  7.0  0.0  X:24064288-  1727763 1727947 (1655587) C R1_DM           LINE/R1           (4566)    790    593  935 *
 1526    2.1  1.6  0.0  X:24064288-  1727946 1728134 (1655400) C R1_DM           LINE/R1           (5164)    192      1  935  
25144    0.9  1.3  0.1  X:24064288-  1728168 1731096 (1652438) C R1_DM           LINE/R1              (0)   5356   2394  936  
 4353    1.2  0.4  0.0  X:24064288-  1731099 1731606 (1651928) C R1_DM           LINE/R1           (3291)   2065   1556  936  
 1762    3.8  0.0  0.0  X:24064288-  1731618 1731830 (1651704) C R1_DM           LINE/R1           (3897)   1459   1247  936  
 4468    2.0  0.2  0.6  X:24064288-  1731833 1732371 (1651163) C R1_DM           LINE/R1           (4745)    611     75  936 *
24242    1.1  1.3  0.2  X:24064288-  1732371 1735215 (1648319) C R1_DM           LINE/R1             (87)   5269   2394  937  
 4400    1.0  0.2  0.0  X:24064288-  1735218 1735726 (1647808) C R1_DM           LINE/R1           (3291)   2065   1556  937  
 1823    1.9  0.0  0.0  X:24064288-  1735738 1735950 (1647584) C R1_DM           LINE/R1           (3897)   1459   1247  937  
 5134    1.6  0.3  0.5  X:24064288-  1735953 1736564 (1646970) C R1_DM           LINE/R1           (4745)    611      1  937  
  967    3.5  0.0  0.0  X:24064288-  1736598 1736711 (1646823) C R1_DM           LINE/R1              (0)   5356   5243  938 *
 1765    1.4  8.2  0.0  X:24064288-  1736709 1736927 (1646607) C R1_DM           LINE/R1            (290)   5066   4830  938  
 2308   13.7  0.0  0.0  X:24064288-  1736928 1737299 (1646235) + Stalker3_LTR    LTR/Gypsy              1    372    (0)  939  
  260   11.1  0.0  4.4  X:24064288-  1737306 1737352 (1646182) + TABOR_I         LTR/Gypsy              1     45 (7351)  939  
 2466   18.4  6.1  1.8  X:24064288-  1737539 1738173 (1645361) + TABOR_I         LTR/Gypsy            236    897 (6499)  939  
11247   26.4  2.3  1.9  X:24064288-  1738769 1743258 (1640276) + TABOR_I         LTR/Gypsy           1748   6264  (332)  939  
   18   14.9  0.0  0.0  X:24064288-  1743385 1743414 (1640120) + (A)n            Simple_repeat          1     30    (0)  940  
   33    0.0  2.9  0.0  X:24064288-  1743520 1743554 (1639980) + (AAAAT)n        Simple_repeat          1     36    (0)  941  
   36   24.1  0.0  0.0  X:24064288-  1743570 1743648 (1639886) + GA-rich         Low_complexity         1     79    (0)  942  
  335    0.0  0.0  0.0  X:24064288-  1743665 1743704 (1639830) + TABOR_I         LTR/Gypsy           6491   6530    (0)  939  
 2246   14.5  0.0  0.0  X:24064288-  1743705 1744076 (1639458) + Stalker3_LTR    LTR/Gypsy              1    372    (0)  939  
40601    1.3  1.4  0.1  X:24064288-  1744077 1748847 (1634687) C R1_DM           LINE/R1            (523)   4833      1  943  
  995    1.8  0.0  0.0  X:24064288-  1748881 1748994 (1634540) C R1_DM           LINE/R1              (0)   5356   5243  944 *
37727    2.4  3.1  0.1  X:24064288-  1748992 1753609 (1629925) C R1_DM           LINE/R1            (290)   5066    311  944  
  856    1.0  1.0  0.0  X:24064288-  1753607 1753709 (1629825) C R1_DM           LINE/R1           (5252)    104      1  944 *
  246   10.8  0.0  0.0  X:24064288-  1753743 1753779 (1629755) C R1_DM           LINE/R1              (0)   5356   5320  945 *
 3039    1.6  6.7  0.0  X:24064288-  1753771 1754144 (1629390) C R1_DM           LINE/R1            (493)   4863   4465  946 *
13666    1.7  2.2  0.0  X:24064288-  1754144 1757158 (1626376) C R1_DM           LINE/R1           (1028)   4328   1247  946  
 5147    1.5  0.3  0.5  X:24064288-  1757161 1757772 (1625762) C R1_DM           LINE/R1           (4745)    611      1  946  
  722    4.0 15.2  0.0  X:24064288-  1757806 1757904 (1625630) C R1_DM           LINE/R1              (0)   5356   5243  947 *
 2021    1.7  0.4  0.0  X:24064288-  1757902 1758137 (1625397) C R1_DM           LINE/R1            (290)   5066   4830  947  
 1240   11.9 24.0  0.0  X:24064288-  1758138 1758437 (1625097) + Stalker3_LTR    LTR/Gypsy              1    372    (0)  948  
  260   11.1  0.0  4.4  X:24064288-  1758444 1758490 (1625044) + TABOR_I         LTR/Gypsy              1     45 (7351)  948  
 2681   17.7  4.7  1.7  X:24064288-  1758677 1759319 (1624215) + TABOR_I         LTR/Gypsy            236    897 (6499)  948  
11315   26.6  2.6  1.1  X:24064288-  1759538 1764379 (1619155) + TABOR_I         LTR/Gypsy           1369   6264  (332)  948  
   18   14.9  0.0  0.0  X:24064288-  1764506 1764535 (1618999) + (A)n            Simple_repeat          1     30    (0)  949  
   36   34.0  0.0  0.0  X:24064288-  1764630 1764746 (1618788) + GA-rich         Low_complexity         1    117    (0)  950  
  335    0.0  0.0  0.0  X:24064288-  1764763 1764802 (1618732) + TABOR_I         LTR/Gypsy           6491   6530    (0)  948  
 2199   13.9  1.4  0.0  X:24064288-  1764803 1765169 (1618365) + Stalker3_LTR    LTR/Gypsy              1    372    (0)  948  
29661    1.1  0.5  0.0  X:24064288-  1765170 1768586 (1614948) C R1_DM           LINE/R1            (523)   4833   1401  951  
12277    1.0  1.0  1.0  X:24064288-  1768577 1770035 (1613499) C R1_DM           LINE/R1           (3897)   1459      1  951 *
  967    3.5  0.0  0.0  X:24064288-  1770069 1770182 (1613352) C R1_DM           LINE/R1              (0)   5356   5243  952 *
31197    0.9  1.4  0.2  X:24064288-  1770180 1773801 (1609733) C R1_DM           LINE/R1            (290)   5066   1401  952  
12146    1.4  0.9  1.0  X:24064288-  1773792 1775252 (1608282) C R1_DM           LINE/R1           (3897)   1459      1  952 *
  967    3.5  0.0  0.0  X:24064288-  1775286 1775399 (1608135) C R1_DM           LINE/R1              (0)   5356   5243  953 *
27771    1.4  1.9  0.2  X:24064288-  1775397 1780359 (1603175) C R1_DM           LINE/R1            (290)   5066      1  953  
22155    1.2  2.9  0.4  X:24064288-  1780393 1784929 (1598605) C R1_DM           LINE/R1              (0)   5356    682  954  
   41    2.4  0.0  0.0  X:24064288-  1784930 1784972 (1598562) + (GGCAGCGGT)n    Simple_repeat          1     43    (0)  955  
19549    1.4  2.4  0.6  X:24064288-  1784973 1785663 (1597871) C R1_DM           LINE/R1           (4675)    681      2  954  
 9097    0.8  3.1  0.3  X:24064288-  1785697 1787696 (1595838) C R1_DM           LINE/R1              (0)   5356   3301  956  
 4414    2.1  0.7  0.3  X:24064288-  1787690 1788255 (1595279) C R1_DM           LINE/R1           (4745)    611     44  956 *
  670    1.2  0.0  0.0  X:24064288-  1788236 1788318 (1595216) C R1_DM           LINE/R1           (1414)   3942   3860  957 *
12002    2.0  0.0  0.0  X:24064288-  1788317 1789801 (1593733) C R1_DM           LINE/R1           (1965)   3391   1907  957  
 2821    1.2  0.0  0.0  X:24064288-  1789789 1790133 (1593401) C R1_DM           LINE/R1           (3695)   1661   1317  957 *
 3746    0.7  0.0  0.0  X:24064288-  1790132 1790583 (1592951) C R1_DM           LINE/R1           (3528)   1828   1377  958  
 6722   22.3  7.2  4.7  X:24064288-  1790593 1794268 (1589266) + FW2_DM          LINE/I-Jockey          2   2817  (315)  959  
 3966   17.5  1.0  2.4  X:24064288-  1794265 1795178 (1588356) + FW2_DM          LINE/I-Jockey       3061   3961    (0)  960 *
   16    0.0  0.0  0.0  X:24064288-  1795179 1795195 (1588339) + (A)n            Simple_repeat          1     17    (0)  961  
 1111    0.8  0.0  0.0  X:24064288-  1795197 1795330 (1588204) C R1_DM           LINE/R1           (3966)   1390   1257  962 *
 5091    1.8  0.5  2.0  X:24064288-  1795330 1795998 (1587536) C R1_DM           LINE/R1           (4675)    681     23  962  
27362    1.1  2.2  0.1  X:24064288-  1796020 1801245 (1582289) C R1_DM           LINE/R1              (0)   5356     23  963  
27062    1.0  2.7  0.3  X:24064288-  1801267 1806475 (1577059) C R1_DM           LINE/R1              (0)   5356     23  963  
15391    0.9  1.7  0.8  X:24064288-  1806497 1809311 (1574223) C R1_DM           LINE/R1              (0)   5356   2515  964 *
19271    1.2  0.2  0.2  X:24064288-  1809306 1811684 (1571850) C R1_DM           LINE/R1           (2956)   2400     23  964  
27183    1.1  2.8  0.3  X:24064288-  1811706 1816930 (1566604) C R1_DM           LINE/R1              (0)   5356      1  965  
  914    1.8  0.0  0.0  X:24064288-  1816964 1817074 (1566460) C R1_DM           LINE/R1              (0)   5356   5246  966  
 9854    1.1  2.6  0.6  X:24064288-  1817082 1818332 (1565202) C R1_DM           LINE/R1            (304)   5052   3777  966  
24252    1.3  1.8  0.6  X:24064288-  1818334 1821412 (1562122) C R1_DM           LINE/R1           (2243)   3113      1  966  
  914    1.8  0.0  0.0  X:24064288-  1821446 1821556 (1561978) C R1_DM           LINE/R1              (0)   5356   5246  967  
20677    1.4  4.4  0.4  X:24064288-  1821564 1826424 (1557110) C R1_DM           LINE/R1            (304)   5052      1  967  
  936    1.8  0.0  0.0  X:24064288-  1826458 1826571 (1556963) C R1_DM           LINE/R1              (0)   5356   5243  968 *
32044    1.2  2.3  0.1  X:24064288-  1826569 1830901 (1552633) C R1_DM           LINE/R1            (290)   5066    638  968  
 1326    0.0  0.6  0.0  X:24064288-  1830900 1831066 (1552468) C R1_DM           LINE/R1           (5188)    168      1  968 *
  936    1.8  0.0  0.0  X:24064288-  1831100 1831213 (1552321) C R1_DM           LINE/R1              (0)   5356   5243  969 *
12962    0.8  3.4  0.4  X:24064288-  1831211 1832964 (1550570) C R1_DM           LINE/R1            (290)   5066   3260  969  
 1795    6.4  0.7  4.5  X:24064288-  1832965 1833243 (1550291) + BLOOD_LTR       LTR/Gypsy              1    269  (130)  970  
 5710    2.6  9.3  0.2  X:24064288-  1833348 1834493 (1549041) + BLOOD_I         LTR/Gypsy              1   1251 (5362)  971  
43182    1.3  0.6  0.0  X:24064288-  1834531 1839800 (1543734) + BLOOD_I         LTR/Gypsy           1240   6612    (1)  971  
 1922    4.3  0.8  4.7  X:24064288-  1839804 1840071 (1543463) + BLOOD_LTR       LTR/Gypsy              1    258  (141)  971  
14387    0.8  0.0  0.0  X:24064288-  1840187 1841830 (1541704) C R1_DM           LINE/R1           (2093)   3263   1620  969  
  844    5.6  0.0  0.0  X:24064288-  1841831 1841937 (1541597) C R1_DM           LINE/R1           (4515)    841    735  969 *
 5176    1.0  0.7  0.3  X:24064288-  1841937 1842545 (1540989) C R1_DM           LINE/R1           (4745)    611      1  969  
  979    2.6  0.0  0.0  X:24064288-  1842579 1842692 (1540842) C R1_DM           LINE/R1              (0)   5356   5243  972 *
 6875    0.6  1.9  0.0  X:24064288-  1842690 1843491 (1540043) C R1_DM           LINE/R1            (290)   5066   4250  972  
24519    1.4  3.3  0.4  X:24064288-  1843515 1847270 (1536264) C R1_DM           LINE/R1           (1489)   3867      1  972  
  979    2.6  0.0  0.0  X:24064288-  1847304 1847417 (1536117) C R1_DM           LINE/R1              (0)   5356   5243  973 *
33811    1.4  2.5  0.1  X:24064288-  1847415 1851739 (1531795) C R1_DM           LINE/R1            (290)   5066    638  973  
 1413    0.0  0.6  0.0  X:24064288-  1851738 1851904 (1531630) C R1_DM           LINE/R1           (5188)    168      1  973 *
 1007    0.9  0.0  0.0  X:24064288-  1851938 1852051 (1531483) C R1_DM           LINE/R1              (0)   5356   5243  974 *
42652    1.1  1.0  0.4  X:24064288-  1852049 1857059 (1526475) C R1_DM           LINE/R1            (290)   5066     23  974  
 1007    0.9  0.0  0.0  X:24064288-  1857081 1857194 (1526340) C R1_DM           LINE/R1              (0)   5356   5243  975 *
23906    0.9  0.8  0.3  X:24064288-  1857192 1859972 (1523562) C R1_DM           LINE/R1            (290)   5066   2271  975  
  438    0.0  0.0  0.0  X:24064288-  1859966 1860015 (1523519) + CIRCE           LTR/Gypsy           4931   4980 (1376)  976 *
 7847    3.0  0.8  2.8  X:24064288-  1860368 1861821 (1521713) + CIRCE           LTR/Gypsy           4981   6356    (0)  976  
 7516    2.0  3.3  2.8  X:24064288-  1861822 1862782 (1520752) + CIRCE           LTR/Gypsy              1    966 (5390)  977  
  261    2.4 26.2  0.0  X:24064288-  1862784 1862825 (1520709) C 240_Repeat_rRNA Satellite            (6)    234    182  978  
25920    4.5  0.9  0.5  X:24064288-  1862941 1867098 (1516436) + G2_DM           LINE/I-Jockey          4   4344    (2)  979  
26020    3.5  0.5  3.4  X:24064288-  1867255 1871469 (1512065) + CIRCE           LTR/Gypsy            973   4980 (1376)  977  
 2809    1.3 15.1  0.5  X:24064288-  1871624 1872232 (1511302) C R1_DM           LINE/R1           (4037)   1319    622  980  
 4169    0.6  0.4  0.4  X:24064288-  1872246 1872731 (1510803) C R1_DM           LINE/R1           (4848)    508     23  980  
 5210    1.2  0.2  0.3  X:24064288-  1872753 1873357 (1510177) C R1_DM           LINE/R1              (0)   5356   4753  981  
 7628    0.8  5.8  0.1  X:24064288-  1873359 1873630 (1509904) + R1_DM           LINE/R1              409    680 (4676)  982  
   41    2.4  0.0  0.0  X:24064288-  1873631 1873673 (1509861) + (CGCTGCCAC)n    Simple_repeat          1     43    (0)  983  
 7628    0.8  5.8  0.1  X:24064288-  1873674 1874329 (1509205) + R1_DM           LINE/R1              681   1389 (3967)  982  
 4100   17.7  2.0  2.4  X:24064288-  1874341 1875245 (1508289) C FW2_DM          LINE/I-Jockey        (0)   3961   3061  984  
 3885   21.2  3.2  3.1  X:24064288-  1875242 1876780 (1506754) C FW2_DM          LINE/I-Jockey      (945)   3016   1419  985 *
 3056    0.3  0.6  0.6  X:24064288-  1876777 1877133 (1506401) C R1_DM           LINE/R1           (4977)    379     23  986 *
 5223    1.0  0.2  0.3  X:24064288-  1877155 1877759 (1505775) C R1_DM           LINE/R1              (0)   5356   4753  987  
 7628    0.8  5.8  0.1  X:24064288-  1877761 1878032 (1505502) + R1_DM           LINE/R1              409    680 (4676)  988  
   41    2.4  0.0  0.0  X:24064288-  1878033 1878075 (1505459) + (CGCTGCCAC)n    Simple_repeat          1     43    (0)  989  
 7628    0.8  5.8  0.1  X:24064288-  1878076 1878731 (1504803) + R1_DM           LINE/R1              681   1389 (3967)  988  
 4100   17.7  2.0  2.4  X:24064288-  1878743 1879647 (1503887) C FW2_DM          LINE/I-Jockey        (0)   3961   3061  990  
 3756   21.0  5.3  2.8  X:24064288-  1879644 1881167 (1502367) C FW2_DM          LINE/I-Jockey      (945)   3016   1419  991 *
 3056    0.3  0.6  0.6  X:24064288-  1881164 1881520 (1502014) C R1_DM           LINE/R1           (4977)    379     23  992 *
 5223    1.0  0.2  0.3  X:24064288-  1881542 1882146 (1501388) C R1_DM           LINE/R1              (0)   5356   4753  993  
 7633    0.7  5.8  0.1  X:24064288-  1882148 1882419 (1501115) + R1_DM           LINE/R1              409    680 (4676)  994  
   63    1.7  0.0  0.0  X:24064288-  1882420 1882480 (1501054) + (CGCTGCCAC)n    Simple_repeat          1     61    (0)  995  
 7633    0.7  5.8  0.1  X:24064288-  1882481 1883136 (1500398) + R1_DM           LINE/R1              681   1389 (3967)  994  
 4087   17.6  2.0  2.5  X:24064288-  1883148 1884053 (1499481) C FW2_DM          LINE/I-Jockey        (0)   3961   3061  996  
 3756   20.9  5.2  2.8  X:24064288-  1884050 1885574 (1497960) C FW2_DM          LINE/I-Jockey      (945)   3016   1419  997 *
 3056    0.3  0.6  0.6  X:24064288-  1885571 1885927 (1497607) C R1_DM           LINE/R1           (4977)    379     23  998 *
 5223    1.0  0.2  0.3  X:24064288-  1885949 1886553 (1496981) C R1_DM           LINE/R1              (0)   5356   4753  999  
 7633    0.7  5.8  0.1  X:24064288-  1886555 1886826 (1496708) + R1_DM           LINE/R1              409    680 (4676) 1000  
   63    1.7  0.0  0.0  X:24064288-  1886827 1886887 (1496647) + (CGCTGCCAC)n    Simple_repeat          1     61    (0) 1001  
 7633    0.7  5.8  0.1  X:24064288-  1886888 1887543 (1495991) + R1_DM           LINE/R1              681   1389 (3967) 1000  
 4087   17.6  2.0  2.5  X:24064288-  1887555 1888460 (1495074) C FW2_DM          LINE/I-Jockey        (0)   3961   3061 1002 *
 7670   22.5  2.5  4.9  X:24064288-  1888457 1891754 (1491780) C FW2_DM          LINE/I-Jockey      (315)   2817      2 1003  
 1023   18.1  0.0  5.2  X:24064288-  1891754 1891998 (1491536) C FW2_DM          LINE/I-Jockey     (4290)    503    271 1003 *
  771   18.2  1.4  0.0  X:24064288-  1892014 1892161 (1491373) C FW2_DM          LINE/I-Jockey     (4638)    155      6 1003  
 8957    1.1  1.6  0.0  X:24064288-  1892171 1893202 (1490332) + R1_DM           LINE/R1             1377   2425 (2931) 1004  
 1778    2.3  0.0  1.9  X:24064288-  1893203 1893421 (1490113) + ACCORD2_LTR     LTR/Gypsy              1    215    (0) 1005  
 8807    1.6  1.4  1.3  X:24064288-  1893422 1894504 (1489030) + ACCORD2_I       LTR/Gypsy              1   1084 (6128) 1005  
 3934    0.4  0.0  6.6  X:24064288-  1894505 1895005 (1488529) C MICROPIA_LTR    LTR/Gypsy            (0)    476      7 1006  
 1665    0.9 14.2  1.9  X:24064288-  1894991 1895031 (1488503) + R1_DM           LINE/R1              643    680 (4676) 1007 *
   41    2.4  0.0  0.0  X:24064288-  1895032 1895074 (1488460) + (CGCTGCCAC)n    Simple_repeat          1     43    (0) 1008  
 3455    0.8 20.2  0.8  X:24064288-  1895075 1895661 (1487873) + R1_DM           LINE/R1              681   1390 (3966) 1007  
 7912   21.1  3.0  3.8  X:24064288-  1895672 1899895 (1483639) C FW2_DM          LINE/I-Jockey        (0)   4740      2 1009  
  994   20.3 18.1  2.2  X:24064288-  1899895 1900302 (1483232) C FW2_DM          LINE/I-Jockey     (4290)    503      6 1009 *
 8967    0.9  1.6  0.0  X:24064288-  1900312 1901343 (1482191) + R1_DM           LINE/R1             1377   2425 (2931) 1010  
 1371    2.4  0.0  2.4  X:24064288-  1901344 1901514 (1482020) + ACCORD2_LTR     LTR/Gypsy              1    167   (48) 1011  
  910    0.9  0.0  0.0  X:24064288-  1901511 1901615 (1481919) C MICROPIA_LTR    LTR/Gypsy          (371)    105      1 1012 *
33035    5.7  0.0  0.8  X:24064288-  1901616 1906125 (1477409) C MICROPIA_I      LTR/Gypsy            (0)   4476      1 1012  
 3937    1.1  0.0  6.5  X:24064288-  1906126 1906632 (1476902) C MICROPIA_LTR    LTR/Gypsy            (0)    476      1 1012  
 2232    1.1  1.4  1.1  X:24064288-  1906633 1906918 (1476616) + ACCORD2_I       LTR/Gypsy           1081   1367 (5845) 1013  
   12   19.6  0.0  0.0  X:24064288-  1906956 1906984 (1476550) + (GTTCA)n        Simple_repeat          1     29    (0) 1014  
  986    1.8 22.8  2.1  X:24064288-  1906991 1907220 (1476314) + ACCORD2_I       LTR/Gypsy           1498   1774 (5438) 1013  
  659    5.9  0.0  0.0  X:24064288-  1907214 1907296 (1476238) + ACCORD2_I       LTR/Gypsy           7122   7204    (8) 1013 *
 1742    2.8  0.0  1.9  X:24064288-  1907297 1907514 (1476020) + ACCORD2_LTR     LTR/Gypsy              1    214    (1) 1013  
10433    1.6  1.1  0.0  X:24064288-  1907515 1908757 (1474777) + R1_DM           LINE/R1             2421   3677 (1679) 1010  
 8836    1.0  4.3  0.0  X:24064288-  1908760 1910035 (1473499) + R1_DM           LINE/R1             4026   5356    (0) 1010  
11105    1.1  6.1  0.4  X:24064288-  1910069 1912501 (1471033) + R1_DM           LINE/R1                1   2571 (2785) 1015  
   35    0.0  0.0  0.0  X:24064288-  1912502 1912534 (1471000) + (T)n            Simple_repeat          1     33    (0) 1016  
44810    1.0  0.0  0.0  X:24064288-  1912536 1917706 (1465828) C DMRT1B          LINE/R1             (12)   5171      1 1017  
 7336    1.4  4.2  0.6  X:24064288-  1917924 1919004 (1464530) + R1_DM           LINE/R1             2559   3677 (1679) 1015  
 8799    1.2  4.3  0.0  X:24064288-  1919007 1920282 (1463252) + R1_DM           LINE/R1             4026   5356    (0) 1015  
18462    1.3  5.0  0.2  X:24064288-  1920316 1925430 (1458104) + R1_DM           LINE/R1                1   5356    (0) 1018  
17989    1.3  5.5  0.2  X:24064288-  1925438 1930270 (1453264) + R1_DM           LINE/R1              269   5356    (0) 1019  
10031    0.9  6.3  0.3  X:24064288-  1930278 1932320 (1451214) + R1_DM           LINE/R1              269   2434 (2922) 1020  
19938    0.5  0.2  0.4  X:24064288-  1932348 1934666 (1448868) + DOC             LINE/I-Jockey         32   2345 (2380) 1021  
 3819    0.0  0.0  0.0  X:24064288-  1934667 1935094 (1448440) C ROO_LTR         LTR/Pao              (0)    428      1 1022  
63575    1.3  0.0  0.0  X:24064288-  1935095 1942623 (1440911) C ROO_I           LTR/Pao              (0)   8256    727 1022  
   45   12.9  0.0  0.0  X:24064288-  1942624 1942709 (1440825) + (TGC)n          Simple_repeat          1     86    (0) 1023  
 5332    0.5  3.1  0.0  X:24064288-  1942710 1943339 (1440195) C ROO_I           LTR/Pao           (7615)    641      2 1022  
 3819    0.0  0.0  0.0  X:24064288-  1943340 1943767 (1439767) C ROO_LTR         LTR/Pao              (0)    428      1 1022  
20726    0.4  0.0  0.1  X:24064288-  1943768 1946150 (1437384) + DOC             LINE/I-Jockey       2341   4720    (5) 1021  
11786    1.6  3.9  0.3  X:24064288-  1946150 1948980 (1434554) + R1_DM           LINE/R1             2423   5356    (0) 1020 *
10213    1.4  3.1  0.2  X:24064288-  1949014 1950188 (1433346) + R1_DM           LINE/R1                1   1208 (4148) 1024  
  304    0.0  0.0  0.0  X:24064288-  1950187 1950220 (1433314) + R1_DM           LINE/R1             1357   1390 (3966) 1024 *
   20    0.0  0.0  0.0  X:24064288-  1950221 1950242 (1433292) + (T)n            Simple_repeat          1     22    (0) 1025  
 6905   16.6  1.8  2.0  X:24064288-  1950244 1951669 (1431865) C FW2_DM          LINE/I-Jockey        (2)   3959   2537 1026  
 3612    0.9  0.1  1.5  X:24064288-  1951670 1952108 (1431426) + STALKER4_LTR    LTR/Gypsy              1    399    (3) 1027  
51439    0.7  1.1  0.6  X:24064288-  1952245 1958402 (1425132) + STALKER4_I      LTR/Gypsy            284   6530    (0) 1028  
 3527    1.4  0.1  1.8  X:24064288-  1958403 1958842 (1424692) + STALKER4_LTR    LTR/Gypsy              1    398    (4) 1028  
 8439   20.8  2.1  5.4  X:24064288-  1958844 1961687 (1421847) C FW2_DM          LINE/I-Jockey      (789)   2343      2 1026  
 1276    1.4  0.0  0.0  X:24064288-  1961743 1961884 (1421650) + R1_DM           LINE/R1             2973   3114 (2242) 1029  
 8107   20.5  3.0  5.5  X:24064288-  1961896 1964659 (1418875) + FW2_DM          LINE/I-Jockey          2   2343  (789) 1030  
 3531    1.4  0.1  1.8  X:24064288-  1964661 1965100 (1418434) C STALKER4_LTR    LTR/Gypsy            (4)    398      1 1031  
48290    0.5  0.1  0.3  X:24064288-  1965101 1970584 (1412950) C STALKER4_I      LTR/Gypsy            (0)   6530   1057 1031  
 3844    1.4  5.1  2.9  X:24064288-  1970594 1971106 (1412428) C STALKER4_I      LTR/Gypsy         (6589)    807    284 1031  
 3612    0.9  0.1  1.5  X:24064288-  1971243 1971681 (1411853) C STALKER4_LTR    LTR/Gypsy            (3)    399      1 1032  
 7068   16.5  1.1  2.0  X:24064288-  1971682 1973116 (1410418) + FW2_DM          LINE/I-Jockey       2537   3959    (2) 1030  
   19    0.0  0.0  0.0  X:24064288-  1973118 1973138 (1410396) + (A)n            Simple_repeat          1     21    (0) 1033  
  304    0.0  0.0  0.0  X:24064288-  1973139 1973172 (1410362) C R1_DM           LINE/R1           (3966)   1390   1357 1034 *
 8535    2.2  4.1  2.1  X:24064288-  1973171 1974226 (1409308) C R1_DM           LINE/R1           (4148)   1208    133 1035  
  685    0.0  2.6  0.0  X:24064288-  1974204 1974281 (1409253) C R1_DM           LINE/R1           (5276)     80      1 1034 *
 7308    1.4  5.5  0.2  X:24064288-  1974315 1975578 (1407956) C R1_DM           LINE/R1              (0)   5356   4026 1036  
20831    1.4  5.0  0.7  X:24064288-  1975581 1979105 (1404429) C R1_DM           LINE/R1           (1679)   3677      1 1036  
 8984    1.0  6.0  0.0  X:24064288-  1979139 1980394 (1403140) C R1_DM           LINE/R1              (0)   5356   4026 1037  
20891    1.6  5.7  0.2  X:24064288-  1980397 1983881 (1399653) C R1_DM           LINE/R1           (1679)   3677      1 1037  
 9322    0.9  4.3  0.0  X:24064288-  1983915 1985190 (1398344) C R1_DM           LINE/R1              (0)   5356   4026 1038  
20812    1.5  5.8  0.2  X:24064288-  1985193 1988130 (1395404) C R1_DM           LINE/R1           (1679)   3677    577 1038  
 1158    0.8  0.8  0.0  X:24064288-  1988129 1988257 (1395277) C R1_DM           LINE/R1           (5226)    130      1 1038 *
 9277    1.2  4.3  0.0  X:24064288-  1988291 1989566 (1393968) C R1_DM           LINE/R1              (0)   5356   4026 1039  
11100    1.8  0.9  0.0  X:24064288-  1989569 1990814 (1392720) C R1_DM           LINE/R1           (1679)   3677   2421 1039  
 1831    3.3  0.0  1.9  X:24064288-  1990815 1991032 (1392502) C ACCORD2_LTR     LTR/Gypsy            (1)    214      1 1040  
  683    5.9  0.0  0.0  X:24064288-  1991033 1991115 (1392419) C ACCORD2_I       LTR/Gypsy            (8)   7204   7122 1040 *
 1092    9.6  0.8  9.9  X:24064288-  1991109 1991350 (1392184) C ACCORD2_I       LTR/Gypsy         (5438)   1774   1553 1040  
 1105    1.4  0.7  0.0  X:24064288-  1991362 1991500 (1392034) C ACCORD2_I       LTR/Gypsy         (5438)   1774   1635 1041  
   16   18.9  0.0  0.0  X:24064288-  1991501 1991530 (1392004) + (T)n            Simple_repeat          1     30    (0) 1042  
 3282    6.0 18.9  0.7  X:24064288-  1991562 1992149 (1391385) C ACCORD2_I       LTR/Gypsy         (5438)   1774   1081 1043  
 4385    0.6  0.0  0.2  X:24064288-  1992150 1992626 (1390908) + MICROPIA_LTR    LTR/Gypsy              1    476    (0) 1044  
34700    5.7  0.0  0.8  X:24064288-  1992627 1997136 (1386398) + MICROPIA_I      LTR/Gypsy              1   4476    (0) 1044  
 4197    0.4  0.0  6.5  X:24064288-  1997137 1997643 (1385891) + MICROPIA_LTR    LTR/Gypsy              1    476    (0) 1044  
 8906    1.4  3.6  1.3  X:24064288-  1997644 1998703 (1384831) C ACCORD2_I       LTR/Gypsy         (6128)   1084      1 1043  
 1844    2.3  0.0  2.3  X:24064288-  1998704 1998923 (1384611) C ACCORD2_LTR     LTR/Gypsy            (0)    215      1 1043  
 9423    0.9  1.1  0.0  X:24064288-  1998924 1999955 (1383579) C R1_DM           LINE/R1           (2937)   2419   1377 1039  
  800   18.2  1.4  0.0  X:24064288-  1999965 2000112 (1383422) + FW2_DM          LINE/I-Jockey          6    155 (4638) 1045  
 8078   22.1  3.9  5.0  X:24064288-  2000128 2003639 (1379895) + FW2_DM          LINE/I-Jockey          2   2817  (315) 1045  
 4249   17.3  2.2  2.7  X:24064288-  2003636 2004540 (1378994) + FW2_DM          LINE/I-Jockey       3061   3961    (0) 1046 *
11707    0.8  4.2  0.2  X:24064288-  2004552 2005207 (1378327) C R1_DM           LINE/R1           (3966)   1390    715 1047  
   41    2.4  0.0  0.0  X:24064288-  2005208 2005250 (1378284) + (GGCAGCGGT)n    Simple_repeat          1     43    (0) 1048  
11707    0.8  4.2  0.2  X:24064288-  2005251 2005930 (1377604) C R1_DM           LINE/R1           (4642)    714      2 1047  
 7170    1.1  0.2  0.2  X:24064288-  2005964 2006761 (1376773) C R1_DM           LINE/R1              (0)   5356   4559 1049 *
24358    1.3  4.2  0.1  X:24064288-  2006760 2010021 (1373513) C R1_DM           LINE/R1           (1270)   4086    682 1049  
   52    2.0  0.0  0.0  X:24064288-  2010022 2010073 (1373461) + (GGCAGCGGT)n    Simple_repeat          1     52    (0) 1050  
24358    1.0  1.3  0.1  X:24064288-  2010074 2010753 (1372781) C R1_DM           LINE/R1           (4675)    681      2 1049  
  955    3.5  0.0  0.0  X:24064288-  2010787 2010900 (1372634) C R1_DM           LINE/R1              (0)   5356   5243 1051 *
 4064    0.7 10.7  0.0  X:24064288-  2010898 2011441 (1372093) C R1_DM           LINE/R1            (290)   5066   4465 1051 *
 5211    2.2  1.2  0.5  X:24064288-  2011441 2012080 (1371454) C R1_DM           LINE/R1           (1028)   4328   3684 1051 *
41547    0.0  0.0  0.0  X:24064288-  2012048 2016771 (1366763) + DOC             LINE/I-Jockey          3   4725    (0) 1052  
16258    1.6  4.7  0.0  X:24064288-  2016772 2019012 (1364522) C R1_DM           LINE/R1           (1620)   3736   1392 1053  
 5055    2.1  0.7  0.3  X:24064288-  2019006 2019615 (1363919) C R1_DM           LINE/R1           (4744)    612      1 1053 *
  993    1.8  0.0  0.0  X:24064288-  2019649 2019762 (1363772) C R1_DM           LINE/R1              (0)   5356   5243 1054 *
17181    1.2  1.4  0.1  X:24064288-  2019760 2023380 (1360154) C R1_DM           LINE/R1            (290)   5066   1401 1054  
 3408    1.5  3.1  0.8  X:24064288-  2023371 2023946 (1359588) C R1_DM           LINE/R1           (3897)   1459    826 1054 *
 1249    1.9  1.9  0.0  X:24064288-  2023945 2024099 (1359435) C R1_DM           LINE/R1           (5198)    158      1 1054 *
  945    3.5  0.0  0.0  X:24064288-  2024133 2024246 (1359288) C R1_DM           LINE/R1              (0)   5356   5243 1055 *
38463    1.3  2.9  0.1  X:24064288-  2024244 2029169 (1354365) C R1_DM           LINE/R1            (290)   5066      1 1055  
 4428    2.3  0.2  0.0  X:24064288-  2029203 2029725 (1353809) C R1_DM           LINE/R1              (0)   5356   4833 1056 *
13459    1.0  0.6  0.0  X:24064288-  2029724 2031287 (1352247) C R1_DM           LINE/R1           (1697)   3659   2087 1056  
12674    1.6  1.9  0.7  X:24064288-  2031282 2032838 (1350696) C R1_DM           LINE/R1           (3513)   1843    269 1056 *
 7736    1.6  4.5  0.2  X:24064288-  2032846 2034199 (1349335) C R1_DM           LINE/R1              (0)   5356   3945 1057  
40707    0.4  0.2  0.2  X:24064288-  2034231 2038925 (1344609) + DOC             LINE/I-Jockey         32   4725    (0) 1058  
 2873    0.9  0.0  0.0  X:24064288-  2038942 2039275 (1344259) C R1_DM           LINE/R1           (2159)   3197   2864 1057  
  243    3.2  0.0  0.0  X:24064288-  2039276 2039306 (1344228) + CIRCE           LTR/Gypsy           4950   4980 (1376) 1059  
 7877    2.6  1.0  3.0  X:24064288-  2039659 2041112 (1342422) + CIRCE           LTR/Gypsy           4981   6356    (0) 1059  
 7287    2.0  4.6  3.5  X:24064288-  2041113 2042072 (1341462) + CIRCE           LTR/Gypsy              1    970 (5386) 1060  
  986    1.8  0.0  0.0  X:24064288-  2042215 2042328 (1341206) + CIRCE           LTR/Gypsy            973   1086 (5270) 1060  
 2981    2.2  0.0  0.0  X:24064288-  2042340 2042700 (1340834) C BEL_LTR         LTR/Pao              (0)    361      1 1061  
33032    0.4  0.0  0.0  X:24064288-  2042701 2046407 (1337127) C BEL_I           LTR/Pao              (0)   5404   1698 1061  
 3660    0.0  0.0  0.0  X:24064288-  2046408 2046824 (1336710) + TIRANT_LTR      LTR/Gypsy              1    417    (0) 1062  
59517    4.8  0.4  0.0  X:24064288-  2046825 2049198 (1334336) + TIRANT_I        LTR/Gypsy              1   2373 (5319) 1062  
   31    0.0  0.0  0.0  X:24064288-  2049199 2049227 (1334307) + (ACTCTA)n       Simple_repeat          1     29    (0) 1063  
59517    4.8  0.4  0.0  X:24064288-  2049228 2054517 (1329017) + TIRANT_I        LTR/Gypsy           2374   7691    (1) 1062  
 3660    0.0  0.0  0.0  X:24064288-  2054518 2054934 (1328600) + TIRANT_LTR      LTR/Gypsy              1    417    (0) 1062  
15107    0.4  0.0  0.1  X:24064288-  2054935 2056636 (1326898) C BEL_I           LTR/Pao           (3703)   1701      1 1061  
 2981    2.2  0.0  0.0  X:24064288-  2056637 2056997 (1326537) C BEL_LTR         LTR/Pao              (0)    361      1 1061  
 8014    6.0  0.9  5.4  X:24064288-  2057016 2058960 (1324574) + CIRCE           LTR/Gypsy           1085   2857 (3499) 1060 *
12050    1.3  0.0  1.2  X:24064288-  2058958 2060414 (1323120) + CIRCE           LTR/Gypsy           3542   4980 (1376) 1060  
 1824    2.2  1.3  0.4  X:24064288-  2060599 2060825 (1322709) C R1_DM           LINE/R1           (4027)   1329   1101 1064 *
 3545    2.1  0.5  0.7  X:24064288-  2060824 2061256 (1322278) C R1_DM           LINE/R1           (4924)    432      1 1064  
 3271    0.7  7.7  0.0  X:24064288-  2061290 2062030 (1321504) C R1_DM           LINE/R1              (0)   5356   4559 1065 *
22931    1.1  0.8  0.2  X:24064288-  2062029 2064722 (1318812) C R1_DM           LINE/R1           (1270)   4086   1378 1065  
 7720   22.2  6.3  4.5  X:24064288-  2064733 2068429 (1315105) + FW2_DM          LINE/I-Jockey          2   2817  (315) 1066  
 4194   17.9  1.1  1.9  X:24064288-  2068426 2069333 (1314201) + FW2_DM          LINE/I-Jockey       3061   3961    (0) 1067 *
 7179    1.5  7.1  0.2  X:24064288-  2069346 2070646 (1312888) C R1_DM           LINE/R1           (3966)   1390      1 1068  
44854    1.0  1.7  0.2  X:24064288-  2070680 2075936 (1307598) C R1_DM           LINE/R1              (0)   5356     23 1069  
33874    1.3  2.7  0.1  X:24064288-  2075958 2080375 (1303159) C R1_DM           LINE/R1              (0)   5356    823 1070  
 3862    1.5  0.9  0.4  X:24064288-  2080370 2080833 (1302701) C R1_DM           LINE/R1           (4890)    466      1 1070 *
40203    1.1  1.3  0.1  X:24064288-  2080867 2085527 (1298007) C R1_DM           LINE/R1              (0)   5356    638 1071  
  591    1.2  7.5  0.0  X:24064288-  2085558 2085637 (1297897) C R1_DM           LINE/R1           (5270)     86      1 1071  
  956    3.5  0.0  0.0  X:24064288-  2085671 2085784 (1297750) C R1_DM           LINE/R1              (0)   5356   5243 1072 *
19316    0.9  0.8  0.1  X:24064288-  2085782 2088015 (1295519) C R1_DM           LINE/R1            (290)   5066   2816 1072 *
36423    1.3  1.3  0.6  X:24064288-  2087999 2092304 (1291230) C R1_DM           LINE/R1            (751)   4605    268 1073  
33179    1.2  1.2  0.4  X:24064288-  2092304 2096185 (1287349) C R1_DM           LINE/R1           (1442)   3914      1 1074 *
 4475    1.9  0.2  0.0  X:24064288-  2096219 2096741 (1286793) C R1_DM           LINE/R1              (0)   5356   4833 1075 *
30617    1.2  1.8  0.5  X:24064288-  2096740 2100351 (1283183) C R1_DM           LINE/R1           (1697)   3659      1 1075  
 4475    1.9  0.2  0.0  X:24064288-  2100385 2100907 (1282627) C R1_DM           LINE/R1              (0)   5356   4833 1076 *
31410    1.0  0.8  0.1  X:24064288-  2100906 2104541 (1278993) C R1_DM           LINE/R1           (1697)   3659      1 1076  
26170    1.4  1.1  0.1  X:24064288-  2104575 2107631 (1275903) C R1_DM           LINE/R1              (0)   5356   2271 1077  
  434    0.0  0.0  0.0  X:24064288-  2107625 2107674 (1275860) + CIRCE           LTR/Gypsy           4931   4980 (1376) 1078 *
 7712    3.2  0.8  2.8  X:24064288-  2108027 2109479 (1274055) + CIRCE           LTR/Gypsy           4981   6356    (0) 1078  
 7360    2.4  3.8  2.8  X:24064288-  2109480 2110440 (1273094) + CIRCE           LTR/Gypsy              1    970 (5386) 1079  
25989    3.8  0.4  3.4  X:24064288-  2110583 2114804 (1268730) + CIRCE           LTR/Gypsy            973   4980 (1376) 1079  
 5719    2.3  1.7  0.1  X:24064288-  2114988 2115684 (1267850) C R1_DM           LINE/R1           (4027)   1329    622 1080  
 4357    0.8  0.4  0.4  X:24064288-  2115698 2116205 (1267329) C R1_DM           LINE/R1           (4848)    508      1 1080  
45124    1.5  1.2  0.2  X:24064288-  2116239 2121540 (1261994) C R1_DM           LINE/R1              (0)   5356      1 1081  
 8265    1.1  0.2  0.0  X:24064288-  2121574 2122521 (1261013) C R1_DM           LINE/R1              (0)   5356   4407 1082  
15232    2.0  2.4  0.1  X:24064288-  2122537 2124361 (1259173) C R1_DM           LINE/R1           (1069)   4287   2421 1082  
 1729    2.8  0.0  1.9  X:24064288-  2124362 2124579 (1258955) C ACCORD2_LTR     LTR/Gypsy            (1)    214      1 1083  
  683    5.8  0.0  0.0  X:24064288-  2124580 2124663 (1258871) C ACCORD2_I       LTR/Gypsy            (7)   7205   7122 1083 *
 1183   11.6 28.9  0.9  X:24064288-  2124657 2125020 (1258514) C ACCORD2_I       LTR/Gypsy         (5438)   1774   1310 1083 *
10484    2.0  3.3  0.0  X:24064288-  2125020 2126285 (1257249) C R1_DM           LINE/R1           (1628)   3728   2421 1084  
 1729    2.8  0.0  1.9  X:24064288-  2126286 2126503 (1257031) C ACCORD2_LTR     LTR/Gypsy            (1)    214      1 1085  
  683    5.8  0.0  0.0  X:24064288-  2126504 2126587 (1256947) C ACCORD2_I       LTR/Gypsy            (7)   7205   7122 1085 *
 2452    9.0 19.8  1.3  X:24064288-  2126581 2127167 (1256367) C ACCORD2_I       LTR/Gypsy         (5438)   1774   1081 1085  
 3066    0.8  0.2  8.1  X:24064288-  2127171 2127584 (1255950) + MICROPIA_LTR    LTR/Gypsy             93    476    (0) 1086  
 9983    4.0  0.0  0.0  X:24064288-  2127585 2128848 (1254686) + MICROPIA_I      LTR/Gypsy              1   1264 (3212) 1086  
  660    1.1  0.0  0.0  X:24064288-  2128842 2128931 (1254603) + BS              LINE/I-Jockey       5037   5126    (0) 1087 *
22605    6.6  0.0  2.0  X:24064288-  2128928 2132221 (1251313) + MICROPIA_I      LTR/Gypsy           1249   4476    (0) 1086  
  898    0.9  0.0  0.0  X:24064288-  2132222 2132326 (1251208) + MICROPIA_LTR    LTR/Gypsy              1    105  (371) 1086 *
 1353    2.4  0.0  2.4  X:24064288-  2132323 2132493 (1251041) C ACCORD2_LTR     LTR/Gypsy           (48)    167      1 1088  
20111    1.2  2.6  0.1  X:24064288-  2132494 2134178 (1249356) C R1_DM           LINE/R1           (2931)   2425    682 1084  
   68    2.9  0.0  0.0  X:24064288-  2134179 2134248 (1249286) + (GGCAGCGGT)n    Simple_repeat          1     70    (0) 1089  
20111    1.2  2.6  0.1  X:24064288-  2134249 2134929 (1248605) C R1_DM           LINE/R1           (4675)    681      2 1084  
34462    1.0  0.5  0.0  X:24064288-  2134963 2138922 (1244612) C R1_DM           LINE/R1              (0)   5356   1377 1090  
 8389   22.3  3.5  3.4  X:24064288-  2138932 2143577 (1239957) + FW2_DM          LINE/I-Jockey          2   4740    (0) 1091  
11440    1.0  2.8  0.2  X:24064288-  2143588 2144263 (1239271) C R1_DM           LINE/R1           (3966)   1390    682 1092  
   41    2.4  0.0  0.0  X:24064288-  2144264 2144306 (1239228) + (GGCAGCGGT)n    Simple_repeat          1     43    (0) 1093  
11440    1.0  2.8  0.2  X:24064288-  2144307 2144984 (1238550) C R1_DM           LINE/R1           (4675)    681      2 1092  
 6833    1.5  0.2  0.2  X:24064288-  2145018 2145815 (1237719) C R1_DM           LINE/R1              (0)   5356   4559 1094 *
19543    1.8  4.5  0.2  X:24064288-  2145814 2148388 (1235146) C R1_DM           LINE/R1           (1270)   4086   1401 1094  
11779    1.6  3.2  0.2  X:24064288-  2148379 2149113 (1234421) C R1_DM           LINE/R1           (3897)   1459    682 1094 *
   47    4.0  0.0  0.0  X:24064288-  2149114 2149165 (1234369) + (GGCAGCGGT)n    Simple_repeat          1     52    (0) 1095  
11779    1.6  3.2  0.2  X:24064288-  2149166 2149845 (1233689) C R1_DM           LINE/R1           (4675)    681      2 1094  
 1008    0.9  0.0  0.0  X:24064288-  2149879 2149992 (1233542) C R1_DM           LINE/R1              (0)   5356   5243 1096 *
13532    1.9  4.6  0.0  X:24064288-  2149990 2151634 (1231900) C R1_DM           LINE/R1            (290)   5066   3347 1096  
 7643    2.4  7.9  0.0  X:24064288-  2151631 2152798 (1230736) C R1_DM           LINE/R1           (2696)   2660   1401 1096 *
11804    1.5  3.2  0.2  X:24064288-  2152789 2153523 (1230011) C R1_DM           LINE/R1           (3897)   1459    682 1096  
   47    4.0  0.0  0.0  X:24064288-  2153524 2153575 (1229959) + (GGCAGCGGT)n    Simple_repeat          1     52    (0) 1097  
11804    1.5  3.2  0.2  X:24064288-  2153576 2154255 (1229279) C R1_DM           LINE/R1           (4675)    681      2 1096  
 1008    0.9  0.0  0.0  X:24064288-  2154289 2154402 (1229132) C R1_DM           LINE/R1              (0)   5356   5243 1098 *
16046    1.2  3.2  0.0  X:24064288-  2154400 2157615 (1225919) C R1_DM           LINE/R1            (290)   5066   1749 1098  
  718    6.2  0.1  0.1  X:24064288-  2157611 2157709 (1225825) C R1_DM           LINE/R1           (3770)   1586   1503 1099 *
 2536    1.3  0.7  0.7  X:24064288-  2157697 2158005 (1225529) C R1_DM           LINE/R1           (5047)    309      1 1099  
40407    1.3  3.1  0.1  X:24064288-  2158039 2162562 (1220972) C R1_DM           LINE/R1              (0)   5356    682 1100  
   47    4.0  0.0  0.0  X:24064288-  2162563 2162614 (1220920) + (GGCAGCGGT)n    Simple_repeat          1     52    (0) 1101  
40407    1.4  2.0  0.1  X:24064288-  2162615 2163294 (1220240) C R1_DM           LINE/R1           (4675)    681      2 1100  
  995    1.8  0.0  0.0  X:24064288-  2163328 2163441 (1220093) C R1_DM           LINE/R1              (0)   5356   5243 1102 *
27289    1.5  0.6  0.0  X:24064288-  2163439 2166602 (1216932) C R1_DM           LINE/R1            (290)   5066   1884 1102  
 7737   21.4  2.8  3.6  X:24064288-  2166600 2170563 (1212971) C FW2_DM          LINE/I-Jockey      (277)   4448      2 1103 *
 1049   20.3 18.1  2.2  X:24064288-  2170563 2170970 (1212564) C FW2_DM          LINE/I-Jockey     (4290)    503      6 1103 *
30666    1.5  2.0  0.1  X:24064288-  2170980 2174598 (1208936) + R1_DM           LINE/R1             1377   5066  (290) 1104  
  959    3.5  0.0  0.0  X:24064288-  2174596 2174709 (1208825) + R1_DM           LINE/R1             5243   5356    (0) 1104 *
10246    1.0  4.3  0.1  X:24064288-  2174743 2177065 (1206469) + R1_DM           LINE/R1                1   2419 (2937) 1105  
 1735    2.3  0.0  2.3  X:24064288-  2177066 2177285 (1206249) + ACCORD2_LTR     LTR/Gypsy              1    215    (0) 1106  
 8674    1.6  1.5  1.3  X:24064288-  2177286 2178367 (1205167) + ACCORD2_I       LTR/Gypsy              1   1084 (6128) 1106  
 3872    1.3  0.0  6.5  X:24064288-  2178368 2178874 (1204660) C MICROPIA_LTR    LTR/Gypsy            (0)    476      1 1107  
 5205    1.4  0.0  0.2  X:24064288-  2178875 2179466 (1204068) C MICROPIA_I      LTR/Gypsy            (0)   4476   3886 1107 *
25392    6.4  0.4  1.1  X:24064288-  2179457 2182866 (1200668) C MICROPIA_I      LTR/Gypsy         (1088)   3388      1 1107  
 4162    0.8  0.0  6.5  X:24064288-  2182867 2183373 (1200161) C MICROPIA_LTR    LTR/Gypsy            (0)    476      1 1107  
 1203    6.0 35.1  1.8  X:24064288-  2183374 2183758 (1199776) + ACCORD2_I       LTR/Gypsy           1081   1593 (5619) 1106  
 1038    2.2  2.2  0.0  X:24064288-  2183770 2183906 (1199628) + ACCORD2_I       LTR/Gypsy           1635   1774 (5438) 1106  
 1113   10.5  0.0  9.9  X:24064288-  2183918 2184161 (1199373) + ACCORD2_I       LTR/Gypsy           1553   1774 (5438) 1108  
 1126    2.1  0.0  0.0  X:24064288-  2184217 2184356 (1199178) + ACCORD2_I       LTR/Gypsy           1635   1774 (5438) 1109  
  708    4.7  0.0  0.0  X:24064288-  2184350 2184433 (1199101) + ACCORD2_I       LTR/Gypsy           7122   7205    (7) 1109 *
 1860    2.3  0.0  1.9  X:24064288-  2184434 2184651 (1198883) + ACCORD2_LTR     LTR/Gypsy              1    214    (1) 1109  
10908    1.7  1.1  0.0  X:24064288-  2184652 2185894 (1197640) + R1_DM           LINE/R1             2421   3677 (1679) 1105  
 9267    1.0  4.3  0.0  X:24064288-  2185897 2187172 (1196362) + R1_DM           LINE/R1             4026   5356    (0) 1105  
 9707    0.9  5.2  0.1  X:24064288-  2187206 2187860 (1195674) + R1_DM           LINE/R1                1    680 (4676) 1110  
   47    4.0  0.0  0.0  X:24064288-  2187861 2187912 (1195622) + (CGCTGCCAC)n    Simple_repeat          1     52    (0) 1111  
11673    1.1  7.0  0.1  X:24064288-  2187913 2189674 (1193860) + R1_DM           LINE/R1              681   2571 (2785) 1110  
   30    0.0  0.0  0.0  X:24064288-  2189675 2189702 (1193832) + (T)n            Simple_repeat          1     28    (0) 1112  
 8413    0.5  0.0  0.0  X:24064288-  2189704 2190624 (1192910) C DMRT1B          LINE/R1             (12)   5171   4251 1113 *
20581    1.7  5.2  0.4  X:24064288-  2190621 2193960 (1189574) + R1_DM           LINE/R1              176   3677 (1679) 1114  
 7486    1.3  4.7  0.2  X:24064288-  2193963 2195235 (1188299) + R1_DM           LINE/R1             4026   5356    (0) 1114  
 9793    2.0  3.8  0.8  X:24064288-  2195269 2196441 (1187093) + R1_DM           LINE/R1                1   1208 (4148) 1115  
  299    0.0  0.0  0.0  X:24064288-  2196440 2196473 (1187061) + R1_DM           LINE/R1             1357   1390 (3966) 1115 *
   20    4.3  0.0  0.0  X:24064288-  2196474 2196497 (1187037) + (T)n            Simple_repeat          1     24    (0) 1116  
 4262   16.1  5.2  2.0  X:24064288-  2196499 2197877 (1185657) C FW2_DM          LINE/I-Jockey        (2)   3959   2537 1117  
 3598    1.1  0.1  1.5  X:24064288-  2197878 2198316 (1185218) + STALKER4_LTR    LTR/Gypsy              1    399    (3) 1118  
   12    4.9  0.0  4.5  X:24064288-  2198406 2198428 (1185106) + (ATAA)n         Simple_repeat          1     22    (0) 1119  
50876    0.8  1.1  0.6  X:24064288-  2198453 2204487 (1179047) + STALKER4_I      LTR/Gypsy            284   6421  (109) 1120  
 2260    1.1  0.3  3.2  X:24064288-  2204493 2204779 (1178755) + BATUMI_I        LTR/Pao             7006   7284  (679) 1121  
 3869    8.9  6.3  6.9  X:24064288-  2204780 2205554 (1177980) + BATUMI_I        LTR/Pao                1    771 (7192) 1122  
25062    8.4  1.5  1.8  X:24064288-  2205605 2212016 (1171518) + BATUMI_I        LTR/Pao              760   7246  (668) 1122  
 5929    0.1  0.0  0.5  X:24064288-  2212052 2212715 (1170819) + BATUMI_I        LTR/Pao             7303   7963    (0) 1122  
 2276    0.7  0.3  3.9  X:24064288-  2212716 2213008 (1170526) + BATUMI_I        LTR/Pao             7002   7284  (679) 1123  
  919    0.0  0.0  0.9  X:24064288-  2213009 2213123 (1170411) + STALKER4_I      LTR/Gypsy           6417   6530    (0) 1120  
 3209    0.6  0.0  0.0  X:24064288-  2213124 2213474 (1170060) + STALKER4_LTR    LTR/Gypsy              1    351   (51) 1120  
50876    0.8  1.1  0.6  X:24064288-  2213499 2219546 (1163988) + STALKER4_I      LTR/Gypsy            284   6421  (109) 1124  
 2260    1.1  0.3  3.2  X:24064288-  2219552 2219838 (1163696) + BATUMI_I        LTR/Pao             7006   7284  (679) 1125  
 3869    8.9  6.3  6.9  X:24064288-  2219839 2220613 (1162921) + BATUMI_I        LTR/Pao                1    771 (7192) 1126  
25062    8.4  1.5  1.8  X:24064288-  2220664 2227075 (1156459) + BATUMI_I        LTR/Pao              760   7246  (668) 1126  
 5929    0.1  0.0  0.5  X:24064288-  2227111 2227774 (1155760) + BATUMI_I        LTR/Pao             7303   7963    (0) 1126  
 2276    0.7  0.3  3.9  X:24064288-  2227775 2228067 (1155467) + BATUMI_I        LTR/Pao             7002   7284  (679) 1127  
  919    0.0  0.0  0.9  X:24064288-  2228068 2228182 (1155352) + STALKER4_I      LTR/Gypsy           6417   6530    (0) 1124  
 3558    1.2  0.1  1.8  X:24064288-  2228183 2228622 (1154912) + STALKER4_LTR    LTR/Gypsy              1    398    (4) 1124  
 8136   20.2  2.6  5.4  X:24064288-  2228624 2231273 (1152261) C FW2_DM          LINE/I-Jockey      (789)   2343      2 1128  
 1261    1.4  0.0  0.0  X:24064288-  2231274 2231415 (1152119) C R1_DM           LINE/R1           (2242)   3114   2973 1129  
 8400   20.5  2.2  5.3  X:24064288-  2231471 2234312 (1149222) + FW2_DM          LINE/I-Jockey          2   2343  (789) 1130  
 3558    1.2  0.1  1.8  X:24064288-  2234314 2234753 (1148781) C STALKER4_LTR    LTR/Gypsy            (4)    398      1 1131  
47713    0.6  1.1  0.6  X:24064288-  2234754 2240915 (1142619) C STALKER4_I      LTR/Gypsy            (0)   6530    284 1131  
 3194    0.6  0.0  0.0  X:24064288-  2240940 2241290 (1142244) C STALKER4_LTR    LTR/Gypsy           (51)    351      1 1132  
 7126   16.6  1.0  2.0  X:24064288-  2241291 2242728 (1140806) + FW2_DM          LINE/I-Jockey       2537   3961    (0) 1130  
   25    0.0  0.0  0.0  X:24064288-  2242729 2242755 (1140779) + (A)n            Simple_repeat          1     27    (0) 1133  
  304    0.0  0.0  0.0  X:24064288-  2242756 2242789 (1140745) C R1_DM           LINE/R1           (3966)   1390   1357 1134 *
10111    2.0  2.7  1.3  X:24064288-  2242788 2243979 (1139555) C R1_DM           LINE/R1           (4148)   1208      1 1135  
 4135    2.7  6.5  0.3  X:24064288-  2244013 2244942 (1138592) C R1_DM           LINE/R1              (0)   5356   4370 1136 *
18785    1.3  0.1  0.0  X:24064288-  2244922 2246977 (1136557) C R1_DM           LINE/R1           (2010)   3346   1290 1136  
 3545    1.2  0.1  1.8  X:24064288-  2246984 2247423 (1136111) C STALKER4_LTR    LTR/Gypsy            (4)    398      1 1137  
51545    0.6  1.2  0.8  X:24064288-  2247424 2253585 (1129949) C STALKER4_I      LTR/Gypsy            (0)   6530    284 1137  
 3603    0.9  0.1  1.5  X:24064288-  2253722 2254160 (1129374) C STALKER4_LTR    LTR/Gypsy            (3)    399      1 1138  
 7111   16.6  1.0  2.0  X:24064288-  2254161 2255596 (1127938) + FW2_DM          LINE/I-Jockey       2537   3959    (2) 1139  
   24    0.0  0.0  0.0  X:24064288-  2255598 2255623 (1127911) + (A)n            Simple_repeat          1     26    (0) 1140  
  304    0.0  0.0  0.0  X:24064288-  2255624 2255657 (1127877) C R1_DM           LINE/R1           (3966)   1390   1357 1134 *
 9908    2.0  3.8  0.8  X:24064288-  2255656 2256829 (1126705) C R1_DM           LINE/R1           (4148)   1208      1 1134  
 4157    2.6  6.5  0.3  X:24064288-  2256863 2257792 (1125742) C R1_DM           LINE/R1              (0)   5356   4370 1141 *
18837    1.3  4.4  0.1  X:24064288-  2257772 2260979 (1122555) C R1_DM           LINE/R1           (2010)   3346      1 1141  
 9291    1.2  4.3  0.0  X:24064288-  2261013 2262288 (1121246) C R1_DM           LINE/R1              (0)   5356   4026 1142  
19359    1.5  3.8  0.2  X:24064288-  2262291 2264512 (1119022) C R1_DM           LINE/R1           (1679)   3677   1376 1142  
  754   17.0  2.0  2.7  X:24064288-  2264497 2264647 (1118887) + FW2_DM          LINE/I-Jockey          6    155 (4638) 1143 *
 8006   20.9  4.7  5.2  X:24064288-  2264663 2267726 (1115808) + FW2_DM          LINE/I-Jockey          2   2343  (789) 1143  
 3514    1.6  0.1  1.8  X:24064288-  2267728 2268167 (1115367) C STALKER4_LTR    LTR/Gypsy            (4)    398      1 1144  
51609    0.6  1.1  0.6  X:24064288-  2268168 2274326 (1109208) C STALKER4_I      LTR/Gypsy            (0)   6530    284 1144  
 3603    0.9  0.1  1.5  X:24064288-  2274463 2274901 (1108633) C STALKER4_LTR    LTR/Gypsy            (3)    399      1 1145  
 7142   16.4  0.8  2.0  X:24064288-  2274902 2276341 (1107193) + FW2_DM          LINE/I-Jockey       2537   3959    (2) 1143  
   22    4.0  0.0  0.0  X:24064288-  2276343 2276368 (1107166) + (A)n            Simple_repeat          1     26    (0) 1146  
  304    0.0  0.0  0.0  X:24064288-  2276369 2276402 (1107132) C R1_DM           LINE/R1           (3966)   1390   1357 1147 *
 8582    2.1  4.1  1.3  X:24064288-  2276401 2277447 (1106087) C R1_DM           LINE/R1           (4148)   1208    133 1148  
  685    0.0  2.6  0.0  X:24064288-  2277425 2277502 (1106032) C R1_DM           LINE/R1           (5276)     80      1 1147 *
 7334    1.4  5.5  0.2  X:24064288-  2277536 2278799 (1104735) C R1_DM           LINE/R1              (0)   5356   4026 1149  
17132    1.8  2.3  0.2  X:24064288-  2278802 2280761 (1102773) C R1_DM           LINE/R1           (1679)   3677   1678 1149  
 1714    1.4  6.2  1.3  X:24064288-  2280759 2280982 (1102552) C R1_DM           LINE/R1           (4389)    967    733 1149 *
 5598    0.7  0.3  0.3  X:24064288-  2280968 2281582 (1101952) C R1_DM           LINE/R1           (4741)    615      1 1149  
 9344    0.8  4.3  0.0  X:24064288-  2281616 2282891 (1100643) C R1_DM           LINE/R1              (0)   5356   4026 1150  
17043    2.0  2.3  0.2  X:24064288-  2282894 2284853 (1098681) C R1_DM           LINE/R1           (1679)   3677   1678 1150  
 1714    1.4  6.2  1.3  X:24064288-  2284851 2285074 (1098460) C R1_DM           LINE/R1           (4389)    967    733 1150 *
 5598    0.7  0.3  0.3  X:24064288-  2285060 2285674 (1097860) C R1_DM           LINE/R1           (4741)    615      1 1150  
 9344    0.8  4.3  0.0  X:24064288-  2285708 2286983 (1096551) C R1_DM           LINE/R1              (0)   5356   4026 1151  
20799    1.5  5.3  0.2  X:24064288-  2286986 2290485 (1093049) C R1_DM           LINE/R1           (1679)   3677      1 1151  
 1057    0.9  0.0  0.0  X:24064288-  2290519 2290632 (1092902) C R1_DM           LINE/R1              (0)   5356   5243 1152 *
16832    1.3  3.2  0.0  X:24064288-  2290630 2294083 (1089451) C R1_DM           LINE/R1            (290)   5066   1503 1152  
 2403    1.3  0.7  0.7  X:24064288-  2294081 2294389 (1089145) C R1_DM           LINE/R1           (5047)    309      1 1152 *
  936    1.8  0.0  0.0  X:24064288-  2294423 2294536 (1088998) C R1_DM           LINE/R1              (0)   5356   5243 1153 *
40529    1.2  1.0  0.1  X:24064288-  2294534 2299554 (1083980) C R1_DM           LINE/R1            (290)   5066      1 1153  
  925    2.6  0.0  0.0  X:24064288-  2299588 2299701 (1083833) C R1_DM           LINE/R1              (0)   5356   5243 1154 *
34815    1.2  1.0  0.1  X:24064288-  2299699 2304003 (1079531) C R1_DM           LINE/R1            (290)   5066    721 1155  
 1357    2.8  0.0  1.7  X:24064288-  2304014 2304195 (1079339) C R1_DM           LINE/R1           (4954)    402    224 1155  
 1133    5.0 15.1  0.5  X:24064288-  2304179 2304357 (1079177) C R1_DM           LINE/R1            (118)   5238   5034 1156 *
35442    1.4  2.1  0.1  X:24064288-  2304348 2308944 (1074590) C R1_DM           LINE/R1            (665)   4691      3 1156  
  903    3.5  0.0  0.0  X:24064288-  2308980 2309093 (1074441) C R1_DM           LINE/R1              (0)   5356   5243 1157 *
13535    1.4  0.2  0.3  X:24064288-  2309091 2310770 (1072764) C R1_DM           LINE/R1            (290)   5066   3389 1157  
10540    1.3  3.6  0.1  X:24064288-  2310769 2312120 (1071414) C R1_DM           LINE/R1           (3237)   2119    721 1157 *
 1333    3.4  0.0  1.7  X:24064288-  2312131 2312312 (1071222) C R1_DM           LINE/R1           (4954)    402    224 1157  
 1133    5.0 15.1  0.5  X:24064288-  2312296 2312474 (1071060) C R1_DM           LINE/R1            (118)   5238   5034 1154 *
31793    1.4  2.2  0.3  X:24064288-  2312465 2316992 (1066542) C R1_DM           LINE/R1            (665)   4691      1 1154  
  933    0.9  0.0  0.0  X:24064288-  2317026 2317137 (1066397) C R1_DM           LINE/R1              (0)   5356   5245 1158 *
 3850    0.6  0.4  0.0  X:24064288-  2317137 2317607 (1065927) C R1_DM           LINE/R1            (290)   5066   4594 1158  
42449    1.4  0.0  0.2  X:24064288-  2317785 2323016 (1060518) + DMRT1B          LINE/R1                1   5183    (0) 1159  
15597    1.4  0.8  0.3  X:24064288-  2323025 2324976 (1058558) C R1_DM           LINE/R1            (760)   4596   2635 1160 *
18669    1.3  0.6  0.8  X:24064288-  2324972 2327320 (1056214) C R1_DM           LINE/R1           (3013)   2343      1 1160  
  761    2.1  0.0  0.0  X:24064288-  2327354 2327447 (1056087) C R1_DM           LINE/R1              (0)   5356   5263 1161 *
16414    0.9  2.4  0.1  X:24064288-  2327447 2329813 (1053721) C R1_DM           LINE/R1            (301)   5055   2635 1161 *
18632    1.4  0.6  0.6  X:24064288-  2329809 2332151 (1051383) C R1_DM           LINE/R1           (3013)   2343      1 1161  
  761    2.1  0.0  0.0  X:24064288-  2332185 2332278 (1051256) C R1_DM           LINE/R1              (0)   5356   5263 1162 *
16062    0.8  3.5  0.1  X:24064288-  2332278 2334618 (1048916) C R1_DM           LINE/R1            (301)   5055   2635 1163  
12694    1.3  2.1  0.1  X:24064288-  2334614 2336204 (1047330) C R1_DM           LINE/R1           (3013)   2343    721 1163 *
 1381    2.2  0.0  1.7  X:24064288-  2336215 2336396 (1047138) C R1_DM           LINE/R1           (4954)    402    224 1163 *
 1537    4.9  0.0  0.5  X:24064288-  2336380 2336585 (1046949) C R1_DM           LINE/R1            (118)   5238   5034 1162 *
19661    1.6  2.4  0.2  X:24064288-  2336576 2339209 (1044325) C R1_DM           LINE/R1            (665)   4691   2001 1162  
12735    1.5  1.1  0.2  X:24064288-  2339222 2340823 (1042711) C R1_DM           LINE/R1           (3739)   1617      1 1162  
40165    1.1  1.3  0.1  X:24064288-  2340857 2346145 (1037389) C R1_DM           LINE/R1              (0)   5356      1 1164  
17974    1.0  0.1  0.1  X:24064288-  2346179 2348372 (1035162) C R1_DM           LINE/R1              (0)   5356   3161 1165  
13439    1.5  0.0  0.0  X:24064288-  2348372 2350017 (1033517) C R1_DM           LINE/R1           (2334)   3022   1377 1165 *
 7773   22.1  6.3  4.7  X:24064288-  2350027 2353733 (1029801) + FW2_DM          LINE/I-Jockey          2   2817  (315) 1166  
 4413   17.0  0.4  2.9  X:24064288-  2353730 2354652 (1028882) + FW2_DM          LINE/I-Jockey       3061   3961    (0) 1167 *
  293    0.0  0.0  0.0  X:24064288-  2354668 2354701 (1028833) C R1_DM           LINE/R1           (3966)   1390   1357 1168 *
 4028    2.6  1.0  0.8  X:24064288-  2354700 2355513 (1028021) C R1_DM           LINE/R1           (4148)   1208      1 1168  
 1843    1.4  3.2  0.0  X:24064288-  2355547 2355765 (1027769) C R1_DM           LINE/R1              (0)   5356   5131 1169 *
 6540    1.9  3.2  0.1  X:24064288-  2355761 2356549 (1026985) C R1_DM           LINE/R1           (1041)   4315   3503 1169  
25081    1.2  1.1  0.1  X:24064288-  2356556 2359495 (1024039) C R1_DM           LINE/R1           (2387)   2969      1 1169  
 9973    1.8  5.2  0.1  X:24064288-  2359529 2361236 (1022298) C R1_DM           LINE/R1              (0)   5356   3561 1170 *
17773    1.5  2.0  0.1  X:24064288-  2361228 2363318 (1020216) C R1_DM           LINE/R1           (2003)   3353   1224 1170  
 6070    1.5  1.8  0.3  X:24064288-  2363315 2364036 (1019498) C R1_DM           LINE/R1           (4623)    733      1 1170 *
35870    1.1  1.9  0.1  X:24064288-  2364070 2368247 (1015287) C R1_DM           LINE/R1              (0)   5356   1101 1171  
 5322    1.0  0.3  0.3  X:24064288-  2368247 2368863 (1014671) C R1_DM           LINE/R1           (4739)    617      1 1171 *
34307    1.1  3.2  0.1  X:24064288-  2368897 2373020 (1010514) C R1_DM           LINE/R1              (0)   5356   1101 1172  
 5314    1.0  0.3  0.3  X:24064288-  2373020 2373636 (1009898) C R1_DM           LINE/R1           (4739)    617      1 1172 *
35050    1.5  1.1  0.1  X:24064288-  2373670 2377760 (1005774) C R1_DM           LINE/R1              (0)   5356   1224 1173  
 6069    1.4  1.8  0.3  X:24064288-  2377757 2378478 (1005056) C R1_DM           LINE/R1           (4623)    733      1 1173 *
45247    1.1  1.5  0.1  X:24064288-  2378512 2383794  (999740) C R1_DM           LINE/R1              (0)   5356      1 1174  
19484    0.9  0.1  0.1  X:24064288-  2383828 2386059  (997475) C R1_DM           LINE/R1              (0)   5356   3126 1175  
 4891    0.2  0.0  0.0  X:24064288-  2386060 2386617  (996917) + ACCORD_LTR      LTR/Gypsy              1    558    (0) 1176  
 5797    1.3  4.8  0.3  X:24064288-  2386618 2387321  (996213) C R1_DM           LINE/R1           (2227)   3129   2394 1175  
 4359    1.2  0.4  0.0  X:24064288-  2387324 2387831  (995703) C R1_DM           LINE/R1           (3291)   2065   1556 1175  
 1777    3.3  0.0  0.0  X:24064288-  2387843 2388055  (995479) C R1_DM           LINE/R1           (3897)   1459   1247 1175  
 1867    2.3 21.4  0.2  X:24064288-  2388058 2388500  (995034) C R1_DM           LINE/R1           (4745)    611     75 1175 *
24375    1.1  1.3  0.1  X:24064288-  2388500 2391342  (992192) C R1_DM           LINE/R1             (87)   5269   2394 1177  
 4399    1.4  0.2  0.0  X:24064288-  2391345 2391853  (991681) C R1_DM           LINE/R1           (3291)   2065   1556 1177  
 1803    2.8  0.0  0.0  X:24064288-  2391865 2392077  (991457) C R1_DM           LINE/R1           (3897)   1459   1247 1177  
 5160    1.5  0.3  0.5  X:24064288-  2392080 2392691  (990843) C R1_DM           LINE/R1           (4745)    611      1 1177  
  995    1.8  0.0  0.0  X:24064288-  2392725 2392838  (990696) C R1_DM           LINE/R1              (0)   5356   5243 1178 *
11261    0.9  0.1  0.1  X:24064288-  2392836 2394135  (989399) C R1_DM           LINE/R1            (290)   5066   3767 1178  
 9128    2.2  3.2  0.2  X:24064288-  2394126 2395237  (988297) C R1_DM           LINE/R1           (1817)   3539   2394 1178 *
 7079    1.4  0.2  0.0  X:24064288-  2395240 2396056  (987478) C R1_DM           LINE/R1           (3291)   2065   1247 1178  
 5188    1.3  0.3  0.3  X:24064288-  2396059 2396669  (986865) C R1_DM           LINE/R1           (4745)    611      1 1178  
  995    1.8  0.0  0.0  X:24064288-  2396703 2396816  (986718) C R1_DM           LINE/R1              (0)   5356   5243 1179 *
 2036    1.3  0.4  0.0  X:24064288-  2396814 2397049  (986485) C R1_DM           LINE/R1            (290)   5066   4830 1179  
 2249   14.8  0.0  0.0  X:24064288-  2397050 2397421  (986113) + Stalker3_LTR    LTR/Gypsy              1    372    (0) 1180  
  275    8.9  0.0  4.4  X:24064288-  2397428 2397474  (986060) + Stalker2_I      LTR/Gypsy              1     45 (7351) 1180  
 1843   18.4  7.2  0.4  X:24064288-  2397661 2398103  (985431) + Stalker2_I      LTR/Gypsy            236    708 (6688) 1180  
11273   26.5  1.7  2.0  X:24064288-  2398401 2402246  (981288) + TABOR_I         LTR/Gypsy           2344   6176  (160) 1181  
   33    0.0  2.9  0.0  X:24064288-  2402343 2402377  (981157) + (AAAAT)n        Simple_repeat          1     36    (0) 1182  
   32   25.6  0.0  0.0  X:24064288-  2402393 2402467  (981067) + GA-rich         Low_complexity         1     75    (0) 1183  
  329    0.0  0.0  0.0  X:24064288-  2402484 2402523  (981011) + TABOR_I         LTR/Gypsy           6491   6530    (0) 1181  
 2249   14.5  0.0  0.0  X:24064288-  2402524 2402895  (980639) + Stalker3_LTR    LTR/Gypsy              1    372    (0) 1181  
40437    1.3  1.9  0.1  X:24064288-  2402896 2407644  (975890) C R1_DM           LINE/R1            (523)   4833      1 1184  
  995    1.8  0.0  0.0  X:24064288-  2407678 2407791  (975743) C R1_DM           LINE/R1              (0)   5356   5243 1185 *
40756    2.1  2.9  0.1  X:24064288-  2407789 2412720  (970814) C R1_DM           LINE/R1            (290)   5066      1 1185  
  981    2.6  0.0  0.0  X:24064288-  2412754 2412867  (970667) C R1_DM           LINE/R1              (0)   5356   5243 1186 *
 5095    1.0  1.5  0.0  X:24064288-  2412865 2413457  (970077) C R1_DM           LINE/R1            (290)   5066   4465 1186 *
24900    1.1  1.3  0.1  X:24064288-  2413457 2416348  (967186) C R1_DM           LINE/R1           (1028)   4328   1401 1186  
 1751    2.8  0.5  0.0  X:24064288-  2416339 2416550  (966984) C R1_DM           LINE/R1           (3897)   1459   1247 1186 *
 4873    1.2  3.2  0.7  X:24064288-  2416553 2417148  (966386) C R1_DM           LINE/R1           (4745)    611      1 1186  
  942    5.3  0.0  0.0  X:24064288-  2417182 2417295  (966239) C R1_DM           LINE/R1              (0)   5356   5243 1187 *
 2036    1.3  0.4  0.0  X:24064288-  2417293 2417528  (966006) C R1_DM           LINE/R1            (290)   5066   4830 1187  
 2282   14.2  0.0  0.0  X:24064288-  2417529 2417900  (965634) + Stalker3_LTR    LTR/Gypsy              1    372    (0) 1188  
  262   11.1  0.0  4.4  X:24064288-  2417907 2417953  (965581) + TABOR_I         LTR/Gypsy              1     45 (7351) 1188  
 2666   18.1  5.0  2.0  X:24064288-  2418140 2418804  (964730) + TABOR_I         LTR/Gypsy            236    919 (6477) 1188  
11385   26.8  2.4  2.3  X:24064288-  2418999 2424178  (959356) + TABOR_I         LTR/Gypsy           1369   6328    (8) 1188  
   21   23.6  0.0  0.0  X:24064288-  2424179 2424223  (959311) + A-rich          Low_complexity         1     45    (0) 1189  
 1901   14.7  6.6  0.0  X:24064288-  2424280 2424626  (958908) + Stalker3_LTR    LTR/Gypsy              1    370    (2) 1188  
23939    1.2  2.8  0.0  X:24064288-  2424645 2427983  (955551) C R1_DM           LINE/R1            (523)   4833   1401 1190  
11732    1.3  3.6  0.2  X:24064288-  2427974 2428770  (954764) C R1_DM           LINE/R1           (3897)   1459    622 1190 *
   26    0.0  0.0  0.0  X:24064288-  2428771 2428795  (954739) + (G)n            Simple_repeat          1     25    (0) 1191  
11732    1.3  3.6  0.2  X:24064288-  2428796 2429408  (954126) C R1_DM           LINE/R1           (4735)    621      2 1190  
  968    3.5  0.0  0.0  X:24064288-  2429442 2429555  (953979) C R1_DM           LINE/R1              (0)   5356   5243 1192 *
30041    1.3  2.9  0.2  X:24064288-  2429553 2433122  (950412) C R1_DM           LINE/R1            (290)   5066   1401 1192  
12071    1.3  1.9  0.8  X:24064288-  2433113 2434555  (948979) C R1_DM           LINE/R1           (3897)   1459      1 1192 *
 6917    1.1  0.1  0.0  X:24064288-  2434589 2435385  (948149) C R1_DM           LINE/R1              (0)   5356   4559 1193 *
13121    0.9  2.2  0.0  X:24064288-  2435384 2438011  (945523) C R1_DM           LINE/R1           (1270)   4086   1401 1193  
12142    1.0  1.9  0.4  X:24064288-  2438002 2439439  (944095) C R1_DM           LINE/R1           (3897)   1459      1 1193 *
23371    1.0  2.5  0.4  X:24064288-  2439473 2444714  (938820) C R1_DM           LINE/R1              (0)   5356      1 1194  
23999    0.9  2.2  0.2  X:24064288-  2444748 2448130  (935404) C R1_DM           LINE/R1              (0)   5356   1907 1195  
 3040    0.6  0.0  0.0  X:24064288-  2448118 2448462  (935072) C R1_DM           LINE/R1           (3695)   1661   1317 1195 *
 3959    0.9  0.0  0.0  X:24064288-  2448461 2448912  (934622) C R1_DM           LINE/R1           (3528)   1828   1377 1196  
 1059   18.9 26.7  3.1  X:24064288-  2448922 2449329  (934205) + FW2_DM          LINE/I-Jockey          6    503 (4290) 1197  
 8338   21.8  3.2  3.0  X:24064288-  2449339 2453464  (930070) + FW2_DM          LINE/I-Jockey          2   4740    (0) 1197  
11953    0.8  0.4  0.3  X:24064288-  2453475 2454863  (928671) C R1_DM           LINE/R1           (3966)   1390      1 1198  
 6861    1.4  0.1  0.2  X:24064288-  2454897 2455695  (927839) C R1_DM           LINE/R1              (0)   5356   4559 1199 *
19478    1.1  2.1  0.1  X:24064288-  2455694 2459073  (924461) C R1_DM           LINE/R1           (1270)   4086    638 1199  
 1398    0.0  0.6  0.0  X:24064288-  2459072 2459238  (924296) C R1_DM           LINE/R1           (5188)    168      1 1199 *
26380    1.0  3.2  0.1  X:24064288-  2459272 2462810  (920724) C R1_DM           LINE/R1              (0)   5356   1706 1200  
13253    1.9  0.3  0.4  X:24064288-  2462812 2464380  (919154) C R1_DM           LINE/R1           (3766)   1590     23 1200  
26339    1.1  3.1  0.1  X:24064288-  2464402 2467945  (915589) C R1_DM           LINE/R1              (0)   5356   1706 1201  
13207    1.8  0.3  0.4  X:24064288-  2467947 2469515  (914019) C R1_DM           LINE/R1           (3766)   1590     23 1201  
17616    1.3  3.0  0.1  X:24064288-  2469537 2471638  (911896) C R1_DM           LINE/R1              (0)   5356   3195 1202  
10075    0.9  0.6  0.0  X:24064288-  2471637 2472796  (910738) C R1_DM           LINE/R1           (2484)   2872   1706 1202 *
13164    1.9  0.4  0.4  X:24064288-  2472798 2474365  (909169) C R1_DM           LINE/R1           (3766)   1590     23 1202  
17599    1.3  3.0  0.1  X:24064288-  2474387 2476488  (907046) C R1_DM           LINE/R1              (0)   5356   3195 1203 *
23875    1.3  1.7  0.3  X:24064288-  2476487 2479319  (904215) C R1_DM           LINE/R1           (2484)   2872      1 1203  
  967    3.5  0.0  0.0  X:24064288-  2479353 2479466  (904068) C R1_DM           LINE/R1              (0)   5356   5243 1204 *
43021    1.0  1.1  0.2  X:24064288-  2479464 2484480  (899054) C R1_DM           LINE/R1            (290)   5066      1 1204  
  979    2.6  0.0  0.0  X:24064288-  2484514 2484627  (898907) C R1_DM           LINE/R1              (0)   5356   5243 1205 *
24369    1.5  4.1  0.3  X:24064288-  2484625 2489502  (894032) C R1_DM           LINE/R1            (290)   5066      1 1205  
  990    1.8  0.0  0.0  X:24064288-  2489536 2489649  (893885) C R1_DM           LINE/R1              (0)   5356   5243 1206 *
13195    1.0  3.1  0.1  X:24064288-  2489647 2491529  (892005) C R1_DM           LINE/R1            (290)   5066   3126 1206  
 4915    0.0  0.0  0.0  X:24064288-  2491530 2492087  (891447) C ACCORD_LTR      LTR/Gypsy            (0)    558      1 1207  
52831    1.0  0.0  0.1  X:24064288-  2492088 2498377  (885157) C ACCORD_I        LTR/Gypsy            (0)   6288      1 1207  
 4915    0.0  0.0  0.0  X:24064288-  2498378 2498935  (884599) C ACCORD_LTR      LTR/Gypsy            (0)    558      1 1207  
21593    1.0  0.1  0.0  X:24064288-  2498936 2501426  (882108) C R1_DM           LINE/R1           (2227)   3129    638 1206  
 1413    0.0  0.6  0.0  X:24064288-  2501425 2501591  (881943) C R1_DM           LINE/R1           (5188)    168      1 1206 *
 1007    0.9  0.0  0.0  X:24064288-  2501625 2501738  (881796) C R1_DM           LINE/R1              (0)   5356   5243 1208 *
18925    1.0  0.8  0.1  X:24064288-  2501736 2503926  (879608) C R1_DM           LINE/R1            (290)   5066   2859 1208  
17254    0.6  0.1  0.1  X:24064288-  2503923 2505966  (877568) C ACCORD_I        LTR/Gypsy         (4245)   2043      1 1209 *
 4895    0.2  0.0  0.0  X:24064288-  2505967 2506524  (877010) C ACCORD_LTR      LTR/Gypsy            (0)    558      1 1209  
21593    1.0  0.1  0.0  X:24064288-  2506525 2509015  (874519) C R1_DM           LINE/R1           (2227)   3129    638 1210  
 1413    0.0  0.6  0.0  X:24064288-  2509014 2509180  (874354) C R1_DM           LINE/R1           (5188)    168      1 1206 *
 1007    0.9  0.0  0.0  X:24064288-  2509214 2509327  (874207) C R1_DM           LINE/R1              (0)   5356   5243 1211 *
43013    1.2  0.8  0.4  X:24064288-  2509325 2514373  (869161) C R1_DM           LINE/R1            (290)   5066      1 1211  
15935    1.1  0.1  0.1  X:24064288-  2514407 2516242  (867292) C R1_DM           LINE/R1              (0)   5356   3520 1212  
 3635    1.6  4.1  0.2  X:24064288-  2516241 2516680  (866854) C R1_DM           LINE/R1           (2629)   2727   2271 1212 *
  438    0.0  0.0  0.0  X:24064288-  2516674 2516723  (866811) + CIRCE           LTR/Gypsy           4931   4980 (1376) 1213 *
 7916    2.7  0.8  2.9  X:24064288-  2517076 2518530  (865004) + CIRCE           LTR/Gypsy           4981   6356    (0) 1213  
 7402    2.4  3.8  2.8  X:24064288-  2518531 2519491  (864043) + CIRCE           LTR/Gypsy              1    970 (5386) 1214  
 7086    7.1  0.7  6.8  X:24064288-  2519634 2521399  (862135) + CIRCE           LTR/Gypsy            973   2546 (3810) 1214  
19494    1.0  0.2  0.9  X:24064288-  2521404 2523731  (859803) + CIRCE           LTR/Gypsy           2671   4980 (1376) 1214  
 5931    2.3  1.4  0.1  X:24064288-  2523887 2524575  (858959) C R1_DM           LINE/R1           (4037)   1319    622 1215  
 4347    1.0  0.4  0.4  X:24064288-  2524589 2525074  (858460) C R1_DM           LINE/R1           (4848)    508     23 1215  
 5444    1.5  0.2  0.3  X:24064288-  2525096 2525700  (857834) C R1_DM           LINE/R1              (0)   5356   4753 1216  
 8044    0.5  5.8  0.1  X:24064288-  2525702 2525973  (857561) + R1_DM           LINE/R1              409    680 (4676) 1217  
   52    2.0  0.0  0.0  X:24064288-  2525974 2526025  (857509) + (CGCTGCCAC)n    Simple_repeat          1     52    (0) 1218  
 8044    0.5  5.8  0.1  X:24064288-  2526026 2526681  (856853) + R1_DM           LINE/R1              681   1389 (3967) 1217  
 4310   17.4  2.0  2.4  X:24064288-  2526693 2527597  (855937) C FW2_DM          LINE/I-Jockey        (0)   3961   3061 1219 *
 8041   22.0  3.1  5.0  X:24064288-  2527594 2530857  (852677) C FW2_DM          LINE/I-Jockey      (315)   2817      2 1220  
 1060   18.1  0.0  5.2  X:24064288-  2530857 2531101  (852433) C FW2_DM          LINE/I-Jockey     (4290)    503    271 1220 *
  800   18.2  1.4  0.0  X:24064288-  2531117 2531264  (852270) C FW2_DM          LINE/I-Jockey     (4638)    155      6 1220  
 9454    0.9  1.6  0.0  X:24064288-  2531274 2532305  (851229) + R1_DM           LINE/R1             1377   2425 (2931) 1221  
 1891    1.9  0.0  1.9  X:24064288-  2532306 2532524  (851010) + ACCORD2_LTR     LTR/Gypsy              1    215    (0) 1222  
 9168    1.9  1.4  1.3  X:24064288-  2532525 2533607  (849927) + ACCORD2_I       LTR/Gypsy              1   1084 (6128) 1222  
 4124    0.6  0.0  6.6  X:24064288-  2533608 2534108  (849426) C MICROPIA_LTR    LTR/Gypsy            (0)    476      7 1223  
 3647    0.8 13.9  0.9  X:24064288-  2534094 2534755  (848779) + R1_DM           LINE/R1              643   1390 (3966) 1224 *
 8476   20.9  3.2  4.1  X:24064288-  2534764 2538995  (844539) C FW2_DM          LINE/I-Jockey        (0)   4740      2 1225  
 1053   18.1  0.0  5.2  X:24064288-  2538987 2539231  (844303) C FW2_DM          LINE/I-Jockey     (4290)    503    271 1225 *
  800   18.2  1.4  0.0  X:24064288-  2539247 2539394  (844140) C FW2_DM          LINE/I-Jockey     (4638)    155      6 1225  
 9479    0.9  1.6  0.0  X:24064288-  2539404 2540435  (843099) + R1_DM           LINE/R1             1377   2425 (2931) 1226  
 1891    1.9  0.0  1.9  X:24064288-  2540436 2540654  (842880) + ACCORD2_LTR     LTR/Gypsy              1    215    (0) 1227  
 9168    1.9  1.4  1.3  X:24064288-  2540655 2541737  (841797) + ACCORD2_I       LTR/Gypsy              1   1084 (6128) 1227  
 1969    9.0  0.0  0.0  X:24064288-  2541738 2542003  (841531) + DMLTR5          LTR/Gypsy              1    266    (0) 1228 *
 6705    2.0  0.0  0.9  X:24064288-  2542003 2542805  (840729) + HMSBEAGLE_I     LTR/Gypsy              1    796 (5733) 1228  
  128    2.4  6.4  0.6  X:24064288-  2542806 2542977  (840557) + (TAT)n          Simple_repeat          1    182    (0) 1229  
50878    0.8  0.0  0.0  X:24064288-  2542978 2548538  (834996) + HMSBEAGLE_I     LTR/Gypsy            969   6529    (0) 1228  
 1969    9.0  0.0  0.0  X:24064288-  2548539 2548804  (834730) + DMLTR5          LTR/Gypsy              1    266    (0) 1228  
 4124    0.6  0.0  6.6  X:24064288-  2548809 2549309  (834225) C MICROPIA_LTR    LTR/Gypsy            (0)    476      7 1230  
 3658    0.6 13.9  0.9  X:24064288-  2549295 2549956  (833578) + R1_DM           LINE/R1              643   1390 (3966) 1231 *
 8506   18.3  2.7  2.3  X:24064288-  2549968 2552054  (831480) C FW2_DM          LINE/I-Jockey        (0)   3961   1668 1232  
 6679   17.7  1.9  5.5  X:24064288-  2552125 2553927  (829607) C FW2_DM          LINE/I-Jockey     (3159)   1634      2 1232  
 1060   18.1  0.0  5.2  X:24064288-  2553927 2554171  (829363) C FW2_DM          LINE/I-Jockey     (4290)    503    271 1232 *
  800   18.2  1.4  0.0  X:24064288-  2554187 2554334  (829200) C FW2_DM          LINE/I-Jockey     (4638)    155      6 1232  
 9479    0.9  1.6  0.0  X:24064288-  2554344 2555375  (828159) + R1_DM           LINE/R1             1377   2425 (2931) 1233  
 1891    1.9  0.0  1.9  X:24064288-  2555376 2555594  (827940) + ACCORD2_LTR     LTR/Gypsy              1    215    (0) 1234  
 9036    1.1  3.0  1.5  X:24064288-  2555595 2556662  (826872) + ACCORD2_I       LTR/Gypsy              1   1084 (6128) 1234  
 4181    0.6  0.0  6.5  X:24064288-  2556663 2557169  (826365) C MICROPIA_LTR    LTR/Gypsy            (0)    476      1 1235  
 5264    1.6  0.0  0.2  X:24064288-  2557170 2557779  (825755) C MICROPIA_I      LTR/Gypsy            (0)   4476   3868 1235 *
25761    6.3  0.4  1.0  X:24064288-  2557760 2561189  (822345) C MICROPIA_I      LTR/Gypsy         (1066)   3410      1 1235  
 4159    0.8  0.0  6.5  X:24064288-  2561190 2561696  (821838) C MICROPIA_LTR    LTR/Gypsy            (0)    476      1 1235  
 2509    3.7 20.7  1.2  X:24064288-  2561697 2562278  (821256) + ACCORD2_I       LTR/Gypsy           1081   1774 (5438) 1234  
   16   16.5  0.0  0.0  X:24064288-  2562310 2562336  (821198) + A-rich          Low_complexity         1     27    (0) 1236  
 1106    2.9  0.0  0.0  X:24064288-  2562337 2562476  (821058) + ACCORD2_I       LTR/Gypsy           1635   1774 (5438) 1237  
  665    7.1  0.0  0.0  X:24064288-  2562470 2562551  (820983) + ACCORD2_I       LTR/Gypsy           7122   7203    (9) 1237 *
 1818    3.3  0.0  1.9  X:24064288-  2562552 2562769  (820765) + ACCORD2_LTR     LTR/Gypsy              1    214    (1) 1237  
11140    1.4  1.0  0.0  X:24064288-  2562770 2564014  (819520) + R1_DM           LINE/R1             2421   3677 (1679) 1233  
 9338    1.0  4.3  0.0  X:24064288-  2564017 2565292  (818242) + R1_DM           LINE/R1             4026   5356    (0) 1233  
20781    1.4  4.1  0.2  X:24064288-  2565326 2568866  (814668) + R1_DM           LINE/R1                1   3677 (1679) 1238  
 9293    1.1  4.3  0.0  X:24064288-  2568869 2570144  (813390) + R1_DM           LINE/R1             4026   5356    (0) 1238  
18640    1.4  4.7  0.1  X:24064288-  2570178 2573375  (810159) + R1_DM           LINE/R1                1   3346 (2010) 1239  
 4177    2.6  6.5  0.3  X:24064288-  2573355 2574284  (809250) + R1_DM           LINE/R1             4370   5356    (0) 1239 *
 9491    2.4  4.8  1.5  X:24064288-  2574318 2575487  (808047) + R1_DM           LINE/R1                1   1208 (4148) 1240  
  304    0.0  0.0  0.0  X:24064288-  2575486 2575519  (808015) + R1_DM           LINE/R1             1357   1390 (3966) 1240 *
   21    0.0  0.0  0.0  X:24064288-  2575520 2575542  (807992) + (T)n            Simple_repeat          1     23    (0) 1241  
 7066   16.6  1.1  2.0  X:24064288-  2575544 2576978  (806556) C FW2_DM          LINE/I-Jockey        (2)   3959   2537 1242  
 3626    0.6  0.1  1.5  X:24064288-  2576979 2577417  (806117) + STALKER4_LTR    LTR/Gypsy              1    399    (3) 1243  
17141    0.7  3.0  1.6  X:24064288-  2577554 2579806  (803728) + STALKER4_I      LTR/Gypsy            284   2628 (3902) 1244  
 8140    0.7  0.0  0.0  X:24064288-  2579804 2580723  (802811) + STALKER4_I      LTR/Gypsy           3052   3971 (2559) 1244 *
17020    0.3  2.6  1.2  X:24064288-  2580725 2582763  (800771) + STALKER4_I      LTR/Gypsy            562   2628 (3902) 1245 *
30541    0.8  0.1  0.3  X:24064288-  2582761 2586244  (797290) + STALKER4_I      LTR/Gypsy           3052   6530    (0) 1245  
 3640    0.3  0.1  1.5  X:24064288-  2586245 2586683  (796851) + STALKER4_LTR    LTR/Gypsy              1    399    (3) 1245  
 7991   20.9  3.3  5.2  X:24064288-  2586685 2589496  (794038) C FW2_DM          LINE/I-Jockey      (789)   2343      2 1242  
 1298    0.7  0.0  0.0  X:24064288-  2589552 2589693  (793841) + R1_DM           LINE/R1             2973   3114 (2242) 1246  
 8452   20.3  2.2  5.3  X:24064288-  2589705 2592481  (791053) + FW2_DM          LINE/I-Jockey          2   2343  (789) 1247  
 3569    0.9  0.1  1.8  X:24064288-  2592483 2592922  (790612) C STALKER4_LTR    LTR/Gypsy            (3)    399      1 1248  
51434    0.8  1.1  0.7  X:24064288-  2592923 2599081  (784453) C STALKER4_I      LTR/Gypsy            (0)   6530    284 1248  
   12    4.9  0.0  4.5  X:24064288-  2599106 2599128  (784406) + (ATTT)n         Simple_repeat          1     22    (0) 1249  
 3640    0.3  0.1  1.5  X:24064288-  2599218 2599656  (783878) C STALKER4_LTR    LTR/Gypsy            (3)    399      1 1250  
 6888   16.7  1.8  2.0  X:24064288-  2599657 2601083  (782451) + FW2_DM          LINE/I-Jockey       2537   3961    (0) 1247  
   19    4.5  0.0  0.0  X:24064288-  2601084 2601106  (782428) + (A)n            Simple_repeat          1     23    (0) 1251  
  304    0.0  0.0  0.0  X:24064288-  2601107 2601140  (782394) C R1_DM           LINE/R1           (3966)   1390   1357 1252 *
 9934    1.0  5.0  0.8  X:24064288-  2601139 2602297  (781237) C R1_DM           LINE/R1           (4148)   1208      1 1252  
 9291    1.2  4.3  0.0  X:24064288-  2602331 2603606  (779928) C R1_DM           LINE/R1              (0)   5356   4026 1253  
 9078    2.2  4.2  0.5  X:24064288-  2603609 2604687  (778847) C R1_DM           LINE/R1           (1679)   3677   2559 1253  
37909    1.0  1.5  0.0  X:24064288-  2604905 2610009  (773525) + DMRT1B          LINE/R1                1   5183    (0) 1254  
   16    5.2  0.0  0.0  X:24064288-  2610010 2610029  (773505) + (A)n            Simple_repeat          1     20    (0) 1255  
11697    1.1  5.3  0.2  X:24064288-  2610030 2612476  (771058) C R1_DM           LINE/R1           (2784)   2572      1 1253  
 9315    1.1  4.3  0.0  X:24064288-  2612510 2613785  (769749) C R1_DM           LINE/R1              (0)   5356   4026 1256  
11280    1.7  0.2  0.0  X:24064288-  2613788 2615041  (768493) C R1_DM           LINE/R1           (1679)   3677   2421 1256  
 1859    2.3  0.0  1.9  X:24064288-  2615042 2615259  (768275) C ACCORD2_LTR     LTR/Gypsy            (1)    214      1 1257  
  717    4.7  0.0  0.0  X:24064288-  2615260 2615343  (768191) C ACCORD2_I       LTR/Gypsy            (7)   7205   7122 1257 *
 1115    2.1  0.0  0.0  X:24064288-  2615337 2615476  (768058) C ACCORD2_I       LTR/Gypsy         (5438)   1774   1635 1257  
   17   15.3  0.0  0.0  X:24064288-  2615477 2615505  (768029) + (T)n            Simple_repeat          1     29    (0) 1258  
  950    5.8  0.7  1.4  X:24064288-  2615537 2615667  (767867) C ACCORD2_I       LTR/Gypsy         (5438)   1774   1643 1259  
   28    0.0  0.0  0.0  X:24064288-  2615668 2615694  (767840) + (T)n            Simple_repeat          1     27    (0) 1260  
  381    0.0 14.9  2.4  X:24064288-  2615701 2615774  (767760) C ACCORD2_I       LTR/Gypsy         (5632)   1580   1498 1259  
 2263    1.4  2.1  1.4  X:24064288-  2615847 2616131  (767403) C ACCORD2_I       LTR/Gypsy         (5845)   1367   1081 1259  
 4135    1.1  0.0  6.5  X:24064288-  2616132 2616638  (766896) + MICROPIA_LTR    LTR/Gypsy              1    476    (0) 1261  
34558    5.7  0.3  0.8  X:24064288-  2616639 2621135  (762399) + MICROPIA_I      LTR/Gypsy              1   4476    (0) 1261  
 4164    0.8  0.0  6.5  X:24064288-  2621136 2621642  (761892) + MICROPIA_LTR    LTR/Gypsy              1    476    (0) 1261  
 9292    1.5  1.2  1.3  X:24064288-  2621643 2622727  (760807) C ACCORD2_I       LTR/Gypsy         (6128)   1084      1 1259  
 1840    2.8  0.0  1.9  X:24064288-  2622728 2622946  (760588) C ACCORD2_LTR     LTR/Gypsy            (0)    215      1 1259  
 9589    1.0  0.6  0.2  X:24064288-  2622947 2623991  (759543) C R1_DM           LINE/R1           (2931)   2425   1377 1256  
  771   18.9  1.4  0.0  X:24064288-  2624001 2624148  (759386) + FW2_DM          LINE/I-Jockey          6    155 (4638) 1262  
 8302   21.2  3.4  3.7  X:24064288-  2624164 2628626  (754908) + FW2_DM          LINE/I-Jockey          2   4740    (0) 1262  
 7889    0.7  5.9  0.1  X:24064288-  2628632 2629287  (754247) C R1_DM           LINE/R1           (3966)   1390    682 1263  
   79    2.6  0.0  0.0  X:24064288-  2629288 2629366  (754168) + (GGCAGCGGT)n    Simple_repeat          1     79    (0) 1264  
 7889    0.7  5.9  0.1  X:24064288-  2629367 2629622  (753912) C R1_DM           LINE/R1           (4675)    681    426 1263  
 2324    1.1  0.8  0.0  X:24064288-  2629622 2629885  (753649) C R1_DM           LINE/R1           (5090)    266      1 1263 *
 7134    1.1  0.4  0.2  X:24064288-  2629919 2630715  (752819) C R1_DM           LINE/R1              (0)   5356   4559 1265 *
10024    1.4  6.4  0.4  X:24064288-  2630714 2633246  (750288) C R1_DM           LINE/R1           (1270)   4086   1401 1265 *
12190    1.4  4.1  0.2  X:24064288-  2633237 2633960  (749574) C R1_DM           LINE/R1           (3897)   1459    715 1265  
   68    2.9  0.0  0.0  X:24064288-  2633961 2634030  (749504) + (GGCAGCGGT)n    Simple_repeat          1     70    (0) 1266  
12190    1.4  4.1  0.2  X:24064288-  2634031 2634710  (748824) C R1_DM           LINE/R1           (4642)    714      2 1265  
 1045    1.8  0.0  0.0  X:24064288-  2634744 2634857  (748677) C R1_DM           LINE/R1              (0)   5356   5243 1267 *
 5459    1.0  5.4  0.0  X:24064288-  2634855 2635480  (748054) C R1_DM           LINE/R1            (290)   5066   4407 1267  
24106    1.9  3.8  0.1  X:24064288-  2635496 2638287  (745247) C R1_DM           LINE/R1           (1069)   4287   1392 1267  
 5149    1.6  0.7  0.3  X:24064288-  2638281 2638890  (744644) C R1_DM           LINE/R1           (4744)    612      1 1267 *
 1008    0.9  0.0  0.0  X:24064288-  2638924 2639037  (744497) C R1_DM           LINE/R1              (0)   5356   5243 1268 *
17539    1.1  1.4  0.2  X:24064288-  2639035 2642680  (740854) C R1_DM           LINE/R1            (290)   5066   1377 1268  
 7944   21.8  3.8  3.5  X:24064288-  2642690 2647317  (736217) + FW2_DM          LINE/I-Jockey          2   4718    (7) 1269  
 2034    1.3  0.0  0.0  X:24064288-  2647319 2647552  (735982) C R1_DM           LINE/R1           (3966)   1390   1157 1270  
 4684    1.8  4.4  0.0  X:24064288-  2647560 2648131  (735403) C R1_DM           LINE/R1           (4759)    597      1 1270  
 4477    2.1  0.2  0.0  X:24064288-  2648165 2648687  (734847) C R1_DM           LINE/R1              (0)   5356   4833 1271 *
13654    1.4  0.0  0.0  X:24064288-  2648686 2650258  (733276) C R1_DM           LINE/R1           (1697)   3659   2087 1271  
10445    1.3  0.1  0.1  X:24064288-  2650253 2651458  (732076) C R1_DM           LINE/R1           (3513)   1843    638 1271 *
 1398    0.0  0.6  0.0  X:24064288-  2651457 2651623  (731911) C R1_DM           LINE/R1           (5188)    168      1 1271 *
 1008    0.9  0.0  0.0  X:24064288-  2651657 2651770  (731764) C R1_DM           LINE/R1              (0)   5356   5243 1272 *
 5173    1.3  5.4  0.0  X:24064288-  2651768 2652393  (731141) C R1_DM           LINE/R1            (290)   5066   4407 1272  
 2949    2.3  0.3  0.0  X:24064288-  2652409 2652757  (730777) C R1_DM           LINE/R1           (1069)   4287   3938 1272  
 2913    0.9  0.0  0.0  X:24064288-  2652759 2653092  (730442) C R1_DM           LINE/R1           (2159)   3197   2864 1272  
  241    3.2  0.0  0.0  X:24064288-  2653093 2653123  (730411) + CIRCE           LTR/Gypsy           4950   4980 (1376) 1273  
 7875    2.8  0.9  2.8  X:24064288-  2653476 2654927  (728607) + CIRCE           LTR/Gypsy           4981   6356    (0) 1273  
 7329    2.5  3.8  2.8  X:24064288-  2654928 2655888  (727646) + CIRCE           LTR/Gypsy              1    970 (5386) 1274  
 7912    7.0  0.8  6.1  X:24064288-  2656031 2658113  (725421) + CIRCE           LTR/Gypsy            973   2857 (3499) 1274 *
12083    0.8  0.0  0.6  X:24064288-  2658111 2659558  (723976) + CIRCE           LTR/Gypsy           3542   4980 (1376) 1274  
 1870    1.3  1.3  0.4  X:24064288-  2659741 2659967  (723567) C R1_DM           LINE/R1           (4027)   1329   1101 1275 *
 3583    1.6  0.5  0.7  X:24064288-  2659966 2660398  (723136) C R1_DM           LINE/R1           (4924)    432      1 1275  
 1008    0.9  0.0  0.0  X:24064288-  2660432 2660545  (722989) C R1_DM           LINE/R1              (0)   5356   5243 1276 *
 4279    0.4  0.4  0.0  X:24064288-  2660543 2661033  (722501) C R1_DM           LINE/R1            (290)   5066   4574 1276 *
 5966    2.5  0.1  0.1  X:24064288-  2661031 2661740  (721794) C R1_DM           LINE/R1           (1121)   4235   3526 1276 *
15305    0.9  0.1  0.0  X:24064288-  2661735 2663481  (720053) C R1_DM           LINE/R1           (2231)   3125   1377 1276  
 7775   22.3  6.3  4.6  X:24064288-  2663491 2667194  (716340) + FW2_DM          LINE/I-Jockey          2   2817  (315) 1277  
 4197   17.7  1.0  2.5  X:24064288-  2667191 2668105  (715429) + FW2_DM          LINE/I-Jockey       3061   3961    (0) 1278 *
11629    1.7  0.9  0.2  X:24064288-  2668117 2669496  (714038) C R1_DM           LINE/R1           (3966)   1390      1 1279  
10941    1.0  2.3  0.2  X:24064288-  2669530 2670812  (712722) C R1_DM           LINE/R1              (0)   5356   4047 1280 *
28778    0.8  1.9  0.1  X:24064288-  2670807 2674148  (709386) C R1_DM           LINE/R1            (851)   4505   1101 1281  
 3502    2.6  0.5  0.7  X:24064288-  2674147 2674579  (708955) C R1_DM           LINE/R1           (4924)    432      1 1281 *
 1797    1.4  1.4  0.0  X:24064288-  2674613 2674824  (708710) C R1_DM           LINE/R1              (0)   5356   5142 1282  
31249    1.1  0.1  0.1  X:24064288-  2674829 2678423  (705111) C R1_DM           LINE/R1            (658)   4698   1101 1282  
 3500    2.6  0.5  0.7  X:24064288-  2678422 2678854  (704680) C R1_DM           LINE/R1           (4924)    432      1 1282 *
10985    0.9  2.3  0.1  X:24064288-  2678888 2680168  (703366) C R1_DM           LINE/R1              (0)   5356   4047 1283 *
11456    1.1  2.2  0.1  X:24064288-  2680163 2681505  (702029) C R1_DM           LINE/R1            (851)   4505   3134 1284 *
15008    1.3  2.6  0.1  X:24064288-  2681492 2683279  (700255) C R1_DM           LINE/R1           (3063)   2293    461 1284  
 9634    1.3  0.2  0.1  X:24064288-  2683278 2684392  (699142) C R1_DM           LINE/R1           (1107)   4249   3134 1285 *
15067    1.2  2.6  0.1  X:24064288-  2684379 2686166  (697368) C R1_DM           LINE/R1           (3063)   2293    461 1285  
 9644    1.3  0.2  0.1  X:24064288-  2686165 2687279  (696255) C R1_DM           LINE/R1           (1107)   4249   3134 1286 *
14744    1.2  3.8  0.1  X:24064288-  2687266 2689033  (694501) C R1_DM           LINE/R1           (3063)   2293    461 1286  
 9656    1.2  0.2  0.1  X:24064288-  2689032 2690146  (693388) C R1_DM           LINE/R1           (1107)   4249   3134 1287 *
15067    1.2  2.6  0.1  X:24064288-  2690133 2691920  (691614) C R1_DM           LINE/R1           (3063)   2293    461 1287  
 3275    0.5  0.0  0.0  X:24064288-  2691919 2692289  (691245) C R1_DM           LINE/R1           (1107)   4249   3879 1288 *
 4474    1.0  0.0  0.0  X:24064288-  2692287 2692795  (690739) C R1_DM           LINE/R1           (1714)   3642   3134 1288 *
18875    1.4  2.5  0.1  X:24064288-  2692782 2695021  (688513) C R1_DM           LINE/R1           (3063)   2293      1 1288  
19378    1.0  0.1  0.0  X:24064288-  2695055 2697275  (686259) C R1_DM           LINE/R1              (0)   5356   3134 1289  
18700    1.4  2.7  0.4  X:24064288-  2697262 2699503  (684031) C R1_DM           LINE/R1           (3063)   2293      1 1289 *
46400    1.2  0.1  0.2  X:24064288-  2699537 2704895  (678639) C R1_DM           LINE/R1              (0)   5356      1 1290  
 2369    1.8  1.4  0.0  X:24064288-  2704929 2705207  (678327) C R1_DM           LINE/R1              (0)   5356   5074 1291 *
18967    1.5  3.4  0.3  X:24064288-  2705201 2709722  (673812) C R1_DM           LINE/R1            (693)   4663      1 1291  
  955    3.5  0.0  0.0  X:24064288-  2709756 2709869  (673665) C R1_DM           LINE/R1              (0)   5356   5243 1292 *
 2039    1.3  0.4  0.0  X:24064288-  2709867 2710102  (673432) C R1_DM           LINE/R1            (290)   5066   4830 1292  
 2290   14.0  0.0  0.0  X:24064288-  2710103 2710474  (673060) + Stalker3_LTR    LTR/Gypsy              1    372    (0) 1293  
  275    8.9  0.0  4.4  X:24064288-  2710481 2710527  (673007) + BLOOD_I         LTR/Gypsy              1     45 (7351) 1293  
 2863   17.9  2.8  1.9  X:24064288-  2710714 2711391  (672143) + BLOOD_I         LTR/Gypsy            236    919 (6477) 1293  
 6361   30.4  3.3  2.2  X:24064288-  2711580 2714762  (668772) + BLOOD_I         LTR/Gypsy           1456   4671 (1942) 1293  
 5123   25.3  1.0  0.7  X:24064288-  2714761 2716254  (667280) + TABOR_I         LTR/Gypsy           4467   5965  (371) 1294 *
   36   16.3  0.0  0.0  X:24064288-  2716575 2716636  (666898) + A-rich          Low_complexity         1     62    (0) 1295  
  300    2.5  0.0  0.0  X:24064288-  2716653 2716692  (666842) + TABOR_I         LTR/Gypsy           6491   6530    (0) 1294  
 2225   14.8  0.0  0.0  X:24064288-  2716693 2717064  (666470) + Stalker3_LTR    LTR/Gypsy              1    372    (0) 1294  
 6891    1.4  1.1  0.0  X:24064288-  2717065 2717863  (665671) C R1_DM           LINE/R1            (523)   4833   4026 1296  
30595    0.8  2.3  0.4  X:24064288-  2717874 2721472  (662062) C R1_DM           LINE/R1           (1690)   3666      1 1296  
  881    3.6  2.7  0.0  X:24064288-  2721506 2721616  (661918) C R1_DM           LINE/R1              (0)   5356   5243 1297 *
18580    1.0  2.8  0.2  X:24064288-  2721614 2725446  (658088) C R1_DM           LINE/R1            (290)   5066   1135 1297  
 4761    6.6  8.2  0.5  X:24064288-  2725432 2726129  (657405) C R1_DM           LINE/R1           (4605)    751      1 1297 *
17845    1.1  1.4  0.0  X:24064288-  2726162 2730086  (653448) C R1_DM           LINE/R1              (0)   5356   1377 1298  
 7307   22.5  7.8  4.0  X:24064288-  2730096 2733733  (649801) + FW2_DM          LINE/I-Jockey          2   2817  (315) 1299  
 4234   18.0  0.6  2.4  X:24064288-  2733730 2734632  (648902) + FW2_DM          LINE/I-Jockey       3061   3947   (14) 1300 *
   18    4.7  0.0  0.0  X:24064288-  2734641 2734662  (648872) + (A)n            Simple_repeat          1     22    (0) 1301  
11957    0.9  0.2  0.3  X:24064288-  2734664 2736054  (647480) C R1_DM           LINE/R1           (3966)   1390      1 1302  
 6776    2.0  0.1  0.2  X:24064288-  2736088 2736886  (646648) C R1_DM           LINE/R1              (0)   5356   4559 1303 *
 9740    0.9  6.9  0.0  X:24064288-  2736885 2739398  (644136) C R1_DM           LINE/R1           (1270)   4086   1401 1303 *
11882    1.8  2.6  0.3  X:24064288-  2739389 2740814  (642720) C R1_DM           LINE/R1           (3897)   1459      1 1303  
 6963    1.1  0.1  0.0  X:24064288-  2740848 2741644  (641890) C R1_DM           LINE/R1              (0)   5356   4559 1304 *
 9776    1.8  4.1  0.3  X:24064288-  2741643 2743715  (639819) C R1_DM           LINE/R1           (1270)   4086   1763 1304  
 9089    1.3  0.3  0.5  X:24064288-  2743730 2744800  (638734) C R1_DM           LINE/R1           (4265)   1091     23 1304  
26763    1.0  3.3  0.0  X:24064288-  2744822 2748300  (635234) C R1_DM           LINE/R1              (0)   5356   1763 1305  
 9071    1.8  0.3  2.1  X:24064288-  2748315 2749425  (634109) C R1_DM           LINE/R1           (4265)   1091      1 1305  
  993    1.8  0.0  0.0  X:24064288-  2749459 2749572  (633962) C R1_DM           LINE/R1              (0)   5356   5243 1306 *
28918    0.9  3.0  0.1  X:24064288-  2749570 2753861  (629673) C R1_DM           LINE/R1            (290)   5066    638 1306  
 1394    0.6  0.6  0.0  X:24064288-  2753860 2754026  (629508) C R1_DM           LINE/R1           (5188)    168      1 1306 *
  938    0.9  2.7  0.0  X:24064288-  2754060 2754170  (629364) C R1_DM           LINE/R1              (0)   5356   5243 1307 *
 7868    1.0  1.3  0.0  X:24064288-  2754168 2755079  (628455) C R1_DM           LINE/R1            (290)   5066   4143 1307  
22633    1.8  2.0  0.1  X:24064288-  2755083 2757784  (625750) C R1_DM           LINE/R1           (1469)   3887   1135 1307  
 4686    6.9  8.0  0.3  X:24064288-  2757770 2758466  (625068) C R1_DM           LINE/R1           (4605)    751      1 1307 *
33961    1.1  1.4  0.3  X:24064288-  2758499 2763793  (619741) C R1_DM           LINE/R1              (0)   5356      1 1308  
 2645    2.5  0.9  0.3  X:24064288-  2763827 2764147  (619387) C R1_DM           LINE/R1              (0)   5356   5034 1309 *
31727    1.4  3.1  0.1  X:24064288-  2764138 2768076  (615458) C R1_DM           LINE/R1            (665)   4691    638 1309  
 1394    0.6  0.6  0.0  X:24064288-  2768075 2768241  (615293) C R1_DM           LINE/R1           (5188)    168      1 1309 *
  938    0.9  2.7  0.0  X:24064288-  2768275 2768385  (615149) C R1_DM           LINE/R1              (0)   5356   5243 1310 *
 7868    1.0  1.3  0.0  X:24064288-  2768383 2769294  (614240) C R1_DM           LINE/R1            (290)   5066   4143 1310  
27275    1.2  1.5  0.1  X:24064288-  2769298 2772500  (611034) C R1_DM           LINE/R1           (1469)   3887    638 1310  
 1394    0.6  0.6  0.0  X:24064288-  2772499 2772665  (610869) C R1_DM           LINE/R1           (5188)    168      1 1310 *
  938    0.9  2.7  0.0  X:24064288-  2772699 2772809  (610725) C R1_DM           LINE/R1              (0)   5356   5243 1311 *
 7868    1.0  1.3  0.0  X:24064288-  2772807 2773718  (609816) C R1_DM           LINE/R1            (290)   5066   4143 1311  
19325    1.3  2.1  0.3  X:24064288-  2773722 2777498  (606036) C R1_DM           LINE/R1           (1469)   3887      1 1311  
35218    1.2  0.9  0.0  X:24064288-  2777532 2781620  (601914) C R1_DM           LINE/R1              (0)   5356   1234 1312  
 5259    0.8  0.3  0.3  X:24064288-  2781617 2782229  (601305) C R1_DM           LINE/R1           (4743)    613      1 1312 *
 7895    0.8  3.7  0.0  X:24064288-  2782263 2783190  (600344) C R1_DM           LINE/R1              (0)   5356   4395 1313  
19924    1.3  0.8  0.4  X:24064288-  2783192 2785531  (598003) C R1_DM           LINE/R1            (736)   4620   2271 1314  
  415    2.0  0.0  0.0  X:24064288-  2785525 2785574  (597960) + CIRCE           LTR/Gypsy           4931   4980 (1376) 1315 *
10971    2.6  1.0  1.7  X:24064288-  2785927 2787312  (596222) + CIRCE           LTR/Gypsy           4981   6356    (0) 1315  
 7501    2.2  3.3  2.8  X:24064288-  2787313 2788277  (595257) + CIRCE           LTR/Gypsy              1    970 (5386) 1316  
 2137    6.0  3.6  1.6  X:24064288-  2788420 2788726  (594808) + CIRCE           LTR/Gypsy            973   1285 (5071) 1316 *
15723    1.2  0.6  1.1  X:24064288-  2788726 2790620  (592914) + CIRCE           LTR/Gypsy           2155   4040 (2316) 1316  
 2803    2.3  0.0  0.8  X:24064288-  2790611 2790967  (592567) + CIRCE           LTR/Gypsy           4627   4980 (1376) 1316 *
 5523    2.6  3.0  0.1  X:24064288-  2791150 2791837  (591697) C R1_DM           LINE/R1           (4027)   1329    622 1314  
 4254    1.8  0.4  0.4  X:24064288-  2791851 2792358  (591176) C R1_DM           LINE/R1           (4848)    508      1 1314  
34233    1.2  0.3  0.1  X:24064288-  2792392 2796360  (587174) C R1_DM           LINE/R1              (0)   5356   1377 1317  
 8351   21.3  4.0  3.4  X:24064288-  2796370 2801002  (582532) + FW2_DM          LINE/I-Jockey          2   4740    (0) 1318  
  290    0.0  0.0  0.0  X:24064288-  2801015 2801048  (582486) C R1_DM           LINE/R1           (3966)   1390   1357 1319 *
 5906    1.3  0.1  1.4  X:24064288-  2801047 2801764  (581770) C R1_DM           LINE/R1           (4148)   1208    500 1319  
 3383    0.2  0.5  0.5  X:24064288-  2801762 2802154  (581380) C R1_DM           LINE/R1           (4963)    393      1 1319 *
 8257    0.6  1.4  0.1  X:24064288-  2802188 2803142  (580392) C R1_DM           LINE/R1              (0)   5356   4390 1320  
 3409    0.8  0.0  0.2  X:24064288-  2803143 2803542  (579992) + STALKER4_LTR    LTR/Gypsy              1    399    (3) 1321  
29491    1.0  1.6  1.1  X:24064288-  2803643 2807522  (576012) + STALKER4_I      LTR/Gypsy            284   4240 (2290) 1322  
13325    1.8  2.5  0.2  X:24064288-  2807515 2809233  (574301) + STALKER4_I      LTR/Gypsy           4654   6412  (118) 1322 *
 4261    2.2  0.0  0.0  X:24064288-  2809234 2809739  (573795) + TABOR_LTR       LTR/Gypsy              1    506    (0) 1323  
51961    0.3  0.1  0.3  X:24064288-  2809740 2815966  (567568) + TABOR_I         LTR/Gypsy              1   6336    (0) 1323  
 4261    2.2  0.0  0.0  X:24064288-  2815965 2816470  (567064) + TABOR_LTR       LTR/Gypsy              1    506    (0) 1323 *
  950    3.5  0.0  4.2  X:24064288-  2816471 2816592  (566942) + STALKER4_I      LTR/Gypsy           6415   6530    (0) 1324  
 3432    0.6  0.1  1.5  X:24064288-  2816593 2817031  (566503) + STALKER4_LTR    LTR/Gypsy              1    399    (3) 1324  
28146    1.0  1.0  0.1  X:24064288-  2817032 2820293  (563241) C R1_DM           LINE/R1            (963)   4393   1101 1325  
 5209    1.8  0.3  0.3  X:24064288-  2820293 2820909  (562625) C R1_DM           LINE/R1           (4739)    617      1 1325 *
  969    2.6  0.0  0.0  X:24064288-  2820943 2821056  (562478) C R1_DM           LINE/R1              (0)   5356   5243 1326 *
22992    1.0  0.5  0.0  X:24064288-  2821054 2823713  (559821) C R1_DM           LINE/R1            (290)   5066   2394 1326  
 4811    1.1 11.8  0.1  X:24064288-  2823716 2824579  (558955) C R1_DM           LINE/R1           (3291)   2065   1101 1326 *
 5264    1.1  0.3  0.3  X:24064288-  2824579 2825195  (558339) C R1_DM           LINE/R1           (4739)    617      1 1326  
45656    1.1  0.8  0.1  X:24064288-  2825229 2830544  (552990) C R1_DM           LINE/R1              (0)   5356      1 1327  
18890    1.1  4.4  0.1  X:24064288-  2830578 2832869  (550665) C R1_DM           LINE/R1              (0)   5356   2966 1328  
 1047    2.4  0.0  0.8  X:24064288-  2832869 2832997  (550537) C R1_DM           LINE/R1           (2958)   2398   2271 1328 *
  415    2.0  0.0  0.0  X:24064288-  2832991 2833040  (550494) + CIRCE           LTR/Gypsy           4931   4980 (1376) 1329 *
 7828    3.5  0.8  2.8  X:24064288-  2833393 2834845  (548689) + CIRCE           LTR/Gypsy           4981   6356    (0) 1329  
 7504    2.2  3.3  2.8  X:24064288-  2834846 2835810  (547724) + CIRCE           LTR/Gypsy              1    970 (5386) 1330  
25459    3.7  1.0  3.6  X:24064288-  2835953 2840152  (543382) + CIRCE           LTR/Gypsy            973   4980 (1376) 1330  
10523    2.2  2.9  0.8  X:24064288-  2840335 2840947  (542587) C R1_DM           LINE/R1           (4027)   1329    715 1331  
   36    2.4  2.4  0.0  X:24064288-  2840948 2840989  (542545) + (GGCAGCGGT)n    Simple_repeat          1     43    (0) 1332  
10523    2.2  2.9  0.8  X:24064288-  2840990 2841676  (541858) C R1_DM           LINE/R1           (4642)    714      2 1331  
 8198    1.1  0.2  0.1  X:24064288-  2841710 2842658  (540876) C R1_DM           LINE/R1              (0)   5356   4407 1333  
27818    1.3  0.7  0.1  X:24064288-  2842674 2845908  (537626) C R1_DM           LINE/R1           (1069)   4287   1032 1333  
 5154    1.6  0.5  1.3  X:24064288-  2845919 2846544  (536990) C R1_DM           LINE/R1           (4735)    621      1 1333  
 8354    0.5  0.1  0.0  X:24064288-  2846578 2847526  (536008) C R1_DM           LINE/R1              (0)   5356   4407 1334  
21735    1.6  3.1  0.1  X:24064288-  2847542 2851704  (531830) C R1_DM           LINE/R1           (1069)   4287      1 1334  
 8289    0.8  0.2  0.0  X:24064288-  2851738 2852685  (530849) C R1_DM           LINE/R1              (0)   5356   4407 1335  
24240    1.5  1.7  0.0  X:24064288-  2852701 2855563  (527971) C R1_DM           LINE/R1           (1069)   4287   1377 1335  
  727   16.2 40.1  0.8  X:24064288-  2855573 2855849  (527685) + G_DM            LINE/I-Jockey          6    384 (4409) 1336  
 9942   15.7  0.8  1.1  X:24064288-  2855861 2858425  (525109) + G_DM            LINE/I-Jockey          1   2478 (1868) 1337  
10571    5.8  0.1  1.6  X:24064288-  2858426 2859865  (523669) + G_DM            LINE/I-Jockey       2928   4346    (0) 1337  
20659   11.3  2.8  1.6  X:24064288-  2859874 2863883  (519651) + G_DM            LINE/I-Jockey          2   4346    (0) 1336  
18958    9.2  1.4  1.4  X:24064288-  2863898 2867907  (515627) + G_DM            LINE/I-Jockey          2   4346    (0) 1338  
 7566   20.7  2.8  3.7  X:24064288-  2867922 2872009  (511525) + FW2_DM          LINE/I-Jockey          2   4458  (282) 1339  
  338   16.0  0.7 12.5  X:24064288-  2872068 2872210  (511324) + FW2_DM          LINE/I-Jockey       3834   3961    (0) 1339  
   16    0.0  0.0  0.0  X:24064288-  2872211 2872227  (511307) + (A)n            Simple_repeat          1     17    (0) 1340  
  287    0.0  0.0  0.0  X:24064288-  2872228 2872261  (511273) C R1_DM           LINE/R1           (3966)   1390   1357 1341 *
 4712    1.9  1.7  0.7  X:24064288-  2872260 2872848  (510686) C R1_DM           LINE/R1           (4148)   1208    614 1341  
   15    5.5  0.0  0.0  X:24064288-  2872849 2872867  (510667) + (G)n            Simple_repeat          1     19    (0) 1342  
 3473    0.7  0.5  0.5  X:24064288-  2872869 2873277  (510257) C R1_DM           LINE/R1           (4947)    409      1 1341  
  988    1.8  0.0  0.0  X:24064288-  2873311 2873424  (510110) C R1_DM           LINE/R1              (0)   5356   5243 1343 *
 5377    1.5  4.0  0.0  X:24064288-  2873422 2874072  (509462) C R1_DM           LINE/R1            (290)   5066   4390 1343  
 3470    0.4  0.1  1.5  X:24064288-  2874073 2874511  (509023) + STALKER4_LTR    LTR/Gypsy              1    399    (3) 1344  
 4156    2.7  7.5  2.8  X:24064288-  2874648 2875477  (508057) + STALKER4_I      LTR/Gypsy            284   1211 (5319) 1345  
 2448    2.4  0.3  0.0  X:24064288-  2875478 2875774  (507760) + Invader3_LTR    LTR/Gypsy              1    298    (0) 1346  
42403    0.5  0.0  0.7  X:24064288-  2875775 2880698  (502836) + Invader3_I      LTR/Gypsy              1   4888    (0) 1346  
 2448    2.4  0.3  0.0  X:24064288-  2880699 2880995  (502539) + Invader3_LTR    LTR/Gypsy              1    298    (0) 1346  
25704    0.7  0.0  0.1  X:24064288-  2880996 2884031  (499503) + STALKER4_I      LTR/Gypsy           1208   4240 (2290) 1345  
15258    0.9  0.9  0.1  X:24064288-  2884024 2885884  (497650) + STALKER4_I      LTR/Gypsy           4654   6530    (0) 1345 *
 3408    1.1  0.1  1.5  X:24064288-  2885885 2886323  (497211) + STALKER4_LTR    LTR/Gypsy              1    399    (3) 1345  
24900    1.2  2.5  0.0  X:24064288-  2886324 2889335  (494199) C R1_DM           LINE/R1            (963)   4393   1309 1343  
 9320    1.0  1.0  0.3  X:24064288-  2889335 2890439  (493095) C R1_DM           LINE/R1           (4243)   1113      1 1343 *
35840    1.0  0.1  0.0  X:24064288-  2890473 2894604  (488930) C R1_DM           LINE/R1              (0)   5356   1224 1347  
 5988    1.5  1.7  0.3  X:24064288-  2894601 2895323  (488211) C R1_DM           LINE/R1           (4623)    733      1 1347 *
  969    2.6  0.0  0.0  X:24064288-  2895357 2895470  (488064) C R1_DM           LINE/R1              (0)   5356   5243 1348 *
33049    1.0  0.3  0.0  X:24064288-  2895468 2899300  (484234) C R1_DM           LINE/R1            (290)   5066   1224 1348  
 6008    1.5  1.7  0.3  X:24064288-  2899297 2900019  (483515) C R1_DM           LINE/R1           (4623)    733      1 1348 *
35558    1.2  0.3  0.0  X:24064288-  2900053 2904175  (479359) C R1_DM           LINE/R1              (0)   5356   1224 1349  
 5988    1.5  1.7  0.3  X:24064288-  2904172 2904894  (478640) C R1_DM           LINE/R1           (4623)    733      1 1349 *
  969    2.6  0.0  0.0  X:24064288-  2904928 2905041  (478493) C R1_DM           LINE/R1              (0)   5356   5243 1350 *
33049    1.0  0.3  0.0  X:24064288-  2905039 2908871  (474663) C R1_DM           LINE/R1            (290)   5066   1224 1350  
 6008    1.5  1.7  0.3  X:24064288-  2908868 2909590  (473944) C R1_DM           LINE/R1           (4623)    733      1 1350 *
20955    1.1  3.1  0.0  X:24064288-  2909624 2913461  (470073) C R1_DM           LINE/R1              (0)   5356   1401 1351  
 1549    2.2  0.5  0.0  X:24064288-  2913452 2913636  (469898) C R1_DM           LINE/R1           (3897)   1459   1274 1352 *
 2095    0.8  0.0  0.0  X:24064288-  2913634 2913871  (469663) C 28s-rRNA_Dmel   rRNA              (1084)   2885   2648 1353 *
14291    0.9  0.0  0.0  X:24064288-  2913868 2915493  (468041) C R2_DM           LINE/R2              (7)   3600   1975 1354 *
23382    0.1  0.0  0.0  X:24064288-  2915490 2918140  (465394) C 28s-rRNA_Dmel   rRNA              (1318)   2651      1 1353  
 2739    0.0  0.0  0.6  X:24064288-  2918141 2918504  (465030) C ITS2-rRNA_Dmel  rRNA                 (0)    385     24 1355 *
12212    0.2  0.0  0.0  X:24064288-  2918503 2919872  (463662) C 18s-rRNA_Dmel   rRNA               (625)   1370      1 1356  
 6948    0.1  0.0  0.0  X:24064288-  2919873 2920736  (462798) C ETS-rRNA_Dmel   rRNA                 (0)    864      1 1357  
 1917    4.3  0.8  3.2  X:24064288-  2920730 2921144  (462390) C 240_Repeat_rRNA Satellite            (0)    731    260 1358 *
  878    0.9  2.8  0.0  X:24064288-  2921145 2921253  (462281) C 329_Repeat_rRNA Satellite          (178)    151     40 1359  
 1917    4.3  0.8  3.2  X:24064288-  2921254 2921479  (462055) C 240_Repeat_rRNA Satellite            (0)    259      1 1358 *
 2123    1.8  1.5  0.0  X:24064288-  2921316 2921588  (461946) C 329_Repeat_rRNA Satellite           (13)    316     40 1360  
 2002    0.7  0.1  0.0  X:24064288-  2921576 2921995  (461539) C 240_Repeat_rRNA Satellite            (0)    420      1 1361 *
 2923    0.3  0.0  0.0  X:24064288-  2921993 2922322  (461212) + TRANSPAC_LTR    LTR/Gypsy              1    330    (0) 1362  
32937    0.0  0.0  0.0  X:24064288-  2922323 2926911  (456623) + TRANSPAC_I      LTR/Gypsy              1   4590    (0) 1362  
 2879    0.3  0.0  0.0  X:24064288-  2926911 2927240  (456294) + TRANSPAC_LTR    LTR/Gypsy              1    330    (0) 1362 *
  633    1.2  3.8  0.0  X:24064288-  2927241 2927320  (456214) C 329_Repeat_rRNA Satellite          (207)    122     40 1363 *
 2019    0.0  0.1  0.0  X:24064288-  2927308 2927787  (455747) C 240_Repeat_rRNA Satellite            (0)    480      1 1364 *
 2723    0.3  0.0  0.0  X:24064288-  2927623 2927917  (455617) C 329_Repeat_rRNA Satellite           (13)    983    676 1365  
  240    0.0  0.0  4.8  X:24064288-  2927918 2927961  (455573) C 92_Repeat_rRNA  Satellite            (0)     92     51 1366  
 2723    0.3  0.0  0.0  X:24064288-  2927962 2928605  (454929) C 329_Repeat_rRNA Satellite           (13)    675      1 1365  
  697    1.5  3.3  3.1  X:24064288-  2928585 2928656  (454878) C 92_Repeat_rRNA  Satellite            (0)    275    173 1367 *
  318    7.0  0.0  0.0  X:24064288-  2928657 2928699  (454835) C 329_Repeat_rRNA Satellite          (286)     43      1 1364  
  697    1.5  3.3  3.1  X:24064288-  2928700 2928739  (454795) C 92_Repeat_rRNA  Satellite          (103)    172    116 1367  
  332    4.7  0.0  0.0  X:24064288-  2928740 2928782  (454752) C 329_Repeat_rRNA Satellite          (286)     43      1 1368  
  697    1.5  3.3  3.1  X:24064288-  2928783 2928859  (454675) C 92_Repeat_rRNA  Satellite            (0)    115      1 1367  
11067    0.2  0.0  0.0  X:24064288-  2928876 2930135  (453399) C 28s-rRNA_Dmel   rRNA                 (0)   3969   2710 1369 *
44350    2.0  0.1  0.0  X:24064288-  2930134 2935487  (448047) C R1_DM           LINE/R1              (0)   5356      1 1370  
  449    1.8  0.0  0.0  X:24064288-  2935488 2935538  (447996) C 28s-rRNA_Dmel   rRNA              (1267)   2702   2652 1369  
   32    0.0  0.0  0.0  X:24064288-  2935539 2935568  (447966) + (T)n            Simple_repeat          1     30    (0) 1371  
10413    0.8  3.5  0.0  X:24064288-  2935570 2936855  (446679) C R2_DM           LINE/R2             (20)   3587   2257 1372 *
23047    0.1  0.0  0.0  X:24064288-  2936854 2939500  (444034) C 28s-rRNA_Dmel   rRNA              (1322)   2647      1 1369  
 2977    0.0  0.0  0.0  X:24064288-  2939501 2939885  (443649) C ITS2-rRNA_Dmel  rRNA                 (0)    385      1 1373  
  245    0.0  0.0  0.0  X:24064288-  2939886 2939915  (443619) C 2s-rRNA_Dmel    rRNA                 (0)     30      1 1374  
 1080    0.0  0.0  0.0  X:24064288-  2939944 2940066  (443468) C 5.8s-rRNA_Dmel  rRNA                 (0)    123      1 1375  
 5997    0.1  0.0  0.0  X:24064288-  2940067 2940792  (442742) C ITS1-rRNA_Dmel  rRNA                 (0)    726      1 1376  
17529    0.2  0.0  0.0  X:24064288-  2940793 2942787  (440747) C 18s-rRNA_Dmel   rRNA                 (0)   1995      1 1377  
 6944    0.0  0.0  0.0  X:24064288-  2942788 2943651  (439883) C ETS-rRNA_Dmel   rRNA                 (0)    864      1 1378  
 1901    4.2  0.8  3.2  X:24064288-  2943645 2944059  (439475) C 240_Repeat_rRNA Satellite            (0)    731    260 1379 *
  868    0.9  2.8  0.0  X:24064288-  2944060 2944168  (439366) C 329_Repeat_rRNA Satellite          (178)    151     40 1380  
 1901    4.2  0.8  3.2  X:24064288-  2944169 2944394  (439140) C 240_Repeat_rRNA Satellite            (0)    259      1 1379 *
 2105    1.8  1.5  0.0  X:24064288-  2944231 2944503  (439031) C 329_Repeat_rRNA Satellite           (13)    316     40 1381  
 2019    0.3  0.1  0.0  X:24064288-  2944491 2944874  (438660) C 240_Repeat_rRNA Satellite            (0)    720    270 1382 *
  868    0.9  2.8  0.0  X:24064288-  2944875 2944983  (438551) C 329_Repeat_rRNA Satellite          (178)    151     40 1383  
 2019    0.3  0.1  0.0  X:24064288-  2944984 2945210  (438324) C 240_Repeat_rRNA Satellite            (0)    269      1 1382 *
 2705    3.1  1.6  1.4  X:24064288-  2945046 2945340  (438194) C 329_Repeat_rRNA Satellite           (13)   1078    772 1384  
  240    0.0  0.0  4.8  X:24064288-  2945341 2945384  (438150) C 92_Repeat_rRNA  Satellite            (0)     92     51 1385  
 2705    3.1  1.6  1.4  X:24064288-  2945385 2946122  (437412) C 329_Repeat_rRNA Satellite           (13)    771      1 1384  
  767    0.5  4.0  3.1  X:24064288-  2946102 2946162  (437372) C 92_Repeat_rRNA  Satellite            (0)    459    364 1386 *
  332    4.7  0.0  0.0  X:24064288-  2946163 2946205  (437329) C 329_Repeat_rRNA Satellite          (286)     43      1 1387  
  767    0.5  4.0  3.1  X:24064288-  2946206 2946254  (437280) C 92_Repeat_rRNA  Satellite           (96)    363    287 1386  
  332    4.7  0.0  0.0  X:24064288-  2946255 2946297  (437237) C 329_Repeat_rRNA Satellite          (286)     43      1 1388  
  767    0.5  4.0  3.1  X:24064288-  2946298 2946346  (437188) C 92_Repeat_rRNA  Satellite          (173)    286    210 1386  
  332    4.7  0.0  0.0  X:24064288-  2946347 2946389  (437145) C 329_Repeat_rRNA Satellite          (286)     43      1 1389  
  767    0.5  4.0  3.1  X:24064288-  2946390 2946437  (437097) C 92_Repeat_rRNA  Satellite          (250)    209    135 1386  
  332    4.7  0.0  0.0  X:24064288-  2946438 2946480  (437054) C 329_Repeat_rRNA Satellite          (286)     43      1 1390  
  767    0.5  4.0  3.1  X:24064288-  2946481 2946557  (436977) C 92_Repeat_rRNA  Satellite            (0)    134      1 1386  
11058    0.2  0.0  0.0  X:24064288-  2946574 2947833  (435701) C 28s-rRNA_Dmel   rRNA                 (0)   3969   2710 1391 *
44263    2.1  0.1  0.1  X:24064288-  2947832 2953187  (430347) C R1_DM           LINE/R1              (0)   5356      1 1392  
  450    0.0  0.0  0.0  X:24064288-  2953188 2953238  (430296) C 28s-rRNA_Dmel   rRNA              (1267)   2702   2652 1391  
   37    0.0  0.0  0.0  X:24064288-  2953239 2953272  (430262) + (T)n            Simple_repeat          1     34    (0) 1393  
11550    0.7  0.0  0.0  X:24064288-  2953273 2954601  (428933) C R2_DM           LINE/R2             (22)   3585   2257 1394 *
23053    0.1  0.0  0.0  X:24064288-  2954600 2957246  (426288) C 28s-rRNA_Dmel   rRNA              (1322)   2647      1 1391  
 2977    0.0  0.0  0.0  X:24064288-  2957247 2957631  (425903) C ITS2-rRNA_Dmel  rRNA                 (0)    385      1 1395  
 1080    0.0  0.0  0.0  X:24064288-  2957690 2957812  (425722) C 5.8s-rRNA_Dmel  rRNA                 (0)    123      1 1396  
 5985    0.3  0.0  0.0  X:24064288-  2957813 2958538  (424996) C ITS1-rRNA_Dmel  rRNA                 (0)    726      1 1397  
17551    0.1  0.0  0.0  X:24064288-  2958539 2960533  (423001) C 18s-rRNA_Dmel   rRNA                 (0)   1995      1 1398  
 6922    0.1  0.0  0.0  X:24064288-  2960534 2961397  (422137) C ETS-rRNA_Dmel   rRNA                 (0)    864      1 1399  
 1901    4.2  0.8  3.2  X:24064288-  2961391 2961805  (421729) C 240_Repeat_rRNA Satellite            (0)    731    260 1400 *
  868    0.9  2.8  0.0  X:24064288-  2961806 2961914  (421620) C 329_Repeat_rRNA Satellite          (178)    151     40 1401  
 1901    4.2  0.8  3.2  X:24064288-  2961915 2962140  (421394) C 240_Repeat_rRNA Satellite            (0)    259      1 1400 *
 2122    1.5  1.5  0.0  X:24064288-  2961977 2962249  (421285) C 329_Repeat_rRNA Satellite           (13)    316     40 1402  
 2019    0.1  0.0  0.0  X:24064288-  2962237 2962620  (420914) C 240_Repeat_rRNA Satellite            (0)   1200    676 1403 *
  868    0.9  2.8  0.0  X:24064288-  2962621 2962729  (420805) C 329_Repeat_rRNA Satellite          (178)    151     40 1404  
 2019    0.1  0.0  0.0  X:24064288-  2962730 2962860  (420674) C 240_Repeat_rRNA Satellite          (525)    675    497 1403  
  868    0.9  2.8  0.0  X:24064288-  2962861 2962969  (420565) C 329_Repeat_rRNA Satellite          (178)    151     40 1405  
 2019    0.1  0.0  0.0  X:24064288-  2962970 2963100  (420434) C 240_Repeat_rRNA Satellite          (704)    496    318 1403  
  868    0.9  2.8  0.0  X:24064288-  2963101 2963209  (420325) C 329_Repeat_rRNA Satellite          (178)    151     40 1406  
 2019    0.1  0.0  0.0  X:24064288-  2963210 2963436  (420098) C 240_Repeat_rRNA Satellite            (0)    317      1 1403 *
 2723    0.4  0.0  0.0  X:24064288-  2963272 2963566  (419968) C 329_Repeat_rRNA Satellite           (13)    983    676 1407  
  240    0.0  0.0  4.8  X:24064288-  2963567 2963610  (419924) C 92_Repeat_rRNA  Satellite            (0)     92     51 1408  
 2723    0.4  0.0  0.0  X:24064288-  2963611 2964254  (419280) C 329_Repeat_rRNA Satellite           (13)    675      1 1407  
  753    0.9  4.1  1.9  X:24064288-  2964234 2964305  (419229) C 92_Repeat_rRNA  Satellite            (0)    456    356 1409 *
  318    7.0  0.0  0.0  X:24064288-  2964306 2964348  (419186) C 329_Repeat_rRNA Satellite          (286)     43      1 1406  
  753    0.9  4.1  1.9  X:24064288-  2964349 2964388  (419146) C 92_Repeat_rRNA  Satellite          (101)    355    300 1409  
  332    4.7  0.0  0.0  X:24064288-  2964389 2964431  (419103) C 329_Repeat_rRNA Satellite          (286)     43      1 1410  
  753    0.9  4.1  1.9  X:24064288-  2964432 2964471  (419063) C 92_Repeat_rRNA  Satellite          (157)    299    244 1409  
  332    4.7  0.0  0.0  X:24064288-  2964472 2964514  (419020) C 329_Repeat_rRNA Satellite          (286)     43      1 1411  
  753    0.9  4.1  1.9  X:24064288-  2964515 2964680  (418854) C 92_Repeat_rRNA  Satellite            (0)    243      1 1409  
11071    0.2  0.0  0.0  X:24064288-  2964697 2965956  (417578) C 28s-rRNA_Dmel   rRNA                 (0)   3969   2710 1412  
  886    1.0  0.0  0.0  X:24064288-  2965955 2966056  (417478) C R1_DM           LINE/R1              (0)   5356   5255 1413 *
  650    0.0  0.0  0.0  X:24064288-  2966057 2966130  (417404) C 28s-rRNA_Dmel   rRNA              (1244)   2725   2652 1412  
   26    0.0  0.0  0.0  X:24064288-  2966131 2966155  (417379) + (T)n            Simple_repeat          1     25    (0) 1414  
31239    0.5  0.0  0.0  X:24064288-  2966156 2969739  (413795) C R2_DM           LINE/R2             (22)   3585      3 1415  
23102    0.0  0.0  0.0  X:24064288-  2969739 2972389  (411145) C 28s-rRNA_Dmel   rRNA              (1318)   2651      1 1412 *
 2941    0.0  0.0  0.5  X:24064288-  2972390 2972776  (410758) C ITS2-rRNA_Dmel  rRNA                 (0)    385      1 1416  
 1080    0.0  0.0  0.0  X:24064288-  2972835 2972957  (410577) C 5.8s-rRNA_Dmel  rRNA                 (0)    123      1 1417  
 5997    0.1  0.0  0.0  X:24064288-  2972958 2973683  (409851) C ITS1-rRNA_Dmel  rRNA                 (0)    726      1 1418  
17521    0.1  0.0  0.0  X:24064288-  2973690 2975679  (407855) C 18s-rRNA_Dmel   rRNA                 (5)   1990      1 1419  
 6904    0.2  0.0  0.0  X:24064288-  2975680 2976543  (406991) C ETS-rRNA_Dmel   rRNA                 (0)    864      1 1420  
 1901    4.2  0.8  3.2  X:24064288-  2976537 2976951  (406583) C 240_Repeat_rRNA Satellite            (0)    731    260 1421 *
  868    0.9  2.8  0.0  X:24064288-  2976952 2977060  (406474) C 329_Repeat_rRNA Satellite          (178)    151     40 1422  
 1901    4.2  0.8  3.2  X:24064288-  2977061 2977286  (406248) C 240_Repeat_rRNA Satellite            (0)    259      1 1421 *
 2122    1.5  1.5  0.0  X:24064288-  2977123 2977395  (406139) C 329_Repeat_rRNA Satellite           (13)    316     40 1423  
 2019    0.2  0.0  0.0  X:24064288-  2977383 2977766  (405768) C 240_Repeat_rRNA Satellite            (0)   1200    676 1424 *
  868    0.9  2.8  0.0  X:24064288-  2977767 2977875  (405659) C 329_Repeat_rRNA Satellite          (178)    151     40 1425  
 2019    0.2  0.0  0.0  X:24064288-  2977876 2978006  (405528) C 240_Repeat_rRNA Satellite          (525)    675    497 1424  
  868    0.9  2.8  0.0  X:24064288-  2978007 2978115  (405419) C 329_Repeat_rRNA Satellite          (178)    151     40 1426  
 2019    0.2  0.0  0.0  X:24064288-  2978116 2978246  (405288) C 240_Repeat_rRNA Satellite          (704)    496    318 1424  
  868    0.9  2.8  0.0  X:24064288-  2978247 2978355  (405179) C 329_Repeat_rRNA Satellite          (178)    151     40 1427  
 2019    0.2  0.0  0.0  X:24064288-  2978356 2978582  (404952) C 240_Repeat_rRNA Satellite            (0)    317      1 1424 *
 2712    0.5  0.0  0.0  X:24064288-  2978418 2979391  (404143) C 329_Repeat_rRNA Satellite           (13)    974      1 1428  
  767    1.1  2.5  2.3  X:24064288-  2979371 2979442  (404092) C 92_Repeat_rRNA  Satellite            (0)    367    259 1429 *
  311    7.0  0.0  0.0  X:24064288-  2979443 2979485  (404049) C 329_Repeat_rRNA Satellite          (286)     43      1 1427  
  767    1.1  2.5  2.3  X:24064288-  2979486 2979525  (404009) C 92_Repeat_rRNA  Satellite          (109)    258    199 1429  
  332    4.7  0.0  0.0  X:24064288-  2979526 2979568  (403966) C 329_Repeat_rRNA Satellite          (286)     43      1 1430  
  767    1.1  2.5  2.3  X:24064288-  2979569 2979617  (403917) C 92_Repeat_rRNA  Satellite          (169)    198    125 1429  
  332    4.7  0.0  0.0  X:24064288-  2979618 2979660  (403874) C 329_Repeat_rRNA Satellite          (286)     43      1 1431  
  767    1.1  2.5  2.3  X:24064288-  2979661 2979737  (403797) C 92_Repeat_rRNA  Satellite            (0)    124      1 1429  
11083    0.1  0.0  0.0  X:24064288-  2979754 2981013  (402521) C 28s-rRNA_Dmel   rRNA                 (0)   3969   2710 1432 *
47001    1.9  0.1  0.1  X:24064288-  2981012 2986366  (397168) C R1_DM           LINE/R1              (0)   5356      1 1433  
25167    0.1  0.0  0.0  X:24064288-  2986367 2989068  (394466) C 28s-rRNA_Dmel   rRNA              (1267)   2702      1 1432  
 3209    0.0  0.0  0.0  X:24064288-  2989069 2989453  (394081) C ITS2-rRNA_Dmel  rRNA                 (0)    385      1 1434  
 1148    0.0  0.0  0.0  X:24064288-  2989512 2989634  (393900) C 5.8s-rRNA_Dmel  rRNA                 (0)    123      1 1435  
 6433    0.3  0.0  0.0  X:24064288-  2989635 2990360  (393174) C ITS1-rRNA_Dmel  rRNA                 (0)    726      1 1436  
18724    0.1  0.0  0.0  X:24064288-  2990361 2992355  (391179) C 18s-rRNA_Dmel   rRNA                 (0)   1995      1 1437  
 7450    0.1  0.0  0.0  X:24064288-  2992356 2993219  (390315) C ETS-rRNA_Dmel   rRNA                 (0)    864      1 1438  
 2045    4.2  0.8  3.2  X:24064288-  2993213 2993627  (389907) C 240_Repeat_rRNA Satellite            (0)    731    260 1439 *
  935    0.9  2.8  0.0  X:24064288-  2993628 2993736  (389798) C 329_Repeat_rRNA Satellite          (178)    151     40 1440  
 2045    4.2  0.8  3.2  X:24064288-  2993737 2993962  (389572) C 240_Repeat_rRNA Satellite            (0)    259      1 1439 *
 2288    1.5  1.5  0.0  X:24064288-  2993799 2994071  (389463) C 329_Repeat_rRNA Satellite           (13)    316     40 1441  
 2166    0.1  0.0  0.0  X:24064288-  2994059 2994442  (389092) C 240_Repeat_rRNA Satellite            (0)   1200    676 1442 *
  935    0.9  2.8  0.0  X:24064288-  2994443 2994551  (388983) C 329_Repeat_rRNA Satellite          (178)    151     40 1443  
 2166    0.1  0.0  0.0  X:24064288-  2994552 2994682  (388852) C 240_Repeat_rRNA Satellite          (525)    675    497 1442  
  935    0.9  2.8  0.0  X:24064288-  2994683 2994791  (388743) C 329_Repeat_rRNA Satellite          (178)    151     40 1444  
 2166    0.1  0.0  0.0  X:24064288-  2994792 2994922  (388612) C 240_Repeat_rRNA Satellite          (704)    496    318 1442  
  935    0.9  2.8  0.0  X:24064288-  2994923 2995031  (388503) C 329_Repeat_rRNA Satellite          (178)    151     40 1445  
 2166    0.1  0.0  0.0  X:24064288-  2995032 2995258  (388276) C 240_Repeat_rRNA Satellite            (0)    317      1 1442 *
 2927    3.0  1.6  1.4  X:24064288-  2995094 2995388  (388146) C 329_Repeat_rRNA Satellite           (13)   1078    772 1446  
  263    0.0  0.0  4.8  X:24064288-  2995389 2995432  (388102) C 92_Repeat_rRNA  Satellite            (0)     92     51 1447  
 2927    3.0  1.6  1.4  X:24064288-  2995433 2996170  (387364) C 329_Repeat_rRNA Satellite           (13)    771      1 1446  
  808    0.6  5.1  1.8  X:24064288-  2996150 2996195  (387339) C 92_Repeat_rRNA  Satellite            (0)    364    296 1448 *
  268   19.6  0.0  2.0  X:24064288-  2996196 2996247  (387287) C 28s-rRNA_Dmel   rRNA              (1279)   2690   2640 1449 *
  357    4.7  0.0  0.0  X:24064288-  2996211 2996253  (387281) C 329_Repeat_rRNA Satellite          (286)     43      1 1450  
  808    0.6  5.1  1.8  X:24064288-  2996254 2996278  (387256) C 92_Repeat_rRNA  Satellite           (69)    295    259 1448  
  268   19.6  0.0  2.0  X:24064288-  2996279 2996330  (387204) C 28s-rRNA_Dmel   rRNA              (1279)   2690   2640 1451 *
  357    4.7  0.0  0.0  X:24064288-  2996294 2996336  (387198) C 329_Repeat_rRNA Satellite          (286)     43      1 1452  
  808    0.6  5.1  1.8  X:24064288-  2996337 2996502  (387032) C 92_Repeat_rRNA  Satellite            (0)    258      1 1448  
11816    0.2  0.0  0.0  X:24064288-  2996519 2997778  (385756) C 28s-rRNA_Dmel   rRNA                 (0)   3969   2710 1453  
  942    1.0  0.0  0.0  X:24064288-  2997777 2997878  (385656) C R1_DM           LINE/R1              (0)   5356   5255 1454 *
  693    0.0  0.0  0.0  X:24064288-  2997879 2997952  (385582) C 28s-rRNA_Dmel   rRNA              (1244)   2725   2652 1453  
   26    0.0  0.0  0.0  X:24064288-  2997953 2997977  (385557) + (T)n            Simple_repeat          1     25    (0) 1455  
33239    0.5  0.0  0.0  X:24064288-  2997978 3001561  (381973) C R2_DM           LINE/R2             (22)   3585      3 1456  
24699    0.0  0.0  0.0  X:24064288-  3001561 3004211  (379323) C 28s-rRNA_Dmel   rRNA              (1318)   2651      1 1453 *
 3173    0.0  0.0  0.5  X:24064288-  3004212 3004598  (378936) C ITS2-rRNA_Dmel  rRNA                 (0)    385      1 1457  
  229    3.3  0.0  0.0  X:24064288-  3004599 3004628  (378906) C 2s-rRNA_Dmel    rRNA                 (0)     30      1 1458  
 1148    0.0  0.0  0.0  X:24064288-  3004657 3004779  (378755) C 5.8s-rRNA_Dmel  rRNA                 (0)    123      1 1459  
 6445    0.1  0.0  0.0  X:24064288-  3004780 3005505  (378029) C ITS1-rRNA_Dmel  rRNA                 (0)    726      1 1460  
18694    0.1  0.0  0.1  X:24064288-  3005506 3007501  (376033) C 18s-rRNA_Dmel   rRNA                 (0)   1995      1 1461  
 7431    0.2  0.0  0.0  X:24064288-  3007502 3008365  (375169) C ETS-rRNA_Dmel   rRNA                 (0)    864      1 1462  
 2045    4.2  0.8  3.2  X:24064288-  3008359 3008773  (374761) C 240_Repeat_rRNA Satellite            (0)    731    260 1463 *
  935    0.9  2.8  0.0  X:24064288-  3008774 3008882  (374652) C 329_Repeat_rRNA Satellite          (178)    151     40 1464  
 2045    4.2  0.8  3.2  X:24064288-  3008883 3009108  (374426) C 240_Repeat_rRNA Satellite            (0)    259      1 1463 *
 2288    1.5  1.5  0.0  X:24064288-  3008945 3009217  (374317) C 329_Repeat_rRNA Satellite           (13)    316     40 1465  
 2166    0.2  0.0  0.0  X:24064288-  3009205 3009588  (373946) C 240_Repeat_rRNA Satellite            (0)   1200    676 1466 *
  935    0.9  2.8  0.0  X:24064288-  3009589 3009697  (373837) C 329_Repeat_rRNA Satellite          (178)    151     40 1467  
 2166    0.2  0.0  0.0  X:24064288-  3009698 3009828  (373706) C 240_Repeat_rRNA Satellite          (525)    675    497 1466  
  935    0.9  2.8  0.0  X:24064288-  3009829 3009937  (373597) C 329_Repeat_rRNA Satellite          (178)    151     40 1468  
 2166    0.2  0.0  0.0  X:24064288-  3009938 3010068  (373466) C 240_Repeat_rRNA Satellite          (704)    496    318 1466  
  935    0.9  2.8  0.0  X:24064288-  3010069 3010177  (373357) C 329_Repeat_rRNA Satellite          (178)    151     40 1469  
 2166    0.2  0.0  0.0  X:24064288-  3010178 3010404  (373130) C 240_Repeat_rRNA Satellite            (0)    317      1 1466 *
 2915    3.0  1.7  1.6  X:24064288-  3010240 3011307  (372227) C 329_Repeat_rRNA Satellite           (13)   1069      1 1470  
  823    0.8  3.3  2.3  X:24064288-  3011287 3011332  (372202) C 92_Repeat_rRNA  Satellite            (0)    275    198 1471 *
  268   19.6  0.0  2.0  X:24064288-  3011333 3011384  (372150) C 28s-rRNA_Dmel   rRNA              (1279)   2690   2640 1472 *
  357    4.7  0.0  0.0  X:24064288-  3011348 3011390  (372144) C 329_Repeat_rRNA Satellite          (286)     43      1 1473  
  823    0.8  3.3  2.3  X:24064288-  3011391 3011424  (372110) C 92_Repeat_rRNA  Satellite           (78)    197    140 1471  
  268   19.6  0.0  2.0  X:24064288-  3011425 3011476  (372058) C 28s-rRNA_Dmel   rRNA              (1279)   2690   2640 1474 *
  357    4.7  0.0  0.0  X:24064288-  3011440 3011482  (372052) C 329_Repeat_rRNA Satellite          (286)     43      1 1475  
  823    0.8  3.3  2.3  X:24064288-  3011483 3011559  (371975) C 92_Repeat_rRNA  Satellite            (0)    139      1 1471  
11829    0.1  0.0  0.0  X:24064288-  3011576 3012835  (370699) C 28s-rRNA_Dmel   rRNA                 (0)   3969   2710 1476 *
47001    1.9  0.1  0.1  X:24064288-  3012834 3018188  (365346) C R1_DM           LINE/R1              (0)   5356      1 1477  
25208    0.0  0.0  0.0  X:24064288-  3018189 3020890  (362644) C 28s-rRNA_Dmel   rRNA              (1267)   2702      1 1476  
 3209    0.0  0.0  0.0  X:24064288-  3020891 3021275  (362259) C ITS2-rRNA_Dmel  rRNA                 (0)    385      1 1478  
  261    0.0  0.0  0.0  X:24064288-  3021276 3021305  (362229) C 2s-rRNA_Dmel    rRNA                 (0)     30      1 1479  
 1148    0.0  0.0  0.0  X:24064288-  3021334 3021456  (362078) C 5.8s-rRNA_Dmel  rRNA                 (0)    123      1 1480  
 6457    0.0  0.0  0.0  X:24064288-  3021457 3022182  (361352) C ITS1-rRNA_Dmel  rRNA                 (0)    726      1 1481  
18712    0.1  0.0  0.0  X:24064288-  3022183 3024177  (359357) C 18s-rRNA_Dmel   rRNA                 (0)   1995      1 1482  
 7444    0.1  0.0  0.0  X:24064288-  3024178 3025041  (358493) C ETS-rRNA_Dmel   rRNA                 (0)    864      1 1483  
 2166    2.2  0.4  1.2  X:24064288-  3025035 3025449  (358085) C 240_Repeat_rRNA Satellite            (0)   2003   1347 1484 *
  935    0.9  2.8  0.0  X:24064288-  3025450 3025558  (357976) C 329_Repeat_rRNA Satellite          (178)    151     40 1485  
 2166    2.2  0.4  1.2  X:24064288-  3025559 3025688  (357846) C 240_Repeat_rRNA Satellite          (657)   1346   1142 1484  
  935    0.9  2.8  0.0  X:24064288-  3025689 3025797  (357737) C 329_Repeat_rRNA Satellite          (178)    151     40 1486  
 2166    2.2  0.4  1.2  X:24064288-  3025798 3025927  (357607) C 240_Repeat_rRNA Satellite          (862)   1141    937 1484  
  935    0.9  2.8  0.0  X:24064288-  3025928 3026036  (357498) C 329_Repeat_rRNA Satellite          (178)    151     40 1487  
 2166    2.2  0.4  1.2  X:24064288-  3026037 3026166  (357368) C 240_Repeat_rRNA Satellite         (1067)    936    732 1484  
  935    0.9  2.8  0.0  X:24064288-  3026167 3026275  (357259) C 329_Repeat_rRNA Satellite          (178)    151     40 1488  
 2166    2.2  0.4  1.2  X:24064288-  3026276 3026406  (357128) C 240_Repeat_rRNA Satellite         (1272)    731    525 1484  
  935    0.9  2.8  0.0  X:24064288-  3026407 3026515  (357019) C 329_Repeat_rRNA Satellite          (178)    151     40 1489  
 2166    2.2  0.4  1.2  X:24064288-  3026516 3026646  (356888) C 240_Repeat_rRNA Satellite         (1479)    524    318 1484  
  935    0.9  2.8  0.0  X:24064288-  3026647 3026755  (356779) C 329_Repeat_rRNA Satellite          (178)    151     40 1490  
 2166    2.2  0.4  1.2  X:24064288-  3026756 3026885  (356649) C 240_Repeat_rRNA Satellite         (1686)    317    113 1484  
  935    0.9  2.8  0.0  X:24064288-  3026886 3026994  (356540) C 329_Repeat_rRNA Satellite          (178)    151     40 1491  
 2166    2.2  0.4  1.2  X:24064288-  3026995 3027053  (356481) C 240_Repeat_rRNA Satellite            (0)    112      1 1484  
32880    1.8  0.1  0.1  X:24064288-  3027069 3030798  (352736) C R1_DM           LINE/R1            (775)   4581    852 1492  
  419    2.1  0.0  0.0  X:24064288-  3030796 3030842  (352692) C 28s-rRNA_Dmel   rRNA              (1213)   2756   2710 1493 *
47042    1.9  0.1  0.0  X:24064288-  3030841 3036194  (347340) C R1_DM           LINE/R1              (0)   5356      1 1494  
25166    0.0  0.0  0.1  X:24064288-  3036195 3038899  (344635) C 28s-rRNA_Dmel   rRNA              (1267)   2702      1 1493  
 3086    0.0  0.0  0.0  X:24064288-  3038900 3039284  (344250) C ITS2-rRNA_Dmel  rRNA                 (0)    385      1 1495  
  256    0.0  0.0  0.0  X:24064288-  3039285 3039314  (344220) C 2s-rRNA_Dmel    rRNA                 (0)     30      1 1496  
 1130    0.0  0.0  0.0  X:24064288-  3039343 3039465  (344069) C 5.8s-rRNA_Dmel  rRNA                 (0)    123      1 1497  
 6247    0.0  0.0  0.0  X:24064288-  3039466 3040191  (343343) C ITS1-rRNA_Dmel  rRNA                 (0)    726      1 1498  
18347    0.1  0.0  0.0  X:24064288-  3040192 3042186  (341348) C 18s-rRNA_Dmel   rRNA                 (0)   1995      1 1499  
 7210    0.0  0.0  0.0  X:24064288-  3042187 3043050  (340484) C ETS-rRNA_Dmel   rRNA                 (0)    864      1 1500  
 2101    1.9  0.4  1.1  X:24064288-  3043044 3043458  (340076) C 240_Repeat_rRNA Satellite            (0)   2171   1544 1501 *
  905    0.9  2.8  0.0  X:24064288-  3043459 3043567  (339967) C 329_Repeat_rRNA Satellite          (178)    151     40 1502  
 2101    1.9  0.4  1.1  X:24064288-  3043568 3043697  (339837) C 240_Repeat_rRNA Satellite          (628)   1543   1348 1501  
  905    0.9  2.8  0.0  X:24064288-  3043698 3043806  (339728) C 329_Repeat_rRNA Satellite          (178)    151     40 1503  
 2101    1.9  0.4  1.1  X:24064288-  3043807 3043936  (339598) C 240_Repeat_rRNA Satellite          (824)   1347   1152 1501  
  905    0.9  2.8  0.0  X:24064288-  3043937 3044045  (339489) C 329_Repeat_rRNA Satellite          (178)    151     40 1504  
 2101    1.9  0.4  1.1  X:24064288-  3044046 3044175  (339359) C 240_Repeat_rRNA Satellite         (1020)   1151    956 1501  
  905    0.9  2.8  0.0  X:24064288-  3044176 3044284  (339250) C 329_Repeat_rRNA Satellite          (178)    151     40 1505  
 2101    1.9  0.4  1.1  X:24064288-  3044285 3044415  (339119) C 240_Repeat_rRNA Satellite         (1216)    955    758 1501  
  905    0.9  2.8  0.0  X:24064288-  3044416 3044524  (339010) C 329_Repeat_rRNA Satellite          (178)    151     40 1506  
 2101    1.9  0.4  1.1  X:24064288-  3044525 3044655  (338879) C 240_Repeat_rRNA Satellite         (1414)    757    560 1501  
  905    0.9  2.8  0.0  X:24064288-  3044656 3044764  (338770) C 329_Repeat_rRNA Satellite          (178)    151     40 1507  
 2101    1.9  0.4  1.1  X:24064288-  3044765 3044895  (338639) C 240_Repeat_rRNA Satellite         (1612)    559    362 1501  
  905    0.9  2.8  0.0  X:24064288-  3044896 3045004  (338530) C 329_Repeat_rRNA Satellite          (178)    151     40 1508  
 2101    1.9  0.4  1.1  X:24064288-  3045005 3045231  (338303) C 240_Repeat_rRNA Satellite            (0)    361      1 1501 *
 2831    2.3  1.2  1.0  X:24064288-  3045067 3045456  (338078) C 329_Repeat_rRNA Satellite           (13)   1503   1102 1509  
  249    0.0  0.0  4.8  X:24064288-  3045457 3045500  (338034) C 92_Repeat_rRNA  Satellite            (0)     92     51 1510  
 2831    2.3  1.2  1.0  X:24064288-  3045501 3046567  (336967) C 329_Repeat_rRNA Satellite           (13)   1101      1 1509  
  797    0.3  2.5  2.4  X:24064288-  3046547 3046607  (336927) C 92_Repeat_rRNA  Satellite            (0)    367    276 1511 *
  347    4.7  0.0  0.0  X:24064288-  3046608 3046650  (336884) C 329_Repeat_rRNA Satellite          (286)     43      1 1512  
  797    0.3  2.5  2.4  X:24064288-  3046651 3046699  (336835) C 92_Repeat_rRNA  Satellite           (92)    275    202 1511  
  347    4.7  0.0  0.0  X:24064288-  3046700 3046742  (336792) C 329_Repeat_rRNA Satellite          (286)     43      1 1513  
  797    0.3  2.5  2.4  X:24064288-  3046743 3046791  (336743) C 92_Repeat_rRNA  Satellite          (166)    201    128 1511  
  347    4.7  0.0  0.0  X:24064288-  3046792 3046834  (336700) C 329_Repeat_rRNA Satellite          (286)     43      1 1514  
  797    0.3  2.5  2.4  X:24064288-  3046835 3046913  (336621) C 92_Repeat_rRNA  Satellite            (0)    127      1 1511  
12126    0.0  0.0  0.0  X:24064288-  3046930 3048247  (335287) C 28s-rRNA_Dmel   rRNA                 (0)   3969   2652 1515  
   31    3.0  0.0  0.0  X:24064288-  3048248 3048281  (335253) + (T)n            Simple_repeat          1     34    (0) 1516  
13671    0.7  0.0  0.0  X:24064288-  3048282 3049786  (333748) C R2_DM           LINE/R2             (22)   3585   2081 1517  
  290    2.6  7.9  0.0  X:24064288-  3049783 3049820  (333714) C 329_Repeat_rRNA Satellite          (249)     80     40 1518 *
 1978    1.4  1.1  0.0  X:24064288-  3049808 3050121  (333413) C 240_Repeat_rRNA Satellite            (0)    317      1 1519  
24102    0.0  0.0  0.1  X:24064288-  3050124 3052779  (330755) C 28s-rRNA_Dmel   rRNA              (1316)   2653      1 1515  
 3086    0.0  0.0  0.0  X:24064288-  3052780 3053164  (330370) C ITS2-rRNA_Dmel  rRNA                 (0)    385      1 1520  
  256    0.0  0.0  0.0  X:24064288-  3053165 3053194  (330340) C 2s-rRNA_Dmel    rRNA                 (0)     30      1 1521  
 1130    0.0  0.0  0.0  X:24064288-  3053223 3053345  (330189) C 5.8s-rRNA_Dmel  rRNA                 (0)    123      1 1522  
 6247    0.0  0.0  0.0  X:24064288-  3053346 3054071  (329463) C ITS1-rRNA_Dmel  rRNA                 (0)    726      1 1523  
18333    0.1  0.0  0.0  X:24064288-  3054072 3056066  (327468) C 18s-rRNA_Dmel   rRNA                 (0)   1995      1 1524  
 1903    0.0  0.0  0.0  X:24064288-  3056067 3056308  (327226) C ETS-rRNA_Dmel   rRNA                 (0)    864    623 1525  
 8840   20.7  1.9  3.9  X:24064288-  3056317 3060592  (322942) C FW2_DM          LINE/I-Jockey        (0)   4740      2 1526  
  971   19.8  0.0  5.2  X:24064288-  3060592 3060836  (322698) C FW2_DM          LINE/I-Jockey     (4290)    503    271 1526 *
  781   16.0  1.4  0.7  X:24064288-  3060852 3060996  (322538) C FW2_DM          LINE/I-Jockey     (4638)    155     10 1526  
 5382    0.0  0.0  0.0  X:24064288-  3061017 3061651  (321883) C ETS-rRNA_Dmel   rRNA               (229)    635      1 1527  
 1981    3.0  0.6  1.6  X:24064288-  3061645 3062059  (321475) C 240_Repeat_rRNA Satellite            (0)   1523    892 1528 *
  905    0.9  2.8  0.0  X:24064288-  3062060 3062168  (321366) C 329_Repeat_rRNA Satellite          (178)    151     40 1529  
 1981    3.0  0.6  1.6  X:24064288-  3062169 3062298  (321236) C 240_Repeat_rRNA Satellite          (632)    891    695 1528  
  905    0.9  2.8  0.0  X:24064288-  3062299 3062407  (321127) C 329_Repeat_rRNA Satellite          (178)    151     40 1530  
 1981    3.0  0.6  1.6  X:24064288-  3062408 3062537  (320997) C 240_Repeat_rRNA Satellite          (829)    694    498 1528  
  905    0.9  2.8  0.0  X:24064288-  3062538 3062646  (320888) C 329_Repeat_rRNA Satellite          (178)    151     40 1531  
 1981    3.0  0.6  1.6  X:24064288-  3062647 3062776  (320758) C 240_Repeat_rRNA Satellite         (1026)    497    301 1528  
  905    0.9  2.8  0.0  X:24064288-  3062777 3062885  (320649) C 329_Repeat_rRNA Satellite          (178)    151     40 1532  
 1981    3.0  0.6  1.6  X:24064288-  3062886 3063015  (320519) C 240_Repeat_rRNA Satellite         (1223)    300    104 1528  
  905    0.9  2.8  0.0  X:24064288-  3063016 3063124  (320410) C 329_Repeat_rRNA Satellite          (178)    151     40 1533  
 1981    3.0  0.6  1.6  X:24064288-  3063125 3063183  (320351) C 240_Repeat_rRNA Satellite            (0)    103      1 1528  
32546    1.8  0.1  0.1  X:24064288-  3063199 3066928  (316606) C R1_DM           LINE/R1            (775)   4581    852 1534  
25123    0.0  0.0  0.0  X:24064288-  3066926 3069681  (313853) C 28s-rRNA_Dmel   rRNA              (1213)   2756      1 1535 *
 2515    0.0  0.0  0.0  X:24064288-  3069682 3069993  (313541) C ITS2-rRNA_Dmel  rRNA                 (0)    385     74 1536  
 2101    0.9  0.2  0.0  X:24064288-  3069998 3070287  (313247) C 240_Repeat_rRNA Satellite           (92)   1588   1149 1537  
  905    0.9  2.8  0.0  X:24064288-  3070288 3070396  (313138) C 329_Repeat_rRNA Satellite          (178)    151     40 1538  
 2101    0.9  0.2  0.0  X:24064288-  3070397 3070526  (313008) C 240_Repeat_rRNA Satellite          (532)   1148    952 1537  
  905    0.9  2.8  0.0  X:24064288-  3070527 3070635  (312899) C 329_Repeat_rRNA Satellite          (178)    151     40 1539  
 2101    0.9  0.2  0.0  X:24064288-  3070636 3070766  (312768) C 240_Repeat_rRNA Satellite          (729)    951    754 1537  
  905    0.9  2.8  0.0  X:24064288-  3070767 3070875  (312659) C 329_Repeat_rRNA Satellite          (178)    151     40 1540  
 2101    0.9  0.2  0.0  X:24064288-  3070876 3071006  (312528) C 240_Repeat_rRNA Satellite          (927)    753    556 1537  
  905    0.9  2.8  0.0  X:24064288-  3071007 3071115  (312419) C 329_Repeat_rRNA Satellite          (178)    151     40 1541  
 2101    0.9  0.2  0.0  X:24064288-  3071116 3071246  (312288) C 240_Repeat_rRNA Satellite         (1125)    555    358 1537  
  905    0.9  2.8  0.0  X:24064288-  3071247 3071355  (312179) C 329_Repeat_rRNA Satellite          (178)    151     40 1542  
 2101    0.9  0.2  0.0  X:24064288-  3071356 3071582  (311952) C 240_Repeat_rRNA Satellite           (92)    357      1 1537 *
 2831    2.3  1.2  1.0  X:24064288-  3071418 3071807  (311727) C 329_Repeat_rRNA Satellite           (13)   1503   1102 1543  
  249    0.0  0.0  4.8  X:24064288-  3071808 3071851  (311683) C 92_Repeat_rRNA  Satellite            (0)     92     51 1544  
 2831    2.3  1.2  1.0  X:24064288-  3071852 3072918  (310616) C 329_Repeat_rRNA Satellite           (13)   1101      1 1543  
  797    0.3  2.5  2.4  X:24064288-  3072898 3072958  (310576) C 92_Repeat_rRNA  Satellite            (0)    367    276 1545 *
  347    4.7  0.0  0.0  X:24064288-  3072959 3073001  (310533) C 329_Repeat_rRNA Satellite          (286)     43      1 1546  
  797    0.3  2.5  2.4  X:24064288-  3073002 3073050  (310484) C 92_Repeat_rRNA  Satellite           (92)    275    202 1545  
  347    4.7  0.0  0.0  X:24064288-  3073051 3073093  (310441) C 329_Repeat_rRNA Satellite          (286)     43      1 1547  
  797    0.3  2.5  2.4  X:24064288-  3073094 3073142  (310392) C 92_Repeat_rRNA  Satellite          (166)    201    128 1545  
  347    4.7  0.0  0.0  X:24064288-  3073143 3073185  (310349) C 329_Repeat_rRNA Satellite          (286)     43      1 1548  
  797    0.3  2.5  2.4  X:24064288-  3073186 3073264  (310270) C 92_Repeat_rRNA  Satellite            (0)    127      1 1545  
11574    0.1  0.0  0.0  X:24064288-  3073281 3074540  (308994) C 28s-rRNA_Dmel   rRNA                 (0)   3969   2710 1549  
 4617    1.0  0.0  0.0  X:24064288-  3074539 3075055  (308479) C R1_DM           LINE/R1              (0)   5356   4840 1550 *
24661    0.1  0.0  0.0  X:24064288-  3075044 3077760  (305774) C 28s-rRNA_Dmel   rRNA              (1251)   2718      1 1549  
 3086    0.0  0.0  0.0  X:24064288-  3077761 3078145  (305389) C ITS2-rRNA_Dmel  rRNA                 (0)    385      1 1551  
  256    0.0  0.0  0.0  X:24064288-  3078146 3078175  (305359) C 2s-rRNA_Dmel    rRNA                 (0)     30      1 1552  
 1130    0.0  0.0  0.0  X:24064288-  3078204 3078326  (305208) C 5.8s-rRNA_Dmel  rRNA                 (0)    123      1 1553  
 6247    0.0  0.0  0.0  X:24064288-  3078327 3079052  (304482) C ITS1-rRNA_Dmel  rRNA                 (0)    726      1 1554  
18347    0.1  0.0  0.0  X:24064288-  3079053 3081047  (302487) C 18s-rRNA_Dmel   rRNA                 (0)   1995      1 1555  
 7210    0.0  0.0  0.0  X:24064288-  3081048 3081911  (301623) C ETS-rRNA_Dmel   rRNA                 (0)    864      1 1556  
 2101    2.0  0.4  1.1  X:24064288-  3081905 3082319  (301215) C 240_Repeat_rRNA Satellite            (0)   2171   1544 1557 *
  905    0.9  2.8  0.0  X:24064288-  3082320 3082428  (301106) C 329_Repeat_rRNA Satellite          (178)    151     40 1558  
 2101    2.0  0.4  1.1  X:24064288-  3082429 3082558  (300976) C 240_Repeat_rRNA Satellite          (628)   1543   1348 1557  
  905    0.9  2.8  0.0  X:24064288-  3082559 3082667  (300867) C 329_Repeat_rRNA Satellite          (178)    151     40 1559  
 2101    2.0  0.4  1.1  X:24064288-  3082668 3082797  (300737) C 240_Repeat_rRNA Satellite          (824)   1347   1152 1557  
  905    0.9  2.8  0.0  X:24064288-  3082798 3082906  (300628) C 329_Repeat_rRNA Satellite          (178)    151     40 1560  
 2101    2.0  0.4  1.1  X:24064288-  3082907 3083036  (300498) C 240_Repeat_rRNA Satellite         (1020)   1151    956 1557  
  905    0.9  2.8  0.0  X:24064288-  3083037 3083145  (300389) C 329_Repeat_rRNA Satellite          (178)    151     40 1561  
 2101    2.0  0.4  1.1  X:24064288-  3083146 3083276  (300258) C 240_Repeat_rRNA Satellite         (1216)    955    758 1557  
  905    0.9  2.8  0.0  X:24064288-  3083277 3083385  (300149) C 329_Repeat_rRNA Satellite          (178)    151     40 1562  
 2101    2.0  0.4  1.1  X:24064288-  3083386 3083516  (300018) C 240_Repeat_rRNA Satellite         (1414)    757    560 1557  
  905    0.9  2.8  0.0  X:24064288-  3083517 3083625  (299909) C 329_Repeat_rRNA Satellite          (178)    151     40 1563  
 2101    2.0  0.4  1.1  X:24064288-  3083626 3083756  (299778) C 240_Repeat_rRNA Satellite         (1612)    559    362 1557  
  905    0.9  2.8  0.0  X:24064288-  3083757 3083865  (299669) C 329_Repeat_rRNA Satellite          (178)    151     40 1564  
 2101    2.0  0.4  1.1  X:24064288-  3083866 3084092  (299442) C 240_Repeat_rRNA Satellite            (0)    361      1 1557 *
 2831    2.3  1.2  1.0  X:24064288-  3083928 3084317  (299217) C 329_Repeat_rRNA Satellite           (13)   1503   1102 1565  
  249    0.0  0.0  4.8  X:24064288-  3084318 3084361  (299173) C 92_Repeat_rRNA  Satellite            (0)     92     51 1566  
 2831    2.3  1.2  1.0  X:24064288-  3084362 3085428  (298106) C 329_Repeat_rRNA Satellite           (13)   1101      1 1565  
  797    0.3  2.5  2.4  X:24064288-  3085408 3085468  (298066) C 92_Repeat_rRNA  Satellite            (0)    367    276 1567 *
  347    4.7  0.0  0.0  X:24064288-  3085469 3085511  (298023) C 329_Repeat_rRNA Satellite          (286)     43      1 1568  
  797    0.3  2.5  2.4  X:24064288-  3085512 3085560  (297974) C 92_Repeat_rRNA  Satellite           (92)    275    202 1567  
  347    4.7  0.0  0.0  X:24064288-  3085561 3085603  (297931) C 329_Repeat_rRNA Satellite          (286)     43      1 1569  
  797    0.3  2.5  2.4  X:24064288-  3085604 3085652  (297882) C 92_Repeat_rRNA  Satellite          (166)    201    128 1567  
  347    4.7  0.0  0.0  X:24064288-  3085653 3085695  (297839) C 329_Repeat_rRNA Satellite          (286)     43      1 1570  
  797    0.3  2.5  2.4  X:24064288-  3085696 3085774  (297760) C 92_Repeat_rRNA  Satellite            (0)    127      1 1567  
12136    0.1  0.0  0.0  X:24064288-  3085791 3087112  (296422) C 28s-rRNA_Dmel   rRNA                 (0)   3969   2648 1571  
 1579    0.6  0.0  0.0  X:24064288-  3087109 3087283  (296251) C R2_DM           LINE/R2              (6)   3601   3427 1572 *
23872    0.0  0.0  0.0  X:24064288-  3087307 3089931  (293603) C 28s-rRNA_Dmel   rRNA              (1344)   2625      1 1571  
 3086    0.0  0.0  0.0  X:24064288-  3089932 3090316  (293218) C ITS2-rRNA_Dmel  rRNA                 (0)    385      1 1573  
  256    0.0  0.0  0.0  X:24064288-  3090317 3090346  (293188) C 2s-rRNA_Dmel    rRNA                 (0)     30      1 1574  
 1130    0.0  0.0  0.0  X:24064288-  3090375 3090497  (293037) C 5.8s-rRNA_Dmel  rRNA                 (0)    123      1 1575  
 6247    0.0  0.0  0.0  X:24064288-  3090498 3091223  (292311) C ITS1-rRNA_Dmel  rRNA                 (0)    726      1 1576  
18347    0.1  0.0  0.0  X:24064288-  3091224 3093218  (290316) C 18s-rRNA_Dmel   rRNA                 (0)   1995      1 1577  
 7210    0.0  0.0  0.0  X:24064288-  3093219 3094082  (289452) C ETS-rRNA_Dmel   rRNA                 (0)    864      1 1578  
 2101    2.1  0.4  1.2  X:24064288-  3094076 3094490  (289044) C 240_Repeat_rRNA Satellite            (0)   1931   1317 1579 *
  905    0.9  2.8  0.0  X:24064288-  3094491 3094599  (288935) C 329_Repeat_rRNA Satellite          (178)    151     40 1580  
 2101    2.1  0.4  1.2  X:24064288-  3094600 3094729  (288805) C 240_Repeat_rRNA Satellite          (615)   1316   1125 1579  
  905    0.9  2.8  0.0  X:24064288-  3094730 3094838  (288696) C 329_Repeat_rRNA Satellite          (178)    151     40 1581  
 2101    2.1  0.4  1.2  X:24064288-  3094839 3094968  (288566) C 240_Repeat_rRNA Satellite          (807)   1124    933 1579  
  905    0.9  2.8  0.0  X:24064288-  3094969 3095077  (288457) C 329_Repeat_rRNA Satellite          (178)    151     40 1582  
 2101    2.1  0.4  1.2  X:24064288-  3095078 3095207  (288327) C 240_Repeat_rRNA Satellite          (999)    932    741 1579  
  905    0.9  2.8  0.0  X:24064288-  3095208 3095316  (288218) C 329_Repeat_rRNA Satellite          (178)    151     40 1583  
 2101    2.1  0.4  1.2  X:24064288-  3095317 3095447  (288087) C 240_Repeat_rRNA Satellite         (1191)    740    547 1579  
  905    0.9  2.8  0.0  X:24064288-  3095448 3095556  (287978) C 329_Repeat_rRNA Satellite          (178)    151     40 1584  
 2101    2.1  0.4  1.2  X:24064288-  3095557 3095687  (287847) C 240_Repeat_rRNA Satellite         (1385)    546    353 1579  
  905    0.9  2.8  0.0  X:24064288-  3095688 3095796  (287738) C 329_Repeat_rRNA Satellite          (178)    151     40 1585  
 2101    2.1  0.4  1.2  X:24064288-  3095797 3096023  (287511) C 240_Repeat_rRNA Satellite            (0)    352      1 1579 *
 2723    0.4  0.4  0.0  X:24064288-  3095859 3096152  (287382) C 329_Repeat_rRNA Satellite           (13)    944    636 1586  
  240    0.0  0.0  4.8  X:24064288-  3096153 3096196  (287338) C 92_Repeat_rRNA  Satellite            (0)     92     51 1587  
 2723    0.4  0.4  0.0  X:24064288-  3096197 3096798  (286736) C 329_Repeat_rRNA Satellite           (13)    635      1 1586  
 2019    0.9  0.4  0.0  X:24064288-  3096786 3097167  (286367) C 240_Repeat_rRNA Satellite            (0)   1442    896 1588 *
  868    0.9  2.8  0.0  X:24064288-  3097168 3097276  (286258) C 329_Repeat_rRNA Satellite          (178)    151     40 1589  
 2019    0.9  0.4  0.0  X:24064288-  3097277 3097406  (286128) C 240_Repeat_rRNA Satellite          (547)    895    710 1588  
  868    0.9  2.8  0.0  X:24064288-  3097407 3097515  (286019) C 329_Repeat_rRNA Satellite          (178)    151     40 1590  
 2019    0.9  0.4  0.0  X:24064288-  3097516 3097646  (285888) C 240_Repeat_rRNA Satellite          (733)    709    523 1588  
  868    0.9  2.8  0.0  X:24064288-  3097647 3097755  (285779) C 329_Repeat_rRNA Satellite          (178)    151     40 1591  
 2019    0.9  0.4  0.0  X:24064288-  3097756 3097886  (285648) C 240_Repeat_rRNA Satellite          (920)    522    336 1588  
  868    0.9  2.8  0.0  X:24064288-  3097887 3097995  (285539) C 329_Repeat_rRNA Satellite          (178)    151     40 1592  
 2019    0.9  0.4  0.0  X:24064288-  3097996 3098222  (285312) C 240_Repeat_rRNA Satellite            (0)    335      1 1588 *
 2723    0.3  0.1  0.0  X:24064288-  3098058 3098351  (285183) C 329_Repeat_rRNA Satellite           (13)   1312   1009 1593  
  240    0.0  0.0  4.8  X:24064288-  3098352 3098395  (285139) C 92_Repeat_rRNA  Satellite            (0)     92     51 1594  
 2723    0.3  0.1  0.0  X:24064288-  3098396 3099368  (284166) C 329_Repeat_rRNA Satellite           (13)   1008      1 1593  
  767    0.7  1.9  2.3  X:24064288-  3099348 3099419  (284115) C 92_Repeat_rRNA  Satellite            (0)    459    348 1595 *
  318    7.0  0.0  0.0  X:24064288-  3099420 3099462  (284072) C 329_Repeat_rRNA Satellite          (286)     43      1 1592  
  767    0.7  1.9  2.3  X:24064288-  3099463 3099502  (284032) C 92_Repeat_rRNA  Satellite          (112)    347    286 1595  
  332    4.7  0.0  0.0  X:24064288-  3099503 3099545  (283989) C 329_Repeat_rRNA Satellite          (286)     43      1 1596  
  767    0.7  1.9  2.3  X:24064288-  3099546 3099594  (283940) C 92_Repeat_rRNA  Satellite          (174)    285    210 1595  
  332    4.7  0.0  0.0  X:24064288-  3099595 3099637  (283897) C 329_Repeat_rRNA Satellite          (286)     43      1 1597  
  767    0.7  1.9  2.3  X:24064288-  3099638 3099686  (283848) C 92_Repeat_rRNA  Satellite          (250)    209    134 1595  
  332    4.7  0.0  0.0  X:24064288-  3099687 3099729  (283805) C 329_Repeat_rRNA Satellite          (286)     43      1 1598  
  767    0.7  1.9  2.3  X:24064288-  3099730 3099808  (283726) C 92_Repeat_rRNA  Satellite            (0)    133      1 1595  
11083    0.1  0.0  0.0  X:24064288-  3099825 3101084  (282450) C 28s-rRNA_Dmel   rRNA                 (0)   3969   2710 1599 *
44326    2.0  0.1  0.0  X:24064288-  3101083 3106436  (277098) C R1_DM           LINE/R1              (0)   5356      1 1600  
23785    0.0  0.0  0.0  X:24064288-  3106467 3109190  (274344) C 28s-rRNA_Dmel   rRNA              (1245)   2724      1 1599  
 2977    0.0  0.0  0.0  X:24064288-  3109191 3109575  (273959) C ITS2-rRNA_Dmel  rRNA                 (0)    385      1 1601  
  245    0.0  0.0  0.0  X:24064288-  3109576 3109605  (273929) C 2s-rRNA_Dmel    rRNA                 (0)     30      1 1602  
 1080    0.0  0.0  0.0  X:24064288-  3109634 3109756  (273778) C 5.8s-rRNA_Dmel  rRNA                 (0)    123      1 1603  
 6008    0.0  0.0  0.0  X:24064288-  3109757 3110482  (273052) C ITS1-rRNA_Dmel  rRNA                 (0)    726      1 1604  
17565    0.1  0.0  0.0  X:24064288-  3110483 3112477  (271057) C 18s-rRNA_Dmel   rRNA                 (0)   1995      1 1605  
 6944    0.0  0.0  0.0  X:24064288-  3112478 3113341  (270193) C ETS-rRNA_Dmel   rRNA                 (0)    864      1 1606  
 2019    2.0  0.4  1.2  X:24064288-  3113335 3113749  (269785) C 240_Repeat_rRNA Satellite            (0)   1931   1317 1607 *
  868    0.9  2.8  0.0  X:24064288-  3113750 3113858  (269676) C 329_Repeat_rRNA Satellite          (178)    151     40 1608  
 2019    2.0  0.4  1.2  X:24064288-  3113859 3113988  (269546) C 240_Repeat_rRNA Satellite          (615)   1316   1125 1607  
  868    0.9  2.8  0.0  X:24064288-  3113989 3114097  (269437) C 329_Repeat_rRNA Satellite          (178)    151     40 1609  
 2019    2.0  0.4  1.2  X:24064288-  3114098 3114227  (269307) C 240_Repeat_rRNA Satellite          (807)   1124    933 1607  
  868    0.9  2.8  0.0  X:24064288-  3114228 3114336  (269198) C 329_Repeat_rRNA Satellite          (178)    151     40 1610  
 2019    2.0  0.4  1.2  X:24064288-  3114337 3114467  (269067) C 240_Repeat_rRNA Satellite          (999)    932    740 1607  
  868    0.9  2.8  0.0  X:24064288-  3114468 3114576  (268958) C 329_Repeat_rRNA Satellite          (178)    151     40 1611  
 2019    2.0  0.4  1.2  X:24064288-  3114577 3114707  (268827) C 240_Repeat_rRNA Satellite         (1192)    739    547 1607  
  868    0.9  2.8  0.0  X:24064288-  3114708 3114816  (268718) C 329_Repeat_rRNA Satellite          (178)    151     40 1612  
 2019    2.0  0.4  1.2  X:24064288-  3114817 3114947  (268587) C 240_Repeat_rRNA Satellite         (1385)    546    354 1607  
  868    0.9  2.8  0.0  X:24064288-  3114948 3115056  (268478) C 329_Repeat_rRNA Satellite          (178)    151     40 1613  
 2019    2.0  0.4  1.2  X:24064288-  3115057 3115283  (268251) C 240_Repeat_rRNA Satellite            (0)    353      1 1607 *
 2705    0.5  0.1  0.0  X:24064288-  3115119 3115508  (268026) C 329_Repeat_rRNA Satellite           (13)   1407   1006 1614  
  240    0.0  0.0  4.8  X:24064288-  3115509 3115552  (267982) C 92_Repeat_rRNA  Satellite            (0)     92     51 1615  
 2705    0.5  0.1  0.0  X:24064288-  3115553 3116525  (267009) C 329_Repeat_rRNA Satellite           (13)   1005      1 1614  
  767    0.7  1.9  2.3  X:24064288-  3116505 3116576  (266958) C 92_Repeat_rRNA  Satellite            (0)    459    348 1616 *
  318    7.0  0.0  0.0  X:24064288-  3116577 3116619  (266915) C 329_Repeat_rRNA Satellite          (286)     43      1 1617  
  767    0.7  1.9  2.3  X:24064288-  3116620 3116659  (266875) C 92_Repeat_rRNA  Satellite          (112)    347    286 1616  
  332    4.7  0.0  0.0  X:24064288-  3116660 3116702  (266832) C 329_Repeat_rRNA Satellite          (286)     43      1 1618  
  767    0.7  1.9  2.3  X:24064288-  3116703 3116751  (266783) C 92_Repeat_rRNA  Satellite          (174)    285    210 1616  
  332    4.7  0.0  0.0  X:24064288-  3116752 3116794  (266740) C 329_Repeat_rRNA Satellite          (286)     43      1 1619  
  767    0.7  1.9  2.3  X:24064288-  3116795 3116843  (266691) C 92_Repeat_rRNA  Satellite          (250)    209    134 1616  
  332    4.7  0.0  0.0  X:24064288-  3116844 3116886  (266648) C 329_Repeat_rRNA Satellite          (286)     43      1 1620  
  767    0.7  1.9  2.3  X:24064288-  3116887 3116965  (266569) C 92_Repeat_rRNA  Satellite            (0)    133      1 1616  
11083    0.1  0.0  0.0  X:24064288-  3116982 3118241  (265293) C 28s-rRNA_Dmel   rRNA                 (0)   3969   2710 1621  
 2771    0.3  0.0  0.0  X:24064288-  3118240 3118557  (264977) C R1_DM           LINE/R1              (0)   5356   5039 1622 *
44378    1.9  0.1  0.0  X:24064288-  3118572 3123925  (259609) C R1_DM           LINE/R1              (0)   5356      1 1623  
23557    0.0  0.0  0.0  X:24064288-  3123926 3126627  (256907) C 28s-rRNA_Dmel   rRNA              (1267)   2702      1 1621  
 2977    0.0  0.0  0.0  X:24064288-  3126628 3127012  (256522) C ITS2-rRNA_Dmel  rRNA                 (0)    385      1 1624  
  245    0.0  0.0  0.0  X:24064288-  3127013 3127042  (256492) C 2s-rRNA_Dmel    rRNA                 (0)     30      1 1625  
 1080    0.0  0.0  0.0  X:24064288-  3127071 3127193  (256341) C 5.8s-rRNA_Dmel  rRNA                 (0)    123      1 1626  
 6008    0.0  0.0  0.0  X:24064288-  3127194 3127919  (255615) C ITS1-rRNA_Dmel  rRNA                 (0)    726      1 1627  
17565    0.1  0.0  0.0  X:24064288-  3127920 3129914  (253620) C 18s-rRNA_Dmel   rRNA                 (0)   1995      1 1628  
 6944    0.0  0.0  0.0  X:24064288-  3129915 3130778  (252756) C ETS-rRNA_Dmel   rRNA                 (0)    864      1 1629  
 2019    1.9  0.4  1.1  X:24064288-  3130772 3131186  (252348) C 240_Repeat_rRNA Satellite            (0)   2171   1544 1630 *
  868    0.9  2.8  0.0  X:24064288-  3131187 3131295  (252239) C 329_Repeat_rRNA Satellite          (178)    151     40 1631  
 2019    1.9  0.4  1.1  X:24064288-  3131296 3131425  (252109) C 240_Repeat_rRNA Satellite          (628)   1543   1348 1630  
  868    0.9  2.8  0.0  X:24064288-  3131426 3131534  (252000) C 329_Repeat_rRNA Satellite          (178)    151     40 1632  
 2019    1.9  0.4  1.1  X:24064288-  3131535 3131664  (251870) C 240_Repeat_rRNA Satellite          (824)   1347   1152 1630  
  868    0.9  2.8  0.0  X:24064288-  3131665 3131773  (251761) C 329_Repeat_rRNA Satellite          (178)    151     40 1633  
 2019    1.9  0.4  1.1  X:24064288-  3131774 3131903  (251631) C 240_Repeat_rRNA Satellite         (1020)   1151    956 1630  
  868    0.9  2.8  0.0  X:24064288-  3131904 3132012  (251522) C 329_Repeat_rRNA Satellite          (178)    151     40 1634  
 2019    1.9  0.4  1.1  X:24064288-  3132013 3132143  (251391) C 240_Repeat_rRNA Satellite         (1216)    955    758 1630  
  868    0.9  2.8  0.0  X:24064288-  3132144 3132252  (251282) C 329_Repeat_rRNA Satellite          (178)    151     40 1635  
 2019    1.9  0.4  1.1  X:24064288-  3132253 3132383  (251151) C 240_Repeat_rRNA Satellite         (1414)    757    560 1630  
  868    0.9  2.8  0.0  X:24064288-  3132384 3132492  (251042) C 329_Repeat_rRNA Satellite          (178)    151     40 1636  
 2019    1.9  0.4  1.1  X:24064288-  3132493 3132623  (250911) C 240_Repeat_rRNA Satellite         (1612)    559    362 1630  
  868    0.9  2.8  0.0  X:24064288-  3132624 3132732  (250802) C 329_Repeat_rRNA Satellite          (178)    151     40 1637  
 2019    1.9  0.4  1.1  X:24064288-  3132733 3132959  (250575) C 240_Repeat_rRNA Satellite            (0)    361      1 1630 *
 2723    0.4  0.1  0.0  X:24064288-  3132795 3133184  (250350) C 329_Repeat_rRNA Satellite           (13)   1407   1006 1638  
  240    0.0  0.0  4.8  X:24064288-  3133185 3133228  (250306) C 92_Repeat_rRNA  Satellite            (0)     92     51 1639  
 2723    0.4  0.1  0.0  X:24064288-  3133229 3134201  (249333) C 329_Repeat_rRNA Satellite           (13)   1005      1 1638  
  767    0.8  2.4  2.9  X:24064288-  3134181 3134252  (249282) C 92_Repeat_rRNA  Satellite            (0)    367    260 1640 *
  318    7.0  0.0  0.0  X:24064288-  3134253 3134295  (249239) C 329_Repeat_rRNA Satellite          (286)     43      1 1641  
  767    0.8  2.4  2.9  X:24064288-  3134296 3134335  (249199) C 92_Repeat_rRNA  Satellite          (108)    259    201 1640  
  332    4.7  0.0  0.0  X:24064288-  3134336 3134378  (249156) C 329_Repeat_rRNA Satellite          (286)     43      1 1642  
  767    0.8  2.4  2.9  X:24064288-  3134379 3134427  (249107) C 92_Repeat_rRNA  Satellite          (167)    200    128 1640  
  332    4.7  0.0  0.0  X:24064288-  3134428 3134470  (249064) C 329_Repeat_rRNA Satellite          (286)     43      1 1643  
  767    0.8  2.4  2.9  X:24064288-  3134471 3134549  (248985) C 92_Repeat_rRNA  Satellite            (0)    127      1 1640  
11083    0.1  0.0  0.0  X:24064288-  3134566 3135825  (247709) C 28s-rRNA_Dmel   rRNA                 (0)   3969   2710 1644 *
44260    2.1  0.1  0.0  X:24064288-  3135824 3141177  (242357) C R1_DM           LINE/R1              (0)   5356      1 1645  
23580    0.0  0.0  0.0  X:24064288-  3141178 3143879  (239655) C 28s-rRNA_Dmel   rRNA              (1267)   2702      1 1644  
 2977    0.0  0.0  0.0  X:24064288-  3143880 3144264  (239270) C ITS2-rRNA_Dmel  rRNA                 (0)    385      1 1646  
  245    0.0  0.0  0.0  X:24064288-  3144265 3144294  (239240) C 2s-rRNA_Dmel    rRNA                 (0)     30      1 1647  
 1080    0.0  0.0  0.0  X:24064288-  3144323 3144445  (239089) C 5.8s-rRNA_Dmel  rRNA                 (0)    123      1 1648  
 6008    0.0  0.0  0.0  X:24064288-  3144446 3145171  (238363) C ITS1-rRNA_Dmel  rRNA                 (0)    726      1 1649  
17542    0.1  0.0  0.0  X:24064288-  3145172 3147166  (236368) C 18s-rRNA_Dmel   rRNA                 (0)   1995      1 1650  
 6944    0.0  0.0  0.0  X:24064288-  3147167 3148030  (235504) C ETS-rRNA_Dmel   rRNA                 (0)    864      1 1651  
 2019    1.9  0.4  1.1  X:24064288-  3148024 3148438  (235096) C 240_Repeat_rRNA Satellite            (0)   2171   1544 1652 *
  868    0.9  2.8  0.0  X:24064288-  3148439 3148547  (234987) C 329_Repeat_rRNA Satellite          (178)    151     40 1653  
 2019    1.9  0.4  1.1  X:24064288-  3148548 3148677  (234857) C 240_Repeat_rRNA Satellite          (628)   1543   1348 1652  
  868    0.9  2.8  0.0  X:24064288-  3148678 3148786  (234748) C 329_Repeat_rRNA Satellite          (178)    151     40 1654  
 2019    1.9  0.4  1.1  X:24064288-  3148787 3148916  (234618) C 240_Repeat_rRNA Satellite          (824)   1347   1152 1652  
  868    0.9  2.8  0.0  X:24064288-  3148917 3149025  (234509) C 329_Repeat_rRNA Satellite          (178)    151     40 1655  
 2019    1.9  0.4  1.1  X:24064288-  3149026 3149155  (234379) C 240_Repeat_rRNA Satellite         (1020)   1151    956 1652  
  868    0.9  2.8  0.0  X:24064288-  3149156 3149264  (234270) C 329_Repeat_rRNA Satellite          (178)    151     40 1656  
 2019    1.9  0.4  1.1  X:24064288-  3149265 3149395  (234139) C 240_Repeat_rRNA Satellite         (1216)    955    758 1652  
  868    0.9  2.8  0.0  X:24064288-  3149396 3149504  (234030) C 329_Repeat_rRNA Satellite          (178)    151     40 1657  
 2019    1.9  0.4  1.1  X:24064288-  3149505 3149635  (233899) C 240_Repeat_rRNA Satellite         (1414)    757    560 1652  
  868    0.9  2.8  0.0  X:24064288-  3149636 3149744  (233790) C 329_Repeat_rRNA Satellite          (178)    151     40 1658  
 2019    1.9  0.4  1.1  X:24064288-  3149745 3149875  (233659) C 240_Repeat_rRNA Satellite         (1612)    559    362 1652  
  868    0.9  2.8  0.0  X:24064288-  3149876 3149984  (233550) C 329_Repeat_rRNA Satellite          (178)    151     40 1659  
 2019    1.9  0.4  1.1  X:24064288-  3149985 3150211  (233323) C 240_Repeat_rRNA Satellite            (0)    361      1 1652 *
 2723    0.4  0.1  0.0  X:24064288-  3150047 3150436  (233098) C 329_Repeat_rRNA Satellite           (13)   1407   1006 1660  
  240    0.0  0.0  4.8  X:24064288-  3150437 3150480  (233054) C 92_Repeat_rRNA  Satellite            (0)     92     51 1661  
 2723    0.4  0.1  0.0  X:24064288-  3150481 3151453  (232081) C 329_Repeat_rRNA Satellite           (13)   1005      1 1660  
  767    0.8  2.4  2.9  X:24064288-  3151433 3151504  (232030) C 92_Repeat_rRNA  Satellite            (0)    367    260 1662 *
  318    7.0  0.0  0.0  X:24064288-  3151505 3151547  (231987) C 329_Repeat_rRNA Satellite          (286)     43      1 1663  
  767    0.8  2.4  2.9  X:24064288-  3151548 3151587  (231947) C 92_Repeat_rRNA  Satellite          (108)    259    201 1662  
  332    4.7  0.0  0.0  X:24064288-  3151588 3151630  (231904) C 329_Repeat_rRNA Satellite          (286)     43      1 1664  
  767    0.8  2.4  2.9  X:24064288-  3151631 3151679  (231855) C 92_Repeat_rRNA  Satellite          (167)    200    128 1662  
  332    4.7  0.0  0.0  X:24064288-  3151680 3151722  (231812) C 329_Repeat_rRNA Satellite          (286)     43      1 1665  
  767    0.8  2.4  2.9  X:24064288-  3151723 3151801  (231733) C 92_Repeat_rRNA  Satellite            (0)    127      1 1662  
11083    0.1  0.0  0.0  X:24064288-  3151818 3153077  (230457) C 28s-rRNA_Dmel   rRNA                 (0)   3969   2710 1666  
 3957    0.9  0.0  0.0  X:24064288-  3153076 3153511  (230023) C R1_DM           LINE/R1              (0)   5356   4921 1667 *
47007    2.0  0.1  0.0  X:24064288-  3153515 3158868  (224666) C R1_DM           LINE/R1              (0)   5356      1 1668  
 4131    0.0  0.0  0.0  X:24064288-  3158869 3159310  (224224) C 28s-rRNA_Dmel   rRNA              (1267)   2702   2261 1666  
  823    0.3  2.6  2.3  X:24064288-  3159311 3159362  (224172) C 92_Repeat_rRNA  Satellite          (302)    373    279 1665  
  268   19.6  0.0  2.0  X:24064288-  3159363 3159414  (224120) C 28s-rRNA_Dmel   rRNA              (1279)   2690   2640 1669 *
  357    4.7  0.0  0.0  X:24064288-  3159378 3159420  (224114) C 329_Repeat_rRNA Satellite          (286)     43      1 1670  
  823    0.3  2.6  2.3  X:24064288-  3159421 3159454  (224080) C 92_Repeat_rRNA  Satellite          (397)    278    218 1665  
  268   19.6  0.0  2.0  X:24064288-  3159455 3159506  (224028) C 28s-rRNA_Dmel   rRNA              (1279)   2690   2640 1671 *
  357    4.7  0.0  0.0  X:24064288-  3159470 3159512  (224022) C 329_Repeat_rRNA Satellite          (286)     43      1 1672  
  823    0.3  2.6  2.3  X:24064288-  3159513 3159546  (223988) C 92_Repeat_rRNA  Satellite          (458)    217    157 1665  
  268   19.6  0.0  2.0  X:24064288-  3159547 3159598  (223936) C 28s-rRNA_Dmel   rRNA              (1279)   2690   2640 1673 *
  357    4.7  0.0  0.0  X:24064288-  3159562 3159604  (223930) C 329_Repeat_rRNA Satellite          (286)     43      1 1674  
  823    0.3  2.6  2.3  X:24064288-  3159605 3159683  (223851) C 92_Repeat_rRNA  Satellite          (302)    156      1 1665  
11829    0.1  0.0  0.0  X:24064288-  3159700 3160959  (222575) C 28s-rRNA_Dmel   rRNA                 (0)   3969   2710 1675  
 3957    0.9  0.0  0.0  X:24064288-  3160958 3161393  (222141) C R1_DM           LINE/R1              (0)   5356   4921 1676 *
25359    0.0  0.0  0.0  X:24064288-  3161391 3164107  (219427) C 28s-rRNA_Dmel   rRNA              (1252)   2717      1 1675  
 3209    0.0  0.0  0.0  X:24064288-  3164108 3164492  (219042) C ITS2-rRNA_Dmel  rRNA                 (0)    385      1 1677  
  261    0.0  0.0  0.0  X:24064288-  3164493 3164522  (219012) C 2s-rRNA_Dmel    rRNA                 (0)     30      1 1678  
 1148    0.0  0.0  0.0  X:24064288-  3164551 3164673  (218861) C 5.8s-rRNA_Dmel  rRNA                 (0)    123      1 1679  
 6457    0.0  0.0  0.0  X:24064288-  3164674 3165399  (218135) C ITS1-rRNA_Dmel  rRNA                 (0)    726      1 1680  
18739    0.1  0.0  0.0  X:24064288-  3165400 3167394  (216140) C 18s-rRNA_Dmel   rRNA                 (0)   1995      1 1681  
 7472    0.0  0.0  0.0  X:24064288-  3167395 3168258  (215276) C ETS-rRNA_Dmel   rRNA                 (0)    864      1 1682  
 2166    2.0  0.4  1.1  X:24064288-  3168252 3168666  (214868) C 240_Repeat_rRNA Satellite            (0)   2171   1544 1683 *
  935    0.9  2.8  0.0  X:24064288-  3168667 3168775  (214759) C 329_Repeat_rRNA Satellite          (178)    151     40 1684  
 2166    2.0  0.4  1.1  X:24064288-  3168776 3168905  (214629) C 240_Repeat_rRNA Satellite          (628)   1543   1348 1683  
  920    1.8  2.8  0.0  X:24064288-  3168906 3169014  (214520) C 329_Repeat_rRNA Satellite          (178)    151     40 1685  
 2166    2.0  0.4  1.1  X:24064288-  3169015 3169144  (214390) C 240_Repeat_rRNA Satellite          (824)   1347   1152 1683  
  935    0.9  2.8  0.0  X:24064288-  3169145 3169253  (214281) C 329_Repeat_rRNA Satellite          (178)    151     40 1686  
 2166    2.0  0.4  1.1  X:24064288-  3169254 3169383  (214151) C 240_Repeat_rRNA Satellite         (1020)   1151    956 1683  
  935    0.9  2.8  0.0  X:24064288-  3169384 3169492  (214042) C 329_Repeat_rRNA Satellite          (178)    151     40 1687  
 2166    2.0  0.4  1.1  X:24064288-  3169493 3169623  (213911) C 240_Repeat_rRNA Satellite         (1216)    955    758 1683  
  935    0.9  2.8  0.0  X:24064288-  3169624 3169732  (213802) C 329_Repeat_rRNA Satellite          (178)    151     40 1688  
 2166    2.0  0.4  1.1  X:24064288-  3169733 3169863  (213671) C 240_Repeat_rRNA Satellite         (1414)    757    560 1683  
  935    0.9  2.8  0.0  X:24064288-  3169864 3169972  (213562) C 329_Repeat_rRNA Satellite          (178)    151     40 1689  
 2166    2.0  0.4  1.1  X:24064288-  3169973 3170103  (213431) C 240_Repeat_rRNA Satellite         (1612)    559    362 1683  
  935    0.9  2.8  0.0  X:24064288-  3170104 3170212  (213322) C 329_Repeat_rRNA Satellite          (178)    151     40 1690  
 2166    2.0  0.4  1.1  X:24064288-  3170213 3170439  (213095) C 240_Repeat_rRNA Satellite            (0)    361      1 1683 *
 2927    2.8  1.5  1.3  X:24064288-  3170275 3170664  (212870) C 329_Repeat_rRNA Satellite           (13)   1174    770 1691  
  263    0.0  0.0  4.8  X:24064288-  3170665 3170708  (212826) C 92_Repeat_rRNA  Satellite            (0)     92     51 1692  
 2927    2.8  1.5  1.3  X:24064288-  3170709 3171446  (212088) C 329_Repeat_rRNA Satellite           (13)    769      1 1691  
  823    0.3  2.5  2.4  X:24064288-  3171426 3171471  (212063) C 92_Repeat_rRNA  Satellite            (0)    367    283 1693 *
  268   19.6  0.0  2.0  X:24064288-  3171472 3171523  (212011) C 28s-rRNA_Dmel   rRNA              (1279)   2690   2640 1694 *
  357    4.7  0.0  0.0  X:24064288-  3171487 3171529  (212005) C 329_Repeat_rRNA Satellite          (286)     43      1 1695  
  823    0.3  2.5  2.4  X:24064288-  3171530 3171563  (211971) C 92_Repeat_rRNA  Satellite           (85)    282    221 1693  
  268   19.6  0.0  2.0  X:24064288-  3171564 3171615  (211919) C 28s-rRNA_Dmel   rRNA              (1279)   2690   2640 1696 *
  357    4.7  0.0  0.0  X:24064288-  3171579 3171621  (211913) C 329_Repeat_rRNA Satellite          (286)     43      1 1697  
  823    0.3  2.5  2.4  X:24064288-  3171622 3171655  (211879) C 92_Repeat_rRNA  Satellite          (147)    220    159 1693  
  268   19.6  0.0  2.0  X:24064288-  3171656 3171707  (211827) C 28s-rRNA_Dmel   rRNA              (1279)   2690   2640 1698 *
  357    4.7  0.0  0.0  X:24064288-  3171671 3171713  (211821) C 329_Repeat_rRNA Satellite          (286)     43      1 1699  
  823    0.3  2.5  2.4  X:24064288-  3171714 3171792  (211742) C 92_Repeat_rRNA  Satellite            (0)    158      1 1693  
11829    0.1  0.0  0.0  X:24064288-  3171809 3173068  (210466) C 28s-rRNA_Dmel   rRNA                 (0)   3969   2710 1700 *
47023    2.0  0.1  0.0  X:24064288-  3173067 3178420  (205114) C R1_DM           LINE/R1              (0)   5356      1 1701  
25208    0.0  0.0  0.0  X:24064288-  3178421 3181122  (202412) C 28s-rRNA_Dmel   rRNA              (1267)   2702      1 1700  
 3209    0.0  0.0  0.0  X:24064288-  3181123 3181507  (202027) C ITS2-rRNA_Dmel  rRNA                 (0)    385      1 1702  
  261    0.0  0.0  0.0  X:24064288-  3181508 3181537  (201997) C 2s-rRNA_Dmel    rRNA                 (0)     30      1 1703  
 1148    0.0  0.0  0.0  X:24064288-  3181566 3181688  (201846) C 5.8s-rRNA_Dmel  rRNA                 (0)    123      1 1704  
 6457    0.0  0.0  0.0  X:24064288-  3181689 3182414  (201120) C ITS1-rRNA_Dmel  rRNA                 (0)    726      1 1705  
18739    0.1  0.0  0.0  X:24064288-  3182415 3184409  (199125) C 18s-rRNA_Dmel   rRNA                 (0)   1995      1 1706  
 7472    0.0  0.0  0.0  X:24064288-  3184410 3185273  (198261) C ETS-rRNA_Dmel   rRNA                 (0)    864      1 1707  
 2166    1.9  0.4  1.1  X:24064288-  3185267 3185681  (197853) C 240_Repeat_rRNA Satellite            (0)   2171   1544 1708 *
  935    0.9  2.8  0.0  X:24064288-  3185682 3185790  (197744) C 329_Repeat_rRNA Satellite          (178)    151     40 1709  
 2166    1.9  0.4  1.1  X:24064288-  3185791 3185920  (197614) C 240_Repeat_rRNA Satellite          (628)   1543   1348 1708  
  935    0.9  2.8  0.0  X:24064288-  3185921 3186029  (197505) C 329_Repeat_rRNA Satellite          (178)    151     40 1710  
 2166    1.9  0.4  1.1  X:24064288-  3186030 3186159  (197375) C 240_Repeat_rRNA Satellite          (824)   1347   1152 1708  
  935    0.9  2.8  0.0  X:24064288-  3186160 3186268  (197266) C 329_Repeat_rRNA Satellite          (178)    151     40 1711  
 2166    1.9  0.4  1.1  X:24064288-  3186269 3186398  (197136) C 240_Repeat_rRNA Satellite         (1020)   1151    956 1708  
  935    0.9  2.8  0.0  X:24064288-  3186399 3186507  (197027) C 329_Repeat_rRNA Satellite          (178)    151     40 1712  
 2166    1.9  0.4  1.1  X:24064288-  3186508 3186638  (196896) C 240_Repeat_rRNA Satellite         (1216)    955    758 1708  
  935    0.9  2.8  0.0  X:24064288-  3186639 3186747  (196787) C 329_Repeat_rRNA Satellite          (178)    151     40 1713  
 2166    1.9  0.4  1.1  X:24064288-  3186748 3186878  (196656) C 240_Repeat_rRNA Satellite         (1414)    757    560 1708  
  935    0.9  2.8  0.0  X:24064288-  3186879 3186987  (196547) C 329_Repeat_rRNA Satellite          (178)    151     40 1714  
 2166    1.9  0.4  1.1  X:24064288-  3186988 3187118  (196416) C 240_Repeat_rRNA Satellite         (1612)    559    362 1708  
  935    0.9  2.8  0.0  X:24064288-  3187119 3187227  (196307) C 329_Repeat_rRNA Satellite          (178)    151     40 1715  
 2166    1.9  0.4  1.1  X:24064288-  3187228 3187454  (196080) C 240_Repeat_rRNA Satellite            (0)    361      1 1708 *
 2927    2.2  1.2  1.0  X:24064288-  3187290 3187679  (195855) C 329_Repeat_rRNA Satellite           (13)   1503   1102 1716  
  263    0.0  0.0  4.8  X:24064288-  3187680 3187723  (195811) C 92_Repeat_rRNA  Satellite            (0)     92     51 1717  
 2927    2.2  1.2  1.0  X:24064288-  3187724 3188790  (194744) C 329_Repeat_rRNA Satellite           (13)   1101      1 1716  
  823    0.3  2.5  2.4  X:24064288-  3188770 3188815  (194719) C 92_Repeat_rRNA  Satellite            (0)    367    283 1718 *
  268   19.6  0.0  2.0  X:24064288-  3188816 3188867  (194667) C 28s-rRNA_Dmel   rRNA              (1279)   2690   2640 1719 *
  357    4.7  0.0  0.0  X:24064288-  3188831 3188873  (194661) C 329_Repeat_rRNA Satellite          (286)     43      1 1720  
  823    0.3  2.5  2.4  X:24064288-  3188874 3188907  (194627) C 92_Repeat_rRNA  Satellite           (85)    282    221 1718  
  268   19.6  0.0  2.0  X:24064288-  3188908 3188959  (194575) C 28s-rRNA_Dmel   rRNA              (1279)   2690   2640 1721 *
  357    4.7  0.0  0.0  X:24064288-  3188923 3188965  (194569) C 329_Repeat_rRNA Satellite          (286)     43      1 1722  
  823    0.3  2.5  2.4  X:24064288-  3188966 3188999  (194535) C 92_Repeat_rRNA  Satellite          (147)    220    159 1718  
  268   19.6  0.0  2.0  X:24064288-  3189000 3189051  (194483) C 28s-rRNA_Dmel   rRNA              (1279)   2690   2640 1723 *
  357    4.7  0.0  0.0  X:24064288-  3189015 3189057  (194477) C 329_Repeat_rRNA Satellite          (286)     43      1 1724  
  823    0.3  2.5  2.4  X:24064288-  3189058 3189136  (194398) C 92_Repeat_rRNA  Satellite            (0)    158      1 1718  
11829    0.1  0.0  0.0  X:24064288-  3189153 3190412  (193122) C 28s-rRNA_Dmel   rRNA                 (0)   3969   2710 1725 *
46940    2.0  0.1  0.0  X:24064288-  3190411 3195764  (187770) C R1_DM           LINE/R1              (0)   5356      1 1726  
25208    0.0  0.0  0.0  X:24064288-  3195765 3198466  (185068) C 28s-rRNA_Dmel   rRNA              (1267)   2702      1 1725  
 3209    0.0  0.0  0.0  X:24064288-  3198467 3198851  (184683) C ITS2-rRNA_Dmel  rRNA                 (0)    385      1 1727  
  261    0.0  0.0  0.0  X:24064288-  3198852 3198881  (184653) C 2s-rRNA_Dmel    rRNA                 (0)     30      1 1728  
 1148    0.0  0.0  0.0  X:24064288-  3198910 3199032  (184502) C 5.8s-rRNA_Dmel  rRNA                 (0)    123      1 1729  
 6457    0.0  0.0  0.0  X:24064288-  3199033 3199758  (183776) C ITS1-rRNA_Dmel  rRNA                 (0)    726      1 1730  
18739    0.1  0.0  0.0  X:24064288-  3199759 3201753  (181781) C 18s-rRNA_Dmel   rRNA                 (0)   1995      1 1731  
 7472    0.0  0.0  0.0  X:24064288-  3201754 3202617  (180917) C ETS-rRNA_Dmel   rRNA                 (0)    864      1 1732  
 2166    1.9  0.4  1.1  X:24064288-  3202611 3203025  (180509) C 240_Repeat_rRNA Satellite            (0)   2171   1544 1733 *
  935    0.9  2.8  0.0  X:24064288-  3203026 3203134  (180400) C 329_Repeat_rRNA Satellite          (178)    151     40 1734  
 2166    1.9  0.4  1.1  X:24064288-  3203135 3203264  (180270) C 240_Repeat_rRNA Satellite          (628)   1543   1348 1733  
  935    0.9  2.8  0.0  X:24064288-  3203265 3203373  (180161) C 329_Repeat_rRNA Satellite          (178)    151     40 1735  
 2166    1.9  0.4  1.1  X:24064288-  3203374 3203503  (180031) C 240_Repeat_rRNA Satellite          (824)   1347   1152 1733  
  935    0.9  2.8  0.0  X:24064288-  3203504 3203612  (179922) C 329_Repeat_rRNA Satellite          (178)    151     40 1736  
 2166    1.9  0.4  1.1  X:24064288-  3203613 3203742  (179792) C 240_Repeat_rRNA Satellite         (1020)   1151    956 1733  
  935    0.9  2.8  0.0  X:24064288-  3203743 3203851  (179683) C 329_Repeat_rRNA Satellite          (178)    151     40 1737  
 2166    1.9  0.4  1.1  X:24064288-  3203852 3203982  (179552) C 240_Repeat_rRNA Satellite         (1216)    955    758 1733  
  935    0.9  2.8  0.0  X:24064288-  3203983 3204091  (179443) C 329_Repeat_rRNA Satellite          (178)    151     40 1738  
 2166    1.9  0.4  1.1  X:24064288-  3204092 3204222  (179312) C 240_Repeat_rRNA Satellite         (1414)    757    560 1733  
  935    0.9  2.8  0.0  X:24064288-  3204223 3204331  (179203) C 329_Repeat_rRNA Satellite          (178)    151     40 1739  
 2166    1.9  0.4  1.1  X:24064288-  3204332 3204462  (179072) C 240_Repeat_rRNA Satellite         (1612)    559    362 1733  
  935    0.9  2.8  0.0  X:24064288-  3204463 3204571  (178963) C 329_Repeat_rRNA Satellite          (178)    151     40 1740  
 2166    1.9  0.4  1.1  X:24064288-  3204572 3204798  (178736) C 240_Repeat_rRNA Satellite            (0)    361      1 1733 *
 2927    2.3  1.2  1.0  X:24064288-  3204634 3205023  (178511) C 329_Repeat_rRNA Satellite           (13)   1503   1102 1741  
  263    0.0  0.0  4.8  X:24064288-  3205024 3205067  (178467) C 92_Repeat_rRNA  Satellite            (0)     92     51 1742  
 2927    2.3  1.2  1.0  X:24064288-  3205068 3206134  (177400) C 329_Repeat_rRNA Satellite           (13)   1101      1 1741  
  823    0.3  2.5  2.4  X:24064288-  3206114 3206159  (177375) C 92_Repeat_rRNA  Satellite            (0)    367    283 1743 *
  268   19.6  0.0  2.0  X:24064288-  3206160 3206211  (177323) C 28s-rRNA_Dmel   rRNA              (1279)   2690   2640 1744 *
  357    4.7  0.0  0.0  X:24064288-  3206175 3206217  (177317) C 329_Repeat_rRNA Satellite          (286)     43      1 1745  
  823    0.3  2.5  2.4  X:24064288-  3206218 3206251  (177283) C 92_Repeat_rRNA  Satellite           (85)    282    221 1743  
  268   19.6  0.0  2.0  X:24064288-  3206252 3206303  (177231) C 28s-rRNA_Dmel   rRNA              (1279)   2690   2640 1746 *
  357    4.7  0.0  0.0  X:24064288-  3206267 3206309  (177225) C 329_Repeat_rRNA Satellite          (286)     43      1 1747  
  823    0.3  2.5  2.4  X:24064288-  3206310 3206343  (177191) C 92_Repeat_rRNA  Satellite          (147)    220    159 1743  
  268   19.6  0.0  2.0  X:24064288-  3206344 3206395  (177139) C 28s-rRNA_Dmel   rRNA              (1279)   2690   2640 1748 *
  357    4.7  0.0  0.0  X:24064288-  3206359 3206401  (177133) C 329_Repeat_rRNA Satellite          (286)     43      1 1749  
  823    0.3  2.5  2.4  X:24064288-  3206402 3206480  (177054) C 92_Repeat_rRNA  Satellite            (0)    158      1 1743  
11812    0.2  0.0  0.0  X:24064288-  3206497 3207756  (175778) C 28s-rRNA_Dmel   rRNA                 (0)   3969   2710 1750 *
34238    1.6  0.1  0.0  X:24064288-  3207755 3213109  (170425) C R1_DM           LINE/R1              (0)   5356      1 1751  
25193    0.0  0.0  0.0  X:24064288-  3213110 3215811  (167723) C 28s-rRNA_Dmel   rRNA              (1267)   2702      1 1750  
 3209    0.0  0.0  0.0  X:24064288-  3215812 3216196  (167338) C ITS2-rRNA_Dmel  rRNA                 (0)    385      1 1752  
  261    0.0  0.0  0.0  X:24064288-  3216197 3216226  (167308) C 2s-rRNA_Dmel    rRNA                 (0)     30      1 1753  
 1148    0.0  0.0  0.0  X:24064288-  3216255 3216377  (167157) C 5.8s-rRNA_Dmel  rRNA                 (0)    123      1 1754  
 6457    0.0  0.0  0.0  X:24064288-  3216378 3217103  (166431) C ITS1-rRNA_Dmel  rRNA                 (0)    726      1 1755  
18739    0.1  0.0  0.0  X:24064288-  3217104 3219098  (164436) C 18s-rRNA_Dmel   rRNA                 (0)   1995      1 1756  
 7472    0.0  0.0  0.0  X:24064288-  3219099 3219962  (163572) C ETS-rRNA_Dmel   rRNA                 (0)    864      1 1757  
 2166    1.9  0.4  1.1  X:24064288-  3219956 3220370  (163164) C 240_Repeat_rRNA Satellite            (0)   2171   1544 1758 *
  935    0.9  2.8  0.0  X:24064288-  3220371 3220479  (163055) C 329_Repeat_rRNA Satellite          (178)    151     40 1759  
 2166    1.9  0.4  1.1  X:24064288-  3220480 3220609  (162925) C 240_Repeat_rRNA Satellite          (628)   1543   1348 1758  
  935    0.9  2.8  0.0  X:24064288-  3220610 3220718  (162816) C 329_Repeat_rRNA Satellite          (178)    151     40 1760  
 2166    1.9  0.4  1.1  X:24064288-  3220719 3220848  (162686) C 240_Repeat_rRNA Satellite          (824)   1347   1152 1758  
  935    0.9  2.8  0.0  X:24064288-  3220849 3220957  (162577) C 329_Repeat_rRNA Satellite          (178)    151     40 1761  
 2166    1.9  0.4  1.1  X:24064288-  3220958 3221087  (162447) C 240_Repeat_rRNA Satellite         (1020)   1151    956 1758  
  935    0.9  2.8  0.0  X:24064288-  3221088 3221196  (162338) C 329_Repeat_rRNA Satellite          (178)    151     40 1762  
 2166    1.9  0.4  1.1  X:24064288-  3221197 3221327  (162207) C 240_Repeat_rRNA Satellite         (1216)    955    758 1758  
  935    0.9  2.8  0.0  X:24064288-  3221328 3221436  (162098) C 329_Repeat_rRNA Satellite          (178)    151     40 1763  
 2166    1.9  0.4  1.1  X:24064288-  3221437 3221567  (161967) C 240_Repeat_rRNA Satellite         (1414)    757    560 1758  
  935    0.9  2.8  0.0  X:24064288-  3221568 3221676  (161858) C 329_Repeat_rRNA Satellite          (178)    151     40 1764  
 2166    1.9  0.4  1.1  X:24064288-  3221677 3221807  (161727) C 240_Repeat_rRNA Satellite         (1612)    559    362 1758  
  935    0.9  2.8  0.0  X:24064288-  3221808 3221916  (161618) C 329_Repeat_rRNA Satellite          (178)    151     40 1765  
 2166    1.9  0.4  1.1  X:24064288-  3221917 3222143  (161391) C 240_Repeat_rRNA Satellite            (0)    361      1 1758 *
 2927    2.2  1.2  1.0  X:24064288-  3221979 3222368  (161166) C 329_Repeat_rRNA Satellite           (13)   1503   1102 1766  
  263    0.0  0.0  4.8  X:24064288-  3222369 3222412  (161122) C 92_Repeat_rRNA  Satellite            (0)     92     51 1767  
 2927    2.2  1.2  1.0  X:24064288-  3222413 3223479  (160055) C 329_Repeat_rRNA Satellite           (13)   1101      1 1766  
  823    0.3  2.5  2.4  X:24064288-  3223459 3223504  (160030) C 92_Repeat_rRNA  Satellite            (0)    367    283 1768 *
  268   19.6  0.0  2.0  X:24064288-  3223505 3223556  (159978) C 28s-rRNA_Dmel   rRNA              (1279)   2690   2640 1769 *
  357    4.7  0.0  0.0  X:24064288-  3223520 3223562  (159972) C 329_Repeat_rRNA Satellite          (286)     43      1 1770  
  823    0.3  2.5  2.4  X:24064288-  3223563 3223596  (159938) C 92_Repeat_rRNA  Satellite           (85)    282    221 1768  
  268   19.6  0.0  2.0  X:24064288-  3223597 3223648  (159886) C 28s-rRNA_Dmel   rRNA              (1279)   2690   2640 1771 *
  357    4.7  0.0  0.0  X:24064288-  3223612 3223654  (159880) C 329_Repeat_rRNA Satellite          (286)     43      1 1772  
  823    0.3  2.5  2.4  X:24064288-  3223655 3223688  (159846) C 92_Repeat_rRNA  Satellite          (147)    220    159 1768  
  268   19.6  0.0  2.0  X:24064288-  3223689 3223740  (159794) C 28s-rRNA_Dmel   rRNA              (1279)   2690   2640 1773 *
  357    4.7  0.0  0.0  X:24064288-  3223704 3223746  (159788) C 329_Repeat_rRNA Satellite          (286)     43      1 1774  
  823    0.3  2.5  2.4  X:24064288-  3223747 3223825  (159709) C 92_Repeat_rRNA  Satellite            (0)    158      1 1768  
11829    0.1  0.0  0.0  X:24064288-  3223842 3225101  (158433) C 28s-rRNA_Dmel   rRNA                 (0)   3969   2710 1775 *
47055    1.9  0.1  0.0  X:24064288-  3225100 3230453  (153081) C R1_DM           LINE/R1              (0)   5356      1 1776  
25191    0.0  0.0  0.0  X:24064288-  3230454 3233155  (150379) C 28s-rRNA_Dmel   rRNA              (1267)   2702      1 1775  
 3209    0.0  0.0  0.0  X:24064288-  3233156 3233540  (149994) C ITS2-rRNA_Dmel  rRNA                 (0)    385      1 1777  
  261    0.0  0.0  0.0  X:24064288-  3233541 3233570  (149964) C 2s-rRNA_Dmel    rRNA                 (0)     30      1 1778  
 1148    0.0  0.0  0.0  X:24064288-  3233599 3233721  (149813) C 5.8s-rRNA_Dmel  rRNA                 (0)    123      1 1779  
 6457    0.0  0.0  0.0  X:24064288-  3233722 3234447  (149087) C ITS1-rRNA_Dmel  rRNA                 (0)    726      1 1780  
18739    0.1  0.0  0.0  X:24064288-  3234448 3236442  (147092) C 18s-rRNA_Dmel   rRNA                 (0)   1995      1 1781  
 7472    0.0  0.0  0.0  X:24064288-  3236443 3237306  (146228) C ETS-rRNA_Dmel   rRNA                 (0)    864      1 1782  
 2166    1.9  0.4  1.1  X:24064288-  3237300 3237714  (145820) C 240_Repeat_rRNA Satellite            (0)   2171   1544 1783 *
  935    0.9  2.8  0.0  X:24064288-  3237715 3237823  (145711) C 329_Repeat_rRNA Satellite          (178)    151     40 1784  
 2166    1.9  0.4  1.1  X:24064288-  3237824 3237953  (145581) C 240_Repeat_rRNA Satellite          (628)   1543   1348 1783  
  935    0.9  2.8  0.0  X:24064288-  3237954 3238062  (145472) C 329_Repeat_rRNA Satellite          (178)    151     40 1785  
 2166    1.9  0.4  1.1  X:24064288-  3238063 3238192  (145342) C 240_Repeat_rRNA Satellite          (824)   1347   1152 1783  
  935    0.9  2.8  0.0  X:24064288-  3238193 3238301  (145233) C 329_Repeat_rRNA Satellite          (178)    151     40 1786  
 2166    1.9  0.4  1.1  X:24064288-  3238302 3238431  (145103) C 240_Repeat_rRNA Satellite         (1020)   1151    956 1783  
  935    0.9  2.8  0.0  X:24064288-  3238432 3238540  (144994) C 329_Repeat_rRNA Satellite          (178)    151     40 1787  
 2166    1.9  0.4  1.1  X:24064288-  3238541 3238671  (144863) C 240_Repeat_rRNA Satellite         (1216)    955    758 1783  
  935    0.9  2.8  0.0  X:24064288-  3238672 3238780  (144754) C 329_Repeat_rRNA Satellite          (178)    151     40 1788  
 2166    1.9  0.4  1.1  X:24064288-  3238781 3238911  (144623) C 240_Repeat_rRNA Satellite         (1414)    757    560 1783  
  935    0.9  2.8  0.0  X:24064288-  3238912 3239020  (144514) C 329_Repeat_rRNA Satellite          (178)    151     40 1789  
 2166    1.9  0.4  1.1  X:24064288-  3239021 3239151  (144383) C 240_Repeat_rRNA Satellite         (1612)    559    362 1783  
  935    0.9  2.8  0.0  X:24064288-  3239152 3239260  (144274) C 329_Repeat_rRNA Satellite          (178)    151     40 1790  
 2166    1.9  0.4  1.1  X:24064288-  3239261 3239487  (144047) C 240_Repeat_rRNA Satellite            (0)    361      1 1783 *
 2927    2.2  1.2  1.0  X:24064288-  3239323 3239712  (143822) C 329_Repeat_rRNA Satellite           (13)   1503   1102 1791  
  263    0.0  0.0  4.8  X:24064288-  3239713 3239756  (143778) C 92_Repeat_rRNA  Satellite            (0)     92     51 1792  
 2927    2.2  1.2  1.0  X:24064288-  3239757 3240823  (142711) C 329_Repeat_rRNA Satellite           (13)   1101      1 1791  
  823    0.3  2.5  2.4  X:24064288-  3240803 3240848  (142686) C 92_Repeat_rRNA  Satellite            (0)    367    283 1793 *
  268   19.6  0.0  2.0  X:24064288-  3240849 3240900  (142634) C 28s-rRNA_Dmel   rRNA              (1279)   2690   2640 1794 *
  357    4.7  0.0  0.0  X:24064288-  3240864 3240906  (142628) C 329_Repeat_rRNA Satellite          (286)     43      1 1795  
  823    0.3  2.5  2.4  X:24064288-  3240907 3240940  (142594) C 92_Repeat_rRNA  Satellite           (85)    282    221 1793  
  268   19.6  0.0  2.0  X:24064288-  3240941 3240992  (142542) C 28s-rRNA_Dmel   rRNA              (1279)   2690   2640 1796 *
  357    4.7  0.0  0.0  X:24064288-  3240956 3240998  (142536) C 329_Repeat_rRNA Satellite          (286)     43      1 1797  
  823    0.3  2.5  2.4  X:24064288-  3240999 3241032  (142502) C 92_Repeat_rRNA  Satellite          (147)    220    159 1793  
  268   19.6  0.0  2.0  X:24064288-  3241033 3241084  (142450) C 28s-rRNA_Dmel   rRNA              (1279)   2690   2640 1798 *
  357    4.7  0.0  0.0  X:24064288-  3241048 3241090  (142444) C 329_Repeat_rRNA Satellite          (286)     43      1 1799  
  823    0.3  2.5  2.4  X:24064288-  3241091 3241169  (142365) C 92_Repeat_rRNA  Satellite            (0)    158      1 1793  
11829    0.1  0.0  0.0  X:24064288-  3241186 3242445  (141089) C 28s-rRNA_Dmel   rRNA                 (0)   3969   2710 1800 *
47055    1.9  0.1  0.0  X:24064288-  3242444 3247797  (135737) C R1_DM           LINE/R1              (0)   5356      1 1801  
25208    0.0  0.0  0.0  X:24064288-  3247798 3250499  (133035) C 28s-rRNA_Dmel   rRNA              (1267)   2702      1 1800  
 3209    0.0  0.0  0.0  X:24064288-  3250500 3250884  (132650) C ITS2-rRNA_Dmel  rRNA                 (0)    385      1 1802  
  261    0.0  0.0  0.0  X:24064288-  3250885 3250914  (132620) C 2s-rRNA_Dmel    rRNA                 (0)     30      1 1803  
 1148    0.0  0.0  0.0  X:24064288-  3250943 3251065  (132469) C 5.8s-rRNA_Dmel  rRNA                 (0)    123      1 1804  
 6457    0.0  0.0  0.0  X:24064288-  3251066 3251791  (131743) C ITS1-rRNA_Dmel  rRNA                 (0)    726      1 1805  
18739    0.1  0.0  0.0  X:24064288-  3251792 3253786  (129748) C 18s-rRNA_Dmel   rRNA                 (0)   1995      1 1806  
 7472    0.0  0.0  0.0  X:24064288-  3253787 3254650  (128884) C ETS-rRNA_Dmel   rRNA                 (0)    864      1 1807  
 2166    2.0  0.4  1.1  X:24064288-  3254644 3255058  (128476) C 240_Repeat_rRNA Satellite            (0)   2171   1544 1808 *
  935    0.9  2.8  0.0  X:24064288-  3255059 3255167  (128367) C 329_Repeat_rRNA Satellite          (178)    151     40 1809  
 2166    2.0  0.4  1.1  X:24064288-  3255168 3255297  (128237) C 240_Repeat_rRNA Satellite          (628)   1543   1348 1808  
  935    0.9  2.8  0.0  X:24064288-  3255298 3255406  (128128) C 329_Repeat_rRNA Satellite          (178)    151     40 1810  
 2166    2.0  0.4  1.1  X:24064288-  3255407 3255536  (127998) C 240_Repeat_rRNA Satellite          (824)   1347   1152 1808  
  935    0.9  2.8  0.0  X:24064288-  3255537 3255645  (127889) C 329_Repeat_rRNA Satellite          (178)    151     40 1811  
 2166    2.0  0.4  1.1  X:24064288-  3255646 3255775  (127759) C 240_Repeat_rRNA Satellite         (1020)   1151    956 1808  
  935    0.9  2.8  0.0  X:24064288-  3255776 3255884  (127650) C 329_Repeat_rRNA Satellite          (178)    151     40 1812  
 2166    2.0  0.4  1.1  X:24064288-  3255885 3256015  (127519) C 240_Repeat_rRNA Satellite         (1216)    955    758 1808  
  935    0.9  2.8  0.0  X:24064288-  3256016 3256124  (127410) C 329_Repeat_rRNA Satellite          (178)    151     40 1813  
 2166    2.0  0.4  1.1  X:24064288-  3256125 3256255  (127279) C 240_Repeat_rRNA Satellite         (1414)    757    560 1808  
  935    0.9  2.8  0.0  X:24064288-  3256256 3256364  (127170) C 329_Repeat_rRNA Satellite          (178)    151     40 1814  
 2166    2.0  0.4  1.1  X:24064288-  3256365 3256495  (127039) C 240_Repeat_rRNA Satellite         (1612)    559    362 1808
[truncated: 34,418 more chars]
