# Supplementary material for: Genetic variation in recalcitrant repetitive regions of the Drosophila melanogaster genome
Source: Genome Res. 2025 Sep;35(9):2023–40. doi: 10.1101/gr.280728.125 (PMC12400953; doi:10.1101/gr.280728.125)
Supplement: Supplement 10 [file Supplemental_Code.zip › Dmel_HiFi_Asm_variation/Scripts_for_plotting_Figures/Figure_3/Panel_A/A3_Histone_locus.fasta.out]

   SW   perc perc perc  query          position in query        matching      repeat            position in repeat
score   div. del. ins.  sequence       begin  end      (left)   repeat        class/family    begin  end    (left)   ID

   24    9.1  8.5  0.0  Histone_Locus     274    320 (596850) + (TA)n         Simple_repeat        1     51    (0)    1  
  310   18.2  5.2  0.0  Histone_Locus     490    566 (596604) + M4DM          DNA/CMC-Transib      1     81 (1354)    2  
  336   28.1 10.6  0.6  Histone_Locus     603    763 (596407) + M4DM          DNA/CMC-Transib    228    404 (1031)    3  
  231   34.3  1.4  1.4  Histone_Locus     808    949 (596221) C TRANSIB1      DNA/CMC-Transib  (691)   2323   2182    4  
   27    0.0  0.0  3.5  Histone_Locus    1483   1512 (595658) + (AAGTTTG)n    Simple_repeat        1     29    (0)    5  
   25   24.5  1.0  6.2  Histone_Locus    5038   5139 (592031) + A-rich        Low_complexity       1     97    (0)    6  
   13   18.5  7.0  0.0  Histone_Locus    5894   5936 (591234) + (AATATAT)n    Simple_repeat        1     46    (0)    7  
  247    9.8 15.7  0.0  Histone_Locus    6949   6999 (590171) + PAL5A_CE      DNA                152    210  (582)    8  
  738    7.6  6.6  1.6  Histone_Locus    8214   8334 (588836) + FB4_DM        DNA/TcMar-Tc1        1    127 (3962)    9  
   61    0.0  6.1  0.0  Histone_Locus    8610   8675 (588495) + (TA)n         Simple_repeat        1     70    (0)   10  
 5935    0.0  0.0  0.0  Histone_Locus    8676   9332 (587838) + QUASIMODO_LTR LTR/Gypsy            2    658    (0)   11  
51993    0.7  0.1  0.4  Histone_Locus    9333  15413 (581757) + QUASIMODO_I   LTR/Gypsy            1   6060    (0)   11  
 5942    0.0  0.0  0.0  Histone_Locus   15414  16071 (581099) + QUASIMODO_LTR LTR/Gypsy            1    658    (0)   11  
   16    0.0  5.0  0.0  Histone_Locus   16072  16091 (581079) + (TA)n         Simple_repeat        1     21    (0)   12  
 1303    4.7 20.6  0.3  Histone_Locus   16749  17126 (580044) C PROTOP_B      DNA/P              (0)   1153    699   13  
 1157    8.2  0.0  0.0  Histone_Locus   17130  17285 (579885) C I_DM          LINE/I          (3315)   2059   1904   14  
 1668    9.0  3.9  1.1  Histone_Locus   17286  17544 (579626) + Invader2_LTR  LTR/Gypsy            1    266    (0)   15  
 2381    2.9  0.0  0.0  Histone_Locus   17545  17851 (579319) C I_DM          LINE/I          (3467)   1907   1601   14  
 5777    4.9  8.3  1.8  Histone_Locus   17890  18734 (578436) C S2_DM         DNA/TcMar-Tc1    (836)    899      1   16  
 5131    4.6  1.0  0.3  Histone_Locus   19344  19971 (577199) + G5_DM         LINE/I-Jockey       75    706 (4150)   17  
 3920    4.1  2.1  0.0  Histone_Locus   19970  20454 (576716) + G5_DM         LINE/I-Jockey      886   1380 (3476)   17 *
 7554    3.3  7.0  0.0  Histone_Locus   20452  21582 (575588) + G5_DM         LINE/I-Jockey     1805   3014 (1842)   17  
 2745    1.9 11.2  0.0  Histone_Locus   21576  22032 (575138) + G5_DM         LINE/I-Jockey     4349   4856    (0)   17 *
  278   32.8  0.0  0.0  Histone_Locus   22189  22307 (574863) + Mariner-6_DR  DNA/TcMar-Tc1     1111   1229  (400)   18  
  258    2.9  2.9  0.0  Histone_Locus   23369  23402 (573768) + PROTOP_A      DNA/P              508    542  (563)   19  
  286   25.2  8.7  0.0  Histone_Locus   23562  23676 (573494) + DOC2_DM       LINE/I-Jockey      758    882 (3911)   20  
 6116    3.9  4.1  2.8  Histone_Locus   23691  24546 (572624) + PROTOP_A      DNA/P                3    869  (236)   21  
 1770   14.9  4.5  0.8  Histone_Locus   24548  24906 (572264) + FW2_DM        LINE/I-Jockey     1191   1562 (2399)   22 *
 1967    3.6 15.1  0.0  Histone_Locus   24895  25219 (571951) C G5_DM         LINE/I-Jockey     (93)   4763   4390   23  
   16   16.1  0.0  0.0  Histone_Locus   25456  25483 (571687) + (T)n          Simple_repeat        1     28    (0)   24  
   12    8.0  3.2  6.7  Histone_Locus   25578  25608 (571562) + (TTAT)n       Simple_repeat        1     30    (0)   25  
  362    4.1  2.0  0.0  Histone_Locus   25616  25664 (571506) C His2B         Histone            (1)    594    545   26  
  376    4.2  0.0  0.0  Histone_Locus   25671  25718 (571452) C His2B         Histone          (545)     50      3   26  
 3097    3.7 26.7  0.0  Histone_Locus   25843  26231 (570939) + His2A         Histone              1    493    (0)   27  
  462   10.4  0.0  0.0  Histone_Locus   26537  26603 (570567) + DNAREP1_DM    RC/Helitron          1     67  (527)   28 *
 3189    0.3  1.4  0.0  Histone_Locus   26599  26956 (570214) + His3          Histone            167    529    (0)   29  
 4976    0.8  0.3  1.9  Histone_Locus   27160  27762 (569408) C IDEFIX_LTR    LTR/Gypsy          (0)    594      1   30  
14280    1.7  3.8  0.3  Histone_Locus   27763  29574 (567596) C IDEFIX_I      LTR/Gypsy          (0)   5628   3754   30  
   44    7.7  1.4  1.4  Histone_Locus   29593  29662 (567508) + (ATA)n        Simple_repeat        1     70    (0)   31  
 3091    1.1  0.0  0.3  Histone_Locus   29663  30019 (567151) + MDG1_LTR      LTR/Gypsy           87    442    (0)   32  
36059    0.5  0.5  0.3  Histone_Locus   30020  34146 (563024) + MDG1_I        LTR/Gypsy            1   4136 (2460)   32  
 8685    0.8  0.0  0.1  Histone_Locus   34128  35159 (562011) + MDG1_I        LTR/Gypsy         5264   6294  (302)   32 *
 1345    2.0  0.5  0.5  Histone_Locus   35133  35333 (561837) + MDG1_I        LTR/Gypsy         6396   6596    (0)   32 *
   44    7.7  1.4  1.4  Histone_Locus   35350  35419 (561751) + (ATA)n        Simple_repeat        1     70    (0)   33  
 3091    1.1  0.0  0.3  Histone_Locus   35420  35776 (561394) + MDG1_LTR      LTR/Gypsy           87    442    (0)   34  
 1363    3.0  0.0  0.0  Histone_Locus   35777  35942 (561228) C IDEFIX_I      LTR/Gypsy       (1873)   3755   3590   30 *
27065    1.4  2.8  0.1  Histone_Locus   35938  40277 (556893) C BS            LINE/I-Jockey      (1)   5125    669   35  
 1616    3.9  0.0  0.0  Histone_Locus   40272  40478 (556692) + I_DM          LINE/I            1701   1907 (3467)   36 *
 1683    8.6  3.9  1.1  Histone_Locus   40479  40737 (556433) C Invader2_LTR  LTR/Gypsy          (0)    266      1   37  
 6005    4.4  1.0  0.0  Histone_Locus   40738  41509 (555661) + I_DM          LINE/I            1904   2683 (2691)   36 *
12361    4.1  1.6  0.5  Histone_Locus   41509  43101 (554069) + I_DM          LINE/I            3187   4797  (577)   36  
 1400    3.6  0.5  2.5  Histone_Locus   43087  43287 (553883) + I_DM          LINE/I            5166   5362   (12)   36 *
   16    0.0  3.7  3.7  Histone_Locus   43484  43510 (553660) + (TTTA)n       Simple_repeat        1     27    (0)   38  
   12    7.5  6.7  3.2  Histone_Locus   43630  43659 (553511) + (TAT)n        Simple_repeat        1     31    (0)   39  
 9289    0.1  0.0  0.0  Histone_Locus   44056  45078 (552092) + His1          Histone              1   1023    (0)   40  
 5443    0.0  0.0  0.0  Histone_Locus   45215  45809 (551361) C His2B         Histone            (0)    595      1   41  
 4535    0.0  0.0  0.0  Histone_Locus   45938  46430 (550740) + His2A         Histone              1    493    (0)   42  
 4419    0.6  4.3  0.0  Histone_Locus   46839  47317 (549853) C His4          Histone            (0)    528     28   43  
   36    0.0  0.0  0.0  Histone_Locus   47318  47348 (549822) + (TC)n         Simple_repeat        1     31    (0)   44  
 4419    0.6  4.3  0.0  Histone_Locus   47349  47374 (549796) C His4          Histone          (501)     27      2   43  
 4828    0.2  0.0  0.0  Histone_Locus   47400  47928 (549242) + His3          Histone              1    529    (0)   45  
   18   18.6  2.7  0.0  Histone_Locus   48145  48181 (548989) + (AT)n         Simple_repeat        1     38    (0)   46  
   14    7.3  6.9  0.0  Histone_Locus   48327  48355 (548815) + (ATAAA)n      Simple_repeat        1     31    (0)   47  
   16    0.0  3.7  3.7  Histone_Locus   48555  48581 (548589) + (TTTA)n       Simple_repeat        1     27    (0)   48  
   12    7.5  6.7  3.2  Histone_Locus   48701  48730 (548440) + (TAT)n        Simple_repeat        1     31    (0)   49  
 9272    0.2  0.0  0.0  Histone_Locus   49127  50149 (547021) + His1          Histone              1   1023    (0)   50  
 5443    0.0  0.0  0.0  Histone_Locus   50286  50880 (546290) C His2B         Histone            (0)    595      1   51  
 4535    0.0  0.0  0.0  Histone_Locus   51009  51501 (545669) + His2A         Histone              1    493    (0)   52  
 4419    0.6  4.3  0.0  Histone_Locus   51910  52388 (544782) C His4          Histone            (0)    528     28   53  
   34    0.0  0.0  0.0  Histone_Locus   52389  52417 (544753) + (TC)n         Simple_repeat        1     29    (0)   54  
 4419    0.6  4.3  0.0  Histone_Locus   52418  52443 (544727) C His4          Histone          (501)     27      2   53  
 4828    0.2  0.0  0.0  Histone_Locus   52469  52997 (544173) + His3          Histone              1    529    (0)   55  
   18   18.6  2.7  0.0  Histone_Locus   53214  53250 (543920) + (AT)n         Simple_repeat        1     38    (0)   56  
   14    7.3  6.9  0.0  Histone_Locus   53396  53424 (543746) + (ATAAA)n      Simple_repeat        1     31    (0)   57  
   16    0.0  3.7  3.7  Histone_Locus   53624  53650 (543520) + (TTTA)n       Simple_repeat        1     27    (0)   58  
   12    7.5  6.7  3.2  Histone_Locus   53770  53799 (543371) + (TAT)n        Simple_repeat        1     31    (0)   59  
 9272    0.2  0.0  0.0  Histone_Locus   54196  55218 (541952) + His1          Histone              1   1023    (0)   60  
 5210    0.0  0.0  0.0  Histone_Locus   55355  55949 (541221) C His2B         Histone            (0)    595      1   61  
 4336    0.0  0.0  0.0  Histone_Locus   56078  56570 (540600) + His2A         Histone              1    493    (0)   62  
 4218    0.6  4.3  0.0  Histone_Locus   56979  57457 (539713) C His4          Histone            (0)    528     28   63  
   34    0.0  0.0  0.0  Histone_Locus   57458  57486 (539684) + (TC)n         Simple_repeat        1     29    (0)   64  
 4218    0.6  4.3  0.0  Histone_Locus   57487  57512 (539658) C His4          Histone          (501)     27      2   63  
 4611    0.2  0.0  0.0  Histone_Locus   57538  58066 (539104) + His3          Histone              1    529    (0)   65  
   18   18.6  2.7  0.0  Histone_Locus   58283  58319 (538851) + (AT)n         Simple_repeat        1     38    (0)   66  
   14    7.3  6.9  0.0  Histone_Locus   58465  58493 (538677) + (ATAAA)n      Simple_repeat        1     31    (0)   67  
   16    0.0  3.7  3.7  Histone_Locus   58693  58719 (538451) + (TTTA)n       Simple_repeat        1     27    (0)   68  
   12    7.5  6.7  3.2  Histone_Locus   58839  58868 (538302) + (TAT)n        Simple_repeat        1     31    (0)   69  
 8867    0.3  0.0  0.0  Histone_Locus   59264  60286 (536884) + His1          Histone              1   1023    (0)   70  
 5210    0.0  0.0  0.0  Histone_Locus   60423  61017 (536153) C His2B         Histone            (0)    595      1   71  
 4336    0.0  0.0  0.0  Histone_Locus   61146  61638 (535532) + His2A         Histone              1    493    (0)   72  
 4218    0.6  4.3  0.0  Histone_Locus   62047  62525 (534645) C His4          Histone            (0)    528     28   73  
   34    0.0  0.0  0.0  Histone_Locus   62526  62554 (534616) + (TC)n         Simple_repeat        1     29    (0)   74  
 4218    0.6  4.3  0.0  Histone_Locus   62555  62580 (534590) C His4          Histone          (501)     27      2   73  
 4611    0.2  0.0  0.0  Histone_Locus   62606  63134 (534036) + His3          Histone              1    529    (0)   75  
   18   18.6  2.7  0.0  Histone_Locus   63351  63387 (533783) + (AT)n         Simple_repeat        1     38    (0)   76  
   14    7.3  6.9  0.0  Histone_Locus   63533  63561 (533609) + (ATAAA)n      Simple_repeat        1     31    (0)   77  
   16    0.0  3.7  3.7  Histone_Locus   63761  63787 (533383) + (TTTA)n       Simple_repeat        1     27    (0)   78  
   12    7.5  6.7  3.2  Histone_Locus   63907  63936 (533234) + (TAT)n        Simple_repeat        1     31    (0)   79  
 8891    0.1  0.0  0.0  Histone_Locus   64333  65355 (531815) + His1          Histone              1   1023    (0)   80  
 5210    0.0  0.0  0.0  Histone_Locus   65492  66086 (531084) C His2B         Histone            (0)    595      1   81  
 4336    0.0  0.0  0.0  Histone_Locus   66215  66707 (530463) + His2A         Histone              1    493    (0)   82  
 4218    0.6  4.3  0.0  Histone_Locus   67116  67594 (529576) C His4          Histone            (0)    528     28   83  
   34    0.0  0.0  0.0  Histone_Locus   67595  67623 (529547) + (TC)n         Simple_repeat        1     29    (0)   84  
 4218    0.6  4.3  0.0  Histone_Locus   67624  67649 (529521) C His4          Histone          (501)     27      2   83  
 4611    0.2  0.0  0.0  Histone_Locus   67675  68203 (528967) + His3          Histone              1    529    (0)   85  
   18   18.6  2.7  0.0  Histone_Locus   68420  68456 (528714) + (AT)n         Simple_repeat        1     38    (0)   86  
   14    7.3  6.9  0.0  Histone_Locus   68602  68630 (528540) + (ATAAA)n      Simple_repeat        1     31    (0)   87  
   16    0.0  3.7  3.7  Histone_Locus   68830  68856 (528314) + (TTTA)n       Simple_repeat        1     27    (0)   88  
   12    7.5  6.7  3.2  Histone_Locus   68976  69005 (528165) + (TAT)n        Simple_repeat        1     31    (0)   89  
 8891    0.1  0.0  0.0  Histone_Locus   69402  70424 (526746) + His1          Histone              1   1023    (0)   90  
 5210    0.0  0.0  0.0  Histone_Locus   70561  71155 (526015) C His2B         Histone            (0)    595      1   91  
 4336    0.0  0.0  0.0  Histone_Locus   71284  71776 (525394) + His2A         Histone              1    493    (0)   92  
 4218    0.6  4.3  0.0  Histone_Locus   72185  72663 (524507) C His4          Histone            (0)    528     28   93  
   34    0.0  0.0  0.0  Histone_Locus   72664  72692 (524478) + (TC)n         Simple_repeat        1     29    (0)   94  
 4218    0.6  4.3  0.0  Histone_Locus   72693  72718 (524452) C His4          Histone          (501)     27      2   93  
 4631    0.0  0.0  0.0  Histone_Locus   72744  73272 (523898) + His3          Histone              1    529    (0)   95  
   18   18.6  2.7  0.0  Histone_Locus   73489  73525 (523645) + (AT)n         Simple_repeat        1     38    (0)   96  
   14    7.3  6.9  0.0  Histone_Locus   73671  73699 (523471) + (ATAAA)n      Simple_repeat        1     31    (0)   97  
   16    0.0  3.7  3.7  Histone_Locus   73899  73925 (523245) + (TTTA)n       Simple_repeat        1     27    (0)   98  
   12    7.5  6.7  3.2  Histone_Locus   74045  74074 (523096) + (TAT)n        Simple_repeat        1     31    (0)   99  
 8891    0.1  0.0  0.0  Histone_Locus   74471  75493 (521677) + His1          Histone              1   1023    (0)  100  
 5210    0.0  0.0  0.0  Histone_Locus   75630  76224 (520946) C His2B         Histone            (0)    595      1  101  
 4336    0.0  0.0  0.0  Histone_Locus   76353  76845 (520325) + His2A         Histone              1    493    (0)  102  
 4218    0.6  4.3  0.0  Histone_Locus   77254  77732 (519438) C His4          Histone            (0)    528     28  103  
   34    0.0  0.0  0.0  Histone_Locus   77733  77761 (519409) + (TC)n         Simple_repeat        1     29    (0)  104  
 4218    0.6  4.3  0.0  Histone_Locus   77762  77787 (519383) C His4          Histone          (501)     27      2  103  
 4631    0.0  0.0  0.0  Histone_Locus   77813  78341 (518829) + His3          Histone              1    529    (0)  105  
   18   18.6  2.7  0.0  Histone_Locus   78558  78594 (518576) + (AT)n         Simple_repeat        1     38    (0)  106  
   14    7.3  6.9  0.0  Histone_Locus   78740  78768 (518402) + (ATAAA)n      Simple_repeat        1     31    (0)  107  
   16    0.0  3.7  3.7  Histone_Locus   78968  78994 (518176) + (TTTA)n       Simple_repeat        1     27    (0)  108  
   12    7.5  6.7  3.2  Histone_Locus   79114  79143 (518027) + (TAT)n        Simple_repeat        1     31    (0)  109  
 8891    0.1  0.0  0.0  Histone_Locus   79540  80562 (516608) + His1          Histone              1   1023    (0)  110  
 5210    0.0  0.0  0.0  Histone_Locus   80699  81293 (515877) C His2B         Histone            (0)    595      1  111  
 4336    0.0  0.0  0.0  Histone_Locus   81422  81914 (515256) + His2A         Histone              1    493    (0)  112  
 2941    0.0  0.0  0.0  Histone_Locus   82323  82660 (514510) C His4          Histone            (0)    528    191  113  
 1825    9.0  0.0  0.0  Histone_Locus   82661  82926 (514244) + DMLTR5        LTR/Gypsy            1    266    (0)  114 *
 6253    2.0  0.0  0.2  Histone_Locus   82926  83715 (513455) + HMSBEAGLE_I   LTR/Gypsy            1    788 (5741)  114  
  128    2.4  6.4  0.6  Histone_Locus   83734  83905 (513265) + (TAT)n        Simple_repeat        1    182    (0)  115  
47877    0.8  0.0  0.0  Histone_Locus   83906  89466 (507704) + HMSBEAGLE_I   LTR/Gypsy          969   6529    (0)  114  
 1825    9.0  0.0  0.0  Histone_Locus   89467  89732 (507438) + DMLTR5        LTR/Gypsy            1    266    (0)  114  
 1292    2.2 12.1  1.5  Histone_Locus   89733  89877 (507293) C His4          Histone          (337)    191     28  113  
   34    0.0  0.0  0.0  Histone_Locus   89878  89906 (507264) + (TC)n         Simple_repeat        1     29    (0)  116  
 1292    2.2 12.1  1.5  Histone_Locus   89907  89932 (507238) C His4          Histone          (501)     27      2  113  
 4631    0.0  0.0  0.0  Histone_Locus   89958  90486 (506684) + His3          Histone              1    529    (0)  117  
   18   18.6  2.7  0.0  Histone_Locus   90703  90739 (506431) + (AT)n         Simple_repeat        1     38    (0)  118  
   14    7.3  6.9  0.0  Histone_Locus   90885  90913 (506257) + (ATAAA)n      Simple_repeat        1     31    (0)  119  
   16    0.0  3.7  3.7  Histone_Locus   91113  91139 (506031) + (TTTA)n       Simple_repeat        1     27    (0)  120  
   12    7.5  6.7  3.2  Histone_Locus   91259  91288 (505882) + (TAT)n        Simple_repeat        1     31    (0)  121  
 8891    0.1  0.0  0.0  Histone_Locus   91685  92707 (504463) + His1          Histone              1   1023    (0)  122  
 5210    0.0  0.0  0.0  Histone_Locus   92844  93438 (503732) C His2B         Histone            (0)    595      1  123  
 4336    0.0  0.0  0.0  Histone_Locus   93567  94059 (503111) + His2A         Histone              1    493    (0)  124  
 4198    0.2  0.0  0.0  Histone_Locus   94468  94944 (502226) C His4          Histone            (0)    528     52  125  
   38    0.0  0.0  0.0  Histone_Locus   94945  94977 (502193) + (TC)n         Simple_repeat        1     33    (0)  126  
 4631    0.0  0.0  0.0  Histone_Locus   95029  95557 (501613) + His3          Histone              1    529    (0)  127  
   18   18.6  2.7  0.0  Histone_Locus   95774  95810 (501360) + (AT)n         Simple_repeat        1     38    (0)  128  
   14    7.3  6.9  0.0  Histone_Locus   95956  95984 (501186) + (ATAAA)n      Simple_repeat        1     31    (0)  129  
   16    0.0  3.7  3.7  Histone_Locus   96184  96210 (500960) + (TTTA)n       Simple_repeat        1     27    (0)  130  
   12    7.5  6.7  3.2  Histone_Locus   96330  96359 (500811) + (TAT)n        Simple_repeat        1     31    (0)  131  
 8891    0.1  0.0  0.0  Histone_Locus   96756  97778 (499392) + His1          Histone              1   1023    (0)  132  
 5210    0.0  0.0  0.0  Histone_Locus   97915  98509 (498661) C His2B         Histone            (0)    595      1  133  
 4293    0.4  0.0  0.0  Histone_Locus   98638  99130 (498040) + His2A         Histone              1    493    (0)  134  
 4218    0.6  4.3  0.0  Histone_Locus   99539 100017 (497153) C His4          Histone            (0)    528     28  135  
   36    0.0  0.0  0.0  Histone_Locus  100018 100048 (497122) + (TC)n         Simple_repeat        1     31    (0)  136  
 4218    0.6  4.3  0.0  Histone_Locus  100049 100074 (497096) C His4          Histone          (501)     27      2  135  
 4611    0.2  0.0  0.0  Histone_Locus  100100 100628 (496542) + His3          Histone              1    529    (0)  137  
   18   18.6  2.7  0.0  Histone_Locus  100845 100881 (496289) + (AT)n         Simple_repeat        1     38    (0)  138  
   14    7.3  6.9  0.0  Histone_Locus  101027 101055 (496115) + (ATAAA)n      Simple_repeat        1     31    (0)  139  
   16    0.0  3.7  3.7  Histone_Locus  101255 101281 (495889) + (TTTA)n       Simple_repeat        1     27    (0)  140  
   12    7.5  6.7  3.2  Histone_Locus  101401 101430 (495740) + (TAT)n        Simple_repeat        1     31    (0)  141  
 8867    0.3  0.0  0.0  Histone_Locus  101826 102848 (494322) + His1          Histone              1   1023    (0)  142  
 5210    0.0  0.0  0.0  Histone_Locus  102985 103579 (493591) C His2B         Histone            (0)    595      1  143  
 4336    0.0  0.0  0.0  Histone_Locus  103708 104200 (492970) + His2A         Histone              1    493    (0)  144  
 4218    0.6  4.3  0.0  Histone_Locus  104609 105087 (492083) C His4          Histone            (0)    528     28  145  
   31    0.0  0.0  0.0  Histone_Locus  105088 105114 (492056) + (TC)n         Simple_repeat        1     27    (0)  146  
 4218    0.6  4.3  0.0  Histone_Locus  105115 105140 (492030) C His4          Histone          (501)     27      2  145  
 4611    0.2  0.0  0.0  Histone_Locus  105166 105694 (491476) + His3          Histone              1    529    (0)  147  
   18   18.6  2.7  0.0  Histone_Locus  105911 105947 (491223) + (AT)n         Simple_repeat        1     38    (0)  148  
   14    7.3  6.9  0.0  Histone_Locus  106093 106121 (491049) + (ATAAA)n      Simple_repeat        1     31    (0)  149  
   16    0.0  3.7  3.7  Histone_Locus  106321 106347 (490823) + (TTTA)n       Simple_repeat        1     27    (0)  150  
   12    7.5  6.7  3.2  Histone_Locus  106467 106496 (490674) + (TAT)n        Simple_repeat        1     31    (0)  151  
 8891    0.1  0.0  0.0  Histone_Locus  106893 107915 (489255) + His1          Histone              1   1023    (0)  152  
 5210    0.0  0.0  0.0  Histone_Locus  108052 108646 (488524) C His2B         Histone            (0)    595      1  153  
 4336    0.0  0.0  0.0  Histone_Locus  108775 109267 (487903) + His2A         Histone              1    493    (0)  154  
 4218    0.6  4.3  0.0  Histone_Locus  109676 110154 (487016) C His4          Histone            (0)    528     28  155  
   34    0.0  0.0  0.0  Histone_Locus  110155 110183 (486987) + (TC)n         Simple_repeat        1     29    (0)  156  
 4218    0.6  4.3  0.0  Histone_Locus  110184 110209 (486961) C His4          Histone          (501)     27      2  155  
 4611    0.2  0.0  0.0  Histone_Locus  110235 110763 (486407) + His3          Histone              1    529    (0)  157  
   18   18.6  2.7  0.0  Histone_Locus  110980 111016 (486154) + (AT)n         Simple_repeat        1     38    (0)  158  
   14    7.3  6.9  0.0  Histone_Locus  111162 111190 (485980) + (ATAAA)n      Simple_repeat        1     31    (0)  159  
   16    0.0  3.7  3.7  Histone_Locus  111390 111416 (485754) + (TTTA)n       Simple_repeat        1     27    (0)  160  
   12    7.5  6.7  3.2  Histone_Locus  111536 111565 (485605) + (TAT)n        Simple_repeat        1     31    (0)  161  
 8891    0.1  0.0  0.0  Histone_Locus  111962 112984 (484186) + His1          Histone              1   1023    (0)  162  
 5210    0.0  0.0  0.0  Histone_Locus  113121 113715 (483455) C His2B         Histone            (0)    595      1  163  
 4336    0.0  0.0  0.0  Histone_Locus  113844 114336 (482834) + His2A         Histone              1    493    (0)  164  
 4218    0.6  4.3  0.0  Histone_Locus  114745 115223 (481947) C His4          Histone            (0)    528     28  165  
   34    0.0  0.0  0.0  Histone_Locus  115224 115252 (481918) + (TC)n         Simple_repeat        1     29    (0)  166  
 4218    0.6  4.3  0.0  Histone_Locus  115253 115278 (481892) C His4          Histone          (501)     27      2  165  
 4631    0.0  0.0  0.0  Histone_Locus  115304 115832 (481338) + His3          Histone              1    529    (0)  167  
   18   18.6  2.7  0.0  Histone_Locus  116049 116085 (481085) + (AT)n         Simple_repeat        1     38    (0)  168  
   14    7.3  6.9  0.0  Histone_Locus  116231 116259 (480911) + (ATAAA)n      Simple_repeat        1     31    (0)  169  
   16    0.0  3.7  3.7  Histone_Locus  116459 116485 (480685) + (TTTA)n       Simple_repeat        1     27    (0)  170  
   12    7.5  6.7  3.2  Histone_Locus  116605 116634 (480536) + (TAT)n        Simple_repeat        1     31    (0)  171  
 8891    0.1  0.0  0.0  Histone_Locus  117031 118053 (479117) + His1          Histone              1   1023    (0)  172  
 5210    0.0  0.0  0.0  Histone_Locus  118190 118784 (478386) C His2B         Histone            (0)    595      1  173  
 4336    0.0  0.0  0.0  Histone_Locus  118913 119405 (477765) + His2A         Histone              1    493    (0)  174  
 4218    0.6  4.3  0.0  Histone_Locus  119814 120292 (476878) C His4          Histone            (0)    528     28  175  
   34    0.0  0.0  0.0  Histone_Locus  120293 120321 (476849) + (TC)n         Simple_repeat        1     29    (0)  176  
 4218    0.6  4.3  0.0  Histone_Locus  120322 120347 (476823) C His4          Histone          (501)     27      2  175  
 4631    0.0  0.0  0.0  Histone_Locus  120373 120901 (476269) + His3          Histone              1    529    (0)  177  
   18   18.6  2.7  0.0  Histone_Locus  121118 121154 (476016) + (AT)n         Simple_repeat        1     38    (0)  178  
   14    7.3  6.9  0.0  Histone_Locus  121300 121328 (475842) + (ATAAA)n      Simple_repeat        1     31    (0)  179  
   16    0.0  3.7  3.7  Histone_Locus  121528 121554 (475616) + (TTTA)n       Simple_repeat        1     27    (0)  180  
   12    7.5  6.7  3.2  Histone_Locus  121674 121703 (475467) + (TAT)n        Simple_repeat        1     31    (0)  181  
 8891    0.1  0.0  0.0  Histone_Locus  122100 123122 (474048) + His1          Histone              1   1023    (0)  182  
 5210    0.0  0.0  0.0  Histone_Locus  123259 123853 (473317) C His2B         Histone            (0)    595      1  183  
 4336    0.0  0.0  0.0  Histone_Locus  123982 124474 (472696) + His2A         Histone              1    493    (0)  184  
 4218    0.6  4.3  0.0  Histone_Locus  124883 125361 (471809) C His4          Histone            (0)    528     28  185  
   34    0.0  0.0  0.0  Histone_Locus  125362 125390 (471780) + (TC)n         Simple_repeat        1     29    (0)  186  
 4218    0.6  4.3  0.0  Histone_Locus  125391 125416 (471754) C His4          Histone          (501)     27      2  185  
 4631    0.0  0.0  0.0  Histone_Locus  125442 125970 (471200) + His3          Histone              1    529    (0)  187  
   18   18.6  2.7  0.0  Histone_Locus  126187 126223 (470947) + (AT)n         Simple_repeat        1     38    (0)  188  
   14    7.3  6.9  0.0  Histone_Locus  126369 126397 (470773) + (ATAAA)n      Simple_repeat        1     31    (0)  189  
   16    0.0  3.7  3.7  Histone_Locus  126597 126623 (470547) + (TTTA)n       Simple_repeat        1     27    (0)  190  
   12    7.5  6.7  3.2  Histone_Locus  126743 126772 (470398) + (TAT)n        Simple_repeat        1     31    (0)  191  
 8891    0.1  0.0  0.0  Histone_Locus  127169 128191 (468979) + His1          Histone              1   1023    (0)  192  
 5210    0.0  0.0  0.0  Histone_Locus  128328 128922 (468248) C His2B         Histone            (0)    595      1  193  
 4336    0.0  0.0  0.0  Histone_Locus  129051 129543 (467627) + His2A         Histone              1    493    (0)  194  
 4198    0.2  0.0  0.0  Histone_Locus  129952 130428 (466742) C His4          Histone            (0)    528     52  195  
   36    0.0  0.0  0.0  Histone_Locus  130429 130459 (466711) + (TC)n         Simple_repeat        1     31    (0)  196  
 4631    0.0  0.0  0.0  Histone_Locus  130511 131039 (466131) + His3          Histone              1    529    (0)  197  
   18   18.6  2.7  0.0  Histone_Locus  131256 131292 (465878) + (AT)n         Simple_repeat        1     38    (0)  198  
   14    7.3  6.9  0.0  Histone_Locus  131438 131466 (465704) + (ATAAA)n      Simple_repeat        1     31    (0)  199  
   16    0.0  3.7  3.7  Histone_Locus  131666 131692 (465478) + (TTTA)n       Simple_repeat        1     27    (0)  200  
   12    7.5  6.7  3.2  Histone_Locus  131812 131841 (465329) + (TAT)n        Simple_repeat        1     31    (0)  201  
 8891    0.1  0.0  0.0  Histone_Locus  132238 133260 (463910) + His1          Histone              1   1023    (0)  202  
 5210    0.0  0.0  0.0  Histone_Locus  133397 133991 (463179) C His2B         Histone            (0)    595      1  203  
 4293    0.4  0.0  0.0  Histone_Locus  134120 134612 (462558) + His2A         Histone              1    493    (0)  204  
 2879    0.3  0.0  0.0  Histone_Locus  134734 135063 (462107) C TRANSPAC_LTR  LTR/Gypsy          (0)    330      1  205 *
38802    0.0  0.0  0.0  Histone_Locus  135063 139650 (457520) C TRANSPAC_I    LTR/Gypsy          (0)   4590      1  205  
 2879    0.3  0.0  0.0  Histone_Locus  139651 139980 (457190) C TRANSPAC_LTR  LTR/Gypsy          (0)    330      1  205  
 4218    0.6  4.3  0.0  Histone_Locus  140272 140750 (456420) C His4          Histone            (0)    528     28  206  
   36    0.0  0.0  0.0  Histone_Locus  140751 140781 (456389) + (TC)n         Simple_repeat        1     31    (0)  207  
 4218    0.6  4.3  0.0  Histone_Locus  140782 140807 (456363) C His4          Histone          (501)     27      2  206  
 4631    0.0  0.0  0.0  Histone_Locus  140833 141361 (455809) + His3          Histone              1    529    (0)  208  
   12   11.3  6.9  0.0  Histone_Locus  141743 141771 (455399) + A-rich        Low_complexity       1     31    (0)  209  
   16    0.0  3.7  3.7  Histone_Locus  141971 141997 (455173) + (TTTA)n       Simple_repeat        1     27    (0)  210  
   12    7.5  6.7  3.2  Histone_Locus  142117 142146 (455024) + (TAT)n        Simple_repeat        1     31    (0)  211  
 8891    0.1  0.0  0.0  Histone_Locus  142543 143565 (453605) + His1          Histone              1   1023    (0)  212  
 5210    0.0  0.0  0.0  Histone_Locus  143702 144296 (452874) C His2B         Histone            (0)    595      1  213  
 4336    0.0  0.0  0.0  Histone_Locus  144425 144917 (452253) + His2A         Histone              1    493    (0)  214  
 4218    0.6  4.3  0.0  Histone_Locus  145326 145804 (451366) C His4          Histone            (0)    528     28  215  
   36    0.0  0.0  0.0  Histone_Locus  145805 145835 (451335) + (TC)n         Simple_repeat        1     31    (0)  216  
 4218    0.6  4.3  0.0  Histone_Locus  145836 145861 (451309) C His4          Histone          (501)     27      2  215  
 4631    0.0  0.0  0.0  Histone_Locus  145887 146415 (450755) + His3          Histone              1    529    (0)  217  
   12   11.3  6.9  0.0  Histone_Locus  146797 146825 (450345) + A-rich        Low_complexity       1     31    (0)  218  
   16    0.0  3.7  3.7  Histone_Locus  147025 147051 (450119) + (TTTA)n       Simple_repeat        1     27    (0)  219  
   12    7.5  6.7  3.2  Histone_Locus  147171 147200 (449970) + (TAT)n        Simple_repeat        1     31    (0)  220  
 8867    0.3  0.0  0.0  Histone_Locus  147596 148618 (448552) + His1          Histone              1   1023    (0)  221  
 5199    0.2  0.0  0.0  Histone_Locus  148755 149349 (447821) C His2B         Histone            (0)    595      1  222  
 4316    0.2  0.0  0.0  Histone_Locus  149478 149970 (447200) + His2A         Histone              1    493    (0)  223  
 4559    0.6  0.0  0.0  Histone_Locus  150379 150906 (446264) C His4          Histone            (0)    528      1  224  
 4631    0.0  0.0  0.0  Histone_Locus  150932 151460 (445710) + His3          Histone              1    529    (0)  225  
   18   18.6  2.7  0.0  Histone_Locus  151677 151713 (445457) + (AT)n         Simple_repeat        1     38    (0)  226  
   12   11.3  6.9  0.0  Histone_Locus  151860 151888 (445282) + A-rich        Low_complexity       1     31    (0)  227  
   16    0.0  3.7  3.7  Histone_Locus  152088 152114 (445056) + (TTTA)n       Simple_repeat        1     27    (0)  228  
   12    7.5  6.7  3.2  Histone_Locus  152234 152263 (444907) + (TAT)n        Simple_repeat        1     31    (0)  229  
 8867    0.3  0.0  0.0  Histone_Locus  152659 153681 (443489) + His1          Histone              1   1023    (0)  230  
 5199    0.2  0.0  0.0  Histone_Locus  153818 154412 (442758) C His2B         Histone            (0)    595      1  231  
 4316    0.2  0.0  0.0  Histone_Locus  154541 155033 (442137) + His2A         Histone              1    493    (0)  232  
 4218    0.6  4.3  0.0  Histone_Locus  155444 155922 (441248) C His4          Histone            (0)    528     28  233  
   29    0.0  0.0  0.0  Histone_Locus  155923 155947 (441223) + (TC)n         Simple_repeat        1     25    (0)  234  
 4218    0.6  4.3  0.0  Histone_Locus  155948 155973 (441197) C His4          Histone          (501)     27      2  233  
 4631    0.0  0.0  0.0  Histone_Locus  155999 156527 (440643) + His3          Histone              1    529    (0)  235  
   12   11.3  6.9  0.0  Histone_Locus  156909 156937 (440233) + A-rich        Low_complexity       1     31    (0)  236  
   16    0.0  3.7  3.7  Histone_Locus  157137 157163 (440007) + (TTTA)n       Simple_repeat        1     27    (0)  237  
   12    7.5  6.7  3.2  Histone_Locus  157283 157312 (439858) + (TAT)n        Simple_repeat        1     31    (0)  238  
 8867    0.3  0.0  0.0  Histone_Locus  157708 158730 (438440) + His1          Histone              1   1023    (0)  239  
 5199    0.2  0.0  0.0  Histone_Locus  158867 159461 (437709) C His2B         Histone            (0)    595      1  240  
 4316    0.2  0.0  0.0  Histone_Locus  159590 160082 (437088) + His2A         Histone              1    493    (0)  241  
 4218    0.6  4.3  0.0  Histone_Locus  160493 160971 (436199) C His4          Histone            (0)    528     28  242  
   31    0.0  0.0  0.0  Histone_Locus  160972 160998 (436172) + (TC)n         Simple_repeat        1     27    (0)  243  
 4218    0.6  4.3  0.0  Histone_Locus  160999 161024 (436146) C His4          Histone          (501)     27      2  242  
 4631    0.0  0.0  0.0  Histone_Locus  161050 161578 (435592) + His3          Histone              1    529    (0)  244  
   12   11.3  6.9  0.0  Histone_Locus  161960 161988 (435182) + A-rich        Low_complexity       1     31    (0)  245  
   16    0.0  3.7  3.7  Histone_Locus  162188 162214 (434956) + (TTTA)n       Simple_repeat        1     27    (0)  246  
   12    7.5  6.7  3.2  Histone_Locus  162334 162363 (434807) + (TAT)n        Simple_repeat        1     31    (0)  247  
 8867    0.3  0.0  0.0  Histone_Locus  162759 163781 (433389) + His1          Histone              1   1023    (0)  248  
 5199    0.2  0.0  0.0  Histone_Locus  163918 164512 (432658) C His2B         Histone            (0)    595      1  249  
 4316    0.2  0.0  0.0  Histone_Locus  164641 165133 (432037) + His2A         Histone              1    493    (0)  250  
 4218    0.6  4.3  0.0  Histone_Locus  165542 166020 (431150) C His4          Histone            (0)    528     28  251  
   31    0.0  0.0  0.0  Histone_Locus  166021 166047 (431123) + (TC)n         Simple_repeat        1     27    (0)  252  
 4218    0.6  4.3  0.0  Histone_Locus  166048 166073 (431097) C His4          Histone          (501)     27      2  251  
 4631    0.0  0.0  0.0  Histone_Locus  166099 166627 (430543) + His3          Histone              1    529    (0)  253  
   12   11.3  6.9  0.0  Histone_Locus  167009 167037 (430133) + A-rich        Low_complexity       1     31    (0)  254  
   16    0.0  3.7  3.7  Histone_Locus  167237 167263 (429907) + (TTTA)n       Simple_repeat        1     27    (0)  255  
   12    7.5  6.7  3.2  Histone_Locus  167383 167412 (429758) + (TAT)n        Simple_repeat        1     31    (0)  256  
 8867    0.3  0.0  0.0  Histone_Locus  167808 168830 (428340) + His1          Histone              1   1023    (0)  257  
 5199    0.2  0.0  0.0  Histone_Locus  168967 169561 (427609) C His2B         Histone            (0)    595      1  258  
 4316    0.2  0.0  0.0  Histone_Locus  169690 170182 (426988) + His2A         Histone              1    493    (0)  259  
 4220    0.6  4.3  0.0  Histone_Locus  170591 171069 (426101) C His4          Histone            (0)    528     28  260  
   29    0.0  0.0  0.0  Histone_Locus  171070 171094 (426076) + (TC)n         Simple_repeat        1     25    (0)  261  
 4220    0.6  4.3  0.0  Histone_Locus  171095 171120 (426050) C His4          Histone          (501)     27      2  260  
 4604    0.2  0.0  0.0  Histone_Locus  171146 171674 (425496) + His3          Histone              1    529    (0)  262  
   18   18.6  2.7  0.0  Histone_Locus  171891 171927 (425243) + (AT)n         Simple_repeat        1     38    (0)  263  
   14    7.3  6.9  0.0  Histone_Locus  172072 172100 (425070) + (ATAAA)n      Simple_repeat        1     31    (0)  264  
   16    0.0  3.7  3.7  Histone_Locus  172300 172326 (424844) + (TTTA)n       Simple_repeat        1     27    (0)  265  
   12    7.5  6.7  3.2  Histone_Locus  172446 172475 (424695) + (TAT)n        Simple_repeat        1     31    (0)  266  
 8867    0.3  0.0  0.0  Histone_Locus  172872 173894 (423276) + His1          Histone              1   1023    (0)  267  
 5185    0.3  0.0  0.0  Histone_Locus  174031 174625 (422545) C His2B         Histone            (0)    595      1  268  
 4316    0.2  0.0  0.0  Histone_Locus  174754 175246 (421924) + His2A         Histone              1    493    (0)  269  
 4220    0.6  4.3  0.0  Histone_Locus  175655 176133 (421037) C His4          Histone            (0)    528     28  270  
   29    0.0  0.0  0.0  Histone_Locus  176134 176158 (421012) + (TC)n         Simple_repeat        1     25    (0)  271  
 4220    0.6  4.3  0.0  Histone_Locus  176159 176184 (420986) C His4          Histone          (501)     27      2  270  
 4604    0.2  0.0  0.0  Histone_Locus  176210 176738 (420432) + His3          Histone              1    529    (0)  272  
   18   18.6  2.7  0.0  Histone_Locus  176955 176991 (420179) + (AT)n         Simple_repeat        1     38    (0)  273  
   14    7.3  6.9  0.0  Histone_Locus  177136 177164 (420006) + (ATAAA)n      Simple_repeat        1     31    (0)  274  
   16    0.0  3.7  3.7  Histone_Locus  177364 177390 (419780) + (TTTA)n       Simple_repeat        1     27    (0)  275  
   12    7.5  6.7  3.2  Histone_Locus  177510 177539 (419631) + (TAT)n        Simple_repeat        1     31    (0)  276  
 8867    0.3  0.0  0.0  Histone_Locus  177936 178958 (418212) + His1          Histone              1   1023    (0)  277  
 5185    0.3  0.0  0.0  Histone_Locus  179095 179689 (417481) C His2B         Histone            (0)    595      1  278  
 4316    0.2  0.0  0.0  Histone_Locus  179818 180310 (416860) + His2A         Histone              1    493    (0)  279  
 4220    0.6  4.3  0.0  Histone_Locus  180719 181197 (415973) C His4          Histone            (0)    528     28  280  
   29    0.0  0.0  0.0  Histone_Locus  181198 181222 (415948) + (TC)n         Simple_repeat        1     25    (0)  281  
 4220    0.6  4.3  0.0  Histone_Locus  181223 181248 (415922) C His4          Histone          (501)     27      2  280  
 4604    0.2  0.0  0.0  Histone_Locus  181274 181802 (415368) + His3          Histone              1    529    (0)  282  
   18   18.6  2.7  0.0  Histone_Locus  182019 182055 (415115) + (AT)n         Simple_repeat        1     38    (0)  283  
   14    7.3  6.9  0.0  Histone_Locus  182200 182228 (414942) + (ATAAA)n      Simple_repeat        1     31    (0)  284  
   16    0.0  3.7  3.7  Histone_Locus  182428 182454 (414716) + (TTTA)n       Simple_repeat        1     27    (0)  285  
   12    7.5  6.7  3.2  Histone_Locus  182574 182603 (414567) + (TAT)n        Simple_repeat        1     31    (0)  286  
 8867    0.3  0.0  0.0  Histone_Locus  183000 184022 (413148) + His1          Histone              1   1023    (0)  287  
 5185    0.3  0.0  0.0  Histone_Locus  184159 184753 (412417) C His2B         Histone            (0)    595      1  288  
 4316    0.2  0.0  0.0  Histone_Locus  184882 185374 (411796) + His2A         Histone              1    493    (0)  289  
 4579    0.4  0.0  0.0  Histone_Locus  185783 186310 (410860) C His4          Histone            (0)    528      1  290  
 4631    0.0  0.0  0.0  Histone_Locus  186336 186864 (410306) + His3          Histone              1    529    (0)  291  
   18   18.6  2.7  0.0  Histone_Locus  187081 187117 (410053) + (AT)n         Simple_repeat        1     38    (0)  292  
   14    7.3  6.9  0.0  Histone_Locus  187262 187290 (409880) + (ATAAA)n      Simple_repeat        1     31    (0)  293  
   16    0.0  3.7  3.7  Histone_Locus  187490 187516 (409654) + (TTTA)n       Simple_repeat        1     27    (0)  294  
   12    7.5  6.7  3.2  Histone_Locus  187636 187665 (409505) + (TAT)n        Simple_repeat        1     31    (0)  295  
 8839    0.3  0.0  0.0  Histone_Locus  188061 189083 (408087) + His1          Histone              1   1023    (0)  296  
 5199    0.2  0.0  0.0  Histone_Locus  189220 189814 (407356) C His2B         Histone            (0)    595      1  297  
 4316    0.2  0.0  0.0  Histone_Locus  189943 190435 (406735) + His2A         Histone              1    493    (0)  298  
 4579    0.4  0.0  0.0  Histone_Locus  190844 191371 (405799) C His4          Histone            (0)    528      1  299  
 4631    0.0  0.0  0.0  Histone_Locus  191397 191925 (405245) + His3          Histone              1    529    (0)  300  
   18   18.6  2.7  0.0  Histone_Locus  192142 192178 (404992) + (AT)n         Simple_repeat        1     38    (0)  301  
   14    7.3  6.9  0.0  Histone_Locus  192323 192351 (404819) + (ATAAA)n      Simple_repeat        1     31    (0)  302  
   16    0.0  3.7  3.7  Histone_Locus  192551 192577 (404593) + (TTTA)n       Simple_repeat        1     27    (0)  303  
   12    7.5  6.7  3.2  Histone_Locus  192697 192726 (404444) + (TAT)n        Simple_repeat        1     31    (0)  304  
 8868    0.2  0.0  0.0  Histone_Locus  193122 194144 (403026) + His1          Histone              1   1023    (0)  305  
 5199    0.2  0.0  0.0  Histone_Locus  194281 194875 (402295) C His2B         Histone            (0)    595      1  306  
 4316    0.2  0.0  0.0  Histone_Locus  195004 195496 (401674) + His2A         Histone              1    493    (0)  307  
 4579    0.4  0.0  0.0  Histone_Locus  195905 196432 (400738) C His4          Histone            (0)    528      1  308  
 4631    0.0  0.0  0.0  Histone_Locus  196458 196986 (400184) + His3          Histone              1    529    (0)  309  
   18   18.6  2.7  0.0  Histone_Locus  197203 197239 (399931) + (AT)n         Simple_repeat        1     38    (0)  310  
   14    7.3  6.9  0.0  Histone_Locus  197384 197412 (399758) + (ATAAA)n      Simple_repeat        1     31    (0)  311  
   16    0.0  3.7  3.7  Histone_Locus  197612 197638 (399532) + (TTTA)n       Simple_repeat        1     27    (0)  312  
   12    7.5  6.7  3.2  Histone_Locus  197758 197787 (399383) + (TAT)n        Simple_repeat        1     31    (0)  313  
 8868    0.2  0.0  0.0  Histone_Locus  198183 199205 (397965) + His1          Histone              1   1023    (0)  314  
 5199    0.2  0.0  0.0  Histone_Locus  199342 199936 (397234) C His2B         Histone            (0)    595      1  315  
 4316    0.2  0.0  0.0  Histone_Locus  200065 200557 (396613) + His2A         Histone              1    493    (0)  316  
 4579    0.4  0.0  0.0  Histone_Locus  200966 201493 (395677) C His4          Histone            (0)    528      1  317  
 4631    0.0  0.0  0.0  Histone_Locus  201519 202047 (395123) + His3          Histone              1    529    (0)  318  
   18   18.6  2.7  0.0  Histone_Locus  202264 202300 (394870) + (AT)n         Simple_repeat        1     38    (0)  319  
   14    7.3  6.9  0.0  Histone_Locus  202445 202473 (394697) + (ATAAA)n      Simple_repeat        1     31    (0)  320  
   16    0.0  3.7  3.7  Histone_Locus  202673 202699 (394471) + (TTTA)n       Simple_repeat        1     27    (0)  321  
   12    7.5  6.7  3.2  Histone_Locus  202819 202848 (394322) + (TAT)n        Simple_repeat        1     31    (0)  322  
 8868    0.2  0.0  0.0  Histone_Locus  203244 204266 (392904) + His1          Histone              1   1023    (0)  323  
 5199    0.2  0.0  0.0  Histone_Locus  204403 204997 (392173) C His2B         Histone            (0)    595      1  324  
 4316    0.2  0.0  0.0  Histone_Locus  205126 205618 (391552) + His2A         Histone              1    493    (0)  325  
 4579    0.4  0.0  0.0  Histone_Locus  206027 206554 (390616) C His4          Histone            (0)    528      1  326  
 4631    0.0  0.0  0.0  Histone_Locus  206580 207108 (390062) + His3          Histone              1    529    (0)  327  
   18   18.6  2.7  0.0  Histone_Locus  207325 207361 (389809) + (AT)n         Simple_repeat        1     38    (0)  328  
   14    7.3  6.9  0.0  Histone_Locus  207506 207534 (389636) + (ATAAA)n      Simple_repeat        1     31    (0)  329  
   16    0.0  3.7  3.7  Histone_Locus  207734 207760 (389410) + (TTTA)n       Simple_repeat        1     27    (0)  330  
   12    7.5  6.7  3.2  Histone_Locus  207880 207909 (389261) + (TAT)n        Simple_repeat        1     31    (0)  331  
 8605    0.2  0.3  0.5  Histone_Locus  208305 209329 (387841) + His1          Histone              1   1023    (0)  332  
 4920    0.2  0.2  1.3  Histone_Locus  209466 210067 (387103) C His2B         Histone            (0)    595      1  333  
 4166    0.2  0.0  1.0  Histone_Locus  210199 210696 (386474) + His2A         Histone              1    493    (0)  334  
 4067    0.4  4.7  0.8  Histone_Locus  211105 211585 (385585) C His4          Histone            (0)    528     28  335  
   29    0.0  0.0  0.0  Histone_Locus  211586 211610 (385560) + (TC)n         Simple_repeat        1     25    (0)  336  
 4067    0.4  4.7  0.8  Histone_Locus  211611 211636 (385534) C His4          Histone          (501)     27      2  335  
 4601    0.0  0.0  0.2  Histone_Locus  211662 212191 (384979) + His3          Histone              1    529    (0)  337  
   18   18.6  2.7  0.0  Histone_Locus  212410 212446 (384724) + (AT)n         Simple_repeat        1     38    (0)  338  
   14    7.3  6.9  0.0  Histone_Locus  212590 212618 (384552) + (ATAAA)n      Simple_repeat        1     31    (0)  339  
   16    0.0  3.7  3.7  Histone_Locus  212819 212845 (384325) + (TTTA)n       Simple_repeat        1     27    (0)  340  
   12    7.5  6.7  3.2  Histone_Locus  212966 212995 (384175) + (TAT)n        Simple_repeat        1     31    (0)  341  
 8838    0.2  0.0  0.1  Histone_Locus  213389 214412 (382758) + His1          Histone              1   1023    (0)  342  
 5177    0.3  0.0  0.0  Histone_Locus  214549 215143 (382027) C His2B         Histone            (0)    595      1  343  
 4316    0.2  0.0  0.0  Histone_Locus  215272 215764 (381406) + His2A         Histone              1    493    (0)  344  
 4579    0.4  0.0  0.0  Histone_Locus  216173 216700 (380470) C His4          Histone            (0)    528      1  345  
 4631    0.0  0.0  0.0  Histone_Locus  216726 217254 (379916) + His3          Histone              1    529    (0)  346  
   18   18.6  2.7  0.0  Histone_Locus  217471 217507 (379663) + (AT)n         Simple_repeat        1     38    (0)  347  
   14    7.3  6.9  0.0  Histone_Locus  217651 217679 (379491) + (ATAAA)n      Simple_repeat        1     31    (0)  348  
   16    0.0  3.7  3.7  Histone_Locus  217879 217905 (379265) + (TTTA)n       Simple_repeat        1     27    (0)  349  
   12    7.5  6.7  3.2  Histone_Locus  218025 218054 (379116) + (TAT)n        Simple_repeat        1     31    (0)  350  
 8891    0.1  0.0  0.0  Histone_Locus  218450 219472 (377698) + His1          Histone              1   1023    (0)  351  
 5177    0.3  0.0  0.0  Histone_Locus  219609 220203 (376967) C His2B         Histone            (0)    595      1  352  
 4316    0.2  0.0  0.0  Histone_Locus  220332 220824 (376346) + His2A         Histone              1    493    (0)  353  
 4559    0.6  0.0  0.0  Histone_Locus  221233 221760 (375410) C His4          Histone            (0)    528      1  354  
 4631    0.0  0.0  0.0  Histone_Locus  221786 222314 (374856) + His3          Histone              1    529    (0)  355  
   18   18.6  2.7  0.0  Histone_Locus  222531 222567 (374603) + (AT)n         Simple_repeat        1     38    (0)  356  
   14    7.3  6.9  0.0  Histone_Locus  222712 222740 (374430) + (ATAAA)n      Simple_repeat        1     31    (0)  357  
   16    0.0  3.7  3.7  Histone_Locus  222940 222966 (374204) + (TTTA)n       Simple_repeat        1     27    (0)  358  
   12    7.5  6.7  3.2  Histone_Locus  223086 223115 (374055) + (TAT)n        Simple_repeat        1     31    (0)  359  
 8880    0.2  0.0  0.0  Histone_Locus  223511 224533 (372637) + His1          Histone              1   1023    (0)  360  
 5185    0.3  0.0  0.0  Histone_Locus  224670 225264 (371906) C His2B         Histone            (0)    595      1  361  
 4316    0.2  0.0  0.0  Histone_Locus  225393 225885 (371285) + His2A         Histone              1    493    (0)  362  
 4218    0.6  4.3  0.0  Histone_Locus  226294 226772 (370398) C His4          Histone            (0)    528     28  363  
   31    0.0  0.0  0.0  Histone_Locus  226773 226799 (370371) + (TC)n         Simple_repeat        1     27    (0)  364  
 4218    0.6  4.3  0.0  Histone_Locus  226800 226825 (370345) C His4          Histone          (501)     27      2  363  
 4631    0.0  0.0  0.0  Histone_Locus  226851 227379 (369791) + His3          Histone              1    529    (0)  365  
   14    7.3  6.9  0.0  Histone_Locus  227759 227787 (369383) + (ATAAA)n      Simple_repeat        1     31    (0)  366  
   16    0.0  3.7  3.7  Histone_Locus  227987 228013 (369157) + (TTTA)n       Simple_repeat        1     27    (0)  367  
 8891    0.1  0.0  0.0  Histone_Locus  228558 229580 (367590) + His1          Histone              1   1023    (0)  368  
 5186    0.2  0.0  0.0  Histone_Locus  229717 230311 (366859) C His2B         Histone            (0)    595      1  369  
 4336    0.0  0.0  0.0  Histone_Locus  230440 230932 (366238) + His2A         Histone              1    493    (0)  370  
 4218    0.6  4.3  0.0  Histone_Locus  231343 231821 (365349) C His4          Histone            (0)    528     28  371  
   29    0.0  0.0  0.0  Histone_Locus  231822 231846 (365324) + (TC)n         Simple_repeat        1     25    (0)  372  
 4218    0.6  4.3  0.0  Histone_Locus  231847 231872 (365298) C His4          Histone          (501)     27      2  371  
 4611    0.2  0.0  0.0  Histone_Locus  231898 232426 (364744) + His3          Histone              1    529    (0)  373  
   14    7.3  6.9  0.0  Histone_Locus  232806 232834 (364336) + (ATAAA)n      Simple_repeat        1     31    (0)  374  
   16    0.0  3.7  3.7  Histone_Locus  233034 233060 (364110) + (TTTA)n       Simple_repeat        1     27    (0)  375  
 8856    0.3  0.0  0.0  Histone_Locus  233606 234628 (362542) + His1          Histone              1   1023    (0)  376  
 5191    0.2  0.0  0.0  Histone_Locus  234765 235359 (361811) C His2B         Histone            (0)    595      1  377  
 4336    0.0  0.0  0.0  Histone_Locus  235488 235980 (361190) + His2A         Histone              1    493    (0)  378  
 8512    0.2  0.4  0.7  Histone_Locus  237154 238179 (358991) + His1          Histone              1   1023    (0)  379  
 5116    0.2  0.2  0.2  Histone_Locus  238317 238911 (358259) C His2B         Histone            (0)    595      1  380  
 4180    0.0  0.0  1.2  Histone_Locus  239041 239539 (357631) + His2A         Histone              1    493    (0)  381  
 3968    0.6  4.5  1.3  Histone_Locus  239953 240437 (356733) C His4          Histone            (0)    528     28  382  
   29    0.0  0.0  0.0  Histone_Locus  240438 240462 (356708) + (TC)n         Simple_repeat        1     25    (0)  383  
 3968    0.6  4.5  1.3  Histone_Locus  240463 240488 (356682) C His4          Histone          (501)     27      2  382  
 4327    0.4  0.4  1.1  Histone_Locus  240514 241046 (356124) + His3          Histone              1    529    (0)  384  
   14    7.3  6.9  0.0  Histone_Locus  241428 241456 (355714) + (ATAAA)n      Simple_repeat        1     31    (0)  385  
   16    0.0  3.7  3.7  Histone_Locus  241658 241684 (355486) + (TTTA)n       Simple_repeat        1     27    (0)  386  
 8856    0.3  0.0  0.0  Histone_Locus  242230 243252 (353918) + His1          Histone              1   1023    (0)  387  
 5191    0.2  0.0  0.0  Histone_Locus  243389 243983 (353187) C His2B         Histone            (0)    595      1  388  
 4336    0.0  0.0  0.0  Histone_Locus  244112 244604 (352566) + His2A         Histone              1    493    (0)  389  
 4218    0.6  4.3  0.0  Histone_Locus  245013 245491 (351679) C His4          Histone            (0)    528     28  390  
   36    0.0  0.0  0.0  Histone_Locus  245492 245522 (351648) + (TC)n         Simple_repeat        1     31    (0)  391  
 4218    0.6  4.3  0.0  Histone_Locus  245523 245548 (351622) C His4          Histone          (501)     27      2  390  
 4611    0.2  0.0  0.0  Histone_Locus  245574 246102 (351068) + His3          Histone              1    529    (0)  392  
   14    7.3  6.9  0.0  Histone_Locus  246483 246511 (350659) + (ATAAA)n      Simple_repeat        1     31    (0)  393  
   16    0.0  3.7  3.7  Histone_Locus  246711 246737 (350433) + (TTTA)n       Simple_repeat        1     27    (0)  394  
 8856    0.3  0.0  0.0  Histone_Locus  247283 248305 (348865) + His1          Histone              1   1023    (0)  395  
 5210    0.0  0.0  0.0  Histone_Locus  248442 249036 (348134) C His2B         Histone            (0)    595      1  396  
 4336    0.0  0.0  0.0  Histone_Locus  249165 249657 (347513) + His2A         Histone              1    493    (0)  397  
 4218    0.6  4.3  0.0  Histone_Locus  250068 250546 (346624) C His4          Histone            (0)    528     28  398  
   34    0.0  0.0  0.0  Histone_Locus  250547 250575 (346595) + (TC)n         Simple_repeat        1     29    (0)  399  
 4218    0.6  4.3  0.0  Histone_Locus  250576 250601 (346569) C His4          Histone          (501)     27      2  398  
 4611    0.2  0.0  0.0  Histone_Locus  250627 251155 (346015) + His3          Histone              1    529    (0)  400  
   14    7.3  6.9  0.0  Histone_Locus  251536 251564 (345606) + (ATAAA)n      Simple_repeat        1     31    (0)  401  
   16    0.0  3.7  3.7  Histone_Locus  251764 251790 (345380) + (TTTA)n       Simple_repeat        1     27    (0)  402  
 8891    0.1  0.0  0.0  Histone_Locus  252336 253358 (343812) + His1          Histone              1   1023    (0)  403  
 5210    0.0  0.0  0.0  Histone_Locus  253495 254089 (343081) C His2B         Histone            (0)    595      1  404  
 4178    0.0  1.9  0.0  Histone_Locus  254218 254701 (342469) + His2A         Histone              1    493    (0)  405  
 4506    0.6  0.4  0.0  Histone_Locus  255112 255637 (341533) C His4          Histone            (0)    528      1  406  
 4611    0.2  0.0  0.0  Histone_Locus  255663 256191 (340979) + His3          Histone              1    529    (0)  407  
   14    7.3  6.9  0.0  Histone_Locus  256572 256600 (340570) + (ATAAA)n      Simple_repeat        1     31    (0)  408  
   16    0.0  3.7  3.7  Histone_Locus  256800 256826 (340344) + (TTTA)n       Simple_repeat        1     27    (0)  409  
 8862    0.2  0.0  0.0  Histone_Locus  257372 258394 (338776) + His1          Histone              1   1023    (0)  410  
 5210    0.0  0.0  0.0  Histone_Locus  258531 259125 (338045) C His2B         Histone            (0)    595      1  411  
 4336    0.0  0.0  0.0  Histone_Locus  259254 259746 (337424) + His2A         Histone              1    493    (0)  412  
 4218    0.6  4.3  0.0  Histone_Locus  260157 260635 (336535) C His4          Histone            (0)    528     28  413  
   31    0.0  0.0  0.0  Histone_Locus  260636 260662 (336508) + (TC)n         Simple_repeat        1     27    (0)  414  
 4218    0.6  4.3  0.0  Histone_Locus  260663 260688 (336482) C His4          Histone          (501)     27      2  413  
 4611    0.2  0.0  0.0  Histone_Locus  260714 261242 (335928) + His3          Histone              1    529    (0)  415  
   14    7.3  6.9  0.0  Histone_Locus  261623 261651 (335519) + (ATAAA)n      Simple_repeat        1     31    (0)  416  
   16    0.0  3.7  3.7  Histone_Locus  261851 261877 (335293) + (TTTA)n       Simple_repeat        1     27    (0)  417  
 8837    0.0  0.3  0.0  Histone_Locus  262423 263442 (333728) + His1          Histone              1   1023    (0)  418  
 5210    0.0  0.0  0.0  Histone_Locus  263579 264173 (332997) C His2B         Histone            (0)    595      1  419  
 4336    0.0  0.0  0.0  Histone_Locus  264302 264794 (332376) + His2A         Histone              1    493    (0)  420  
 4207    0.8  4.3  0.0  Histone_Locus  265205 265683 (331487) C His4          Histone            (0)    528     28  421  
   31    0.0  0.0  0.0  Histone_Locus  265684 265710 (331460) + (TC)n         Simple_repeat        1     27    (0)  422  
 4207    0.8  4.3  0.0  Histone_Locus  265711 265736 (331434) C His4          Histone          (501)     27      2  421  
 4600    0.4  0.0  0.0  Histone_Locus  265762 266290 (330880) + His3          Histone              1    529    (0)  423  
   14    7.3  6.9  0.0  Histone_Locus  266671 266699 (330471) + (ATAAA)n      Simple_repeat        1     31    (0)  424  
   16    0.0  3.7  3.7  Histone_Locus  266899 266925 (330245) + (TTTA)n       Simple_repeat        1     27    (0)  425  
 8816    0.1  0.3  0.0  Histone_Locus  267471 268490 (328680) + His1          Histone              1   1023    (0)  426  
 5210    0.0  0.0  0.0  Histone_Locus  268627 269221 (327949) C His2B         Histone            (0)    595      1  427  
 4296    0.0  0.2  0.0  Histone_Locus  269350 269841 (327329) + His2A         Histone              1    493    (0)  428  
 4547    0.8  0.0  0.0  Histone_Locus  270252 270779 (326391) C His4          Histone            (0)    528      1  429  
 4620    0.2  0.0  0.0  Histone_Locus  270805 271333 (325837) + His3          Histone              1    529    (0)  430  
   14    7.3  6.9  0.0  Histone_Locus  271713 271741 (325429) + (ATAAA)n      Simple_repeat        1     31    (0)  431  
   16    0.0  3.7  3.7  Histone_Locus  271914 271940 (325230) + (TTTA)n       Simple_repeat        1     27    (0)  432  
   12    7.5  6.7  3.2  Histone_Locus  272060 272089 (325081) + (TAT)n        Simple_repeat        1     31    (0)  433  
 8854    0.3  0.0  0.0  Histone_Locus  272486 273508 (323662) + His1          Histone              1   1023    (0)  434  
 5185    0.3  0.0  0.0  Histone_Locus  273645 274239 (322931) C His2B         Histone            (0)    595      1  435  
 4336    0.0  0.0  0.0  Histone_Locus  274368 274860 (322310) + His2A         Histone              1    493    (0)  436  
 4516    0.4  0.4  0.0  Histone_Locus  275271 275796 (321374) C His4          Histone            (0)    528      1  437  
 4620    0.2  0.0  0.0  Histone_Locus  275822 276350 (320820) + His3          Histone              1    529    (0)  438  
   14    7.3  6.9  0.0  Histone_Locus  276737 276765 (320405) + (ATAAA)n      Simple_repeat        1     31    (0)  439  
   16    0.0  3.7  3.7  Histone_Locus  276965 276991 (320179) + (TTTA)n       Simple_repeat        1     27    (0)  440  
   12    7.5  6.7  3.2  Histone_Locus  277111 277140 (320030) + (TAT)n        Simple_repeat        1     31    (0)  441  
 8875    0.2  0.0  0.0  Histone_Locus  277537 278559 (318611) + His1          Histone              1   1023    (0)  442  
 5196    0.2  0.0  0.0  Histone_Locus  278696 279290 (317880) C His2B         Histone            (0)    595      1  443  
 4336    0.0  0.0  0.0  Histone_Locus  279419 279911 (317259) + His2A         Histone              1    493    (0)  444  
 4558    0.0  0.4  0.0  Histone_Locus  280322 280847 (316323) C His4          Histone            (0)    528      1  445  
 4631    0.0  0.0  0.0  Histone_Locus  280873 281401 (315769) + His3          Histone              1    529    (0)  446  
   14    7.3  6.9  0.0  Histone_Locus  281784 281812 (315358) + (ATAAA)n      Simple_repeat        1     31    (0)  447  
   16    0.0  3.7  3.7  Histone_Locus  282012 282038 (315132) + (TTTA)n       Simple_repeat        1     27    (0)  448  
   12    7.5  6.7  3.2  Histone_Locus  282158 282187 (314983) + (TAT)n        Simple_repeat        1     31    (0)  449  
 8862    0.3  0.0  0.0  Histone_Locus  282584 283606 (313564) + His1          Histone              1   1023    (0)  450  
 5196    0.2  0.0  0.0  Histone_Locus  283743 284337 (312833) C His2B         Histone            (0)    595      1  451  
 4336    0.0  0.0  0.0  Histone_Locus  284466 284958 (312212) + His2A         Histone              1    493    (0)  452  
 4558    0.0  0.4  0.0  Histone_Locus  285369 285894 (311276) C His4          Histone            (0)    528      1  453  
 4631    0.0  0.0  0.0  Histone_Locus  285920 286448 (310722) + His3          Histone              1    529    (0)  454  
   14    7.3  6.9  0.0  Histone_Locus  286831 286859 (310311) + (ATAAA)n      Simple_repeat        1     31    (0)  455  
   16    0.0  3.7  3.7  Histone_Locus  287059 287085 (310085) + (TTTA)n       Simple_repeat        1     27    (0)  456  
   12    7.5  6.7  3.2  Histone_Locus  287205 287234 (309936) + (TAT)n        Simple_repeat        1     31    (0)  457  
 8835    0.4  0.0  0.0  Histone_Locus  287631 288653 (308517) + His1          Histone              1   1023    (0)  458  
 5196    0.2  0.0  0.0  Histone_Locus  288790 289384 (307786) C His2B         Histone            (0)    595      1  459  
 4336    0.0  0.0  0.0  Histone_Locus  289513 290005 (307165) + His2A         Histone              1    493    (0)  460  
 4558    0.0  0.4  0.0  Histone_Locus  290416 290941 (306229) C His4          Histone            (0)    528      1  461  
 4631    0.0  0.0  0.0  Histone_Locus  290967 291495 (305675) + His3          Histone              1    529    (0)  462  
   14    7.3  6.9  0.0  Histone_Locus  291878 291906 (305264) + (ATAAA)n      Simple_repeat        1     31    (0)  463  
   16    0.0  3.7  3.7  Histone_Locus  292106 292132 (305038) + (TTTA)n       Simple_repeat        1     27    (0)  464  
   12    7.5  6.7  3.2  Histone_Locus  292252 292281 (304889) + (TAT)n        Simple_repeat        1     31    (0)  465  
 8835    0.4  0.0  0.0  Histone_Locus  292678 293700 (303470) + His1          Histone              1   1023    (0)  466  
 5210    0.0  0.0  0.0  Histone_Locus  293837 294431 (302739) C His2B         Histone            (0)    595      1  467  
 4336    0.0  0.0  0.0  Histone_Locus  294560 295052 (302118) + His2A         Histone              1    493    (0)  468  
 4527    0.4  0.4  0.0  Histone_Locus  295463 295988 (301182) C His4          Histone            (0)    528      1  469  
 4620    0.2  0.0  0.0  Histone_Locus  296014 296542 (300628) + His3          Histone              1    529    (0)  470  
   14    7.3  6.9  0.0  Histone_Locus  296929 296957 (300213) + (ATAAA)n      Simple_repeat        1     31    (0)  471  
   16    0.0  3.7  3.7  Histone_Locus  297157 297183 (299987) + (TTTA)n       Simple_repeat        1     27    (0)  472  
   12    7.5  6.7  3.2  Histone_Locus  297303 297332 (299838) + (TAT)n        Simple_repeat        1     31    (0)  473  
 8835    0.4  0.0  0.0  Histone_Locus  297728 298750 (298420) + His1          Histone              1   1023    (0)  474  
 5196    0.2  0.0  0.0  Histone_Locus  298887 299481 (297689) C His2B         Histone            (0)    595      1  475  
 4336    0.0  0.0  0.0  Histone_Locus  299610 300102 (297068) + His2A         Histone              1    493    (0)  476  
 4558    0.0  0.4  0.0  Histone_Locus  300513 301038 (296132) C His4          Histone            (0)    528      1  477  
 4631    0.0  0.0  0.0  Histone_Locus  301064 301592 (295578) + His3          Histone              1    529    (0)  478  
   14    7.3  6.9  0.0  Histone_Locus  301975 302003 (295167) + (ATAAA)n      Simple_repeat        1     31    (0)  479  
   16    0.0  3.7  3.7  Histone_Locus  302203 302229 (294941) + (TTTA)n       Simple_repeat        1     27    (0)  480  
   12    7.5  6.7  3.2  Histone_Locus  302349 302378 (294792) + (TAT)n        Simple_repeat        1     31    (0)  481  
 8856    0.3  0.0  0.0  Histone_Locus  302775 303797 (293373) + His1          Histone              1   1023    (0)  482  
 5196    0.2  0.0  0.0  Histone_Locus  303934 304528 (292642) C His2B         Histone            (0)    595      1  483  
 4336    0.0  0.0  0.0  Histone_Locus  304657 305149 (292021) + His2A         Histone              1    493    (0)  484  
 4558    0.0  0.4  0.0  Histone_Locus  305560 306085 (291085) C His4          Histone            (0)    528      1  485  
 4631    0.0  0.0  0.0  Histone_Locus  306111 306639 (290531) + His3          Histone              1    529    (0)  486  
   14    7.3  6.9  0.0  Histone_Locus  307022 307050 (290120) + (ATAAA)n      Simple_repeat        1     31    (0)  487  
   16    0.0  3.7  3.7  Histone_Locus  307250 307276 (289894) + (TTTA)n       Simple_repeat        1     27    (0)  488  
   12    7.5  6.7  3.2  Histone_Locus  307396 307425 (289745) + (TAT)n        Simple_repeat        1     31    (0)  489  
 8835    0.4  0.0  0.0  Histone_Locus  307822 308844 (288326) + His1          Histone              1   1023    (0)  490  
 5210    0.0  0.0  0.0  Histone_Locus  308981 309575 (287595) C His2B         Histone            (0)    595      1  491  
 4336    0.0  0.0  0.0  Histone_Locus  309704 310196 (286974) + His2A         Histone              1    493    (0)  492  
 4527    0.4  0.4  0.0  Histone_Locus  310607 311132 (286038) C His4          Histone            (0)    528      1  493  
 4631    0.0  0.0  0.0  Histone_Locus  311158 311686 (285484) + His3          Histone              1    529    (0)  494  
   14    7.3  6.9  0.0  Histone_Locus  312073 312101 (285069) + (ATAAA)n      Simple_repeat        1     31    (0)  495  
   16    0.0  3.7  3.7  Histone_Locus  312301 312327 (284843) + (TTTA)n       Simple_repeat        1     27    (0)  496  
   12    7.5  6.7  3.2  Histone_Locus  312447 312476 (284694) + (TAT)n        Simple_repeat        1     31    (0)  497  
 8835    0.4  0.0  0.0  Histone_Locus  312873 313895 (283275) + His1          Histone              1   1023    (0)  498  
 5210    0.0  0.0  0.0  Histone_Locus  314032 314626 (282544) C His2B         Histone            (0)    595      1  499  
 4336    0.0  0.0  0.0  Histone_Locus  314755 315247 (281923) + His2A         Histone              1    493    (0)  500  
 4527    0.4  0.4  0.0  Histone_Locus  315658 316183 (280987) C His4          Histone            (0)    528      1  501  
 4631    0.0  0.0  0.0  Histone_Locus  316209 316737 (280433) + His3          Histone              1    529    (0)  502  
   14    7.3  6.9  0.0  Histone_Locus  317120 317148 (280022) + (ATAAA)n      Simple_repeat        1     31    (0)  503  
   16    0.0  3.7  3.7  Histone_Locus  317348 317374 (279796) + (TTTA)n       Simple_repeat        1     27    (0)  504  
   12    7.5  6.7  3.2  Histone_Locus  317494 317523 (279647) + (TAT)n        Simple_repeat        1     31    (0)  505  
 8824    0.5  0.0  0.0  Histone_Locus  317920 318942 (278228) + His1          Histone              1   1023    (0)  506  
 5196    0.2  0.0  0.0  Histone_Locus  319079 319673 (277497) C His2B         Histone            (0)    595      1  507  
 4336    0.0  0.0  0.0  Histone_Locus  319802 320294 (276876) + His2A         Histone              1    493    (0)  508  
 4239    0.4  4.3  0.0  Histone_Locus  320705 321183 (275987) C His4          Histone            (0)    528     28  509  
   29    0.0  0.0  0.0  Histone_Locus  321184 321208 (275962) + (TC)n         Simple_repeat        1     25    (0)  510  
 4239    0.4  4.3  0.0  Histone_Locus  321209 321234 (275936) C His4          Histone          (501)     27      2  509  
 4631    0.0  0.0  0.0  Histone_Locus  321260 321788 (275382) + His3          Histone              1    529    (0)  511  
   14    7.3  6.9  0.0  Histone_Locus  322175 322203 (274967) + (ATAAA)n      Simple_repeat        1     31    (0)  512  
   16    0.0  3.7  3.7  Histone_Locus  322403 322429 (274741) + (TTTA)n       Simple_repeat        1     27    (0)  513  
   12    7.5  6.7  3.2  Histone_Locus  322549 322578 (274592) + (TAT)n        Simple_repeat        1     31    (0)  514  
 8835    0.4  0.0  0.0  Histone_Locus  322975 323997 (273173) + His1          Histone              1   1023    (0)  515  
 5196    0.2  0.0  0.0  Histone_Locus  324134 324728 (272442) C His2B         Histone            (0)    595      1  516  
 4336    0.0  0.0  0.0  Histone_Locus  324857 325349 (271821) + His2A         Histone              1    493    (0)  517  
 4239    0.4  4.3  0.0  Histone_Locus  325760 326238 (270932) C His4          Histone            (0)    528     28  518  
   29    0.0  0.0  0.0  Histone_Locus  326239 326263 (270907) + (TC)n         Simple_repeat        1     25    (0)  519  
 4239    0.4  4.3  0.0  Histone_Locus  326264 326289 (270881) C His4          Histone          (501)     27      2  518  
 4631    0.0  0.0  0.0  Histone_Locus  326315 326843 (270327) + His3          Histone              1    529    (0)  520  
   14    7.3  6.9  0.0  Histone_Locus  327230 327258 (269912) + (ATAAA)n      Simple_repeat        1     31    (0)  521  
   16    0.0  3.7  3.7  Histone_Locus  327458 327484 (269686) + (TTTA)n       Simple_repeat        1     27    (0)  522  
   12    7.5  6.7  3.2  Histone_Locus  327604 327633 (269537) + (TAT)n        Simple_repeat        1     31    (0)  523  
 8835    0.4  0.0  0.0  Histone_Locus  328030 329052 (268118) + His1          Histone              1   1023    (0)  524  
 5196    0.2  0.0  0.0  Histone_Locus  329189 329783 (267387) C His2B         Histone            (0)    595      1  525  
 4336    0.0  0.0  0.0  Histone_Locus  329912 330404 (266766) + His2A         Histone              1    493    (0)  526  
 4239    0.4  4.3  0.0  Histone_Locus  330815 331293 (265877) C His4          Histone            (0)    528     28  527  
   29    0.0  0.0  0.0  Histone_Locus  331294 331318 (265852) + (TC)n         Simple_repeat        1     25    (0)  528  
 4239    0.4  4.3  0.0  Histone_Locus  331319 331344 (265826) C His4          Histone          (501)     27      2  527  
 4631    0.0  0.0  0.0  Histone_Locus  331370 331898 (265272) + His3          Histone              1    529    (0)  529  
   14    7.3  6.9  0.0  Histone_Locus  332285 332313 (264857) + (ATAAA)n      Simple_repeat        1     31    (0)  530  
   16    0.0  3.7  3.7  Histone_Locus  332513 332539 (264631) + (TTTA)n       Simple_repeat        1     27    (0)  531  
   12    7.5  6.7  3.2  Histone_Locus  332659 332688 (264482) + (TAT)n        Simple_repeat        1     31    (0)  532  
 4663    1.4  2.1  0.4  Histone_Locus  333085 334009 (263161) + His1          Histone              1   1023    (0)  533  
 5196    0.2  0.0  0.0  Histone_Locus  334146 334740 (262430) C His2B         Histone            (0)    595      1  534  
 4336    0.0  0.0  0.0  Histone_Locus  334869 335361 (261809) + His2A         Histone              1    493    (0)  535  
 4579    0.4  0.0  0.0  Histone_Locus  335772 336299 (260871) C His4          Histone            (0)    528      1  536  
 4631    0.0  0.0  0.0  Histone_Locus  336325 336853 (260317) + His3          Histone              1    529    (0)  537  
   14    7.3  6.9  0.0  Histone_Locus  337240 337268 (259902) + (ATAAA)n      Simple_repeat        1     31    (0)  538  
   16    0.0  3.7  3.7  Histone_Locus  337468 337494 (259676) + (TTTA)n       Simple_repeat        1     27    (0)  539  
   12    7.5  6.7  3.2  Histone_Locus  337614 337643 (259527) + (TAT)n        Simple_repeat        1     31    (0)  540  
 8875    0.2  0.0  0.0  Histone_Locus  338040 339062 (258108) + His1          Histone              1   1023    (0)  541  
 5196    0.2  0.0  0.0  Histone_Locus  339199 339793 (257377) C His2B         Histone            (0)    595      1  542  
 4336    0.0  0.0  0.0  Histone_Locus  339922 340414 (256756) + His2A         Histone              1    493    (0)  543  
 4239    0.4  4.3  0.0  Histone_Locus  340825 341303 (255867) C His4          Histone            (0)    528     28  544  
   29    0.0  0.0  0.0  Histone_Locus  341304 341328 (255842) + (TC)n         Simple_repeat        1     25    (0)  545  
 4239    0.4  4.3  0.0  Histone_Locus  341329 341354 (255816) C His4          Histone          (501)     27      2  544  
 4631    0.0  0.0  0.0  Histone_Locus  341380 341908 (255262) + His3          Histone              1    529    (0)  546  
   14    7.3  6.9  0.0  Histone_Locus  342295 342323 (254847) + (ATAAA)n      Simple_repeat        1     31    (0)  547  
   17    3.7  3.3  3.3  Histone_Locus  342514 342543 (254627) + (TTAT)n       Simple_repeat        1     30    (0)  548  
   12    7.5  6.7  3.2  Histone_Locus  342663 342692 (254478) + (TAT)n        Simple_repeat        1     31    (0)  549  
 8875    0.2  0.0  0.0  Histone_Locus  343089 344111 (253059) + His1          Histone              1   1023    (0)  550  
 5152    0.5  0.0  0.0  Histone_Locus  344248 344842 (252328) C His2B         Histone            (0)    595      1  551  
 4336    0.0  0.0  0.0  Histone_Locus  344971 345463 (251707) + His2A         Histone              1    493    (0)  552  
 4489    0.6  0.8  0.0  Histone_Locus  345872 346395 (250775) C His4          Histone            (0)    528      1  553  
 4631    0.0  0.0  0.0  Histone_Locus  346421 346949 (250221) + His3          Histone              1    529    (0)  554  
   14    7.3  6.9  0.0  Histone_Locus  347336 347364 (249806) + (ATAAA)n      Simple_repeat        1     31    (0)  555  
   16    0.0  3.7  3.7  Histone_Locus  347564 347590 (249580) + (TTTA)n       Simple_repeat        1     27    (0)  556  
   12    7.5  6.7  3.2  Histone_Locus  347710 347739 (249431) + (TAT)n        Simple_repeat        1     31    (0)  557  
 8875    0.2  0.0  0.0  Histone_Locus  348137 349159 (248011) + His1          Histone              1   1023    (0)  558  
 5196    0.2  0.0  0.0  Histone_Locus  349295 349889 (247281) C His2B         Histone            (0)    595      1  559  
 4336    0.0  0.0  0.0  Histone_Locus  350018 350510 (246660) + His2A         Histone              1    493    (0)  560  
 4466    0.8  0.8  0.0  Histone_Locus  350919 351442 (245728) C His4          Histone            (0)    528      1  561  
 4631    0.0  0.0  0.0  Histone_Locus  351468 351996 (245174) + His3          Histone              1    529    (0)  562  
   14    7.3  6.9  0.0  Histone_Locus  352383 352411 (244759) + (ATAAA)n      Simple_repeat        1     31    (0)  563  
   16    0.0  3.7  3.7  Histone_Locus  352611 352637 (244533) + (TTTA)n       Simple_repeat        1     27    (0)  564  
   12    7.5  6.7  3.2  Histone_Locus  352757 352786 (244384) + (TAT)n        Simple_repeat        1     31    (0)  565  
 8875    0.2  0.0  0.0  Histone_Locus  353184 354206 (242964) + His1          Histone              1   1023    (0)  566  
 5196    0.2  0.0  0.0  Histone_Locus  354342 354936 (242234) C His2B         Histone            (0)    595      1  567  
 4336    0.0  0.0  0.0  Histone_Locus  355065 355557 (241613) + His2A         Histone              1    493    (0)  568  
 4497    0.4  0.8  0.0  Histone_Locus  355968 356491 (240679) C His4          Histone            (0)    528      1  569  
 4631    0.0  0.0  0.0  Histone_Locus  356517 357045 (240125) + His3          Histone              1    529    (0)  570  
   14    7.3  6.9  0.0  Histone_Locus  357428 357456 (239714) + (ATAAA)n      Simple_repeat        1     31    (0)  571  
   16    0.0  3.7  3.7  Histone_Locus  357656 357682 (239488) + (TTTA)n       Simple_repeat        1     27    (0)  572  
   12    7.5  6.7  3.2  Histone_Locus  357802 357831 (239339) + (TAT)n        Simple_repeat        1     31    (0)  573  
 8863    0.3  0.0  0.0  Histone_Locus  358228 359250 (237920) + His1          Histone              1   1023    (0)  574  
 5196    0.2  0.0  0.0  Histone_Locus  359387 359981 (237189) C His2B         Histone            (0)    595      1  575  
 4336    0.0  0.0  0.0  Histone_Locus  360110 360602 (236568) + His2A         Histone              1    493    (0)  576  
 4466    0.8  0.8  0.0  Histone_Locus  361011 361534 (235636) C His4          Histone            (0)    528      1  577  
 4631    0.0  0.0  0.0  Histone_Locus  361560 362088 (235082) + His3          Histone              1    529    (0)  578  
   14    7.3  6.9  0.0  Histone_Locus  362475 362503 (234667) + (ATAAA)n      Simple_repeat        1     31    (0)  579  
   17    3.7  3.3  3.3  Histone_Locus  362694 362723 (234447) + (TTAT)n       Simple_repeat        1     30    (0)  580  
   12    7.5  6.7  3.2  Histone_Locus  362843 362872 (234298) + (TAT)n        Simple_repeat        1     31    (0)  581  
 8875    0.2  0.0  0.0  Histone_Locus  363269 364291 (232879) + His1          Histone              1   1023    (0)  582  
 5152    0.5  0.0  0.0  Histone_Locus  364428 365022 (232148) C His2B         Histone            (0)    595      1  583  
 4336    0.0  0.0  0.0  Histone_Locus  365151 365643 (231527) + His2A         Histone              1    493    (0)  584  
 4466    0.8  0.8  0.0  Histone_Locus  366052 366575 (230595) C His4          Histone            (0)    528      1  585  
 4631    0.0  0.0  0.0  Histone_Locus  366601 367129 (230041) + His3          Histone              1    529    (0)  586  
   14    7.3  6.9  0.0  Histone_Locus  367516 367544 (229626) + (ATAAA)n      Simple_repeat        1     31    (0)  587  
   16    0.0  3.7  3.7  Histone_Locus  367744 367770 (229400) + (TTTA)n       Simple_repeat        1     27    (0)  588  
   12    7.5  6.7  3.2  Histone_Locus  367890 367919 (229251) + (TAT)n        Simple_repeat        1     31    (0)  589  
 8875    0.2  0.0  0.0  Histone_Locus  368317 369339 (227831) + His1          Histone              1   1023    (0)  590  
 5196    0.2  0.0  0.0  Histone_Locus  369475 370069 (227101) C His2B         Histone            (0)    595      1  591  
 4336    0.0  0.0  0.0  Histone_Locus  370198 370690 (226480) + His2A         Histone              1    493    (0)  592  
 4466    0.8  0.8  0.0  Histone_Locus  371099 371622 (225548) C His4          Histone            (0)    528      1  593  
 4631    0.0  0.0  0.0  Histone_Locus  371648 372176 (224994) + His3          Histone              1    529    (0)  594  
   14    7.3  6.9  0.0  Histone_Locus  372563 372591 (224579) + (ATAAA)n      Simple_repeat        1     31    (0)  595  
   16    0.0  3.7  3.7  Histone_Locus  372791 372817 (224353) + (TTTA)n       Simple_repeat        1     27    (0)  596  
   12    7.5  6.7  3.2  Histone_Locus  372937 372966 (224204) + (TAT)n        Simple_repeat        1     31    (0)  597  
 8875    0.2  0.0  0.0  Histone_Locus  373364 374386 (222784) + His1          Histone              1   1023    (0)  598  
 5196    0.2  0.0  0.0  Histone_Locus  374522 375116 (222054) C His2B         Histone            (0)    595      1  599  
 4336    0.0  0.0  0.0  Histone_Locus  375245 375737 (221433) + His2A         Histone              1    493    (0)  600  
 4497    0.4  0.8  0.0  Histone_Locus  376148 376671 (220499) C His4          Histone            (0)    528      1  601  
 4631    0.0  0.0  0.0  Histone_Locus  376697 377225 (219945) + His3          Histone              1    529    (0)  602  
   14    7.3  6.9  0.0  Histone_Locus  377608 377636 (219534) + (ATAAA)n      Simple_repeat        1     31    (0)  603  
   16    0.0  3.7  3.7  Histone_Locus  377836 377862 (219308) + (TTTA)n       Simple_repeat        1     27    (0)  604  
   12    7.5  6.7  3.2  Histone_Locus  377982 378011 (219159) + (TAT)n        Simple_repeat        1     31    (0)  605  
 8863    0.3  0.0  0.0  Histone_Locus  378408 379430 (217740) + His1          Histone              1   1023    (0)  606  
 5196    0.2  0.0  0.0  Histone_Locus  379567 380161 (217009) C His2B         Histone            (0)    595      1  607  
 4336    0.0  0.0  0.0  Histone_Locus  380290 380782 (216388) + His2A         Histone              1    493    (0)  608  
 4497    0.4  0.8  0.0  Histone_Locus  381193 381716 (215454) C His4          Histone            (0)    528      1  609  
 4631    0.0  0.0  0.0  Histone_Locus  381742 382270 (214900) + His3          Histone              1    529    (0)  610  
   14    7.3  6.9  0.0  Histone_Locus  382653 382681 (214489) + (ATAAA)n      Simple_repeat        1     31    (0)  611  
   14    4.2  3.7  3.7  Histone_Locus  382881 382907 (214263) + (TTTA)n       Simple_repeat        1     27    (0)  612  
   12    7.5  6.7  3.2  Histone_Locus  383027 383056 (214114) + (TAT)n        Simple_repeat        1     31    (0)  613  
 8863    0.3  0.0  0.0  Histone_Locus  383453 384475 (212695) + His1          Histone              1   1023    (0)  614  
 5210    0.0  0.0  0.0  Histone_Locus  384612 385206 (211964) C His2B         Histone            (0)    595      1  615  
 4336    0.0  0.0  0.0  Histone_Locus  385335 385827 (211343) + His2A         Histone              1    493    (0)  616  
 4535    0.2  0.4  0.0  Histone_Locus  386238 386763 (210407) C His4          Histone            (0)    528      1  617  
 4631    0.0  0.0  0.0  Histone_Locus  386789 387317 (209853) + His3          Histone              1    529    (0)  618  
   14    7.3  6.9  0.0  Histone_Locus  387700 387728 (209442) + (ATAAA)n      Simple_repeat        1     31    (0)  619  
   16    0.0  3.7  3.7  Histone_Locus  387928 387954 (209216) + (TTTA)n       Simple_repeat        1     27    (0)  620  
   12    7.5  6.7  3.2  Histone_Locus  388074 388103 (209067) + (TAT)n        Simple_repeat        1     31    (0)  621  
 8820    0.5  0.0  0.0  Histone_Locus  388500 389522 (207648) + His1          Histone              1   1023    (0)  622  
 5210    0.0  0.0  0.0  Histone_Locus  389659 390253 (206917) C His2B         Histone            (0)    595      1  623  
 4336    0.0  0.0  0.0  Histone_Locus  390382 390874 (206296) + His2A         Histone              1    493    (0)  624  
 4535    0.2  0.4  0.0  Histone_Locus  391285 391810 (205360) C His4          Histone            (0)    528      1  625  
 4631    0.0  0.0  0.0  Histone_Locus  391836 392364 (204806) + His3          Histone              1    529    (0)  626  
   14    7.3  6.9  0.0  Histone_Locus  392747 392775 (204395) + (ATAAA)n      Simple_repeat        1     31    (0)  627  
   16    0.0  3.7  3.7  Histone_Locus  392975 393001 (204169) + (TTTA)n       Simple_repeat        1     27    (0)  628  
   12    7.5  6.7  3.2  Histone_Locus  393121 393150 (204020) + (TAT)n        Simple_repeat        1     31    (0)  629  
 8580    0.5  1.5  0.0  Histone_Locus  393547 394554 (202616) + His1          Histone              1   1023    (0)  630  
 5210    0.0  0.0  0.0  Histone_Locus  394691 395285 (201885) C His2B         Histone            (0)    595      1  631  
 4336    0.0  0.0  0.0  Histone_Locus  395414 395906 (201264) + His2A         Histone              1    493    (0)  632  
 4535    0.2  0.4  0.0  Histone_Locus  396317 396842 (200328) C His4          Histone            (0)    528      1  633  
 4631    0.0  0.0  0.0  Histone_Locus  396868 397396 (199774) + His3          Histone              1    529    (0)  634  
   14    7.3  6.9  0.0  Histone_Locus  397779 397807 (199363) + (ATAAA)n      Simple_repeat        1     31    (0)  635  
   16    0.0  3.7  3.7  Histone_Locus  398007 398033 (199137) + (TTTA)n       Simple_repeat        1     27    (0)  636  
   12    7.5  6.7  3.2  Histone_Locus  398153 398182 (198988) + (TAT)n        Simple_repeat        1     31    (0)  637  
 8820    0.5  0.0  0.0  Histone_Locus  398579 399601 (197569) + His1          Histone              1   1023    (0)  638  
 5210    0.0  0.0  0.0  Histone_Locus  399738 400332 (196838) C His2B         Histone            (0)    595      1  639  
 4336    0.0  0.0  0.0  Histone_Locus  400461 400953 (196217) + His2A         Histone              1    493    (0)  640  
 4535    0.2  0.4  0.0  Histone_Locus  401364 401889 (195281) C His4          Histone            (0)    528      1  641  
 4631    0.0  0.0  0.0  Histone_Locus  401915 402443 (194727) + His3          Histone              1    529    (0)  642  
   14    7.3  6.9  0.0  Histone_Locus  402826 402854 (194316) + (ATAAA)n      Simple_repeat        1     31    (0)  643  
   16    0.0  3.7  3.7  Histone_Locus  403054 403080 (194090) + (TTTA)n       Simple_repeat        1     27    (0)  644  
   12    7.5  6.7  3.2  Histone_Locus  403200 403229 (193941) + (TAT)n        Simple_repeat        1     31    (0)  645  
 8827    0.5  0.0  0.0  Histone_Locus  403626 404648 (192522) + His1          Histone              1   1023    (0)  646  
 5210    0.0  0.0  0.0  Histone_Locus  404785 405379 (191791) C His2B         Histone            (0)    595      1  647  
 4336    0.0  0.0  0.0  Histone_Locus  405508 406000 (191170) + His2A         Histone              1    493    (0)  648  
 4476    0.6  0.8  0.0  Histone_Locus  406411 406934 (190236) C His4          Histone            (0)    528      1  649  
 4622    0.2  0.0  0.0  Histone_Locus  406960 407488 (189682) + His3          Histone              1    529    (0)  650  
   14    7.3  6.9  0.0  Histone_Locus  407871 407899 (189271) + (ATAAA)n      Simple_repeat        1     31    (0)  651  
   16    0.0  3.7  3.7  Histone_Locus  408099 408125 (189045) + (TTTA)n       Simple_repeat        1     27    (0)  652  
 8820    0.5  0.0  0.0  Histone_Locus  408671 409693 (187477) + His1          Histone              1   1023    (0)  653  
 5210    0.0  0.0  0.0  Histone_Locus  409830 410424 (186746) C His2B         Histone            (0)    595      1  654  
 4336    0.0  0.0  0.0  Histone_Locus  410553 411045 (186125) + His2A         Histone              1    493    (0)  655  
 4535    0.2  0.4  0.0  Histone_Locus  411454 411979 (185191) C His4          Histone            (0)    528      1  656  
 4631    0.0  0.0  0.0  Histone_Locus  412005 412533 (184637) + His3          Histone              1    529    (0)  657  
   14    7.3  6.9  0.0  Histone_Locus  412916 412944 (184226) + (ATAAA)n      Simple_repeat        1     31    (0)  658  
   16    0.0  3.7  3.7  Histone_Locus  413144 413170 (184000) + (TTTA)n       Simple_repeat        1     27    (0)  659  
   12    7.5  6.7  3.2  Histone_Locus  413290 413319 (183851) + (TAT)n        Simple_repeat        1     31    (0)  660  
 8827    0.5  0.0  0.0  Histone_Locus  413716 414738 (182432) + His1          Histone              1   1023    (0)  661  
 5210    0.0  0.0  0.0  Histone_Locus  414875 415469 (181701) C His2B         Histone            (0)    595      1  662  
 4336    0.0  0.0  0.0  Histone_Locus  415598 416090 (181080) + His2A         Histone              1    493    (0)  663  
 4535    0.2  0.4  0.0  Histone_Locus  416501 417026 (180144) C His4          Histone            (0)    528      1  664  
 4631    0.0  0.0  0.0  Histone_Locus  417052 417580 (179590) + His3          Histone              1    529    (0)  665  
   14    7.3  6.9  0.0  Histone_Locus  417963 417991 (179179) + (ATAAA)n      Simple_repeat        1     31    (0)  666  
   16    0.0  3.7  3.7  Histone_Locus  418191 418217 (178953) + (TTTA)n       Simple_repeat        1     27    (0)  667  
   12    7.5  6.7  3.2  Histone_Locus  418337 418366 (178804) + (TAT)n        Simple_repeat        1     31    (0)  668  
 8833    0.4  0.0  0.0  Histone_Locus  418763 419785 (177385) + His1          Histone              1   1023    (0)  669  
 5210    0.0  0.0  0.0  Histone_Locus  419922 420516 (176654) C His2B         Histone            (0)    595      1  670  
 4336    0.0  0.0  0.0  Histone_Locus  420645 421137 (176033) + His2A         Histone              1    493    (0)  671  
 4465    0.8  0.8  0.0  Histone_Locus  421548 422071 (175099) C His4          Histone            (0)    528      1  672  
 4622    0.2  0.0  0.0  Histone_Locus  422097 422625 (174545) + His3          Histone              1    529    (0)  673  
   14    7.3  6.9  0.0  Histone_Locus  423008 423036 (174134) + (ATAAA)n      Simple_repeat        1     31    (0)  674  
   16    0.0  3.7  3.7  Histone_Locus  423236 423262 (173908) + (TTTA)n       Simple_repeat        1     27    (0)  675  
   12    7.5  6.7  3.2  Histone_Locus  423382 423411 (173759) + (TAT)n        Simple_repeat        1     31    (0)  676  
 1077    0.0  0.0  0.0  Histone_Locus  423808 423929 (173241) + His1          Histone              1    122  (901)  677 *
 5617    0.5  0.0  0.0  Histone_Locus  423928 424583 (172587) + His1          Histone            368   1023    (0)  677  
 5210    0.0  0.0  0.0  Histone_Locus  424720 425314 (171856) C His2B         Histone            (0)    595      1  678  
 4336    0.0  0.0  0.0  Histone_Locus  425443 425935 (171235) + His2A         Histone              1    493    (0)  679  
 4535    0.2  0.4  0.0  Histone_Locus  426346 426871 (170299) C His4          Histone            (0)    528      1  680  
 4631    0.0  0.0  0.0  Histone_Locus  426897 427425 (169745) + His3          Histone              1    529    (0)  681  
   14    7.3  6.9  0.0  Histone_Locus  427808 427836 (169334) + (ATAAA)n      Simple_repeat        1     31    (0)  682  
   16    0.0  3.7  3.7  Histone_Locus  428036 428062 (169108) + (TTTA)n       Simple_repeat        1     27    (0)  683  
   12    7.5  6.7  3.2  Histone_Locus  428182 428211 (168959) + (TAT)n        Simple_repeat        1     31    (0)  684  
 7333    0.3  0.0  0.0  Histone_Locus  428608 429458 (167712) + His1          Histone              1    851  (172)  685  
 2080    0.8  0.0  0.0  Histone_Locus  429463 429704 (167466) + His2A         Histone            252    493    (0)  686  
 4535    0.2  0.4  0.0  Histone_Locus  430115 430640 (166530) C His4          Histone            (0)    528      1  687  
 4631    0.0  0.0  0.0  Histone_Locus  430666 431194 (165976) + His3          Histone              1    529    (0)  688  
   14    7.3  6.9  0.0  Histone_Locus  431577 431605 (165565) + (ATAAA)n      Simple_repeat        1     31    (0)  689  
   16    0.0  3.7  3.7  Histone_Locus  431805 431831 (165339) + (TTTA)n       Simple_repeat        1     27    (0)  690  
   12    7.5  6.7  3.2  Histone_Locus  431951 431980 (165190) + (TAT)n        Simple_repeat        1     31    (0)  691  
 8833    0.4  0.0  0.0  Histone_Locus  432377 433399 (163771) + His1          Histone              1   1023    (0)  692  
 5210    0.0  0.0  0.0  Histone_Locus  433536 434130 (163040) C His2B         Histone            (0)    595      1  693  
 4336    0.0  0.0  0.0  Histone_Locus  434259 434751 (162419) + His2A         Histone              1    493    (0)  694  
 4558    0.0  0.4  0.0  Histone_Locus  435162 435687 (161483) C His4          Histone            (0)    528      1  695  
 4631    0.0  0.0  0.0  Histone_Locus  435713 436241 (160929) + His3          Histone              1    529    (0)  696  
   14    7.3  6.9  0.0  Histone_Locus  436624 436652 (160518) + (ATAAA)n      Simple_repeat        1     31    (0)  697  
   16    0.0  3.7  3.7  Histone_Locus  436852 436878 (160292) + (TTTA)n       Simple_repeat        1     27    (0)  698  
   12    7.5  6.7  3.2  Histone_Locus  436998 437027 (160143) + (TAT)n        Simple_repeat        1     31    (0)  699  
 8820    0.5  0.0  0.0  Histone_Locus  437424 438446 (158724) + His1          Histone              1   1023    (0)  700  
 5210    0.0  0.0  0.0  Histone_Locus  438583 439177 (157993) C His2B         Histone            (0)    595      1  701  
 4336    0.0  0.0  0.0  Histone_Locus  439306 439798 (157372) + His2A         Histone              1    493    (0)  702  
 4535    0.2  0.4  0.0  Histone_Locus  440209 440734 (156436) C His4          Histone            (0)    528      1  703  
 4631    0.0  0.0  0.0  Histone_Locus  440760 441288 (155882) + His3          Histone              1    529    (0)  704  
   14    7.3  6.9  0.0  Histone_Locus  441671 441699 (155471) + (ATAAA)n      Simple_repeat        1     31    (0)  705  
   16    0.0  3.7  3.7  Histone_Locus  441899 441925 (155245) + (TTTA)n       Simple_repeat        1     27    (0)  706  
   12    7.5  6.7  3.2  Histone_Locus  442045 442074 (155096) + (TAT)n        Simple_repeat        1     31    (0)  707  
 8827    0.5  0.0  0.0  Histone_Locus  442471 443493 (153677) + His1          Histone              1   1023    (0)  708  
 5210    0.0  0.0  0.0  Histone_Locus  443630 444224 (152946) C His2B         Histone            (0)    595      1  709  
 4336    0.0  0.0  0.0  Histone_Locus  444353 444845 (152325) + His2A         Histone              1    493    (0)  710  
 4535    0.2  0.4  0.0  Histone_Locus  445256 445781 (151389) C His4          Histone            (0)    528      1  711  
 4631    0.0  0.0  0.0  Histone_Locus  445807 446335 (150835) + His3          Histone              1    529    (0)  712  
   14    7.3  6.9  0.0  Histone_Locus  446718 446746 (150424) + (ATAAA)n      Simple_repeat        1     31    (0)  713  
   16    0.0  3.7  3.7  Histone_Locus  446946 446972 (150198) + (TTTA)n       Simple_repeat        1     27    (0)  714  
   12    7.5  6.7  3.2  Histone_Locus  447092 447121 (150049) + (TAT)n        Simple_repeat        1     31    (0)  715  
 8833    0.4  0.0  0.0  Histone_Locus  447518 448540 (148630) + His1          Histone              1   1023    (0)  716  
 5210    0.0  0.0  0.0  Histone_Locus  448677 449271 (147899) C His2B         Histone            (0)    595      1  717  
 4336    0.0  0.0  0.0  Histone_Locus  449400 449892 (147278) + His2A         Histone              1    493    (0)  718  
 4465    0.8  0.8  0.0  Histone_Locus  450303 450826 (146344) C His4          Histone            (0)    528      1  719  
 4622    0.2  0.0  0.0  Histone_Locus  450852 451380 (145790) + His3          Histone              1    529    (0)  720  
   14    7.3  6.9  0.0  Histone_Locus  451763 451791 (145379) + (ATAAA)n      Simple_repeat        1     31    (0)  721  
   16    0.0  3.7  3.7  Histone_Locus  451991 452017 (145153) + (TTTA)n       Simple_repeat        1     27    (0)  722  
   12    7.5  6.7  3.2  Histone_Locus  452137 452166 (145004) + (TAT)n        Simple_repeat        1     31    (0)  723  
 8827    0.5  0.0  0.0  Histone_Locus  452563 453585 (143585) + His1          Histone              1   1023    (0)  724  
 5210    0.0  0.0  0.0  Histone_Locus  453722 454316 (142854) C His2B         Histone            (0)    595      1  725  
 4336    0.0  0.0  0.0  Histone_Locus  454445 454937 (142233) + His2A         Histone              1    493    (0)  726  
 4535    0.2  0.4  0.0  Histone_Locus  455348 455873 (141297) C His4          Histone            (0)    528      1  727  
 4631    0.0  0.0  0.0  Histone_Locus  455899 456427 (140743) + His3          Histone              1    529    (0)  728  
   14    7.3  6.9  0.0  Histone_Locus  456810 456838 (140332) + (ATAAA)n      Simple_repeat        1     31    (0)  729  
   16    0.0  3.7  3.7  Histone_Locus  457038 457064 (140106) + (TTTA)n       Simple_repeat        1     27    (0)  730  
   12    7.5  6.7  3.2  Histone_Locus  457184 457213 (139957) + (TAT)n        Simple_repeat        1     31    (0)  731  
 8854    0.3  0.0  0.0  Histone_Locus  457610 458632 (138538) + His1          Histone              1   1023    (0)  732  
 5210    0.0  0.0  0.0  Histone_Locus  458769 459363 (137807) C His2B         Histone            (0)    595      1  733  
 4336    0.0  0.0  0.0  Histone_Locus  459492 459984 (137186) + His2A         Histone              1    493    (0)  734  
 4535    0.2  0.4  0.0  Histone_Locus  460395 460920 (136250) C His4          Histone            (0)    528      1  735  
 4631    0.0  0.0  0.0  Histone_Locus  460946 461474 (135696) + His3          Histone              1    529    (0)  736  
   14    7.3  6.9  0.0  Histone_Locus  461857 461885 (135285) + (ATAAA)n      Simple_repeat        1     31    (0)  737  
   16    0.0  3.7  3.7  Histone_Locus  462085 462111 (135059) + (TTTA)n       Simple_repeat        1     27    (0)  738  
   12    7.5  6.7  3.2  Histone_Locus  462231 462260 (134910) + (TAT)n        Simple_repeat        1     31    (0)  739  
 8827    0.5  0.0  0.0  Histone_Locus  462657 463679 (133491) + His1          Histone              1   1023    (0)  740  
 5210    0.0  0.0  0.0  Histone_Locus  463816 464410 (132760) C His2B         Histone            (0)    595      1  741  
 4336    0.0  0.0  0.0  Histone_Locus  464539 465031 (132139) + His2A         Histone              1    493    (0)  742  
 4535    0.2  0.4  0.0  Histone_Locus  465390 465915 (131255) C His4          Histone            (0)    528      1  743  
 4631    0.0  0.0  0.0  Histone_Locus  465941 466469 (130701) + His3          Histone              1    529    (0)  744  
   14    7.3  6.9  0.0  Histone_Locus  466852 466880 (130290) + (ATAAA)n      Simple_repeat        1     31    (0)  745  
   16    0.0  3.7  3.7  Histone_Locus  467080 467106 (130064) + (TTTA)n       Simple_repeat        1     27    (0)  746  
   12    7.5  6.7  3.2  Histone_Locus  467226 467255 (129915) + (TAT)n        Simple_repeat        1     31    (0)  747  
 8809    0.5  0.0  0.0  Histone_Locus  467652 468674 (128496) + His1          Histone              1   1023    (0)  748  
 5210    0.0  0.0  0.0  Histone_Locus  468811 469405 (127765) C His2B         Histone            (0)    595      1  749  
 4336    0.0  0.0  0.0  Histone_Locus  469534 470026 (127144) + His2A         Histone              1    493    (0)  750  
 4465    0.8  0.8  0.0  Histone_Locus  470437 470960 (126210) C His4          Histone            (0)    528      1  751  
 4622    0.2  0.0  0.0  Histone_Locus  470986 471514 (125656) + His3          Histone              1    529    (0)  752  
   14    7.3  6.9  0.0  Histone_Locus  471897 471925 (125245) + (ATAAA)n      Simple_repeat        1     31    (0)  753  
   16    0.0  3.7  3.7  Histone_Locus  472125 472151 (125019) + (TTTA)n       Simple_repeat        1     27    (0)  754  
   12    7.5  6.7  3.2  Histone_Locus  472271 472300 (124870) + (TAT)n        Simple_repeat        1     31    (0)  755  
 8809    0.5  0.0  0.0  Histone_Locus  472697 473719 (123451) + His1          Histone              1   1023    (0)  756  
 5210    0.0  0.0  0.0  Histone_Locus  473856 474450 (122720) C His2B         Histone            (0)    595      1  757  
 4336    0.0  0.0  0.0  Histone_Locus  474579 475071 (122099) + His2A         Histone              1    493    (0)  758  
 4535    0.2  0.4  0.0  Histone_Locus  475482 476007 (121163) C His4          Histone            (0)    528      1  759  
 4631    0.0  0.0  0.0  Histone_Locus  476033 476561 (120609) + His3          Histone              1    529    (0)  760  
   14    7.3  6.9  0.0  Histone_Locus  476944 476972 (120198) + (ATAAA)n      Simple_repeat        1     31    (0)  761  
   16    0.0  3.7  3.7  Histone_Locus  477172 477198 (119972) + (TTTA)n       Simple_repeat        1     27    (0)  762  
   12    7.5  6.7  3.2  Histone_Locus  477318 477347 (119823) + (TAT)n        Simple_repeat        1     31    (0)  763  
 8820    0.5  0.0  0.0  Histone_Locus  477744 478766 (118404) + His1          Histone              1   1023    (0)  764  
 5210    0.0  0.0  0.0  Histone_Locus  478903 479497 (117673) C His2B         Histone            (0)    595      1  765  
 4336    0.0  0.0  0.0  Histone_Locus  479626 480118 (117052) + His2A         Histone              1    493    (0)  766  
 4465    0.8  0.8  0.0  Histone_Locus  480529 481052 (116118) C His4          Histone            (0)    528      1  767  
 4622    0.2  0.0  0.0  Histone_Locus  481078 481606 (115564) + His3          Histone              1    529    (0)  768  
   14    7.3  6.9  0.0  Histone_Locus  481987 482015 (115155) + (ATAAA)n      Simple_repeat        1     31    (0)  769  
   16    0.0  3.7  3.7  Histone_Locus  482215 482241 (114929) + (TTTA)n       Simple_repeat        1     27    (0)  770  
   12    7.5  6.7  3.2  Histone_Locus  482361 482390 (114780) + (TAT)n        Simple_repeat        1     31    (0)  771  
 8820    0.5  0.0  0.0  Histone_Locus  482787 483809 (113361) + His1          Histone              1   1023    (0)  772  
 5196    0.2  0.0  0.0  Histone_Locus  483946 484540 (112630) C His2B         Histone            (0)    595      1  773  
 4336    0.0  0.0  0.0  Histone_Locus  484669 485161 (112009) + His2A         Histone              1    493    (0)  774  
 4535    0.2  0.4  0.0  Histone_Locus  485572 486097 (111073) C His4          Histone            (0)    528      1  775  
 4631    0.0  0.0  0.0  Histone_Locus  486123 486651 (110519) + His3          Histone              1    529    (0)  776  
   14    7.3  6.9  0.0  Histone_Locus  487033 487061 (110109) + (ATAAA)n      Simple_repeat        1     31    (0)  777  
   16    0.0  3.7  3.7  Histone_Locus  487261 487287 (109883) + (TTTA)n       Simple_repeat        1     27    (0)  778  
   12    7.5  6.7  3.2  Histone_Locus  487407 487436 (109734) + (TAT)n        Simple_repeat        1     31    (0)  779  
 8880    0.2  0.0  0.0  Histone_Locus  487833 488855 (108315) + His1          Histone              1   1023    (0)  780  
 5210    0.0  0.0  0.0  Histone_Locus  488992 489586 (107584) C His2B         Histone            (0)    595      1  781  
 4297    0.4  0.0  0.0  Histone_Locus  489715 490207 (106963) + His2A         Histone              1    493    (0)  782  
 4216    0.6  4.3  0.0  Histone_Locus  490616 491094 (106076) C His4          Histone            (0)    528     28  783  
   29    0.0  0.0  0.0  Histone_Locus  491095 491119 (106051) + (TC)n         Simple_repeat        1     25    (0)  784  
 4216    0.6  4.3  0.0  Histone_Locus  491120 491145 (106025) C His4          Histone          (501)     27      2  783  
 4631    0.0  0.0  0.0  Histone_Locus  491171 491699 (105471) + His3          Histone              1    529    (0)  785  
   14    7.3  6.9  0.0  Histone_Locus  492086 492114 (105056) + (ATAAA)n      Simple_repeat        1     31    (0)  786  
   16    0.0  3.7  3.7  Histone_Locus  492314 492340 (104830) + (TTTA)n       Simple_repeat        1     27    (0)  787  
   12    7.5  6.7  3.2  Histone_Locus  492460 492489 (104681) + (TAT)n        Simple_repeat        1     31    (0)  788  
 8880    0.2  0.0  0.0  Histone_Locus  492886 493908 (103262) + His1          Histone              1   1023    (0)  789  
 5175    0.3  0.0  0.0  Histone_Locus  494045 494639 (102531) C His2B         Histone            (0)    595      1  790  
 4336    0.0  0.0  0.0  Histone_Locus  494768 495260 (101910) + His2A         Histone              1    493    (0)  791  
 4579    0.4  0.0  0.0  Histone_Locus  495669 496196 (100974) C His4          Histone            (0)    528      1  792  
 4631    0.0  0.0  0.0  Histone_Locus  496222 496750 (100420) + His3          Histone              1    529    (0)  793  
   21   15.5  8.5  1.6  Histone_Locus  496872 496930 (100240) + (AT)n         Simple_repeat        1     63    (0)  794  
   23   24.5  2.2  4.5  Histone_Locus  496931 496956 (100214) + A-rich        Low_complexity       6     88    (0)  795  
   16    0.0  3.7  3.7  Histone_Locus  497156 497182  (99988) + (TTTA)n       Simple_repeat        1     27    (0)  796  
   12    7.5  6.7  3.2  Histone_Locus  497302 497331  (99839) + (TAT)n        Simple_repeat        1     31    (0)  797  
 8860    0.3  0.0  0.0  Histone_Locus  497728 498750  (98420) + His1          Histone              1   1023    (0)  798  
 5210    0.0  0.0  0.0  Histone_Locus  498887 499481  (97689) C His2B         Histone            (0)    595      1  799  
 4317    0.2  0.0  0.0  Histone_Locus  499610 500102  (97068) + His2A         Histone              1    493    (0)  800  
 4538    0.2  0.4  0.0  Histone_Locus  500511 501036  (96134) C His4          Histone            (0)    528      1  801  
 4631    0.0  0.0  0.0  Histone_Locus  501062 501590  (95580) + His3          Histone              1    529    (0)  802  
   21   15.5  8.5  1.6  Histone_Locus  501712 501770  (95400) + (AT)n         Simple_repeat        1     63    (0)  803  
   23   24.5  2.2  4.5  Histone_Locus  501771 501796  (95374) + A-rich        Low_complexity       6     88    (0)  804  
   16    0.0  3.7  3.7  Histone_Locus  501996 502022  (95148) + (TTTA)n       Simple_repeat        1     27    (0)  805  
   12    7.5  6.7  3.2  Histone_Locus  502142 502171  (94999) + (TAT)n        Simple_repeat        1     31    (0)  806  
 8880    0.2  0.0  0.0  Histone_Locus  502569 503591  (93579) + His1          Histone              1   1023    (0)  807  
 5175    0.3  0.0  0.0  Histone_Locus  503728 504322  (92848) C His2B         Histone            (0)    595      1  808  
 4297    0.4  0.0  0.0  Histone_Locus  504451 504943  (92227) + His2A         Histone              1    493    (0)  809  
 4538    0.2  0.4  0.0  Histone_Locus  505352 505877  (91293) C His4          Histone            (0)    528      1  810  
 4631    0.0  0.0  0.0  Histone_Locus  505903 506431  (90739) + His3          Histone              1    529    (0)  811  
   21   15.5  8.5  1.6  Histone_Locus  506553 506611  (90559) + (AT)n         Simple_repeat        1     63    (0)  812  
   23   24.5  2.2  4.5  Histone_Locus  506612 506637  (90533) + A-rich        Low_complexity       6     88    (0)  813  
   16    0.0  3.7  3.7  Histone_Locus  506837 506863  (90307) + (TTTA)n       Simple_repeat        1     27    (0)  814  
   12    7.5  6.7  3.2  Histone_Locus  506983 507012  (90158) + (TAT)n        Simple_repeat        1     31    (0)  815  
 8880    0.2  0.0  0.0  Histone_Locus  507410 508432  (88738) + His1          Histone              1   1023    (0)  816  
 5210    0.0  0.0  0.0  Histone_Locus  508569 509163  (88007) C His2B         Histone            (0)    595      1  817  
 4336    0.0  0.0  0.0  Histone_Locus  509292 509784  (87386) + His2A         Histone              1    493    (0)  818  
 4527    0.4  0.4  0.0  Histone_Locus  510193 510718  (86452) C His4          Histone            (0)    528      1  819  
 4631    0.0  0.0  0.0  Histone_Locus  510744 511272  (85898) + His3          Histone              1    529    (0)  820  
   21   15.5  8.5  1.6  Histone_Locus  511394 511452  (85718) + (AT)n         Simple_repeat        1     63    (0)  821  
   23   24.5  2.2  4.5  Histone_Locus  511453 511478  (85692) + A-rich        Low_complexity       6     88    (0)  822  
   16    0.0  3.7  3.7  Histone_Locus  511678 511704  (85466) + (TTTA)n       Simple_repeat        1     27    (0)  823  
   12    7.5  6.7  3.2  Histone_Locus  511824 511853  (85317) + (TAT)n        Simple_repeat        1     31    (0)  824  
 8853    0.3  0.0  0.0  Histone_Locus  512251 513273  (83897) + His1          Histone              1   1023    (0)  825  
 5210    0.0  0.0  0.0  Histone_Locus  513410 514004  (83166) C His2B         Histone            (0)    595      1  826  
 4336    0.0  0.0  0.0  Histone_Locus  514133 514625  (82545) + His2A         Histone              1    493    (0)  827  
 4500    0.4  0.8  0.0  Histone_Locus  515034 515557  (81613) C His4          Histone            (0)    528      1  828  
 4631    0.0  0.0  0.0  Histone_Locus  515583 516111  (81059) + His3          Histone              1    529    (0)  829  
   14    7.3  6.9  0.0  Histone_Locus  516498 516526  (80644) + (ATAAA)n      Simple_repeat        1     31    (0)  830  
   16    0.0  3.7  3.7  Histone_Locus  516726 516752  (80418) + (TTTA)n       Simple_repeat        1     27    (0)  831  
   12    7.5  6.7  3.2  Histone_Locus  516872 516901  (80269) + (TAT)n        Simple_repeat        1     31    (0)  832  
 8880    0.2  0.0  0.0  Histone_Locus  517298 518320  (78850) + His1          Histone              1   1023    (0)  833  
 5175    0.3  0.0  0.0  Histone_Locus  518457 519051  (78119) C His2B         Histone            (0)    595      1  834  
 4336    0.0  0.0  0.0  Histone_Locus  519180 519672  (77498) + His2A         Histone              1    493    (0)  835  
 2876    0.0  0.0  0.0  Histone_Locus  520081 520411  (76759) C His4          Histone            (0)    528    198  836  
 5778    0.1  0.0  0.1  Histone_Locus  520412 521099  (76071) C POGO          DNA/TcMar-Pogo     (0)   2121   1435  837  
 6799    0.0  0.0  0.1  Histone_Locus  521102 521882  (75288) C POGO          DNA/TcMar-Pogo  (1341)    780      1  838  
 1651    1.0  1.0  1.0  Histone_Locus  521883 522079  (75091) C His4          Histone          (331)    197      1  836  
 4631    0.0  0.0  0.0  Histone_Locus  522105 522633  (74537) + His3          Histone              1    529    (0)  839  
   21   15.5  8.5  1.6  Histone_Locus  522755 522813  (74357) + (AT)n         Simple_repeat        1     63    (0)  840  
   23   24.5  2.2  4.5  Histone_Locus  522814 522839  (74331) + A-rich        Low_complexity       6     88    (0)  841  
   16    0.0  3.7  3.7  Histone_Locus  523039 523065  (74105) + (TTTA)n       Simple_repeat        1     27    (0)  842  
   12    7.5  6.7  3.2  Histone_Locus  523185 523214  (73956) + (TAT)n        Simple_repeat        1     31    (0)  843  
 8880    0.2  0.0  0.0  Histone_Locus  523611 524633  (72537) + His1          Histone              1   1023    (0)  844  
 5175    0.3  0.0  0.0  Histone_Locus  524770 525364  (71806) C His2B         Histone            (0)    595      1  845  
 4336    0.0  0.0  0.0  Histone_Locus  525493 525985  (71185) + His2A         Histone              1    493    (0)  846  
 2876    0.0  0.0  0.0  Histone_Locus  526394 526724  (70446) C His4          Histone            (0)    528    198  847  
 5778    0.1  0.0  0.1  Histone_Locus  526725 527412  (69758) C POGO          DNA/TcMar-Pogo     (0)   2121   1435  848  
 6799    0.0  0.0  0.1  Histone_Locus  527415 528195  (68975) C POGO          DNA/TcMar-Pogo  (1341)    780      1  849  
 1651    1.0  1.0  1.0  Histone_Locus  528196 528392  (68778) C His4          Histone          (331)    197      1  847  
 4631    0.0  0.0  0.0  Histone_Locus  528418 528946  (68224) + His3          Histone              1    529    (0)  850  
   21   15.5  8.5  1.6  Histone_Locus  529068 529126  (68044) + (AT)n         Simple_repeat        1     63    (0)  851  
   23   24.5  2.2  4.5  Histone_Locus  529127 529152  (68018) + A-rich        Low_complexity       6     88    (0)  852  
   16    0.0  3.7  3.7  Histone_Locus  529352 529378  (67792) + (TTTA)n       Simple_repeat        1     27    (0)  853  
   12    7.5  6.7  3.2  Histone_Locus  529498 529527  (67643) + (TAT)n        Simple_repeat        1     31    (0)  854  
 8880    0.2  0.0  0.0  Histone_Locus  529924 530946  (66224) + His1          Histone              1   1023    (0)  855  
 5175    0.3  0.0  0.0  Histone_Locus  531083 531677  (65493) C His2B         Histone            (0)    595      1  856  
 4336    0.0  0.0  0.0  Histone_Locus  531806 532298  (64872) + His2A         Histone              1    493    (0)  857  
 4500    0.4  0.8  0.0  Histone_Locus  532707 533230  (63940) C His4          Histone            (0)    528      1  858  
 4631    0.0  0.0  0.0  Histone_Locus  533256 533784  (63386) + His3          Histone              1    529    (0)  859  
   21   15.5  8.5  1.6  Histone_Locus  533906 533964  (63206) + (AT)n         Simple_repeat        1     63    (0)  860  
   23   24.5  2.2  4.5  Histone_Locus  533965 533990  (63180) + A-rich        Low_complexity       6     88    (0)  861  
   16    0.0  3.7  3.7  Histone_Locus  534190 534216  (62954) + (TTTA)n       Simple_repeat        1     27    (0)  862  
   12    7.5  6.7  3.2  Histone_Locus  534336 534365  (62805) + (TAT)n        Simple_repeat        1     31    (0)  863  
 8880    0.2  0.0  0.0  Histone_Locus  534763 535785  (61385) + His1          Histone              1   1023    (0)  864  
 5175    0.3  0.0  0.0  Histone_Locus  535922 536516  (60654) C His2B         Histone            (0)    595      1  865  
 4336    0.0  0.0  0.0  Histone_Locus  536645 537137  (60033) + His2A         Histone              1    493    (0)  866  
 4527    0.4  0.4  0.0  Histone_Locus  537546 538071  (59099) C His4          Histone            (0)    528      1  867  
 4631    0.0  0.0  0.0  Histone_Locus  538097 538625  (58545) + His3          Histone              1    529    (0)  868  
   21   15.5  8.5  1.6  Histone_Locus  538747 538805  (58365) + (AT)n         Simple_repeat        1     63    (0)  869  
   23   24.5  2.2  4.5  Histone_Locus  538806 538831  (58339) + A-rich        Low_complexity       6     88    (0)  870  
   16    0.0  3.7  3.7  Histone_Locus  539031 539057  (58113) + (TTTA)n       Simple_repeat        1     27    (0)  871  
   12    7.5  6.7  3.2  Histone_Locus  539177 539206  (57964) + (TAT)n        Simple_repeat        1     31    (0)  872  
 8880    0.2  0.0  0.0  Histone_Locus  539604 540626  (56544) + His1          Histone              1   1023    (0)  873  
 5175    0.3  0.0  0.0  Histone_Locus  540763 541357  (55813) C His2B         Histone            (0)    595      1  874  
 4336    0.0  0.0  0.0  Histone_Locus  541486 541978  (55192) + His2A         Histone              1    493    (0)  875  
 4527    0.4  0.4  0.0  Histone_Locus  542387 542912  (54258) C His4          Histone            (0)    528      1  876  
 4631    0.0  0.0  0.0  Histone_Locus  542938 543466  (53704) + His3          Histone              1    529    (0)  877  
   14    7.3  6.9  0.0  Histone_Locus  543848 543876  (53294) + (ATAAA)n      Simple_repeat        1     31    (0)  878  
   16    0.0  3.7  3.7  Histone_Locus  544076 544102  (53068) + (TTTA)n       Simple_repeat        1     27    (0)  879  
   12    7.5  6.7  3.2  Histone_Locus  544222 544251  (52919) + (TAT)n        Simple_repeat        1     31    (0)  880  
 7029    0.6  0.0  0.4  Histone_Locus  544648 545475  (51695) + His1          Histone              1    825  (198)  881  
  368   14.9  9.8  4.2  Histone_Locus  545473 545542  (51628) C BATUMI_I      LTR/Pao         (7189)    774    705  882 *
   35    6.6  6.2  0.0  Histone_Locus  545543 545606  (51564) + (ATATGT)n     Simple_repeat        1     68    (0)  883  
 1600   10.4  7.3  3.2  Histone_Locus  545607 545958  (51212) C BATUMI_I      LTR/Pao         (7331)    632    267  882 *
 2133    6.1 10.0  2.8  Histone_Locus  545931 546301  (50869) C BATUMI_I      LTR/Pao         (7566)    397      1  882  
 2159    2.7  0.0  3.7  Histone_Locus  546302 546607  (50563) C BATUMI_I      LTR/Pao          (679)   7284   6990  884  
  799   24.4 16.3  0.7  Histone_Locus  546691 547065  (50105) + Gypsy4_I      LTR/Gypsy         4045   4477 (1811)  885  
  338   25.6  5.6  1.0  Histone_Locus  547284 547480  (49690) + Gypsy4_I      LTR/Gypsy         4475   4680 (1608)  885  
 1444   17.5  2.4  2.4  Histone_Locus  547586 547959  (49211) + Gypsy9_I      LTR/Gypsy         3274   3647 (1030)  886  
 2311    1.3  7.0  0.0  Histone_Locus  547967 548266  (48904) C MAX_LTR       LTR/Pao            (0)    321      1  887  
12200    1.1  0.0  2.5  Histone_Locus  548274 549806  (47364) C MAX_I         LTR/Pao            (2)   7912   6418  887 *
18374    1.0  1.4  0.0  Histone_Locus  549805 551982  (45188) C MAX_I         LTR/Pao         (4354)   3560   1353  887  
  271    2.8  0.0  0.0  Histone_Locus  552074 552109  (45061) C MAX_I         LTR/Pao         (6660)   1254   1219  887 *
 2869    7.7 10.6 13.5  Histone_Locus  552096 552924  (44246) C MAX_I         LTR/Pao         (6560)   1354    547  887  
14268    1.1  0.3  0.1  Histone_Locus  552977 554709  (42461) C S_DM          DNA/TcMar-Tc1      (0)   1736      1  888  
  692   11.4 22.3  0.3  Histone_Locus  554899 555134  (42036) C MAX_I         LTR/Pao         (7347)    567    280  887  
 3194    2.3  1.8  0.0  Histone_Locus  555135 555520  (41650) C Invader6_LTR  LTR/Gypsy          (0)    393      1  889  
 2996    0.9  0.0  0.0  Histone_Locus  555529 555874  (41296) + Invader4_LTR  LTR/Gypsy            1    346    (0)  890  
10380    3.4  2.5  0.2  Histone_Locus  555875 557190  (39980) + Invader4_I    LTR/Gypsy            1   1346 (1067)  890  
  365    0.0  0.0  0.0  Histone_Locus  557192 557233  (39937) + Invader4_LTR  LTR/Gypsy          305    346    (0)  891  
 2254    1.7  0.3  6.5  Histone_Locus  557234 557540  (39630) C MAX_I         LTR/Pao         (7625)    289      1  887  
 2323    1.0  7.0  0.0  Histone_Locus  557541 557840  (39330) C MAX_LTR       LTR/Pao            (0)    321      1  887  
  641   29.0 11.4  1.5  Histone_Locus  557845 558337  (38833) + Gypsy4_I      LTR/Gypsy         5259   5799  (489)  885  
  266   31.8  2.6  2.6  Histone_Locus  558434 558588  (38582) + Gypsy4_I      LTR/Gypsy         5942   6096  (192)  885  
   12   18.1  2.0  8.3  Histone_Locus  559056 559106  (38064) + (AATA)n       Simple_repeat        1     48    (0)  892  
 3483    9.8  5.2  0.0  Histone_Locus  559109 559668  (37502) C DNAREP1_DM    RC/Helitron        (1)    593      5  893  
  951   26.1  7.9  1.6  Histone_Locus  559681 560096  (37074) C G_DM          LINE/I-Jockey   (1987)   2359   1918  894  
   13   10.7  3.1  3.1  Histone_Locus  560926 560957  (36213) + (TTTTTG)n     Simple_repeat        1     32    (0)  895  
   13   23.1  2.0  4.2  Histone_Locus  561481 561529  (35641) + (ATT)n        Simple_repeat        1     48    (0)  896  
   48   15.0  0.9  5.5  Histone_Locus  561892 562006  (35164) + A-rich        Low_complexity       1    110    (0)  897  
  686   12.0 14.6  5.8  Histone_Locus  562037 562275  (34895) C Gypsy12A_LTR  LTR/Gypsy        (470)   1810   1552  898  
  372   15.6  2.8  5.7  Histone_Locus  562273 562379  (34791) C Gypsy12A_LTR  LTR/Gypsy        (866)   1414   1311  898 *
 1647    1.5  0.0  0.0  Histone_Locus  562380 562577  (34593) C Copia2_LTR_DM LTR/Copia          (0)    198      1  899  
  421   12.0  0.0  1.3  Histone_Locus  562680 562755  (34415) C Gypsy12A_LTR  LTR/Gypsy       (1096)   1184   1110  898  
 1149   16.2  1.9  4.3  Histone_Locus  562765 563073  (34097) C Gypsy12A_LTR  LTR/Gypsy       (1437)    843    542  898  
 1323    0.7  0.0  0.0  Histone_Locus  563079 563229  (33941) + PROTOP        DNA/P                1    151 (4329)  900  
  991   15.7  1.7  3.1  Histone_Locus  563255 563633  (33537) C Gypsy12A_LTR  LTR/Gypsy       (1743)    537    227  898  
  478   18.0  4.0  0.0  Histone_Locus  563636 563735  (33435) C Gypsy12A_LTR  LTR/Gypsy       (2176)    104      1  898  
   12    8.5  0.0  7.4  Histone_Locus  564083 564111  (33059) + A-rich        Low_complexity       1     27    (0)  901  
 4201    2.2  5.9  0.0  Histone_Locus  564142 564681  (32489) + PROTOP_A      DNA/P                1    572  (533)  902  
 1029    2.5  1.6  0.0  Histone_Locus  564679 564880  (32290) + PROTOP_A      DNA/P              570    753 (3727)  903 *
 3680    3.8  6.5  0.0  Histone_Locus  564887 565382  (31788) C PROTOP_A      DNA/P            (577)    528      1  904  
  256   10.0  2.5  0.0  Histone_Locus  566549 566588  (30582) C DNAREP1_DM    RC/Helitron        (1)    593    553  905  
   20   22.9  3.9  0.0  Histone_Locus  567625 567676  (29494) + (AT)n         Simple_repeat        1     54    (0)  906  
  337   12.0  0.0  0.0  Histone_Locus  567753 567802  (29368) + DNAREP1_DM    RC/Helitron        226    275  (319)  907 *
  670    6.2 11.5  0.0  Histone_Locus  567791 567903  (29267) + DNAREP1_DM    RC/Helitron        430    555   (39)  907  
  449    9.0  0.0  0.0  Histone_Locus  568105 568171  (28999) + FB4_DM        DNA/TcMar-Tc1        1     67 (4022)  908  
   12   20.7  5.1  0.0  Histone_Locus  569224 569262  (27908) + A-rich        Low_complexity       1     41    (0)  909  
   13   21.9  0.0  2.6  Histone_Locus  569518 569556  (27614) + (TTTTA)n      Simple_repeat        1     38    (0)  910  
  287   10.6  0.0  7.0  Histone_Locus  570003 570063  (27107) + DNAREP1_DM    RC/Helitron         17     73  (521)  911  
  381   21.1  5.7  0.9  Histone_Locus  570163 570267  (26903) C Gypsy1-LTR_DM LTR/Gypsy          (7)    401    292  912  
  535   13.3  6.3  1.3  Histone_Locus  570303 570443  (26727) C Gypsy1-LTR_DM LTR/Gypsy        (239)    159      1  912  
  359   22.6  0.0  5.0  Histone_Locus  570459 570542  (26628) + DNAREP1_DM    RC/Helitron        130    209  (385)  913  
  230   21.8  0.0  0.0  Histone_Locus  572259 572313  (24857) + DNAREP1_DM    RC/Helitron          6     60  (534)  914  
  273   21.2  2.3  3.5  Histone_Locus  572320 572407  (24763) + DNAREP1_DM    RC/Helitron        231    317  (277)  914  
   12   19.5  2.9  0.0  Histone_Locus  572492 572526  (24644) + A-rich        Low_complexity       1     36    (0)  915  
 1164    7.3 15.6  0.4  Histone_Locus  572629 572833  (24337) + DNAREP1_DM    RC/Helitron          4    239  (355)  916  
  492    7.3  0.0  0.0  Histone_Locus  572844 572911  (24259) C DNAREP1_DM    RC/Helitron      (526)     68      1  917  
  491   20.6 18.5  2.7  Histone_Locus  573268 573462  (23708) C DNAREP1_DM    RC/Helitron      (369)    225      1  918  
  320   20.3  0.0  1.4  Histone_Locus  573765 573839  (23331) C DNAREP1_DM    RC/Helitron      (349)    245    172  919  
  303   21.0  0.0  0.0  Histone_Locus  573887 573948  (23222) + DNAREP1_DM    RC/Helitron        533    594    (0)  914  
  435   11.3  0.0 20.5  Histone_Locus  574257 574356  (22814) + DNAREP1_DM    RC/Helitron          1     83  (511)  920  
 1951    8.7 12.3  3.3  Histone_Locus  574630 574987  (22183) + DNAREP1_DM    RC/Helitron          4    392  (202)  921  
  513   15.6 10.9  2.0  Histone_Locus  574986 575122  (22048) C DNAREP1_DM    RC/Helitron      (230)    364    216  922 *
  578    9.8  3.3  0.0  Histone_Locus  575140 575231  (21939) C DNAREP1_DM    RC/Helitron      (499)     95      1  922  
  956    9.8  1.3 14.0  Histone_Locus  577235 577459  (19711) C DNAREP1_DM    RC/Helitron      (141)    453    254  923  
  501    1.7  0.0  0.0  Histone_Locus  577464 577523  (19647) C DNAREP1_DM    RC/Helitron      (534)     60      1  923  
  432    4.1  0.0  1.4  Histone_Locus  578861 578934  (18236) C BARI1         DNA/TcMar-Tc1    (247)   1442   1370  924  
 6214    4.0  0.4  0.9  Histone_Locus  578953 579762  (17408) C BARI1         DNA/TcMar-Tc1    (538)   1151    346  924  
  769    4.9 15.8  2.4  Histone_Locus  579826 579971  (17199) C BARI1         DNA/TcMar-Tc1   (1342)    347    183  924  
  394    0.0  0.0 11.3  Histone_Locus  579970 580028  (17142) + BARI1         DNA/TcMar-Tc1     1630   1682    (7)  925 *
  651    2.5  0.0  0.0  Histone_Locus  580871 580949  (16221) C DNAREP1_DM    RC/Helitron      (513)     81      3  926  
  872   14.1 18.8  0.4  Histone_Locus  582237 582449  (14721) C DNAREP1_DM    RC/Helitron      (342)    252      1  927  
 2878    4.2  8.3  0.0  Histone_Locus  582545 582928  (14242) C BS3_DM        LINE/I-Jockey     (43)   1747   1332  928  
 5858    5.7  4.8  0.9  Histone_Locus  582962 583795  (13375) C BS3_DM        LINE/I-Jockey    (603)   1187    322  928  
  731   20.2  3.8  0.5  Histone_Locus  584283 584466  (12704) C CIRCE         LTR/Gypsy       (1979)   4377   4188  929  
  312   23.5  4.0  7.5  Histone_Locus  584620 584743  (12427) C CIRCE         LTR/Gypsy       (2295)   4061   3942  929  
 6045   11.5  1.1  0.5  Histone_Locus  584751 585714  (11456) + DMRT1B        LINE/R1           2012   2981 (2202)  930  
 3228   10.9  9.4  0.8  Histone_Locus  585715 586321  (10849) + DMRT1B        LINE/R1           4274   4932  (251)  931  
 1452    5.8  0.0  0.5  Histone_Locus  586342 586533  (10637) + DMRT1B        LINE/R1           4992   5182    (1)  931  
  385   22.5  0.0  5.1  Histone_Locus  586541 586643  (10527) C CIRCE         LTR/Gypsy       (2415)   3941   3844  929  
  302   16.1  0.0  1.6  Histone_Locus  586728 586790  (10380) C Gypsy12A_LTR  LTR/Gypsy       (2165)    115     54  932  
   12    8.2  3.6  3.6  Histone_Locus  587266 587293   (9877) + (AATAA)n      Simple_repeat        1     28    (0)  933  
  249    8.9  0.0  6.7  Histone_Locus  588489 588536   (8634) + PROTOP_A      DNA/P              508    552  (553)  934  
   13    4.5  4.3  0.0  Histone_Locus  588893 588915   (8255) + (AATA)n       Simple_repeat        1     24    (0)  935  
   12   19.4  4.7  2.3  Histone_Locus  589173 589215   (7955) + (ACATAAT)n    Simple_repeat        1     44    (0)  936  
 1057   11.7  1.1  1.7  Histone_Locus  589996 590177   (6993) + Chouto_I      LTR/Gypsy          991   1171 (4544)  937  
   18   29.3  2.3  3.5  Histone_Locus  590314 590401   (6769) + (AAT)n        Simple_repeat        1     87    (0)  938  
  269   12.5  0.0  4.2  Histone_Locus  591848 591897   (5273) C DNAREP1_DM    RC/Helitron      (546)     48      1  939  
 6252    6.7  6.5  3.5  Histone_Locus  591953 593480   (3690) + IVK_DM        LINE/I             600   2229 (3173)  940  
 5855    6.0  3.0  0.3  Histone_Locus  593479 594453   (2717) + IVK_DM        LINE/I            2432   3484 (1918)  940 *
 1644    4.7  0.0  0.0  Histone_Locus  594451 594661   (2509) + IVK_DM        LINE/I            3911   4121 (1281)  940 *
 1834    4.9  5.6  0.4  Histone_Locus  594659 594924   (2246) + IVK_DM        LINE/I            5113   5392   (10)  940  
  378   30.3  7.3  3.7  Histone_Locus  595347 595634   (1536) C NINJA_I       LTR/Pao         (3558)   2453   2156  941  
 1193   16.1  2.8  8.2  Histone_Locus  596881 597164      (6) + DNAREP1_DM    RC/Helitron          1    270  (324)  942  
