# Supplementary material for: Genetic variation in recalcitrant repetitive regions of the Drosophila melanogaster genome
Source: Genome Res. 2025 Sep;35(9):2023–40. doi: 10.1101/gr.280728.125 (PMC12400953; doi:10.1101/gr.280728.125)
Supplement: Supplement 10 [file Supplemental_Code.zip › Dmel_HiFi_Asm_variation/Scripts_for_plotting_Figures/Figure_3/Panel_A/iso1_ptg000001l.RC.fasta.out]

   SW   perc perc perc  query       position in query        matching      repeat            position in repeat
score   div. del. ins.  sequence    begin  end      (left)   repeat        class/family    begin  end    (left)   ID

  255   18.4  6.6  0.0  ptg000001l     107    182 (644609) + M4DM          DNA/CMC-Transib      1     81 (1354)    1  
  321   26.9 10.6  0.6  ptg000001l     237    397 (644394) + M4DM          DNA/CMC-Transib    228    404 (1031)    2  
   27    0.0  0.0  3.5  ptg000001l    1121   1150 (643641) + (AAGTTTG)n    Simple_repeat        1     29    (0)    3  
   13   25.5  1.6  5.1  ptg000001l    4533   4593 (640198) + A-rich        Low_complexity       1     59    (0)    4  
   20   11.3  0.0  0.0  ptg000001l    4650   4678 (640113) + (A)n          Simple_repeat        1     29    (0)    5  
   23   20.6  4.0  6.1  ptg000001l    4679   4744 (640047) + A-rich        Low_complexity       6     98    (0)    6  
   13   18.5  7.0  0.0  ptg000001l    5494   5536 (639255) + (AATATAT)n    Simple_repeat        1     46    (0)    7  
  710    6.8  7.5  1.6  ptg000001l    7812   7931 (636860) + FB4_DM        DNA/TcMar-Tc1        1    127 (3962)    8  
   71    0.0  6.4  0.0  ptg000001l    8207   8284 (636507) + (TA)n         Simple_repeat        1     83    (0)    9  
 1244    4.7 20.6  0.3  ptg000001l    8942   9319 (635472) C PROTOP_B      DNA/P              (0)   1153    699   10  
 1126    7.5  0.0  0.0  ptg000001l    9323   9478 (635313) C I_DM          LINE/I          (3315)   2059   1904   11  
 1644    8.2  3.9  1.1  ptg000001l    9479   9737 (635054) + Invader2_LTR  LTR/Gypsy            1    266    (0)   12  
 2283    2.9  0.0  0.0  ptg000001l    9738  10044 (634747) C I_DM          LINE/I          (3467)   1907   1601   11  
 5121    4.8 11.7  1.7  ptg000001l   10083  10900 (633891) C S2_DM         DNA/TcMar-Tc1    (836)    899      1   13  
 4889    4.6  1.0  0.3  ptg000001l   11510  12137 (632654) + G5_DM         LINE/I-Jockey       75    706 (4150)   14  
 3748    3.9  2.1  0.0  ptg000001l   12136  12620 (632171) + G5_DM         LINE/I-Jockey      886   1380 (3476)   14 *
 7203    3.3  7.0  0.0  ptg000001l   12618  13748 (631043) + G5_DM         LINE/I-Jockey     1805   3014 (1842)   14  
 2625    1.9 11.2  0.0  ptg000001l   13742  14198 (630593) + G5_DM         LINE/I-Jockey     4349   4856    (0)   14 *
  247   32.8  0.0  0.0  ptg000001l   14355  14473 (630318) + Mariner-6_DR  DNA/TcMar-Tc1     1111   1229  (400)   15  
  246    2.9  2.9  0.0  ptg000001l   15535  15568 (629223) + PROTOP_A      DNA/P              508    542  (563)   16  
  257   25.2  8.7  0.0  ptg000001l   15728  15842 (628949) + DOC2_DM       LINE/I-Jockey      758    882 (3911)   17  
 5837    3.9  4.1  2.8  ptg000001l   15857  16712 (628079) + PROTOP_A      DNA/P                3    869  (236)   18  
 1649   15.1  3.5  0.8  ptg000001l   16714  17061 (627730) + FW2_DM        LINE/I-Jockey     1191   1547 (2414)   19 *
 1889    3.3 15.1  0.0  ptg000001l   17061  17385 (627406) C G5_DM         LINE/I-Jockey     (93)   4763   4390   20  
 3724    0.0  0.0  0.7  ptg000001l   17405  17835 (626956) + ROO_LTR       LTR/Pao              1    428    (0)   21  
   16   16.1  0.0  0.0  ptg000001l   18058  18085 (626706) + (T)n          Simple_repeat        1     28    (0)   22  
   12    8.0  3.2  6.7  ptg000001l   18180  18210 (626581) + (TTAT)n       Simple_repeat        1     30    (0)   23  
  342    4.3  0.0  0.0  ptg000001l   18221  18266 (626525) C His2B         Histone            (5)    590    545   24  
  361    4.2  0.0  0.0  ptg000001l   18273  18320 (626471) C His2B         Histone          (545)     50      3   24  
 2943    3.6  0.6  0.0  ptg000001l   18445  18809 (625982) + His2A         Histone              1    367  (126)   25  
  316    6.5  0.0  0.0  ptg000001l   19057  19102 (625689) C His2B         Histone          (547)     48      3   26  
 2943    3.6  0.6  0.0  ptg000001l   19227  19591 (625200) + His2A         Histone              1    367  (126)   27  
  434    9.2  0.0  0.0  ptg000001l   19923  19987 (624804) + DNAREP1_DM    RC/Helitron          3     67  (527)   28 *
 3173    0.0  0.0  0.0  ptg000001l   19983  20345 (624446) + His3          Histone            167    529    (0)   29  
 4763    1.0  0.3  1.9  ptg000001l   20550  21152 (623639) C IDEFIX_LTR    LTR/Gypsy          (0)    594      1   30  
14982    1.8  3.4  0.2  ptg000001l   21153  23128 (621663) C IDEFIX_I      LTR/Gypsy          (0)   5628   3590   30 *
25850    1.5  2.8  0.1  ptg000001l   23124  27463 (617328) C BS            LINE/I-Jockey      (1)   5125    669   31  
 1548    3.9  0.0  0.0  ptg000001l   27458  27664 (617127) + I_DM          LINE/I            1701   1907 (3467)   32 *
 1592    8.6  3.9  1.1  ptg000001l   27665  27923 (616868) C Invader2_LTR  LTR/Gypsy          (0)    266      1   33  
 5744    4.3  1.0  0.0  ptg000001l   27924  28695 (616096) + I_DM          LINE/I            1904   2683 (2691)   32 *
12217    4.0  0.0  0.5  ptg000001l   28695  30313 (614478) + I_DM          LINE/I            3187   4797  (577)   32  
 1342    3.6  0.5  2.5  ptg000001l   30299  30499 (614292) + I_DM          LINE/I            5166   5362   (12)   32 *
   16    0.0  3.7  3.7  ptg000001l   30696  30722 (614069) + (TTTA)n       Simple_repeat        1     27    (0)   34  
   12    7.5  6.7  3.2  ptg000001l   30842  30871 (613920) + (TAT)n        Simple_repeat        1     31    (0)   35  
 8845    0.4  0.0  0.0  ptg000001l   31267  32289 (612502) + His1          Histone              1   1023    (0)   36  
 5199    0.2  0.0  0.0  ptg000001l   32426  33020 (611771) C His2B         Histone            (0)    595      1   37  
 1005    3.2  0.0  0.0  ptg000001l   33149  33274 (611517) + His2A         Histone              1    126  (367)   38 *
 1880    0.0  0.0  0.0  ptg000001l   33268  33481 (611310) + His2A         Histone            280    493    (0)   38  
 4559    0.6  0.0  0.0  ptg000001l   33890  34417 (610374) C His4          Histone            (0)    528      1   39  
 4631    0.0  0.0  0.0  ptg000001l   34443  34971 (609820) + His3          Histone              1    529    (0)   40  
   18   18.6  2.7  0.0  ptg000001l   35188  35224 (609567) + (AT)n         Simple_repeat        1     38    (0)   41  
   14    7.3  6.9  0.0  ptg000001l   35369  35397 (609394) + (ATAAA)n      Simple_repeat        1     31    (0)   42  
   16    0.0  3.7  3.7  ptg000001l   35597  35623 (609168) + (TTTA)n       Simple_repeat        1     27    (0)   43  
   12    7.5  6.7  3.2  ptg000001l   35743  35772 (609019) + (TAT)n        Simple_repeat        1     31    (0)   44  
 8910    0.0  0.0  0.0  ptg000001l   36169  37191 (607600) + His1          Histone              1   1023    (0)   45  
 5185    0.3  0.0  0.0  ptg000001l   37328  37922 (606869) C His2B         Histone            (0)    595      1   46  
 4316    0.2  0.0  0.0  ptg000001l   38051  38543 (606248) + His2A         Histone              1    493    (0)   47  
 4220    0.6  4.3  0.0  ptg000001l   38952  39430 (605361) C His4          Histone            (0)    528     28   48  
   29    0.0  0.0  0.0  ptg000001l   39431  39455 (605336) + (TC)n         Simple_repeat        1     25    (0)   49  
 4220    0.6  4.3  0.0  ptg000001l   39456  39481 (605310) C His4          Histone          (501)     27      2   48  
 4631    0.0  0.0  0.0  ptg000001l   39507  40035 (604756) + His3          Histone              1    529    (0)   50  
   18   18.6  2.7  0.0  ptg000001l   40252  40288 (604503) + (AT)n         Simple_repeat        1     38    (0)   51  
   14    7.3  6.9  0.0  ptg000001l   40433  40461 (604330) + (ATAAA)n      Simple_repeat        1     31    (0)   52  
   16    0.0  3.7  3.7  ptg000001l   40661  40687 (604104) + (TTTA)n       Simple_repeat        1     27    (0)   53  
   12    7.5  6.7  3.2  ptg000001l   40807  40836 (603955) + (TAT)n        Simple_repeat        1     31    (0)   54  
 8844    0.3  0.0  0.0  ptg000001l   41232  42254 (602537) + His1          Histone              1   1023    (0)   55  
 5210    0.0  0.0  0.0  ptg000001l   42391  42985 (601806) C His2B         Histone            (0)    595      1   56  
 4316    0.2  0.0  0.0  ptg000001l   43114  43606 (601185) + His2A         Histone              1    493    (0)   57  
 4559    0.6  0.0  0.0  ptg000001l   44015  44542 (600249) C His4          Histone            (0)    528      1   58  
 4631    0.0  0.0  0.0  ptg000001l   44568  45096 (599695) + His3          Histone              1    529    (0)   59  
   18   18.6  2.7  0.0  ptg000001l   45313  45349 (599442) + (AT)n         Simple_repeat        1     38    (0)   60  
   14    7.3  6.9  0.0  ptg000001l   45494  45522 (599269) + (ATAAA)n      Simple_repeat        1     31    (0)   61  
   16    0.0  3.7  3.7  ptg000001l   45722  45748 (599043) + (TTTA)n       Simple_repeat        1     27    (0)   62  
   12    7.5  6.7  3.2  ptg000001l   45868  45897 (598894) + (TAT)n        Simple_repeat        1     31    (0)   63  
 8844    0.3  0.0  0.0  ptg000001l   46294  47316 (597475) + His1          Histone              1   1023    (0)   64  
 5210    0.0  0.0  0.0  ptg000001l   47453  48047 (596744) C His2B         Histone            (0)    595      1   65  
 4316    0.2  0.0  0.0  ptg000001l   48176  48668 (596123) + His2A         Histone              1    493    (0)   66  
 4559    0.6  0.0  0.0  ptg000001l   49077  49604 (595187) C His4          Histone            (0)    528      1   67  
 4631    0.0  0.0  0.0  ptg000001l   49630  50158 (594633) + His3          Histone              1    529    (0)   68  
   18   18.6  2.7  0.0  ptg000001l   50375  50411 (594380) + (AT)n         Simple_repeat        1     38    (0)   69  
   14    7.3  6.9  0.0  ptg000001l   50556  50584 (594207) + (ATAAA)n      Simple_repeat        1     31    (0)   70  
   16    0.0  3.7  3.7  ptg000001l   50784  50810 (593981) + (TTTA)n       Simple_repeat        1     27    (0)   71  
   12    7.5  6.7  3.2  ptg000001l   50930  50959 (593832) + (TAT)n        Simple_repeat        1     31    (0)   72  
 8845    0.4  0.0  0.0  ptg000001l   51355  52377 (592414) + His1          Histone              1   1023    (0)   73  
 5199    0.2  0.0  0.0  ptg000001l   52514  53108 (591683) C His2B         Histone            (0)    595      1   74  
 1005    3.2  0.0  0.0  ptg000001l   53237  53362 (591429) + His2A         Histone              1    126  (367)   75 *
 1880    0.0  0.0  0.0  ptg000001l   53356  53569 (591222) + His2A         Histone            280    493    (0)   75  
 4559    0.6  0.0  0.0  ptg000001l   53978  54505 (590286) C His4          Histone            (0)    528      1   76  
 4631    0.0  0.0  0.0  ptg000001l   54531  55059 (589732) + His3          Histone              1    529    (0)   77  
   18   18.6  2.7  0.0  ptg000001l   55276  55312 (589479) + (AT)n         Simple_repeat        1     38    (0)   78  
 3766    0.0  0.0  0.0  ptg000001l   55440  55867 (588924) + ROO_LTR       LTR/Pao              1    428    (0)   79  
62988    0.6 14.3  3.6  ptg000001l   55868  56531 (588260) + ROO_I         LTR/Pao              1    725 (7531)   79  
   45   12.9  0.0  0.0  ptg000001l   56532  56617 (588174) + (CAG)n        Simple_repeat        1     86    (0)   80  
62988    1.3  0.0  0.0  ptg000001l   56618  64147 (580644) + ROO_I         LTR/Pao            726   8255    (1)   79  
 3766    0.0  0.0  0.0  ptg000001l   64148  64575 (580216) + ROO_LTR       LTR/Pao              1    428    (0)   79  
   14    7.3  6.9  0.0  ptg000001l   64597  64625 (580166) + (ATAAA)n      Simple_repeat        1     31    (0)   81  
   16    0.0  3.7  3.7  ptg000001l   64825  64851 (579940) + (TTTA)n       Simple_repeat        1     27    (0)   82  
   12    7.5  6.7  3.2  ptg000001l   64971  65000 (579791) + (TAT)n        Simple_repeat        1     31    (0)   83  
 8910    0.0  0.0  0.0  ptg000001l   65397  66419 (578372) + His1          Histone              1   1023    (0)   84  
 5185    0.3  0.0  0.0  ptg000001l   66556  67150 (577641) C His2B         Histone            (0)    595      1   85  
 4316    0.2  0.0  0.0  ptg000001l   67279  67771 (577020) + His2A         Histone              1    493    (0)   86  
 4559    0.6  0.0  0.0  ptg000001l   68180  68707 (576084) C His4          Histone            (0)    528      1   87  
 4631    0.0  0.0  0.0  ptg000001l   68733  69261 (575530) + His3          Histone              1    529    (0)   88  
   18   18.6  2.7  0.0  ptg000001l   69478  69514 (575277) + (AT)n         Simple_repeat        1     38    (0)   89  
   14    7.3  6.9  0.0  ptg000001l   69659  69687 (575104) + (ATAAA)n      Simple_repeat        1     31    (0)   90  
   16    0.0  3.7  3.7  ptg000001l   69887  69913 (574878) + (TTTA)n       Simple_repeat        1     27    (0)   91  
   12    7.5  6.7  3.2  ptg000001l   70033  70062 (574729) + (TAT)n        Simple_repeat        1     31    (0)   92  
 8844    0.3  0.0  0.0  ptg000001l   70458  71480 (573311) + His1          Histone              1   1023    (0)   93  
 5210    0.0  0.0  0.0  ptg000001l   71617  72211 (572580) C His2B         Histone            (0)    595      1   94  
 4316    0.2  0.0  0.0  ptg000001l   72340  72832 (571959) + His2A         Histone              1    493    (0)   95  
 4559    0.6  0.0  0.0  ptg000001l   73241  73768 (571023) C His4          Histone            (0)    528      1   96  
 4631    0.0  0.0  0.0  ptg000001l   73794  74322 (570469) + His3          Histone              1    529    (0)   97  
   18   18.6  2.7  0.0  ptg000001l   74539  74575 (570216) + (AT)n         Simple_repeat        1     38    (0)   98  
   14    7.3  6.9  0.0  ptg000001l   74720  74748 (570043) + (ATAAA)n      Simple_repeat        1     31    (0)   99  
   16    0.0  3.7  3.7  ptg000001l   74948  74974 (569817) + (TTTA)n       Simple_repeat        1     27    (0)  100  
   12    7.5  6.7  3.2  ptg000001l   75094  75123 (569668) + (TAT)n        Simple_repeat        1     31    (0)  101  
 8844    0.3  0.0  0.0  ptg000001l   75519  76541 (568250) + His1          Histone              1   1023    (0)  102  
 5199    0.2  0.0  0.0  ptg000001l   76678  77272 (567519) C His2B         Histone            (0)    595      1  103  
 4316    0.2  0.0  0.0  ptg000001l   77401  77893 (566898) + His2A         Histone              1    493    (0)  104  
 4559    0.6  0.0  0.0  ptg000001l   78302  78829 (565962) C His4          Histone            (0)    528      1  105  
 4631    0.0  0.0  0.0  ptg000001l   78855  79383 (565408) + His3          Histone              1    529    (0)  106  
   18   18.6  2.7  0.0  ptg000001l   79600  79636 (565155) + (AT)n         Simple_repeat        1     38    (0)  107  
   14    7.3  6.9  0.0  ptg000001l   79781  79809 (564982) + (ATAAA)n      Simple_repeat        1     31    (0)  108  
   16    0.0  3.7  3.7  ptg000001l   80009  80035 (564756) + (TTTA)n       Simple_repeat        1     27    (0)  109  
   12    7.5  6.7  3.2  ptg000001l   80155  80184 (564607) + (TAT)n        Simple_repeat        1     31    (0)  110  
 8844    0.3  0.0  0.0  ptg000001l   80580  81602 (563189) + His1          Histone              1   1023    (0)  111  
 5210    0.0  0.0  0.0  ptg000001l   81739  82333 (562458) C His2B         Histone            (0)    595      1  112  
 4316    0.2  0.0  0.0  ptg000001l   82462  82954 (561837) + His2A         Histone              1    493    (0)  113  
 4559    0.6  0.0  0.0  ptg000001l   83363  83890 (560901) C His4          Histone            (0)    528      1  114  
 4631    0.0  0.0  0.0  ptg000001l   83916  84444 (560347) + His3          Histone              1    529    (0)  115  
   18   18.6  2.7  0.0  ptg000001l   84661  84697 (560094) + (AT)n         Simple_repeat        1     38    (0)  116  
   14    7.3  6.9  0.0  ptg000001l   84842  84870 (559921) + (ATAAA)n      Simple_repeat        1     31    (0)  117  
   16    0.0  3.7  3.7  ptg000001l   85070  85096 (559695) + (TTTA)n       Simple_repeat        1     27    (0)  118  
   12    7.5  6.7  3.2  ptg000001l   85216  85245 (559546) + (TAT)n        Simple_repeat        1     31    (0)  119  
 8844    0.3  0.0  0.0  ptg000001l   85641  86663 (558128) + His1          Histone              1   1023    (0)  120  
 5199    0.2  0.0  0.0  ptg000001l   86800  87394 (557397) C His2B         Histone            (0)    595      1  121  
 4316    0.2  0.0  0.0  ptg000001l   87523  88015 (556776) + His2A         Histone              1    493    (0)  122  
 4559    0.6  0.0  0.0  ptg000001l   88424  88951 (555840) C His4          Histone            (0)    528      1  123  
 4631    0.0  0.0  0.0  ptg000001l   88977  89505 (555286) + His3          Histone              1    529    (0)  124  
   18   18.6  2.7  0.0  ptg000001l   89722  89758 (555033) + (AT)n         Simple_repeat        1     38    (0)  125  
   14    7.3  6.9  0.0  ptg000001l   89903  89931 (554860) + (ATAAA)n      Simple_repeat        1     31    (0)  126  
   16    0.0  3.7  3.7  ptg000001l   90131  90157 (554634) + (TTTA)n       Simple_repeat        1     27    (0)  127  
   12    7.5  6.7  3.2  ptg000001l   90277  90306 (554485) + (TAT)n        Simple_repeat        1     31    (0)  128  
 8823    0.4  0.0  0.0  ptg000001l   90702  91724 (553067) + His1          Histone              1   1023    (0)  129  
 5210    0.0  0.0  0.0  ptg000001l   91861  92455 (552336) C His2B         Histone            (0)    595      1  130  
 4316    0.2  0.0  0.0  ptg000001l   92584  93076 (551715) + His2A         Histone              1    493    (0)  131  
 4559    0.6  0.0  0.0  ptg000001l   93485  94012 (550779) C His4          Histone            (0)    528      1  132  
 4631    0.0  0.0  0.0  ptg000001l   94038  94566 (550225) + His3          Histone              1    529    (0)  133  
   18   18.6  2.7  0.0  ptg000001l   94783  94819 (549972) + (AT)n         Simple_repeat        1     38    (0)  134  
   14    7.3  6.9  0.0  ptg000001l   94964  94992 (549799) + (ATAAA)n      Simple_repeat        1     31    (0)  135  
   16    0.0  3.7  3.7  ptg000001l   95192  95218 (549573) + (TTTA)n       Simple_repeat        1     27    (0)  136  
   12    7.5  6.7  3.2  ptg000001l   95338  95367 (549424) + (TAT)n        Simple_repeat        1     31    (0)  137  
 8844    0.3  0.0  0.0  ptg000001l   95763  96785 (548006) + His1          Histone              1   1023    (0)  138  
 5210    0.0  0.0  0.0  ptg000001l   96922  97516 (547275) C His2B         Histone            (0)    595      1  139  
 4316    0.2  0.0  0.0  ptg000001l   97645  98137 (546654) + His2A         Histone              1    493    (0)  140  
 4559    0.6  0.0  0.0  ptg000001l   98546  99073 (545718) C His4          Histone            (0)    528      1  141  
 4631    0.0  0.0  0.0  ptg000001l   99099  99627 (545164) + His3          Histone              1    529    (0)  142  
   18   18.6  2.7  0.0  ptg000001l   99844  99880 (544911) + (AT)n         Simple_repeat        1     38    (0)  143  
   14    7.3  6.9  0.0  ptg000001l  100025 100053 (544738) + (ATAAA)n      Simple_repeat        1     31    (0)  144  
   16    0.0  3.7  3.7  ptg000001l  100253 100279 (544512) + (TTTA)n       Simple_repeat        1     27    (0)  145  
   12    7.5  6.7  3.2  ptg000001l  100399 100428 (544363) + (TAT)n        Simple_repeat        1     31    (0)  146  
 8844    0.3  0.0  0.0  ptg000001l  100824 101846 (542945) + His1          Histone              1   1023    (0)  147  
 5199    0.2  0.0  0.0  ptg000001l  101983 102577 (542214) C His2B         Histone            (0)    595      1  148  
 4316    0.2  0.0  0.0  ptg000001l  102706 103198 (541593) + His2A         Histone              1    493    (0)  149  
 4559    0.6  0.0  0.0  ptg000001l  103607 104134 (540657) C His4          Histone            (0)    528      1  150  
 4631    0.0  0.0  0.0  ptg000001l  104160 104688 (540103) + His3          Histone              1    529    (0)  151  
   18   18.6  2.7  0.0  ptg000001l  104905 104941 (539850) + (AT)n         Simple_repeat        1     38    (0)  152  
   14    7.3  6.9  0.0  ptg000001l  105086 105114 (539677) + (ATAAA)n      Simple_repeat        1     31    (0)  153  
   16    0.0  3.7  3.7  ptg000001l  105314 105340 (539451) + (TTTA)n       Simple_repeat        1     27    (0)  154  
   12    7.5  6.7  3.2  ptg000001l  105460 105489 (539302) + (TAT)n        Simple_repeat        1     31    (0)  155  
 8823    0.4  0.0  0.0  ptg000001l  105885 106907 (537884) + His1          Histone              1   1023    (0)  156  
 5199    0.2  0.0  0.0  ptg000001l  107044 107638 (537153) C His2B         Histone            (0)    595      1  157  
 4251    0.4  0.2  0.0  ptg000001l  107767 108258 (536533) + His2A         Histone              1    493    (0)  158  
 4468    0.8  0.8  0.0  ptg000001l  108669 109192 (535599) C His4          Histone            (0)    528      1  159  
 4620    0.2  0.0  0.0  ptg000001l  109218 109746 (535045) + His3          Histone              1    529    (0)  160  
   14    7.3  6.9  0.0  ptg000001l  110126 110154 (534637) + (ATAAA)n      Simple_repeat        1     31    (0)  161  
   16    0.0  3.7  3.7  ptg000001l  110354 110380 (534411) + (TTTA)n       Simple_repeat        1     27    (0)  162  
   12    7.5  6.7  3.2  ptg000001l  110500 110529 (534262) + (TAT)n        Simple_repeat        1     31    (0)  163  
 8843    0.4  0.0  0.0  ptg000001l  110926 111948 (532843) + His1          Histone              1   1023    (0)  164  
 5210    0.0  0.0  0.0  ptg000001l  112085 112679 (532112) C His2B         Histone            (0)    595      1  165  
 4336    0.0  0.0  0.0  ptg000001l  112808 113300 (531491) + His2A         Histone              1    493    (0)  166  
 4527    0.4  0.4  0.0  ptg000001l  113711 114236 (530555) C His4          Histone            (0)    528      1  167  
 4631    0.0  0.0  0.0  ptg000001l  114262 114790 (530001) + His3          Histone              1    529    (0)  168  
   14    7.3  6.9  0.0  ptg000001l  115170 115198 (529593) + (ATAAA)n      Simple_repeat        1     31    (0)  169  
   16    0.0  3.7  3.7  ptg000001l  115398 115424 (529367) + (TTTA)n       Simple_repeat        1     27    (0)  170  
   12    7.5  6.7  3.2  ptg000001l  115544 115573 (529218) + (TAT)n        Simple_repeat        1     31    (0)  171  
 8833    0.5  0.0  0.0  ptg000001l  115970 116992 (527799) + His1          Histone              1   1023    (0)  172  
 5210    0.0  0.0  0.0  ptg000001l  117129 117723 (527068) C His2B         Histone            (0)    595      1  173  
 4336    0.0  0.0  0.0  ptg000001l  117852 118344 (526447) + His2A         Histone              1    493    (0)  174  
 4527    0.4  0.4  0.0  ptg000001l  118755 119280 (525511) C His4          Histone            (0)    528      1  175  
 4631    0.0  0.0  0.0  ptg000001l  119306 119834 (524957) + His3          Histone              1    529    (0)  176  
   14    7.3  6.9  0.0  ptg000001l  120215 120243 (524548) + (ATAAA)n      Simple_repeat        1     31    (0)  177  
   16    0.0  3.7  3.7  ptg000001l  120443 120469 (524322) + (TTTA)n       Simple_repeat        1     27    (0)  178  
   12    7.5  6.7  3.2  ptg000001l  120589 120618 (524173) + (TAT)n        Simple_repeat        1     31    (0)  179  
 8870    0.3  0.0  0.0  ptg000001l  121015 122037 (522754) + His1          Histone              1   1023    (0)  180  
 5210    0.0  0.0  0.0  ptg000001l  122174 122768 (522023) C His2B         Histone            (0)    595      1  181  
 4336    0.0  0.0  0.0  ptg000001l  122897 123389 (521402) + His2A         Histone              1    493    (0)  182  
 4515    0.6  0.4  0.0  ptg000001l  123800 124325 (520466) C His4          Histone            (0)    528      1  183  
 4631    0.0  0.0  0.0  ptg000001l  124351 124879 (519912) + His3          Histone              1    529    (0)  184  
   14    7.3  6.9  0.0  ptg000001l  125260 125288 (519503) + (ATAAA)n      Simple_repeat        1     31    (0)  185  
   16    0.0  3.7  3.7  ptg000001l  125488 125514 (519277) + (TTTA)n       Simple_repeat        1     27    (0)  186  
   12    7.5  6.7  3.2  ptg000001l  125634 125663 (519128) + (TAT)n        Simple_repeat        1     31    (0)  187  
 8870    0.3  0.0  0.0  ptg000001l  126060 127082 (517709) + His1          Histone              1   1023    (0)  188  
 5210    0.0  0.0  0.0  ptg000001l  127219 127813 (516978) C His2B         Histone            (0)    595      1  189  
 4325    0.2  0.0  0.0  ptg000001l  127942 128434 (516357) + His2A         Histone              1    493    (0)  190  
 4515    0.6  0.4  0.0  ptg000001l  128845 129370 (515421) C His4          Histone            (0)    528      1  191  
 4631    0.0  0.0  0.0  ptg000001l  129396 129924 (514867) + His3          Histone              1    529    (0)  192  
   14    7.3  6.9  0.0  ptg000001l  130305 130333 (514458) + (ATAAA)n      Simple_repeat        1     31    (0)  193  
   16    0.0  3.7  3.7  ptg000001l  130533 130559 (514232) + (TTTA)n       Simple_repeat        1     27    (0)  194  
   12    7.5  6.7  3.2  ptg000001l  130679 130708 (514083) + (TAT)n        Simple_repeat        1     31    (0)  195  
 8870    0.3  0.0  0.0  ptg000001l  131105 132127 (512664) + His1          Histone              1   1023    (0)  196  
 5196    0.2  0.0  0.0  ptg000001l  132264 132858 (511933) C His2B         Histone            (0)    595      1  197  
 4247    0.2  0.6  0.0  ptg000001l  132987 133476 (511315) + His2A         Histone              1    493    (0)  198  
 4500    0.4  0.8  0.0  ptg000001l  133887 134410 (510381) C His4          Histone            (0)    528      1  199  
 4631    0.0  0.0  0.0  ptg000001l  134436 134964 (509827) + His3          Histone              1    529    (0)  200  
   14    7.3  6.9  0.0  ptg000001l  135345 135373 (509418) + (ATAAA)n      Simple_repeat        1     31    (0)  201  
   16    0.0  3.7  3.7  ptg000001l  135573 135599 (509192) + (TTTA)n       Simple_repeat        1     27    (0)  202  
   12    7.5  6.7  3.2  ptg000001l  135719 135748 (509043) + (TAT)n        Simple_repeat        1     31    (0)  203  
 8870    0.3  0.0  0.0  ptg000001l  136145 137167 (507624) + His1          Histone              1   1023    (0)  204  
 5191    0.2  0.0  0.0  ptg000001l  137304 137898 (506893) C His2B         Histone            (0)    595      1  205  
 4336    0.0  0.0  0.0  ptg000001l  138027 138519 (506272) + His2A         Histone              1    493    (0)  206  
 4239    0.4  4.3  0.0  ptg000001l  138928 139406 (505385) C His4          Histone            (0)    528     28  207  
   29    0.0  0.0  0.0  ptg000001l  139407 139431 (505360) + (TC)n         Simple_repeat        1     25    (0)  208  
 4239    0.4  4.3  0.0  ptg000001l  139432 139457 (505334) C His4          Histone          (501)     27      2  207  
 4631    0.0  0.0  0.0  ptg000001l  139483 140011 (504780) + His3          Histone              1    529    (0)  209  
   14    7.3  6.9  0.0  ptg000001l  140392 140420 (504371) + (ATAAA)n      Simple_repeat        1     31    (0)  210  
   16    0.0  3.7  3.7  ptg000001l  140620 140646 (504145) + (TTTA)n       Simple_repeat        1     27    (0)  211  
   12    7.5  6.7  3.2  ptg000001l  140766 140795 (503996) + (TAT)n        Simple_repeat        1     31    (0)  212  
 8870    0.3  0.0  0.0  ptg000001l  141193 142215 (502576) + His1          Histone              1   1023    (0)  213  
 5210    0.0  0.0  0.0  ptg000001l  142352 142946 (501845) C His2B         Histone            (0)    595      1  214  
 4336    0.0  0.0  0.0  ptg000001l  143075 143567 (501224) + His2A         Histone              1    493    (0)  215  
 3959    0.2  8.0  0.0  ptg000001l  143967 144428 (500363) C His4          Histone            (0)    528     28  216  
   31    0.0  0.0  0.0  ptg000001l  144429 144455 (500336) + (TC)n         Simple_repeat        1     27    (0)  217  
 3959    0.2  8.0  0.0  ptg000001l  144456 144481 (500310) C His4          Histone          (501)     27      2  216  
 4562    0.0  0.6  0.0  ptg000001l  144507 145032 (499759) + His3          Histone              1    529    (0)  218  
   14    7.3  6.9  0.0  ptg000001l  145413 145441 (499350) + (ATAAA)n      Simple_repeat        1     31    (0)  219  
   16    0.0  3.7  3.7  ptg000001l  145634 145660 (499131) + (TTTA)n       Simple_repeat        1     27    (0)  220  
   12    7.5  6.7  3.2  ptg000001l  145780 145809 (498982) + (TAT)n        Simple_repeat        1     31    (0)  221  
 8880    0.2  0.0  0.0  ptg000001l  146206 147228 (497563) + His1          Histone              1   1023    (0)  222  
 5112    0.0  0.8  0.0  ptg000001l  147365 147954 (496837) C His2B         Histone            (0)    595      1  223  
 4336    0.0  0.0  0.0  ptg000001l  148083 148575 (496216) + His2A         Histone              1    493    (0)  224  
 4527    0.4  0.4  0.0  ptg000001l  148975 149500 (495291) C His4          Histone            (0)    528      1  225  
 4631    0.0  0.0  0.0  ptg000001l  149526 150054 (494737) + His3          Histone              1    529    (0)  226  
   14    7.3  6.9  0.0  ptg000001l  150435 150463 (494328) + (ATAAA)n      Simple_repeat        1     31    (0)  227  
   16    0.0  3.7  3.7  ptg000001l  150656 150682 (494109) + (TTTA)n       Simple_repeat        1     27    (0)  228  
   12    7.5  6.7  3.2  ptg000001l  150802 150831 (493960) + (TAT)n        Simple_repeat        1     31    (0)  229  
 8880    0.2  0.0  0.0  ptg000001l  151228 152250 (492541) + His1          Histone              1   1023    (0)  230  
 5112    0.0  0.8  0.0  ptg000001l  152387 152976 (491815) C His2B         Histone            (0)    595      1  231  
 4336    0.0  0.0  0.0  ptg000001l  153105 153597 (491194) + His2A         Histone              1    493    (0)  232  
 4527    0.4  0.4  0.0  ptg000001l  153997 154522 (490269) C His4          Histone            (0)    528      1  233  
 4631    0.0  0.0  0.0  ptg000001l  154548 155076 (489715) + His3          Histone              1    529    (0)  234  
   14    7.3  6.9  0.0  ptg000001l  155457 155485 (489306) + (ATAAA)n      Simple_repeat        1     31    (0)  235  
   16    0.0  3.7  3.7  ptg000001l  155678 155704 (489087) + (TTTA)n       Simple_repeat        1     27    (0)  236  
   12    7.5  6.7  3.2  ptg000001l  155824 155853 (488938) + (TAT)n        Simple_repeat        1     31    (0)  237  
 8880    0.2  0.0  0.0  ptg000001l  156250 157272 (487519) + His1          Histone              1   1023    (0)  238  
 5210    0.0  0.0  0.0  ptg000001l  157409 158003 (486788) C His2B         Histone            (0)    595      1  239  
 4336    0.0  0.0  0.0  ptg000001l  158132 158624 (486167) + His2A         Histone              1    493    (0)  240  
 4239    0.4  4.3  0.0  ptg000001l  159035 159513 (485278) C His4          Histone            (0)    528     28  241  
   29    0.0  0.0  0.0  ptg000001l  159514 159538 (485253) + (TC)n         Simple_repeat        1     25    (0)  242  
 4239    0.4  4.3  0.0  ptg000001l  159539 159564 (485227) C His4          Histone          (501)     27      2  241  
 4631    0.0  0.0  0.0  ptg000001l  159590 160118 (484673) + His3          Histone              1    529    (0)  243  
   14    7.3  6.9  0.0  ptg000001l  160499 160527 (484264) + (ATAAA)n      Simple_repeat        1     31    (0)  244  
   16    0.0  3.7  3.7  ptg000001l  160720 160746 (484045) + (TTTA)n       Simple_repeat        1     27    (0)  245  
   12    7.5  6.7  3.2  ptg000001l  160866 160895 (483896) + (TAT)n        Simple_repeat        1     31    (0)  246  
 8870    0.3  0.0  0.0  ptg000001l  161292 162314 (482477) + His1          Histone              1   1023    (0)  247  
 5210    0.0  0.0  0.0  ptg000001l  162451 163045 (481746) C His2B         Histone            (0)    595      1  248  
 4336    0.0  0.0  0.0  ptg000001l  163174 163666 (481125) + His2A         Histone              1    493    (0)  249  
 4239    0.4  4.3  0.0  ptg000001l  164077 164555 (480236) C His4          Histone            (0)    528     28  250  
   29    0.0  0.0  0.0  ptg000001l  164556 164580 (480211) + (TC)n         Simple_repeat        1     25    (0)  251  
 4239    0.4  4.3  0.0  ptg000001l  164581 164606 (480185) C His4          Histone          (501)     27      2  250  
 4631    0.0  0.0  0.0  ptg000001l  164632 165160 (479631) + His3          Histone              1    529    (0)  252  
   14    7.3  6.9  0.0  ptg000001l  165541 165569 (479222) + (ATAAA)n      Simple_repeat        1     31    (0)  253  
   16    0.0  3.7  3.7  ptg000001l  165762 165788 (479003) + (TTTA)n       Simple_repeat        1     27    (0)  254  
   12    7.5  6.7  3.2  ptg000001l  165908 165937 (478854) + (TAT)n        Simple_repeat        1     31    (0)  255  
 8870    0.3  0.0  0.0  ptg000001l  166334 167356 (477435) + His1          Histone              1   1023    (0)  256  
 5210    0.0  0.0  0.0  ptg000001l  167493 168087 (476704) C His2B         Histone            (0)    595      1  257  
 4336    0.0  0.0  0.0  ptg000001l  168216 168708 (476083) + His2A         Histone              1    493    (0)  258  
 4239    0.4  4.3  0.0  ptg000001l  169108 169586 (475205) C His4          Histone            (0)    528     28  259  
   29    0.0  0.0  0.0  ptg000001l  169587 169611 (475180) + (TC)n         Simple_repeat        1     25    (0)  260  
 4239    0.4  4.3  0.0  ptg000001l  169612 169637 (475154) C His4          Histone          (501)     27      2  259  
 4631    0.0  0.0  0.0  ptg000001l  169663 170191 (474600) + His3          Histone              1    529    (0)  261  
   14    7.3  6.9  0.0  ptg000001l  170572 170600 (474191) + (ATAAA)n      Simple_repeat        1     31    (0)  262  
   16    0.0  3.7  3.7  ptg000001l  170800 170826 (473965) + (TTTA)n       Simple_repeat        1     27    (0)  263  
   12    7.5  6.7  3.2  ptg000001l  170946 170975 (473816) + (TAT)n        Simple_repeat        1     31    (0)  264  
 8870    0.3  0.0  0.0  ptg000001l  171372 172394 (472397) + His1          Histone              1   1023    (0)  265  
 5210    0.0  0.0  0.0  ptg000001l  172531 173125 (471666) C His2B         Histone            (0)    595      1  266  
 4336    0.0  0.0  0.0  ptg000001l  173254 173746 (471045) + His2A         Histone              1    493    (0)  267  
 4527    0.4  0.4  0.0  ptg000001l  174146 174671 (470120) C His4          Histone            (0)    528      1  268  
 4620    0.2  0.0  0.0  ptg000001l  174697 175225 (469566) + His3          Histone              1    529    (0)  269  
   14    7.3  6.9  0.0  ptg000001l  175606 175634 (469157) + (ATAAA)n      Simple_repeat        1     31    (0)  270  
   16    0.0  3.7  3.7  ptg000001l  175834 175860 (468931) + (TTTA)n       Simple_repeat        1     27    (0)  271  
   12    7.5  6.7  3.2  ptg000001l  175980 176009 (468782) + (TAT)n        Simple_repeat        1     31    (0)  272  
 8880    0.2  0.0  0.0  ptg000001l  176406 177428 (467363) + His1          Histone              1   1023    (0)  273  
 5210    0.0  0.0  0.0  ptg000001l  177565 178159 (466632) C His2B         Histone            (0)    595      1  274  
 4336    0.0  0.0  0.0  ptg000001l  178288 178780 (466011) + His2A         Histone              1    493    (0)  275  
 4579    0.4  0.0  0.0  ptg000001l  179180 179707 (465084) C His4          Histone            (0)    528      1  276  
 4631    0.0  0.0  0.0  ptg000001l  179733 180261 (464530) + His3          Histone              1    529    (0)  277  
   14    7.3  6.9  0.0  ptg000001l  180642 180670 (464121) + (ATAAA)n      Simple_repeat        1     31    (0)  278  
   16    0.0  3.7  3.7  ptg000001l  180870 180896 (463895) + (TTTA)n       Simple_repeat        1     27    (0)  279  
   12    7.5  6.7  3.2  ptg000001l  181016 181045 (463746) + (TAT)n        Simple_repeat        1     31    (0)  280  
 8880    0.2  0.0  0.0  ptg000001l  181442 182464 (462327) + His1          Histone              1   1023    (0)  281  
 5210    0.0  0.0  0.0  ptg000001l  182601 183195 (461596) C His2B         Histone            (0)    595      1  282  
 4336    0.0  0.0  0.0  ptg000001l  183324 183816 (460975) + His2A         Histone              1    493    (0)  283  
 4527    0.4  0.4  0.0  ptg000001l  184227 184752 (460039) C His4          Histone            (0)    528      1  284  
 4631    0.0  0.0  0.0  ptg000001l  184778 185306 (459485) + His3          Histone              1    529    (0)  285  
   14    7.3  6.9  0.0  ptg000001l  185687 185715 (459076) + (ATAAA)n      Simple_repeat        1     31    (0)  286  
   16    0.0  3.7  3.7  ptg000001l  185915 185941 (458850) + (TTTA)n       Simple_repeat        1     27    (0)  287  
   12    7.5  6.7  3.2  ptg000001l  186061 186090 (458701) + (TAT)n        Simple_repeat        1     31    (0)  288  
 8880    0.2  0.0  0.0  ptg000001l  186487 187509 (457282) + His1          Histone              1   1023    (0)  289  
 5210    0.0  0.0  0.0  ptg000001l  187646 188240 (456551) C His2B         Histone            (0)    595      1  290  
 4336    0.0  0.0  0.0  ptg000001l  188369 188861 (455930) + His2A         Histone              1    493    (0)  291  
 4527    0.4  0.4  0.0  ptg000001l  189270 189795 (454996) C His4          Histone            (0)    528      1  292  
 4631    0.0  0.0  0.0  ptg000001l  189821 190349 (454442) + His3          Histone              1    529    (0)  293  
   14    7.3  6.9  0.0  ptg000001l  190730 190758 (454033) + (ATAAA)n      Simple_repeat        1     31    (0)  294  
   16    0.0  3.7  3.7  ptg000001l  190958 190984 (453807) + (TTTA)n       Simple_repeat        1     27    (0)  295  
   12    7.5  6.7  3.2  ptg000001l  191104 191133 (453658) + (TAT)n        Simple_repeat        1     31    (0)  296  
 8870    0.3  0.0  0.0  ptg000001l  191530 192552 (452239) + His1          Histone              1   1023    (0)  297  
 5210    0.0  0.0  0.0  ptg000001l  192689 193283 (451508) C His2B         Histone            (0)    595      1  298  
 4336    0.0  0.0  0.0  ptg000001l  193412 193904 (450887) + His2A         Histone              1    493    (0)  299  
 4527    0.4  0.4  0.0  ptg000001l  194296 194821 (449970) C His4          Histone            (0)    528      1  300  
 4631    0.0  0.0  0.0  ptg000001l  194847 195375 (449416) + His3          Histone              1    529    (0)  301  
   14    7.3  6.9  0.0  ptg000001l  195756 195784 (449007) + (ATAAA)n      Simple_repeat        1     31    (0)  302  
   16    0.0  3.7  3.7  ptg000001l  195984 196010 (448781) + (TTTA)n       Simple_repeat        1     27    (0)  303  
   12    7.5  6.7  3.2  ptg000001l  196130 196159 (448632) + (TAT)n        Simple_repeat        1     31    (0)  304  
 8880    0.2  0.0  0.0  ptg000001l  196556 197578 (447213) + His1          Histone              1   1023    (0)  305  
 5210    0.0  0.0  0.0  ptg000001l  197715 198309 (446482) C His2B         Histone            (0)    595      1  306  
 4336    0.0  0.0  0.0  ptg000001l  198438 198930 (445861) + His2A         Histone              1    493    (0)  307  
 4579    0.4  0.0  0.0  ptg000001l  199330 199857 (444934) C His4          Histone            (0)    528      1  308  
 4631    0.0  0.0  0.0  ptg000001l  199883 200411 (444380) + His3          Histone              1    529    (0)  309  
   14    7.3  6.9  0.0  ptg000001l  200792 200820 (443971) + (ATAAA)n      Simple_repeat        1     31    (0)  310  
   16    0.0  3.7  3.7  ptg000001l  201020 201046 (443745) + (TTTA)n       Simple_repeat        1     27    (0)  311  
   12    7.5  6.7  3.2  ptg000001l  201166 201195 (443596) + (TAT)n        Simple_repeat        1     31    (0)  312  
 8880    0.2  0.0  0.0  ptg000001l  201592 202614 (442177) + His1          Histone              1   1023    (0)  313  
 5210    0.0  0.0  0.0  ptg000001l  202751 203345 (441446) C His2B         Histone            (0)    595      1  314  
 4336    0.0  0.0  0.0  ptg000001l  203474 203966 (440825) + His2A         Histone              1    493    (0)  315  
 4527    0.4  0.4  0.0  ptg000001l  204377 204902 (439889) C His4          Histone            (0)    528      1  316  
 4631    0.0  0.0  0.0  ptg000001l  204928 205456 (439335) + His3          Histone              1    529    (0)  317  
   14    7.3  6.9  0.0  ptg000001l  205837 205865 (438926) + (ATAAA)n      Simple_repeat        1     31    (0)  318  
   16    0.0  3.7  3.7  ptg000001l  206065 206091 (438700) + (TTTA)n       Simple_repeat        1     27    (0)  319  
   12    7.5  6.7  3.2  ptg000001l  206211 206240 (438551) + (TAT)n        Simple_repeat        1     31    (0)  320  
 8880    0.2  0.0  0.0  ptg000001l  206637 207659 (437132) + His1          Histone              1   1023    (0)  321  
 5210    0.0  0.0  0.0  ptg000001l  207796 208390 (436401) C His2B         Histone            (0)    595      1  322  
 4336    0.0  0.0  0.0  ptg000001l  208519 209011 (435780) + His2A         Histone              1    493    (0)  323  
 4482    0.2  1.1  0.0  ptg000001l  209420 209941 (434850) C His4          Histone            (0)    528      1  324  
 4631    0.0  0.0  0.0  ptg000001l  209967 210495 (434296) + His3          Histone              1    529    (0)  325  
   14    7.3  6.9  0.0  ptg000001l  210875 210903 (433888) + (ATAAA)n      Simple_repeat        1     31    (0)  326  
   16    0.0  3.7  3.7  ptg000001l  211103 211129 (433662) + (TTTA)n       Simple_repeat        1     27    (0)  327  
   12    7.5  6.7  3.2  ptg000001l  211249 211278 (433513) + (TAT)n        Simple_repeat        1     31    (0)  328  
 8880    0.2  0.0  0.0  ptg000001l  211675 212697 (432094) + His1          Histone              1   1023    (0)  329  
 5210    0.0  0.0  0.0  ptg000001l  212834 213428 (431363) C His2B         Histone            (0)    595      1  330  
 4336    0.0  0.0  0.0  ptg000001l  213557 214049 (430742) + His2A         Histone              1    493    (0)  331  
 4507    0.4  0.4  0.0  ptg000001l  214458 214981 (429810) C His4          Histone            (0)    528      3  332  
 4631    0.0  0.0  0.0  ptg000001l  215009 215537 (429254) + His3          Histone              1    529    (0)  333  
   14    7.3  6.9  0.0  ptg000001l  215917 215945 (428846) + (ATAAA)n      Simple_repeat        1     31    (0)  334  
   16    0.0  3.7  3.7  ptg000001l  216145 216171 (428620) + (TTTA)n       Simple_repeat        1     27    (0)  335  
   12    7.5  6.7  3.2  ptg000001l  216291 216320 (428471) + (TAT)n        Simple_repeat        1     31    (0)  336  
 8870    0.3  0.0  0.0  ptg000001l  216717 217739 (427052) + His1          Histone              1   1023    (0)  337  
 5210    0.0  0.0  0.0  ptg000001l  217876 218470 (426321) C His2B         Histone            (0)    595      1  338  
 4336    0.0  0.0  0.0  ptg000001l  218599 219091 (425700) + His2A         Histone              1    493    (0)  339  
 4507    0.4  0.4  0.0  ptg000001l  219502 220025 (424766) C His4          Histone            (0)    528      3  340  
 4631    0.0  0.0  0.0  ptg000001l  220053 220581 (424210) + His3          Histone              1    529    (0)  341  
   14    7.3  6.9  0.0  ptg000001l  220961 220989 (423802) + (ATAAA)n      Simple_repeat        1     31    (0)  342  
   16    0.0  3.7  3.7  ptg000001l  221189 221215 (423576) + (TTTA)n       Simple_repeat        1     27    (0)  343  
   12    7.5  6.7  3.2  ptg000001l  221335 221364 (423427) + (TAT)n        Simple_repeat        1     31    (0)  344  
 8845    0.4  0.0  0.0  ptg000001l  221761 222783 (422008) + His1          Histone              1   1023    (0)  345  
 5210    0.0  0.0  0.0  ptg000001l  222920 223514 (421277) C His2B         Histone            (0)    595      1  346  
 4336    0.0  0.0  0.0  ptg000001l  223643 224135 (420656) + His2A         Histone              1    493    (0)  347  
 4507    0.4  0.4  0.0  ptg000001l  224546 225069 (419722) C His4          Histone            (0)    528      3  348  
 4631    0.0  0.0  0.0  ptg000001l  225097 225625 (419166) + His3          Histone              1    529    (0)  349  
   14    7.3  6.9  0.0  ptg000001l  226006 226034 (418757) + (ATAAA)n      Simple_repeat        1     31    (0)  350  
   16    0.0  3.7  3.7  ptg000001l  226234 226260 (418531) + (TTTA)n       Simple_repeat        1     27    (0)  351  
   12    7.5  6.7  3.2  ptg000001l  226380 226409 (418382) + (TAT)n        Simple_repeat        1     31    (0)  352  
 8880    0.2  0.0  0.0  ptg000001l  226806 227828 (416963) + His1          Histone              1   1023    (0)  353  
 5210    0.0  0.0  0.0  ptg000001l  227965 228559 (416232) C His2B         Histone            (0)    595      1  354  
 4336    0.0  0.0  0.0  ptg000001l  228688 229180 (415611) + His2A         Histone              1    493    (0)  355  
 4507    0.4  0.4  0.0  ptg000001l  229591 230114 (414677) C His4          Histone            (0)    528      3  356  
 4631    0.0  0.0  0.0  ptg000001l  230142 230670 (414121) + His3          Histone              1    529    (0)  357  
   14    7.3  6.9  0.0  ptg000001l  231051 231079 (413712) + (ATAAA)n      Simple_repeat        1     31    (0)  358  
   16    0.0  3.7  3.7  ptg000001l  231279 231305 (413486) + (TTTA)n       Simple_repeat        1     27    (0)  359  
   12    7.5  6.7  3.2  ptg000001l  231425 231454 (413337) + (TAT)n        Simple_repeat        1     31    (0)  360  
 8856    0.3  0.0  0.0  ptg000001l  231851 232873 (411918) + His1          Histone              1   1023    (0)  361  
 5210    0.0  0.0  0.0  ptg000001l  233010 233604 (411187) C His2B         Histone            (0)    595      1  362  
 4336    0.0  0.0  0.0  ptg000001l  233733 234225 (410566) + His2A         Histone              1    493    (0)  363  
 4507    0.4  0.4  0.0  ptg000001l  234636 235159 (409632) C His4          Histone            (0)    528      3  364  
 4610    0.2  0.0  0.0  ptg000001l  235187 235715 (409076) + His3          Histone              1    529    (0)  365  
   14    7.3  6.9  0.0  ptg000001l  236096 236124 (408667) + (ATAAA)n      Simple_repeat        1     31    (0)  366  
   16    0.0  3.7  3.7  ptg000001l  236324 236350 (408441) + (TTTA)n       Simple_repeat        1     27    (0)  367  
   12    7.5  6.7  3.2  ptg000001l  236470 236499 (408292) + (TAT)n        Simple_repeat        1     31    (0)  368  
 8880    0.2  0.0  0.0  ptg000001l  236896 237918 (406873) + His1          Histone              1   1023    (0)  369  
 5210    0.0  0.0  0.0  ptg000001l  238055 238649 (406142) C His2B         Histone            (0)    595      1  370  
 4336    0.0  0.0  0.0  ptg000001l  238778 239270 (405521) + His2A         Histone              1    493    (0)  371  
 4507    0.4  0.4  0.0  ptg000001l  239681 240204 (404587) C His4          Histone            (0)    528      3  372  
 4631    0.0  0.0  0.0  ptg000001l  240232 240760 (404031) + His3          Histone              1    529    (0)  373  
   14    7.3  6.9  0.0  ptg000001l  241141 241169 (403622) + (ATAAA)n      Simple_repeat        1     31    (0)  374  
   16    0.0  3.7  3.7  ptg000001l  241369 241395 (403396) + (TTTA)n       Simple_repeat        1     27    (0)  375  
   12    7.5  6.7  3.2  ptg000001l  241515 241544 (403247) + (TAT)n        Simple_repeat        1     31    (0)  376  
 8856    0.3  0.0  0.0  ptg000001l  241941 242963 (401828) + His1          Histone              1   1023    (0)  377  
 5210    0.0  0.0  0.0  ptg000001l  243100 243694 (401097) C His2B         Histone            (0)    595      1  378  
 4336    0.0  0.0  0.0  ptg000001l  243823 244315 (400476) + His2A         Histone              1    493    (0)  379  
 4507    0.4  0.4  0.0  ptg000001l  244726 245249 (399542) C His4          Histone            (0)    528      3  380  
 4610    0.2  0.0  0.0  ptg000001l  245277 245805 (398986) + His3          Histone              1    529    (0)  381  
   14    7.3  6.9  0.0  ptg000001l  246186 246214 (398577) + (ATAAA)n      Simple_repeat        1     31    (0)  382  
   16    0.0  3.7  3.7  ptg000001l  246414 246440 (398351) + (TTTA)n       Simple_repeat        1     27    (0)  383  
   12    7.5  6.7  3.2  ptg000001l  246560 246589 (398202) + (TAT)n        Simple_repeat        1     31    (0)  384  
 8880    0.2  0.0  0.0  ptg000001l  246986 248008 (396783) + His1          Histone              1   1023    (0)  385  
 5210    0.0  0.0  0.0  ptg000001l  248145 248739 (396052) C His2B         Histone            (0)    595      1  386  
 4336    0.0  0.0  0.0  ptg000001l  248868 249360 (395431) + His2A         Histone              1    493    (0)  387  
 4507    0.4  0.4  0.0  ptg000001l  249771 250294 (394497) C His4          Histone            (0)    528      3  388  
 4631    0.0  0.0  0.0  ptg000001l  250322 250850 (393941) + His3          Histone              1    529    (0)  389  
   14    7.3  6.9  0.0  ptg000001l  251231 251259 (393532) + (ATAAA)n      Simple_repeat        1     31    (0)  390  
   16    0.0  3.7  3.7  ptg000001l  251459 251485 (393306) + (TTTA)n       Simple_repeat        1     27    (0)  391  
   12    7.5  6.7  3.2  ptg000001l  251605 251634 (393157) + (TAT)n        Simple_repeat        1     31    (0)  392  
 8880    0.2  0.0  0.0  ptg000001l  252031 253053 (391738) + His1          Histone              1   1023    (0)  393  
 5196    0.2  0.0  0.0  ptg000001l  253190 253784 (391007) C His2B         Histone            (0)    595      1  394  
 4336    0.0  0.0  0.0  ptg000001l  253913 254405 (390386) + His2A         Histone              1    493    (0)  395  
 4476    0.0  1.5  0.0  ptg000001l  254816 255335 (389456) C His4          Histone            (0)    528      1  396  
 4631    0.0  0.0  0.0  ptg000001l  255361 255889 (388902) + His3          Histone              1    529    (0)  397  
   14    7.3  6.9  0.0  ptg000001l  256270 256298 (388493) + (ATAAA)n      Simple_repeat        1     31    (0)  398  
   16    0.0  3.7  3.7  ptg000001l  256498 256524 (388267) + (TTTA)n       Simple_repeat        1     27    (0)  399  
   12    7.5  6.7  3.2  ptg000001l  256644 256673 (388118) + (TAT)n        Simple_repeat        1     31    (0)  400  
 8399    0.2  3.0  0.0  ptg000001l  257070 258062 (386729) + His1          Histone              1   1023    (0)  401  
 5196    0.2  0.0  0.0  ptg000001l  258199 258793 (385998) C His2B         Histone            (0)    595      1  402  
 4336    0.0  0.0  0.0  ptg000001l  258922 259414 (385377) + His2A         Histone              1    493    (0)  403  
 4507    0.4  0.4  0.0  ptg000001l  259825 260348 (384443) C His4          Histone            (0)    528      3  404  
 4631    0.0  0.0  0.0  ptg000001l  260376 260904 (383887) + His3          Histone              1    529    (0)  405  
   14    7.3  6.9  0.0  ptg000001l  261285 261313 (383478) + (ATAAA)n      Simple_repeat        1     31    (0)  406  
   16    0.0  3.7  3.7  ptg000001l  261513 261539 (383252) + (TTTA)n       Simple_repeat        1     27    (0)  407  
   12    7.5  6.7  3.2  ptg000001l  261659 261688 (383103) + (TAT)n        Simple_repeat        1     31    (0)  408  
 8870    0.3  0.0  0.0  ptg000001l  262085 263107 (381684) + His1          Histone              1   1023    (0)  409  
 5196    0.2  0.0  0.0  ptg000001l  263244 263838 (380953) C His2B         Histone            (0)    595      1  410  
 4336    0.0  0.0  0.0  ptg000001l  263967 264459 (380332) + His2A         Histone              1    493    (0)  411  
 4507    0.4  0.4  0.0  ptg000001l  264870 265393 (379398) C His4          Histone            (0)    528      3  412  
 4631    0.0  0.0  0.0  ptg000001l  265421 265949 (378842) + His3          Histone              1    529    (0)  413  
   14    7.3  6.9  0.0  ptg000001l  266330 266358 (378433) + (ATAAA)n      Simple_repeat        1     31    (0)  414  
   16    0.0  3.7  3.7  ptg000001l  266558 266584 (378207) + (TTTA)n       Simple_repeat        1     27    (0)  415  
   12    7.5  6.7  3.2  ptg000001l  266704 266733 (378058) + (TAT)n        Simple_repeat        1     31    (0)  416  
 8399    0.2  3.0  0.0  ptg000001l  267130 268122 (376669) + His1          Histone              1   1023    (0)  417  
 5196    0.2  0.0  0.0  ptg000001l  268259 268853 (375938) C His2B         Histone            (0)    595      1  418  
 4336    0.0  0.0  0.0  ptg000001l  268982 269474 (375317) + His2A         Histone              1    493    (0)  419  
 4507    0.4  0.4  0.0  ptg000001l  269885 270408 (374383) C His4          Histone            (0)    528      3  420  
 4631    0.0  0.0  0.0  ptg000001l  270436 270964 (373827) + His3          Histone              1    529    (0)  421  
   14    7.3  6.9  0.0  ptg000001l  271345 271373 (373418) + (ATAAA)n      Simple_repeat        1     31    (0)  422  
   16    0.0  3.7  3.7  ptg000001l  271573 271599 (373192) + (TTTA)n       Simple_repeat        1     27    (0)  423  
   12    7.5  6.7  3.2  ptg000001l  271719 271748 (373043) + (TAT)n        Simple_repeat        1     31    (0)  424  
 8870    0.3  0.0  0.0  ptg000001l  272145 273167 (371624) + His1          Histone              1   1023    (0)  425  
 5210    0.0  0.0  0.0  ptg000001l  273304 273898 (370893) C His2B         Histone            (0)    595      1  426  
 4336    0.0  0.0  0.0  ptg000001l  274027 274519 (370272) + His2A         Histone              1    493    (0)  427  
 4507    0.4  0.4  0.0  ptg000001l  274930 275453 (369338) C His4          Histone            (0)    528      3  428  
 4631    0.0  0.0  0.0  ptg000001l  275481 276009 (368782) + His3          Histone              1    529    (0)  429  
   14    7.3  6.9  0.0  ptg000001l  276390 276418 (368373) + (ATAAA)n      Simple_repeat        1     31    (0)  430  
   16    0.0  3.7  3.7  ptg000001l  276618 276644 (368147) + (TTTA)n       Simple_repeat        1     27    (0)  431  
   12    7.5  6.7  3.2  ptg000001l  276764 276793 (367998) + (TAT)n        Simple_repeat        1     31    (0)  432  
 8870    0.3  0.0  0.0  ptg000001l  277190 278212 (366579) + His1          Histone              1   1023    (0)  433  
 5210    0.0  0.0  0.0  ptg000001l  278349 278943 (365848) C His2B         Histone            (0)    595      1  434  
 4336    0.0  0.0  0.0  ptg000001l  279072 279564 (365227) + His2A         Histone              1    493    (0)  435  
 4559    0.4  0.0  0.0  ptg000001l  279975 280500 (364291) C His4          Histone            (0)    528      3  436  
 4631    0.0  0.0  0.0  ptg000001l  280528 281056 (363735) + His3          Histone              1    529    (0)  437  
   14    7.3  6.9  0.0  ptg000001l  281437 281465 (363326) + (ATAAA)n      Simple_repeat        1     31    (0)  438  
   16    0.0  3.7  3.7  ptg000001l  281665 281691 (363100) + (TTTA)n       Simple_repeat        1     27    (0)  439  
   12    7.5  6.7  3.2  ptg000001l  281811 281840 (362951) + (TAT)n        Simple_repeat        1     31    (0)  440  
 8870    0.3  0.0  0.0  ptg000001l  282237 283259 (361532) + His1          Histone              1   1023    (0)  441  
 5210    0.0  0.0  0.0  ptg000001l  283396 283990 (360801) C His2B         Histone            (0)    595      1  442  
 4336    0.0  0.0  0.0  ptg000001l  284119 284611 (360180) + His2A         Histone              1    493    (0)  443  
 4507    0.4  0.4  0.0  ptg000001l  285022 285545 (359246) C His4          Histone            (0)    528      3  444  
 4631    0.0  0.0  0.0  ptg000001l  285573 286101 (358690) + His3          Histone              1    529    (0)  445  
   14    7.3  6.9  0.0  ptg000001l  286482 286510 (358281) + (ATAAA)n      Simple_repeat        1     31    (0)  446  
   16    0.0  3.7  3.7  ptg000001l  286710 286736 (358055) + (TTTA)n       Simple_repeat        1     27    (0)  447  
   12    7.5  6.7  3.2  ptg000001l  286856 286885 (357906) + (TAT)n        Simple_repeat        1     31    (0)  448  
 8870    0.3  0.0  0.0  ptg000001l  287282 288304 (356487) + His1          Histone              1   1023    (0)  449  
 5210    0.0  0.0  0.0  ptg000001l  288441 289035 (355756) C His2B         Histone            (0)    595      1  450  
 4336    0.0  0.0  0.0  ptg000001l  289164 289656 (355135) + His2A         Histone              1    493    (0)  451  
 4239    0.4  4.3  0.0  ptg000001l  290065 290543 (354248) C His4          Histone            (0)    528     28  452  
   34    0.0  0.0  0.0  ptg000001l  290544 290572 (354219) + (TC)n         Simple_repeat        1     29    (0)  453  
 4239    0.4  4.3  0.0  ptg000001l  290573 290598 (354193) C His4          Histone          (501)     27      2  452  
 4631    0.0  0.0  0.0  ptg000001l  290624 291152 (353639) + His3          Histone              1    529    (0)  454  
   14    7.3  6.9  0.0  ptg000001l  291532 291560 (353231) + (ATAAA)n      Simple_repeat        1     31    (0)  455  
   16    0.0  3.7  3.7  ptg000001l  291760 291786 (353005) + (TTTA)n       Simple_repeat        1     27    (0)  456  
   12    7.5  6.7  3.2  ptg000001l  291906 291935 (352856) + (TAT)n        Simple_repeat        1     31    (0)  457  
 8880    0.2  0.0  0.0  ptg000001l  292332 293354 (351437) + His1          Histone              1   1023    (0)  458  
 5196    0.2  0.0  0.0  ptg000001l  293491 294085 (350706) C His2B         Histone            (0)    595      1  459  
 4336    0.0  0.0  0.0  ptg000001l  294214 294706 (350085) + His2A         Histone              1    493    (0)  460  
 4507    0.4  0.4  0.0  ptg000001l  295117 295640 (349151) C His4          Histone            (0)    528      3  461  
 4631    0.0  0.0  0.0  ptg000001l  295668 296196 (348595) + His3          Histone              1    529    (0)  462  
   14    7.3  6.9  0.0  ptg000001l  296577 296605 (348186) + (ATAAA)n      Simple_repeat        1     31    (0)  463  
   16    0.0  3.7  3.7  ptg000001l  296805 296831 (347960) + (TTTA)n       Simple_repeat        1     27    (0)  464  
   12    7.5  6.7  3.2  ptg000001l  296951 296980 (347811) + (TAT)n        Simple_repeat        1     31    (0)  465  
 8880    0.2  0.0  0.0  ptg000001l  297377 298399 (346392) + His1          Histone              1   1023    (0)  466  
 5210    0.0  0.0  0.0  ptg000001l  298536 299130 (345661) C His2B         Histone            (0)    595      1  467  
 4336    0.0  0.0  0.0  ptg000001l  299259 299751 (345040) + His2A         Histone              1    493    (0)  468  
 4507    0.4  0.4  0.0  ptg000001l  300162 300685 (344106) C His4          Histone            (0)    528      3  469  
 4631    0.0  0.0  0.0  ptg000001l  300713 301241 (343550) + His3          Histone              1    529    (0)  470  
   14    7.3  6.9  0.0  ptg000001l  301622 301650 (343141) + (ATAAA)n      Simple_repeat        1     31    (0)  471  
   16    0.0  3.7  3.7  ptg000001l  301850 301876 (342915) + (TTTA)n       Simple_repeat        1     27    (0)  472  
   12    7.5  6.7  3.2  ptg000001l  301996 302025 (342766) + (TAT)n        Simple_repeat        1     31    (0)  473  
 8867    0.3  0.0  0.0  ptg000001l  302422 303444 (341347) + His1          Histone              1   1023    (0)  474  
 5196    0.2  0.0  0.0  ptg000001l  303581 304175 (340616) C His2B         Histone            (0)    595      1  475  
 4336    0.0  0.0  0.0  ptg000001l  304304 304796 (339995) + His2A         Histone              1    493    (0)  476  
 4507    0.4  0.4  0.0  ptg000001l  305207 305730 (339061) C His4          Histone            (0)    528      3  477  
 4631    0.0  0.0  0.0  ptg000001l  305758 306286 (338505) + His3          Histone              1    529    (0)  478  
   14    7.3  6.9  0.0  ptg000001l  306667 306695 (338096) + (ATAAA)n      Simple_repeat        1     31    (0)  479  
   16    0.0  3.7  3.7  ptg000001l  306895 306921 (337870) + (TTTA)n       Simple_repeat        1     27    (0)  480  
   12    7.5  6.7  3.2  ptg000001l  307041 307070 (337721) + (TAT)n        Simple_repeat        1     31    (0)  481  
 8870    0.3  0.0  0.0  ptg000001l  307467 308489 (336302) + His1          Histone              1   1023    (0)  482  
 5210    0.0  0.0  0.0  ptg000001l  308626 309220 (335571) C His2B         Histone            (0)    595      1  483  
 4336    0.0  0.0  0.0  ptg000001l  309349 309841 (334950) + His2A         Histone              1    493    (0)  484  
 4239    0.4  4.3  0.0  ptg000001l  310250 310728 (334063) C His4          Histone            (0)    528     28  485  
   34    0.0  0.0  0.0  ptg000001l  310729 310757 (334034) + (TC)n         Simple_repeat        1     29    (0)  486  
 4239    0.4  4.3  0.0  ptg000001l  310758 310783 (334008) C His4          Histone          (501)     27      2  485  
 4631    0.0  0.0  0.0  ptg000001l  310809 311337 (333454) + His3          Histone              1    529    (0)  487  
   14    7.3  6.9  0.0  ptg000001l  311717 311745 (333046) + (ATAAA)n      Simple_repeat        1     31    (0)  488  
   16    0.0  3.7  3.7  ptg000001l  311945 311971 (332820) + (TTTA)n       Simple_repeat        1     27    (0)  489  
   12    7.5  6.7  3.2  ptg000001l  312091 312120 (332671) + (TAT)n        Simple_repeat        1     31    (0)  490  
 8880    0.2  0.0  0.0  ptg000001l  312517 313539 (331252) + His1          Histone              1   1023    (0)  491  
 5210    0.0  0.0  0.0  ptg000001l  313676 314270 (330521) C His2B         Histone            (0)    595      1  492  
 4336    0.0  0.0  0.0  ptg000001l  314399 314891 (329900) + His2A         Histone              1    493    (0)  493  
 4239    0.4  4.3  0.0  ptg000001l  315300 315778 (329013) C His4          Histone            (0)    528     28  494  
   34    0.0  0.0  0.0  ptg000001l  315779 315807 (328984) + (TC)n         Simple_repeat        1     29    (0)  495  
 4239    0.4  4.3  0.0  ptg000001l  315808 315833 (328958) C His4          Histone          (501)     27      2  494  
 4631    0.0  0.0  0.0  ptg000001l  315859 316387 (328404) + His3          Histone              1    529    (0)  496  
   14    7.3  6.9  0.0  ptg000001l  316767 316795 (327996) + (ATAAA)n      Simple_repeat        1     31    (0)  497  
   16    0.0  3.7  3.7  ptg000001l  316995 317021 (327770) + (TTTA)n       Simple_repeat        1     27    (0)  498  
   12    7.5  6.7  3.2  ptg000001l  317141 317170 (327621) + (TAT)n        Simple_repeat        1     31    (0)  499  
 8880    0.2  0.0  0.0  ptg000001l  317567 318589 (326202) + His1          Histone              1   1023    (0)  500  
 5196    0.2  0.0  0.0  ptg000001l  318726 319320 (325471) C His2B         Histone            (0)    595      1  501  
 4336    0.0  0.0  0.0  ptg000001l  319449 319941 (324850) + His2A         Histone              1    493    (0)  502  
 4239    0.4  4.3  0.0  ptg000001l  320352 320830 (323961) C His4          Histone            (0)    528     28  503  
   34    0.0  0.0  0.0  ptg000001l  320831 320859 (323932) + (TC)n         Simple_repeat        1     29    (0)  504  
 4239    0.4  4.3  0.0  ptg000001l  320860 320885 (323906) C His4          Histone          (501)     27      2  503  
 4631    0.0  0.0  0.0  ptg000001l  320911 321439 (323352) + His3          Histone              1    529    (0)  505  
   14    7.3  6.9  0.0  ptg000001l  321819 321847 (322944) + (ATAAA)n      Simple_repeat        1     31    (0)  506  
   16    0.0  3.7  3.7  ptg000001l  322047 322073 (322718) + (TTTA)n       Simple_repeat        1     27    (0)  507  
   12    7.5  6.7  3.2  ptg000001l  322193 322222 (322569) + (TAT)n        Simple_repeat        1     31    (0)  508  
 8880    0.2  0.0  0.0  ptg000001l  322619 323641 (321150) + His1          Histone              1   1023    (0)  509  
 5210    0.0  0.0  0.0  ptg000001l  323778 324372 (320419) C His2B         Histone            (0)    595      1  510  
 4336    0.0  0.0  0.0  ptg000001l  324501 324993 (319798) + His2A         Histone              1    493    (0)  511  
 4239    0.4  4.3  0.0  ptg000001l  325402 325880 (318911) C His4          Histone            (0)    528     28  512  
   34    0.0  0.0  0.0  ptg000001l  325881 325909 (318882) + (TC)n         Simple_repeat        1     29    (0)  513  
 4239    0.4  4.3  0.0  ptg000001l  325910 325935 (318856) C His4          Histone          (501)     27      2  512  
 4631    0.0  0.0  0.0  ptg000001l  325961 326489 (318302) + His3          Histone              1    529    (0)  514  
   14    7.3  6.9  0.0  ptg000001l  326869 326897 (317894) + (ATAAA)n      Simple_repeat        1     31    (0)  515  
   16    0.0  3.7  3.7  ptg000001l  327097 327123 (317668) + (TTTA)n       Simple_repeat        1     27    (0)  516  
   12    7.5  6.7  3.2  ptg000001l  327243 327272 (317519) + (TAT)n        Simple_repeat        1     31    (0)  517  
 8880    0.2  0.0  0.0  ptg000001l  327669 328691 (316100) + His1          Histone              1   1023    (0)  518  
 5196    0.2  0.0  0.0  ptg000001l  328828 329422 (315369) C His2B         Histone            (0)    595      1  519  
 4336    0.0  0.0  0.0  ptg000001l  329551 330043 (314748) + His2A         Histone              1    493    (0)  520  
 4507    0.4  0.4  0.0  ptg000001l  330454 330977 (313814) C His4          Histone            (0)    528      3  521  
 4631    0.0  0.0  0.0  ptg000001l  331005 331533 (313258) + His3          Histone              1    529    (0)  522  
   14    7.3  6.9  0.0  ptg000001l  331914 331942 (312849) + (ATAAA)n      Simple_repeat        1     31    (0)  523  
   16    0.0  3.7  3.7  ptg000001l  332142 332168 (312623) + (TTTA)n       Simple_repeat        1     27    (0)  524  
   12    7.5  6.7  3.2  ptg000001l  332288 332317 (312474) + (TAT)n        Simple_repeat        1     31    (0)  525  
 8870    0.3  0.0  0.0  ptg000001l  332714 333736 (311055) + His1          Histone              1   1023    (0)  526  
 5210    0.0  0.0  0.0  ptg000001l  333873 334467 (310324) C His2B         Histone            (0)    595      1  527  
 4336    0.0  0.0  0.0  ptg000001l  334595 335087 (309704) + His2A         Histone              1    493    (0)  528  
 4239    0.4  4.3  0.0  ptg000001l  335496 335974 (308817) C His4          Histone            (0)    528     28  529  
   31    0.0  0.0  0.0  ptg000001l  335975 336001 (308790) + (TC)n         Simple_repeat        1     27    (0)  530  
 4239    0.4  4.3  0.0  ptg000001l  336002 336027 (308764) C His4          Histone          (501)     27      2  529  
 4631    0.0  0.0  0.0  ptg000001l  336053 336581 (308210) + His3          Histone              1    529    (0)  531  
   14    7.3  6.9  0.0  ptg000001l  336961 336989 (307802) + (ATAAA)n      Simple_repeat        1     31    (0)  532  
   17   16.6  4.1  2.0  ptg000001l  337145 337193 (307598) + A-rich        Low_complexity       1     50    (0)  533  
   16    0.0  3.7  3.7  ptg000001l  337202 337228 (307563) + (TTTA)n       Simple_repeat        1     27    (0)  534  
   12    7.5  6.7  3.2  ptg000001l  337348 337377 (307414) + (TAT)n        Simple_repeat        1     31    (0)  535  
 8880    0.2  0.0  0.0  ptg000001l  337774 338796 (305995) + His1          Histone              1   1023    (0)  536  
 5210    0.0  0.0  0.0  ptg000001l  338933 339527 (305264) C His2B         Histone            (0)    595      1  537  
 1979    0.0  0.0  0.0  ptg000001l  339656 339881 (304910) + His2A         Histone              1    226  (267)  538  
 4336    0.0  0.0  0.0  ptg000001l  339951 340443 (304348) + His2A         Histone              1    493    (0)  539  
 4239    0.4  4.3  0.0  ptg000001l  340854 341332 (303459) C His4          Histone            (0)    528     28  540  
   34    0.0  0.0  0.0  ptg000001l  341333 341361 (303430) + (TC)n         Simple_repeat        1     29    (0)  541  
 4239    0.4  4.3  0.0  ptg000001l  341362 341387 (303404) C His4          Histone          (501)     27      2  540  
 4631    0.0  0.0  0.0  ptg000001l  341413 341941 (302850) + His3          Histone              1    529    (0)  542  
   14    7.3  6.9  0.0  ptg000001l  342321 342349 (302442) + (ATAAA)n      Simple_repeat        1     31    (0)  543  
   17   16.6  4.1  2.0  ptg000001l  342505 342553 (302238) + A-rich        Low_complexity       1     50    (0)  544  
   16    0.0  3.7  3.7  ptg000001l  342562 342588 (302203) + (TTTA)n       Simple_repeat        1     27    (0)  545  
   12    7.5  6.7  3.2  ptg000001l  342708 342737 (302054) + (TAT)n        Simple_repeat        1     31    (0)  546  
 8880    0.2  0.0  0.0  ptg000001l  343134 344156 (300635) + His1          Histone              1   1023    (0)  547  
 5210    0.0  0.0  0.0  ptg000001l  344293 344887 (299904) C His2B         Histone            (0)    595      1  548  
 4336    0.0  0.0  0.0  ptg000001l  345016 345508 (299283) + His2A         Histone              1    493    (0)  549  
 4239    0.4  4.3  0.0  ptg000001l  345917 346395 (298396) C His4          Histone            (0)    528     28  550  
   34    0.0  0.0  0.0  ptg000001l  346396 346424 (298367) + (TC)n         Simple_repeat        1     29    (0)  551  
 4239    0.4  4.3  0.0  ptg000001l  346425 346450 (298341) C His4          Histone          (501)     27      2  550  
 4631    0.0  0.0  0.0  ptg000001l  346476 347004 (297787) + His3          Histone              1    529    (0)  552  
   14    7.3  6.9  0.0  ptg000001l  347384 347412 (297379) + (ATAAA)n      Simple_repeat        1     31    (0)  553  
   16    0.0  3.7  3.7  ptg000001l  347612 347638 (297153) + (TTTA)n       Simple_repeat        1     27    (0)  554  
   12    7.5  6.7  3.2  ptg000001l  347758 347787 (297004) + (TAT)n        Simple_repeat        1     31    (0)  555  
 8880    0.2  0.0  0.0  ptg000001l  348184 349206 (295585) + His1          Histone              1   1023    (0)  556  
 5210    0.0  0.0  0.0  ptg000001l  349343 349937 (294854) C His2B         Histone            (0)    595      1  557  
 4336    0.0  0.0  0.0  ptg000001l  350066 350558 (294233) + His2A         Histone              1    493    (0)  558  
 4239    0.4  4.3  0.0  ptg000001l  350967 351445 (293346) C His4          Histone            (0)    528     28  559  
   31    0.0  0.0  0.0  ptg000001l  351446 351472 (293319) + (TC)n         Simple_repeat        1     27    (0)  560  
 4239    0.4  4.3  0.0  ptg000001l  351473 351498 (293293) C His4          Histone          (501)     27      2  559  
 4631    0.0  0.0  0.0  ptg000001l  351524 352052 (292739) + His3          Histone              1    529    (0)  561  
   14    7.3  6.9  0.0  ptg000001l  352432 352460 (292331) + (ATAAA)n      Simple_repeat        1     31    (0)  562  
   16    0.0  3.7  3.7  ptg000001l  352660 352686 (292105) + (TTTA)n       Simple_repeat        1     27    (0)  563  
 8880    0.2  0.0  0.0  ptg000001l  353229 354251 (290540) + His1          Histone              1   1023    (0)  564  
 5199    0.2  0.0  0.0  ptg000001l  354388 354982 (289809) C His2B         Histone            (0)    595      1  565  
 4336    0.0  0.0  0.0  ptg000001l  355111 355603 (289188) + His2A         Histone              1    493    (0)  566  
 4511    0.6  0.0  0.8  ptg000001l  356014 356545 (288246) C His4          Histone            (0)    528      1  567  
 4631    0.0  0.0  0.0  ptg000001l  356571 357099 (287692) + His3          Histone              1    529    (0)  568  
   14    7.3  6.9  0.0  ptg000001l  357479 357507 (287284) + (ATAAA)n      Simple_repeat        1     31    (0)  569  
   16    0.0  3.7  3.7  ptg000001l  357707 357733 (287058) + (TTTA)n       Simple_repeat        1     27    (0)  570  
   12    7.5  6.7  3.2  ptg000001l  357853 357882 (286909) + (TAT)n        Simple_repeat        1     31    (0)  571  
 8880    0.2  0.0  0.0  ptg000001l  358280 359302 (285489) + His1          Histone              1   1023    (0)  572  
 5210    0.0  0.0  0.0  ptg000001l  359439 360033 (284758) C His2B         Histone            (0)    595      1  573  
 4336    0.0  0.0  0.0  ptg000001l  360162 360654 (284137) + His2A         Histone              1    493    (0)  574  
 4480    0.6  0.4  0.0  ptg000001l  361065 361588 (283203) C His4          Histone            (0)    528      3  575  
 4620    0.2  0.0  0.0  ptg000001l  361616 362144 (282647) + His3          Histone              1    529    (0)  576  
   14    7.3  6.9  0.0  ptg000001l  362531 362559 (282232) + (ATAAA)n      Simple_repeat        1     31    (0)  577  
   16    0.0  3.7  3.7  ptg000001l  362759 362785 (282006) + (TTTA)n       Simple_repeat        1     27    (0)  578  
   12    7.5  6.7  3.2  ptg000001l  362905 362934 (281857) + (TAT)n        Simple_repeat        1     31    (0)  579  
 8870    0.2  0.0  0.0  ptg000001l  363331 364353 (280438) + His1          Histone              1   1023    (0)  580  
 5210    0.0  0.0  0.0  ptg000001l  364490 365084 (279707) C His2B         Histone            (0)    595      1  581  
 1979    0.0  0.0  0.0  ptg000001l  365213 365438 (279353) + His2A         Histone              1    226  (267)  582  
 4336    0.0  0.0  0.0  ptg000001l  365508 366000 (278791) + His2A         Histone              1    493    (0)  583  
 4239    0.4  4.3  0.0  ptg000001l  366411 366889 (277902) C His4          Histone            (0)    528     28  584  
   34    0.0  0.0  0.0  ptg000001l  366890 366918 (277873) + (TC)n         Simple_repeat        1     29    (0)  585  
 4239    0.4  4.3  0.0  ptg000001l  366919 366944 (277847) C His4          Histone          (501)     27      2  584  
 4631    0.0  0.0  0.0  ptg000001l  366970 367498 (277293) + His3          Histone              1    529    (0)  586  
   14    7.3  6.9  0.0  ptg000001l  367885 367913 (276878) + (ATAAA)n      Simple_repeat        1     31    (0)  587  
   16    0.0  3.7  3.7  ptg000001l  368113 368139 (276652) + (TTTA)n       Simple_repeat        1     27    (0)  588  
   12    7.5  6.7  3.2  ptg000001l  368259 368288 (276503) + (TAT)n        Simple_repeat        1     31    (0)  589  
 8843    0.4  0.0  0.0  ptg000001l  368685 369707 (275084) + His1          Histone              1   1023    (0)  590  
 5210    0.0  0.0  0.0  ptg000001l  369844 370438 (274353) C His2B         Histone            (0)    595      1  591  
 4336    0.0  0.0  0.0  ptg000001l  370567 371059 (273732) + His2A         Histone              1    493    (0)  592  
 4239    0.4  4.3  0.0  ptg000001l  371470 371948 (272843) C His4          Histone            (0)    528     28  593  
   36    0.0  0.0  0.0  ptg000001l  371949 371979 (272812) + (TC)n         Simple_repeat        1     31    (0)  594  
 4239    0.4  4.3  0.0  ptg000001l  371980 372005 (272786) C His4          Histone          (501)     27      2  593  
 4631    0.0  0.0  0.0  ptg000001l  372031 372559 (272232) + His3          Histone              1    529    (0)  595  
   14    7.3  6.9  0.0  ptg000001l  372946 372974 (271817) + (ATAAA)n      Simple_repeat        1     31    (0)  596  
   16    0.0  3.7  3.7  ptg000001l  373174 373200 (271591) + (TTTA)n       Simple_repeat        1     27    (0)  597  
   12    7.5  6.7  3.2  ptg000001l  373320 373349 (271442) + (TAT)n        Simple_repeat        1     31    (0)  598  
 8854    0.3  0.0  0.0  ptg000001l  373746 374768 (270023) + His1          Histone              1   1023    (0)  599  
 5196    0.2  0.0  0.0  ptg000001l  374905 375499 (269292) C His2B         Histone            (0)    595      1  600  
 4305    0.4  0.0  0.0  ptg000001l  375628 376120 (268671) + His2A         Histone              1    493    (0)  601  
 4500    0.4  0.8  0.0  ptg000001l  376531 377054 (267737) C His4          Histone            (0)    528      1  602  
 4620    0.2  0.0  0.0  ptg000001l  377080 377608 (267183) + His3          Histone              1    529    (0)  603  
   14    7.3  6.9  0.0  ptg000001l  377994 378022 (266769) + (ATAAA)n      Simple_repeat        1     31    (0)  604  
   16    0.0  3.7  3.7  ptg000001l  378222 378248 (266543) + (TTTA)n       Simple_repeat        1     27    (0)  605  
   12    7.5  6.7  3.2  ptg000001l  378368 378397 (266394) + (TAT)n        Simple_repeat        1     31    (0)  606  
 8827    0.4  0.0  0.0  ptg000001l  378794 379816 (264975) + His1          Histone              1   1023    (0)  607  
 5196    0.2  0.0  0.0  ptg000001l  379953 380547 (264244) C His2B         Histone            (0)    595      1  608  
 4300    0.0  0.0  0.0  ptg000001l  380676 381164 (263627) + His2A         Histone              1    489    (4)  609  
 4488    0.0  0.0  0.0  ptg000001l  381171 381684 (263107) + His3          Histone             16    529    (0)  610  
   14    7.3  6.9  0.0  ptg000001l  382071 382099 (262692) + (ATAAA)n      Simple_repeat        1     31    (0)  611  
   16    0.0  3.7  3.7  ptg000001l  382299 382325 (262466) + (TTTA)n       Simple_repeat        1     27    (0)  612  
   12    7.5  6.7  3.2  ptg000001l  382445 382474 (262317) + (TAT)n        Simple_repeat        1     31    (0)  613  
 8830    0.4  0.0  0.0  ptg000001l  382871 383893 (260898) + His1          Histone              1   1023    (0)  614  
 5196    0.2  0.0  0.0  ptg000001l  384030 384624 (260167) C His2B         Histone            (0)    595      1  615  
 4300    0.0  0.0  0.0  ptg000001l  384753 385241 (259550) + His2A         Histone              1    489    (4)  616  
 4488    0.0  0.0  0.0  ptg000001l  385248 385761 (259030) + His3          Histone             16    529    (0)  617  
   14    7.3  6.9  0.0  ptg000001l  386148 386176 (258615) + (ATAAA)n      Simple_repeat        1     31    (0)  618  
   16    0.0  3.7  3.7  ptg000001l  386339 386365 (258426) + (TTTA)n       Simple_repeat        1     27    (0)  619  
   12    7.5  6.7  3.2  ptg000001l  386485 386514 (258277) + (TAT)n        Simple_repeat        1     31    (0)  620  
 8830    0.4  0.0  0.0  ptg000001l  386911 387933 (256858) + His1          Histone              1   1023    (0)  621  
 5196    0.2  0.0  0.0  ptg000001l  388070 388664 (256127) C His2B         Histone            (0)    595      1  622  
 4336    0.0  0.0  0.0  ptg000001l  388793 389285 (255506) + His2A         Histone              1    493    (0)  623  
 4511    0.6  0.0  0.8  ptg000001l  389696 390227 (254564) C His4          Histone            (0)    528      1  624  
 4631    0.0  0.0  0.0  ptg000001l  390253 390781 (254010) + His3          Histone              1    529    (0)  625  
   14    7.3  6.9  0.0  ptg000001l  391168 391196 (253595) + (ATAAA)n      Simple_repeat        1     31    (0)  626  
   16    0.0  3.7  3.7  ptg000001l  391396 391422 (253369) + (TTTA)n       Simple_repeat        1     27    (0)  627  
   12    7.5  6.7  3.2  ptg000001l  391542 391571 (253220) + (TAT)n        Simple_repeat        1     31    (0)  628  
 8854    0.3  0.0  0.0  ptg000001l  391968 392990 (251801) + His1          Histone              1   1023    (0)  629  
 5196    0.2  0.0  0.0  ptg000001l  393127 393721 (251070) C His2B         Histone            (0)    595      1  630  
 4336    0.0  0.0  0.0  ptg000001l  393850 394342 (250449) + His2A         Histone              1    493    (0)  631  
 4579    0.4  0.0  0.0  ptg000001l  394753 395280 (249511) C His4          Histone            (0)    528      1  632  
 4631    0.0  0.0  0.0  ptg000001l  395306 395834 (248957) + His3          Histone              1    529    (0)  633  
   14    7.3  6.9  0.0  ptg000001l  396221 396249 (248542) + (ATAAA)n      Simple_repeat        1     31    (0)  634  
   16    0.0  3.7  3.7  ptg000001l  396449 396475 (248316) + (TTTA)n       Simple_repeat        1     27    (0)  635  
   12    7.5  6.7  3.2  ptg000001l  396595 396624 (248167) + (TAT)n        Simple_repeat        1     31    (0)  636  
 8854    0.3  0.0  0.0  ptg000001l  397021 398043 (246748) + His1          Histone              1   1023    (0)  637  
 5210    0.0  0.0  0.0  ptg000001l  398180 398774 (246017) C His2B         Histone            (0)    595      1  638  
 4336    0.0  0.0  0.0  ptg000001l  398903 399395 (245396) + His2A         Histone              1    493    (0)  639  
 4239    0.4  4.3  0.0  ptg000001l  399806 400284 (244507) C His4          Histone            (0)    528     28  640  
   29    0.0  0.0  0.0  ptg000001l  400285 400309 (244482) + (TC)n         Simple_repeat        1     25    (0)  641  
 4239    0.4  4.3  0.0  ptg000001l  400310 400335 (244456) C His4          Histone          (501)     27      2  640  
 4620    0.2  0.0  0.0  ptg000001l  400361 400889 (243902) + His3          Histone              1    529    (0)  642  
   14    7.3  6.9  0.0  ptg000001l  401276 401304 (243487) + (ATAAA)n      Simple_repeat        1     31    (0)  643  
   16    0.0  3.7  3.7  ptg000001l  401504 401530 (243261) + (TTTA)n       Simple_repeat        1     27    (0)  644  
   12    7.5  6.7  3.2  ptg000001l  401650 401679 (243112) + (TAT)n        Simple_repeat        1     31    (0)  645  
 8834    0.4  0.0  0.0  ptg000001l  402076 403098 (241693) + His1          Histone              1   1023    (0)  646  
 4814    0.7  3.3  0.0  ptg000001l  403235 403810 (240981) C His2B         Histone            (0)    595      1  647  
 4336    0.0  0.0  0.0  ptg000001l  403939 404431 (240360) + His2A         Histone              1    493    (0)  648  
 4239    0.4  4.3  0.0  ptg000001l  404842 405320 (239471) C His4          Histone            (0)    528     28  649  
   29    0.0  0.0  0.0  ptg000001l  405321 405345 (239446) + (TC)n         Simple_repeat        1     25    (0)  650  
 4239    0.4  4.3  0.0  ptg000001l  405346 405371 (239420) C His4          Histone          (501)     27      2  649  
 4620    0.2  0.0  0.0  ptg000001l  405397 405925 (238866) + His3          Histone              1    529    (0)  651  
   14    7.3  6.9  0.0  ptg000001l  406312 406340 (238451) + (ATAAA)n      Simple_repeat        1     31    (0)  652  
   16    0.0  3.7  3.7  ptg000001l  406540 406566 (238225) + (TTTA)n       Simple_repeat        1     27    (0)  653  
   12    7.5  6.7  3.2  ptg000001l  406686 406715 (238076) + (TAT)n        Simple_repeat        1     31    (0)  654  
 8854    0.3  0.0  0.0  ptg000001l  407112 408134 (236657) + His1          Histone              1   1023    (0)  655  
 4814    0.7  3.3  0.0  ptg000001l  408271 408846 (235945) C His2B         Histone            (0)    595      1  656  
 4336    0.0  0.0  0.0  ptg000001l  408975 409467 (235324) + His2A         Histone              1    493    (0)  657  
 4239    0.4  4.3  0.0  ptg000001l  409878 410356 (234435) C His4          Histone            (0)    528     28  658  
   29    0.0  0.0  0.0  ptg000001l  410357 410381 (234410) + (TC)n         Simple_repeat        1     25    (0)  659  
 4239    0.4  4.3  0.0  ptg000001l  410382 410407 (234384) C His4          Histone          (501)     27      2  658  
 4631    0.0  0.0  0.0  ptg000001l  410433 410961 (233830) + His3          Histone              1    529    (0)  660  
   14    7.3  6.9  0.0  ptg000001l  411348 411376 (233415) + (ATAAA)n      Simple_repeat        1     31    (0)  661  
   16    0.0  3.7  3.7  ptg000001l  411576 411602 (233189) + (TTTA)n       Simple_repeat        1     27    (0)  662  
   12    7.5  6.7  3.2  ptg000001l  411722 411751 (233040) + (TAT)n        Simple_repeat        1     31    (0)  663  
 8854    0.3  0.0  0.0  ptg000001l  412148 413170 (231621) + His1          Histone              1   1023    (0)  664  
 5196    0.2  0.0  0.0  ptg000001l  413307 413901 (230890) C His2B         Histone            (0)    595      1  665  
 4336    0.0  0.0  0.0  ptg000001l  414030 414522 (230269) + His2A         Histone              1    493    (0)  666  
 4239    0.4  4.3  0.0  ptg000001l  414933 415411 (229380) C His4          Histone            (0)    528     28  667  
   29    0.0  0.0  0.0  ptg000001l  415412 415436 (229355) + (TC)n         Simple_repeat        1     25    (0)  668  
 4239    0.4  4.3  0.0  ptg000001l  415437 415462 (229329) C His4          Histone          (501)     27      2  667  
 4631    0.0  0.0  0.0  ptg000001l  415488 416016 (228775) + His3          Histone              1    529    (0)  669  
   14    7.3  6.9  0.0  ptg000001l  416402 416430 (228361) + (ATAAA)n      Simple_repeat        1     31    (0)  670  
   16    0.0  3.7  3.7  ptg000001l  416630 416656 (228135) + (TTTA)n       Simple_repeat        1     27    (0)  671  
   12    7.5  6.7  3.2  ptg000001l  416776 416805 (227986) + (TAT)n        Simple_repeat        1     31    (0)  672  
 8854    0.3  0.0  0.0  ptg000001l  417202 418224 (226567) + His1          Histone              1   1023    (0)  673  
 5196    0.2  0.0  0.0  ptg000001l  418361 418955 (225836) C His2B         Histone            (0)    595      1  674  
 4336    0.0  0.0  0.0  ptg000001l  419084 419576 (225215) + His2A         Histone              1    493    (0)  675  
 4239    0.4  4.3  0.0  ptg000001l  419987 420465 (224326) C His4          Histone            (0)    528     28  676  
   29    0.0  0.0  0.0  ptg000001l  420466 420490 (224301) + (TC)n         Simple_repeat        1     25    (0)  677  
 4239    0.4  4.3  0.0  ptg000001l  420491 420516 (224275) C His4          Histone          (501)     27      2  676  
 4631    0.0  0.0  0.0  ptg000001l  420542 421070 (223721) + His3          Histone              1    529    (0)  678  
   14    7.3  6.9  0.0  ptg000001l  421457 421485 (223306) + (ATAAA)n      Simple_repeat        1     31    (0)  679  
   16    0.0  3.7  3.7  ptg000001l  421685 421711 (223080) + (TTTA)n       Simple_repeat        1     27    (0)  680  
   12    7.5  6.7  3.2  ptg000001l  421831 421860 (222931) + (TAT)n        Simple_repeat        1     31    (0)  681  
 8854    0.3  0.0  0.0  ptg000001l  422257 423279 (221512) + His1          Histone              1   1023    (0)  682  
 5196    0.2  0.0  0.0  ptg000001l  423416 424010 (220781) C His2B         Histone            (0)    595      1  683  
 4336    0.0  0.0  0.0  ptg000001l  424139 424631 (220160) + His2A         Histone              1    493    (0)  684  
 4296    0.2  0.0  0.0  ptg000001l  425042 425533 (219258) C His4          Histone            (0)    528     37  685  
 3891    0.8  0.2  7.0  ptg000001l  425530 426048 (218743) C DM412B_LTR    LTR/Gypsy         (85)    486      1  686 *
37934    0.1  0.4  0.1  ptg000001l  426049 432010 (212781) C DM412         LTR/Gypsy          (0)   6477    510  687  
 4858    0.3  0.0  0.3  ptg000001l  432008 432583 (212208) C DM412         LTR/Gypsy       (5903)    574      1  688 *
 3885    0.8  0.2  7.0  ptg000001l  432584 433098 (211693) C DM412         LTR/Gypsy         (89)    482      1  687  
  309    2.4  0.0  0.0  ptg000001l  433099 433140 (211651) C His4          Histone          (486)     42      1  685  
 4631    0.0  0.0  0.0  ptg000001l  433166 433694 (211097) + His3          Histone              1    529    (0)  689  
   14    7.3  6.9  0.0  ptg000001l  434081 434109 (210682) + (ATAAA)n      Simple_repeat        1     31    (0)  690  
   16    0.0  3.7  3.7  ptg000001l  434309 434335 (210456) + (TTTA)n       Simple_repeat        1     27    (0)  691  
   12    7.5  6.7  3.2  ptg000001l  434455 434484 (210307) + (TAT)n        Simple_repeat        1     31    (0)  692  
 8854    0.3  0.0  0.0  ptg000001l  434881 435903 (208888) + His1          Histone              1   1023    (0)  693  
 5196    0.2  0.0  0.0  ptg000001l  436040 436634 (208157) C His2B         Histone            (0)    595      1  694  
 4336    0.0  0.0  0.0  ptg000001l  436763 437255 (207536) + His2A         Histone              1    493    (0)  695  
 4239    0.4  4.3  0.0  ptg000001l  437666 438144 (206647) C His4          Histone            (0)    528     28  696  
   29    0.0  0.0  0.0  ptg000001l  438145 438169 (206622) + (TC)n         Simple_repeat        1     25    (0)  697  
 4239    0.4  4.3  0.0  ptg000001l  438170 438195 (206596) C His4          Histone          (501)     27      2  696  
 4631    0.0  0.0  0.0  ptg000001l  438221 438749 (206042) + His3          Histone              1    529    (0)  698  
   14    7.3  6.9  0.0  ptg000001l  439136 439164 (205627) + (ATAAA)n      Simple_repeat        1     31    (0)  699  
   16    0.0  3.7  3.7  ptg000001l  439364 439390 (205401) + (TTTA)n       Simple_repeat        1     27    (0)  700  
   12    7.5  6.7  3.2  ptg000001l  439510 439539 (205252) + (TAT)n        Simple_repeat        1     31    (0)  701  
 8854    0.3  0.0  0.0  ptg000001l  439936 440958 (203833) + His1          Histone              1   1023    (0)  702  
 5196    0.2  0.0  0.0  ptg000001l  441095 441689 (203102) C His2B         Histone            (0)    595      1  703  
 4336    0.0  0.0  0.0  ptg000001l  441818 442310 (202481) + His2A         Histone              1    493    (0)  704  
 4579    0.4  0.0  0.0  ptg000001l  442721 443248 (201543) C His4          Histone            (0)    528      1  705  
 4631    0.0  0.0  0.0  ptg000001l  443274 443802 (200989) + His3          Histone              1    529    (0)  706  
   14    7.3  6.9  0.0  ptg000001l  444189 444217 (200574) + (ATAAA)n      Simple_repeat        1     31    (0)  707  
   16    0.0  3.7  3.7  ptg000001l  444417 444443 (200348) + (TTTA)n       Simple_repeat        1     27    (0)  708  
   12    7.5  6.7  3.2  ptg000001l  444563 444592 (200199) + (TAT)n        Simple_repeat        1     31    (0)  709  
 8854    0.3  0.0  0.0  ptg000001l  444989 446011 (198780) + His1          Histone              1   1023    (0)  710  
 5196    0.2  0.0  0.0  ptg000001l  446148 446742 (198049) C His2B         Histone            (0)    595      1  711  
 4336    0.0  0.0  0.0  ptg000001l  446871 447363 (197428) + His2A         Histone              1    493    (0)  712  
 4579    0.4  0.0  0.0  ptg000001l  447774 448301 (196490) C His4          Histone            (0)    528      1  713  
 4631    0.0  0.0  0.0  ptg000001l  448327 448855 (195936) + His3          Histone              1    529    (0)  714  
   14    7.3  6.9  0.0  ptg000001l  449242 449270 (195521) + (ATAAA)n      Simple_repeat        1     31    (0)  715  
   16    0.0  3.7  3.7  ptg000001l  449470 449496 (195295) + (TTTA)n       Simple_repeat        1     27    (0)  716  
   12    7.5  6.7  3.2  ptg000001l  449616 449645 (195146) + (TAT)n        Simple_repeat        1     31    (0)  717  
 8854    0.3  0.0  0.0  ptg000001l  450042 451064 (193727) + His1          Histone              1   1023    (0)  718  
 5196    0.2  0.0  0.0  ptg000001l  451201 451795 (192996) C His2B         Histone            (0)    595      1  719  
 4336    0.0  0.0  0.0  ptg000001l  451924 452416 (192375) + His2A         Histone              1    493    (0)  720  
 4579    0.4  0.0  0.0  ptg000001l  452827 453354 (191437) C His4          Histone            (0)    528      1  721  
 4631    0.0  0.0  0.0  ptg000001l  453380 453908 (190883) + His3          Histone              1    529    (0)  722  
   14    7.3  6.9  0.0  ptg000001l  454295 454323 (190468) + (ATAAA)n      Simple_repeat        1     31    (0)  723  
   16    0.0  3.7  3.7  ptg000001l  454523 454549 (190242) + (TTTA)n       Simple_repeat        1     27    (0)  724  
   12    7.5  6.7  3.2  ptg000001l  454669 454698 (190093) + (TAT)n        Simple_repeat        1     31    (0)  725  
 8854    0.3  0.0  0.0  ptg000001l  455095 456117 (188674) + His1          Histone              1   1023    (0)  726  
 5196    0.2  0.0  0.0  ptg000001l  456254 456848 (187943) C His2B         Histone            (0)    595      1  727  
 4336    0.0  0.0  0.0  ptg000001l  456977 457469 (187322) + His2A         Histone              1    493    (0)  728  
 4579    0.4  0.0  0.0  ptg000001l  457880 458407 (186384) C His4          Histone            (0)    528      1  729  
 4631    0.0  0.0  0.0  ptg000001l  458433 458961 (185830) + His3          Histone              1    529    (0)  730  
   14    7.3  6.9  0.0  ptg000001l  459348 459376 (185415) + (ATAAA)n      Simple_repeat        1     31    (0)  731  
   16    0.0  3.7  3.7  ptg000001l  459576 459602 (185189) + (TTTA)n       Simple_repeat        1     27    (0)  732  
   12    7.5  6.7  3.2  ptg000001l  459722 459751 (185040) + (TAT)n        Simple_repeat        1     31    (0)  733  
 8875    0.2  0.0  0.0  ptg000001l  460148 461170 (183621) + His1          Histone              1   1023    (0)  734  
 5210    0.0  0.0  0.0  ptg000001l  461307 461901 (182890) C His2B         Histone            (0)    595      1  735  
 4324    0.2  0.0  0.0  ptg000001l  462030 462522 (182269) + His2A         Histone              1    493    (0)  736  
 4579    0.4  0.0  0.0  ptg000001l  462933 463460 (181331) C His4          Histone            (0)    528      1  737  
 4631    0.0  0.0  0.0  ptg000001l  463486 464014 (180777) + His3          Histone              1    529    (0)  738  
   14    7.3  6.9  0.0  ptg000001l  464411 464439 (180352) + (ATAAA)n      Simple_repeat        1     31    (0)  739  
   16    0.0  3.7  3.7  ptg000001l  464639 464665 (180126) + (TTTA)n       Simple_repeat        1     27    (0)  740  
   12    7.5  6.7  3.2  ptg000001l  464785 464814 (179977) + (TAT)n        Simple_repeat        1     31    (0)  741  
 8854    0.3  0.0  0.0  ptg000001l  465211 466233 (178558) + His1          Histone              1   1023    (0)  742  
 5196    0.2  0.0  0.0  ptg000001l  466370 466964 (177827) C His2B         Histone            (0)    595      1  743  
 4336    0.0  0.0  0.0  ptg000001l  467093 467585 (177206) + His2A         Histone              1    493    (0)  744  
 4579    0.4  0.0  0.0  ptg000001l  467996 468523 (176268) C His4          Histone            (0)    528      1  745  
 4631    0.0  0.0  0.0  ptg000001l  468549 469077 (175714) + His3          Histone              1    529    (0)  746  
   14    7.3  6.9  0.0  ptg000001l  469464 469492 (175299) + (ATAAA)n      Simple_repeat        1     31    (0)  747  
   16    0.0  3.7  3.7  ptg000001l  469692 469718 (175073) + (TTTA)n       Simple_repeat        1     27    (0)  748  
   12    7.5  6.7  3.2  ptg000001l  469838 469867 (174924) + (TAT)n        Simple_repeat        1     31    (0)  749  
 8854    0.3  0.0  0.0  ptg000001l  470264 471286 (173505) + His1          Histone              1   1023    (0)  750  
 5196    0.2  0.0  0.0  ptg000001l  471423 472017 (172774) C His2B         Histone            (0)    595      1  751  
 4336    0.0  0.0  0.0  ptg000001l  472146 472638 (172153) + His2A         Histone              1    493    (0)  752  
 4579    0.4  0.0  0.0  ptg000001l  473049 473576 (171215) C His4          Histone            (0)    528      1  753  
 4631    0.0  0.0  0.0  ptg000001l  473602 474130 (170661) + His3          Histone              1    529    (0)  754  
   14    7.3  6.9  0.0  ptg000001l  474517 474545 (170246) + (ATAAA)n      Simple_repeat        1     31    (0)  755  
   16    0.0  3.7  3.7  ptg000001l  474745 474771 (170020) + (TTTA)n       Simple_repeat        1     27    (0)  756  
   12    7.5  6.7  3.2  ptg000001l  474891 474920 (169871) + (TAT)n        Simple_repeat        1     31    (0)  757  
 8854    0.3  0.0  0.0  ptg000001l  475317 476339 (168452) + His1          Histone              1   1023    (0)  758  
 5196    0.2  0.0  0.0  ptg000001l  476476 477070 (167721) C His2B         Histone            (0)    595      1  759  
 1644    0.0  0.0  0.0  ptg000001l  477199 477387 (167404) + His2A         Histone              1    189  (304)  760  
 2917    9.1  0.0  0.0  ptg000001l  477388 477817 (166974) C Gypsy5_LTR    LTR/Gypsy          (0)    430      1  761  
 5536   12.8  0.5  0.0  ptg000001l  477818 478702 (166089) C Gypsy5_I      LTR/Gypsy          (0)   6509   5621  761  
  336    8.5  0.0  0.0  ptg000001l  479566 479612 (165179) C Gypsy5_I      LTR/Gypsy       (6462)     47      1  762  
 2917    9.1  0.0  0.0  ptg000001l  479613 480042 (164749) C Gypsy5_LTR    LTR/Gypsy          (0)    430      1  762  
 2712    0.0  0.0  0.0  ptg000001l  480043 480350 (164441) + His2A         Histone            186    493    (0)  763  
 4239    0.4  4.3  0.0  ptg000001l  480761 481239 (163552) C His4          Histone            (0)    528     28  764  
   29    0.0  0.0  0.0  ptg000001l  481240 481264 (163527) + (TC)n         Simple_repeat        1     25    (0)  765  
 4239    0.4  4.3  0.0  ptg000001l  481265 481290 (163501) C His4          Histone          (501)     27      2  764  
 4631    0.0  0.0  0.0  ptg000001l  481316 481844 (162947) + His3          Histone              1    529    (0)  766  
   14    7.3  6.9  0.0  ptg000001l  482231 482259 (162532) + (ATAAA)n      Simple_repeat        1     31    (0)  767  
   16    0.0  3.7  3.7  ptg000001l  482459 482485 (162306) + (TTTA)n       Simple_repeat        1     27    (0)  768  
   12    7.5  6.7  3.2  ptg000001l  482605 482634 (162157) + (TAT)n        Simple_repeat        1     31    (0)  769  
 8854    0.3  0.0  0.0  ptg000001l  483031 484053 (160738) + His1          Histone              1   1023    (0)  770  
 5196    0.2  0.0  0.0  ptg000001l  484190 484784 (160007) C His2B         Histone            (0)    595      1  771  
 4336    0.0  0.0  0.0  ptg000001l  484913 485405 (159386) + His2A         Histone              1    493    (0)  772  
 4239    0.4  4.3  0.0  ptg000001l  485816 486294 (158497) C His4          Histone            (0)    528     28  773  
   41    0.0  0.0  0.0  ptg000001l  486295 486329 (158462) + (TC)n         Simple_repeat        1     35    (0)  774  
 4239    0.4  4.3  0.0  ptg000001l  486330 486355 (158436) C His4          Histone          (501)     27      2  773  
 4610    0.2  0.0  0.0  ptg000001l  486381 486909 (157882) + His3          Histone              1    529    (0)  775  
   14    7.3  6.9  0.0  ptg000001l  487296 487324 (157467) + (ATAAA)n      Simple_repeat        1     31    (0)  776  
   16    0.0  3.7  3.7  ptg000001l  487524 487550 (157241) + (TTTA)n       Simple_repeat        1     27    (0)  777  
   12    7.5  6.7  3.2  ptg000001l  487651 487680 (157111) + (TAT)n        Simple_repeat        1     31    (0)  778  
 8854    0.3  0.0  0.0  ptg000001l  488077 489099 (155692) + His1          Histone              1   1023    (0)  779  
 5196    0.2  0.0  0.0  ptg000001l  489236 489830 (154961) C His2B         Histone            (0)    595      1  780  
 4336    0.0  0.0  0.0  ptg000001l  489959 490451 (154340) + His2A         Histone              1    493    (0)  781  
 4239    0.4  4.3  0.0  ptg000001l  490862 491340 (153451) C His4          Histone            (0)    528     28  782  
   38    0.0  0.0  0.0  ptg000001l  491341 491373 (153418) + (TC)n         Simple_repeat        1     33    (0)  783  
 4239    0.4  4.3  0.0  ptg000001l  491374 491399 (153392) C His4          Histone          (501)     27      2  782  
 4610    0.2  0.0  0.0  ptg000001l  491425 491953 (152838) + His3          Histone              1    529    (0)  784  
   14    7.3  6.9  0.0  ptg000001l  492340 492368 (152423) + (ATAAA)n      Simple_repeat        1     31    (0)  785  
   16    0.0  3.7  3.7  ptg000001l  492568 492594 (152197) + (TTTA)n       Simple_repeat        1     27    (0)  786  
   12    7.5  6.7  3.2  ptg000001l  492695 492724 (152067) + (TAT)n        Simple_repeat        1     31    (0)  787  
 8854    0.3  0.0  0.0  ptg000001l  493121 494143 (150648) + His1          Histone              1   1023    (0)  788  
 5210    0.0  0.0  0.0  ptg000001l  494280 494874 (149917) C His2B         Histone            (0)    595      1  789  
 4336    0.0  0.0  0.0  ptg000001l  495003 495495 (149296) + His2A         Histone              1    493    (0)  790  
 4191    0.8  4.3  0.0  ptg000001l  495905 496383 (148408) C His4          Histone            (0)    528     28  791  
   34    0.0  0.0  0.0  ptg000001l  496384 496412 (148379) + (TC)n         Simple_repeat        1     29    (0)  792  
 4191    0.8  4.3  0.0  ptg000001l  496413 496438 (148353) C His4          Histone          (501)     27      2  791  
 4631    0.0  0.0  0.0  ptg000001l  496464 496992 (147799) + His3          Histone              1    529    (0)  793  
   14    7.3  6.9  0.0  ptg000001l  497379 497407 (147384) + (ATAAA)n      Simple_repeat        1     31    (0)  794  
   16    0.0  3.7  3.7  ptg000001l  497607 497633 (147158) + (TTTA)n       Simple_repeat        1     27    (0)  795  
   12    7.5  6.7  3.2  ptg000001l  497753 497782 (147009) + (TAT)n        Simple_repeat        1     31    (0)  796  
 8815    0.5  0.0  0.0  ptg000001l  498179 499201 (145590) + His1          Histone              1   1023    (0)  797  
 5196    0.2  0.0  0.0  ptg000001l  499338 499932 (144859) C His2B         Histone            (0)    595      1  798  
 4336    0.0  0.0  0.0  ptg000001l  500061 500553 (144238) + His2A         Histone              1    493    (0)  799  
 4239    0.4  4.3  0.0  ptg000001l  500964 501442 (143349) C His4          Histone            (0)    528     28  800  
   29    0.0  0.0  0.0  ptg000001l  501443 501467 (143324) + (TC)n         Simple_repeat        1     25    (0)  801  
 4239    0.4  4.3  0.0  ptg000001l  501468 501493 (143298) C His4          Histone          (501)     27      2  800  
 4631    0.0  0.0  0.0  ptg000001l  501519 502047 (142744) + His3          Histone              1    529    (0)  802  
   14    7.3  6.9  0.0  ptg000001l  502434 502462 (142329) + (ATAAA)n      Simple_repeat        1     31    (0)  803  
   16    0.0  3.7  3.7  ptg000001l  502662 502688 (142103) + (TTTA)n       Simple_repeat        1     27    (0)  804  
   12    7.5  6.7  3.2  ptg000001l  502808 502837 (141954) + (TAT)n        Simple_repeat        1     31    (0)  805  
 8824    0.3  0.0  0.1  ptg000001l  503234 504257 (140534) + His1          Histone              1   1023    (0)  806  
 5196    0.2  0.0  0.0  ptg000001l  504394 504988 (139803) C His2B         Histone            (0)    595      1  807  
 4336    0.0  0.0  0.0  ptg000001l  505117 505609 (139182) + His2A         Histone              1    493    (0)  808  
 4239    0.4  4.3  0.0  ptg000001l  506020 506498 (138293) C His4          Histone            (0)    528     28  809  
   29    0.0  0.0  0.0  ptg000001l  506499 506523 (138268) + (TC)n         Simple_repeat        1     25    (0)  810  
 4239    0.4  4.3  0.0  ptg000001l  506524 506549 (138242) C His4          Histone          (501)     27      2  809  
 4610    0.2  0.0  0.0  ptg000001l  506575 507103 (137688) + His3          Histone              1    529    (0)  811  
   14    7.3  6.9  0.0  ptg000001l  507490 507518 (137273) + (ATAAA)n      Simple_repeat        1     31    (0)  812  
   16    0.0  3.7  3.7  ptg000001l  507718 507744 (137047) + (TTTA)n       Simple_repeat        1     27    (0)  813  
   12    7.5  6.7  3.2  ptg000001l  507864 507893 (136898) + (TAT)n        Simple_repeat        1     31    (0)  814  
 8793    0.4  0.1  0.0  ptg000001l  508290 509311 (135480) + His1          Histone              1   1023    (0)  815  
 5196    0.2  0.0  0.0  ptg000001l  509448 510042 (134749) C His2B         Histone            (0)    595      1  816  
 4336    0.0  0.0  0.0  ptg000001l  510171 510663 (134128) + His2A         Histone              1    493    (0)  817  
 4239    0.4  4.3  0.0  ptg000001l  511074 511552 (133239) C His4          Histone            (0)    528     28  818  
   29    0.0  0.0  0.0  ptg000001l  511553 511577 (133214) + (TC)n         Simple_repeat        1     25    (0)  819  
 4239    0.4  4.3  0.0  ptg000001l  511578 511603 (133188) C His4          Histone          (501)     27      2  818  
 4610    0.2  0.0  0.0  ptg000001l  511629 512157 (132634) + His3          Histone              1    529    (0)  820  
   14    7.3  6.9  0.0  ptg000001l  512544 512572 (132219) + (ATAAA)n      Simple_repeat        1     31    (0)  821  
   16    0.0  3.7  3.7  ptg000001l  512772 512798 (131993) + (TTTA)n       Simple_repeat        1     27    (0)  822  
   12    7.5  6.7  3.2  ptg000001l  512918 512947 (131844) + (TAT)n        Simple_repeat        1     31    (0)  823  
 8817    0.3  0.1  0.0  ptg000001l  513344 514365 (130426) + His1          Histone              1   1023    (0)  824  
 5196    0.2  0.0  0.0  ptg000001l  514502 515096 (129695) C His2B         Histone            (0)    595      1  825  
 4336    0.0  0.0  0.0  ptg000001l  515225 515717 (129074) + His2A         Histone              1    493    (0)  826  
 4239    0.4  4.3  0.0  ptg000001l  516128 516606 (128185) C His4          Histone            (0)    528     28  827  
   29    0.0  0.0  0.0  ptg000001l  516607 516631 (128160) + (TC)n         Simple_repeat        1     25    (0)  828  
 4239    0.4  4.3  0.0  ptg000001l  516632 516657 (128134) C His4          Histone          (501)     27      2  827  
 4631    0.0  0.0  0.0  ptg000001l  516683 517211 (127580) + His3          Histone              1    529    (0)  829  
   14    7.3  6.9  0.0  ptg000001l  517593 517621 (127170) + (ATAAA)n      Simple_repeat        1     31    (0)  830  
   16    0.0  3.7  3.7  ptg000001l  517821 517847 (126944) + (TTTA)n       Simple_repeat        1     27    (0)  831  
   12    7.5  6.7  3.2  ptg000001l  517967 517996 (126795) + (TAT)n        Simple_repeat        1     31    (0)  832  
 8880    0.2  0.0  0.0  ptg000001l  518393 519415 (125376) + His1          Histone              1   1023    (0)  833  
 5210    0.0  0.0  0.0  ptg000001l  519552 520146 (124645) C His2B         Histone            (0)    595      1  834  
 4336    0.0  0.0  0.0  ptg000001l  520275 520767 (124024) + His2A         Histone              1    493    (0)  835  
 4476    0.0  1.5  0.0  ptg000001l  521176 521695 (123096) C His4          Histone            (0)    528      1  836  
 4631    0.0  0.0  0.0  ptg000001l  521721 522249 (122542) + His3          Histone              1    529    (0)  837  
   21   15.5  8.5  1.6  ptg000001l  522371 522429 (122362) + (AT)n         Simple_repeat        1     63    (0)  838  
   23   24.5  2.2  4.5  ptg000001l  522430 522455 (122336) + A-rich        Low_complexity       6     88    (0)  839  
   16    0.0  3.7  3.7  ptg000001l  522655 522681 (122110) + (TTTA)n       Simple_repeat        1     27    (0)  840  
   12    7.5  6.7  3.2  ptg000001l  522801 522830 (121961) + (TAT)n        Simple_repeat        1     31    (0)  841  
 8880    0.2  0.0  0.0  ptg000001l  523227 524249 (120542) + His1          Histone              1   1023    (0)  842  
 5186    0.2  0.0  0.0  ptg000001l  524386 524980 (119811) C His2B         Histone            (0)    595      1  843  
 4336    0.0  0.0  0.0  ptg000001l  525109 525601 (119190) + His2A         Histone              1    493    (0)  844  
 4243    0.0  4.8  0.0  ptg000001l  526010 526486 (118305) C His4          Histone            (0)    528     28  845  
   29    0.0  0.0  0.0  ptg000001l  526487 526511 (118280) + (TC)n         Simple_repeat        1     25    (0)  846  
 4243    0.0  4.8  0.0  ptg000001l  526512 526537 (118254) C His4          Histone          (501)     27      2  845  
 4631    0.0  0.0  0.0  ptg000001l  526563 527091 (117700) + His3          Histone              1    529    (0)  847  
   21   15.5  8.5  1.6  ptg000001l  527213 527271 (117520) + (AT)n         Simple_repeat        1     63    (0)  848  
   23   24.5  2.2  4.5  ptg000001l  527272 527297 (117494) + A-rich        Low_complexity       6     88    (0)  849  
   16    0.0  3.7  3.7  ptg000001l  527497 527523 (117268) + (TTTA)n       Simple_repeat        1     27    (0)  850  
   12    7.5  6.7  3.2  ptg000001l  527643 527672 (117119) + (TAT)n        Simple_repeat        1     31    (0)  851  
 8880    0.2  0.0  0.0  ptg000001l  528069 529091 (115700) + His1          Histone              1   1023    (0)  852  
 5168    0.0  0.0  0.5  ptg000001l  529228 529825 (114966) C His2B         Histone            (0)    595      1  853  
 4336    0.0  0.0  0.0  ptg000001l  529954 530446 (114345) + His2A         Histone              1    493    (0)  854  
 4558    0.0  0.4  0.0  ptg000001l  530855 531380 (113411) C His4          Histone            (0)    528      1  855  
 4631    0.0  0.0  0.0  ptg000001l  531406 531934 (112857) + His3          Histone              1    529    (0)  856  
   14    7.3  6.9  0.0  ptg000001l  532318 532346 (112445) + (ATAAA)n      Simple_repeat        1     31    (0)  857  
   16    0.0  3.7  3.7  ptg000001l  532546 532572 (112219) + (TTTA)n       Simple_repeat        1     27    (0)  858  
   12    7.5  6.7  3.2  ptg000001l  532692 532721 (112070) + (TAT)n        Simple_repeat        1     31    (0)  859  
 8880    0.2  0.0  0.0  ptg000001l  533118 534140 (110651) + His1          Histone              1   1023    (0)  860  
 5210    0.0  0.0  0.0  ptg000001l  534283 534877 (109914) C His2B         Histone            (0)    595      1  861  
 4336    0.0  0.0  0.0  ptg000001l  535006 535498 (109293) + His2A         Histone              1    493    (0)  862  
 4548    0.2  0.4  0.0  ptg000001l  535907 536432 (108359) C His4          Histone            (0)    528      1  863  
 4913    0.0  0.0  0.0  ptg000001l  536458 536986 (107805) + His3          Histone              1    529    (0)  864  
   21   15.5  8.5  1.6  ptg000001l  537108 537166 (107625) + (AT)n         Simple_repeat        1     63    (0)  865  
   23   24.5  2.2  4.5  ptg000001l  537167 537192 (107599) + A-rich        Low_complexity       6     88    (0)  866  
   16    0.0  3.7  3.7  ptg000001l  537392 537418 (107373) + (TTTA)n       Simple_repeat        1     27    (0)  867  
   12    7.5  6.7  3.2  ptg000001l  537538 537567 (107224) + (TAT)n        Simple_repeat        1     31    (0)  868  
 9463    0.2  0.0  0.0  ptg000001l  537964 538986 (105805) + His1          Histone              1   1023    (0)  869  
 5554    0.0  0.0  0.0  ptg000001l  539123 539717 (105074) C His2B         Histone            (0)    595      1  870  
 4609    0.0  0.0  0.0  ptg000001l  539846 540338 (104453) + His2A         Histone              1    493    (0)  871  
 4838    0.2  0.4  0.0  ptg000001l  540747 541272 (103519) C His4          Histone            (0)    528      1  872  
 4913    0.0  0.0  0.0  ptg000001l  541298 541826 (102965) + His3          Histone              1    529    (0)  873  
   21   15.5  8.5  1.6  ptg000001l  541948 542006 (102785) + (AT)n         Simple_repeat        1     63    (0)  874  
   23   24.5  2.2  4.5  ptg000001l  542007 542032 (102759) + A-rich        Low_complexity       6     88    (0)  875  
   16    0.0  3.7  3.7  ptg000001l  542232 542258 (102533) + (TTTA)n       Simple_repeat        1     27    (0)  876  
   12    7.5  6.7  3.2  ptg000001l  542378 542407 (102384) + (TAT)n        Simple_repeat        1     31    (0)  877  
 9463    0.2  0.0  0.0  ptg000001l  542804 543826 (100965) + His1          Histone              1   1023    (0)  878  
 5554    0.0  0.0  0.0  ptg000001l  543963 544557 (100234) C His2B         Histone            (0)    595      1  879  
 4609    0.0  0.0  0.0  ptg000001l  544686 545178  (99613) + His2A         Histone              1    493    (0)  880  
 4520    0.4  4.3  0.0  ptg000001l  545581 546059  (98732) C His4          Histone            (0)    528     28  881  
   36    0.0  0.0  0.0  ptg000001l  546060 546090  (98701) + (TC)n         Simple_repeat        1     31    (0)  882  
 4520    0.4  4.3  0.0  ptg000001l  546091 546116  (98675) C His4          Histone          (501)     27      2  881  
 4913    0.0  0.0  0.0  ptg000001l  546142 546670  (98121) + His3          Histone              1    529    (0)  883  
   14    7.3  6.9  0.0  ptg000001l  547054 547082  (97709) + (ATAAA)n      Simple_repeat        1     31    (0)  884  
   16    0.0  3.7  3.7  ptg000001l  547282 547308  (97483) + (TTTA)n       Simple_repeat        1     27    (0)  885  
   12    7.5  6.7  3.2  ptg000001l  547428 547457  (97334) + (TAT)n        Simple_repeat        1     31    (0)  886  
 9463    0.2  0.0  0.0  ptg000001l  547854 548876  (95915) + His1          Histone              1   1023    (0)  887  
 5449    0.0  0.8  0.0  ptg000001l  549019 549608  (95183) C His2B         Histone            (0)    595      1  888  
 4609    0.0  0.0  0.0  ptg000001l  549737 550229  (94562) + His2A         Histone              1    493    (0)  889  
 4838    0.2  0.4  0.0  ptg000001l  550638 551163  (93628) C His4          Histone            (0)    528      1  890  
 4913    0.0  0.0  0.0  ptg000001l  551189 551717  (93074) + His3          Histone              1    529    (0)  891  
   21   15.5  8.5  1.6  ptg000001l  551839 551897  (92894) + (AT)n         Simple_repeat        1     63    (0)  892  
   23   24.5  2.2  4.5  ptg000001l  551898 551923  (92868) + A-rich        Low_complexity       6     88    (0)  893  
   16    0.0  3.7  3.7  ptg000001l  552123 552149  (92642) + (TTTA)n       Simple_repeat        1     27    (0)  894  
   12    7.5  6.7  3.2  ptg000001l  552269 552298  (92493) + (TAT)n        Simple_repeat        1     31    (0)  895  
 9463    0.2  0.0  0.0  ptg000001l  552695 553717  (91074) + His1          Histone              1   1023    (0)  896  
 5554    0.0  0.0  0.0  ptg000001l  553854 554448  (90343) C His2B         Histone            (0)    595      1  897  
 4609    0.0  0.0  0.0  ptg000001l  554577 555069  (89722) + His2A         Histone              1    493    (0)  898  
 4838    0.2  0.4  0.0  ptg000001l  555478 556003  (88788) C His4          Histone            (0)    528      1  899  
 4913    0.0  0.0  0.0  ptg000001l  556029 556557  (88234) + His3          Histone              1    529    (0)  900  
   21   15.5  8.5  1.6  ptg000001l  556679 556737  (88054) + (AT)n         Simple_repeat        1     63    (0)  901  
   23   24.5  2.2  4.5  ptg000001l  556738 556763  (88028) + A-rich        Low_complexity       6     88    (0)  902  
   16    0.0  3.7  3.7  ptg000001l  556963 556989  (87802) + (TTTA)n       Simple_repeat        1     27    (0)  903  
   12    7.5  6.7  3.2  ptg000001l  557109 557138  (87653) + (TAT)n        Simple_repeat        1     31    (0)  904  
 9463    0.2  0.0  0.0  ptg000001l  557535 558557  (86234) + His1          Histone              1   1023    (0)  905  
 5554    0.0  0.0  0.0  ptg000001l  558694 559288  (85503) C His2B         Histone            (0)    595      1  906  
 4609    0.0  0.0  0.0  ptg000001l  559417 559909  (84882) + His2A         Histone              1    493    (0)  907  
 4849    0.0  0.4  0.0  ptg000001l  560312 560837  (83954) C His4          Histone            (0)    528      1  908  
 4913    0.0  0.0  0.0  ptg000001l  560863 561391  (83400) + His3          Histone              1    529    (0)  909  
   21   15.5  8.5  1.6  ptg000001l  561513 561571  (83220) + (AT)n         Simple_repeat        1     63    (0)  910  
   23   24.5  2.2  4.5  ptg000001l  561572 561597  (83194) + A-rich        Low_complexity       6     88    (0)  911  
   16    0.0  3.7  3.7  ptg000001l  561797 561823  (82968) + (TTTA)n       Simple_repeat        1     27    (0)  912  
   12    7.5  6.7  3.2  ptg000001l  561943 561972  (82819) + (TAT)n        Simple_repeat        1     31    (0)  913  
 9463    0.2  0.0  0.0  ptg000001l  562369 563391  (81400) + His1          Histone              1   1023    (0)  914  
 5554    0.0  0.0  0.0  ptg000001l  563528 564122  (80669) C His2B         Histone            (0)    595      1  915  
 4609    0.0  0.0  0.0  ptg000001l  564251 564743  (80048) + His2A         Histone              1    493    (0)  916  
 4849    0.0  0.4  0.0  ptg000001l  565152 565677  (79114) C His4          Histone            (0)    528      1  917  
 4913    0.0  0.0  0.0  ptg000001l  565703 566231  (78560) + His3          Histone              1    529    (0)  918  
   14    7.3  6.9  0.0  ptg000001l  566615 566643  (78148) + (ATAAA)n      Simple_repeat        1     31    (0)  919  
   16    0.0  3.7  3.7  ptg000001l  566843 566869  (77922) + (TTTA)n       Simple_repeat        1     27    (0)  920  
   12    7.5  6.7  3.2  ptg000001l  566989 567018  (77773) + (TAT)n        Simple_repeat        1     31    (0)  921  
 9427    0.4  0.0  0.0  ptg000001l  567415 568437  (76354) + His1          Histone              1   1023    (0)  922  
 5540    0.2  0.0  0.0  ptg000001l  568574 569168  (75623) C His2B         Histone            (0)    595      1  923  
 4609    0.0  0.0  0.0  ptg000001l  569297 569789  (75002) + His2A         Histone              1    493    (0)  924  
 4522    0.0  4.8  0.0  ptg000001l  570198 570674  (74117) C His4          Histone            (0)    528     28  925  
   29    0.0  0.0  0.0  ptg000001l  570675 570699  (74092) + (TC)n         Simple_repeat        1     25    (0)  926  
 4522    0.0  4.8  0.0  ptg000001l  570700 570725  (74066) C His4          Histone          (501)     27      2  925  
 4913    0.0  0.0  0.0  ptg000001l  570751 571279  (73512) + His3          Histone              1    529    (0)  927  
   14    7.3  6.9  0.0  ptg000001l  571661 571689  (73102) + (ATAAA)n      Simple_repeat        1     31    (0)  928  
   16    0.0  3.7  3.7  ptg000001l  571889 571915  (72876) + (TTTA)n       Simple_repeat        1     27    (0)  929  
   12    7.5  6.7  3.2  ptg000001l  572035 572064  (72727) + (TAT)n        Simple_repeat        1     31    (0)  930  
 9463    0.2  0.0  0.0  ptg000001l  572461 573483  (71308) + His1          Histone              1   1023    (0)  931  
 5554    0.0  0.0  0.0  ptg000001l  573620 574214  (70577) C His2B         Histone            (0)    595      1  932  
 4609    0.0  0.0  0.0  ptg000001l  574343 574835  (69956) + His2A         Histone              1    493    (0)  933  
 4522    0.0  4.8  0.0  ptg000001l  575244 575720  (69071) C His4          Histone            (0)    528     28  934  
   29    0.0  0.0  0.0  ptg000001l  575721 575745  (69046) + (TC)n         Simple_repeat        1     25    (0)  935  
 4522    0.0  4.8  0.0  ptg000001l  575746 575771  (69020) C His4          Histone          (501)     27      2  934  
 4913    0.0  0.0  0.0  ptg000001l  575797 576325  (68466) + His3          Histone              1    529    (0)  936  
   14    7.3  6.9  0.0  ptg000001l  576707 576735  (68056) + (ATAAA)n      Simple_repeat        1     31    (0)  937  
   16    0.0  3.7  3.7  ptg000001l  576935 576961  (67830) + (TTTA)n       Simple_repeat        1     27    (0)  938  
   12    7.5  6.7  3.2  ptg000001l  577081 577110  (67681) + (TAT)n        Simple_repeat        1     31    (0)  939  
 9463    0.2  0.0  0.0  ptg000001l  577507 578529  (66262) + His1          Histone              1   1023    (0)  940  
 5554    0.0  0.0  0.0  ptg000001l  578666 579260  (65531) C His2B         Histone            (0)    595      1  941  
 4609    0.0  0.0  0.0  ptg000001l  579389 579881  (64910) + His2A         Histone              1    493    (0)  942  
 4522    0.0  4.8  0.0  ptg000001l  580290 580766  (64025) C His4          Histone            (0)    528     28  943  
   29    0.0  0.0  0.0  ptg000001l  580767 580791  (64000) + (TC)n         Simple_repeat        1     25    (0)  944  
 4522    0.0  4.8  0.0  ptg000001l  580792 580817  (63974) C His4          Histone          (501)     27      2  943  
 4913    0.0  0.0  0.0  ptg000001l  580843 581371  (63420) + His3          Histone              1    529    (0)  945  
   14    7.3  6.9  0.0  ptg000001l  581753 581781  (63010) + (ATAAA)n      Simple_repeat        1     31    (0)  946  
   16    0.0  3.7  3.7  ptg000001l  581981 582007  (62784) + (TTTA)n       Simple_repeat        1     27    (0)  947  
   12    7.5  6.7  3.2  ptg000001l  582127 582156  (62635) + (TAT)n        Simple_repeat        1     31    (0)  948  
 9463    0.2  0.0  0.0  ptg000001l  582553 583575  (61216) + His1          Histone              1   1023    (0)  949  
 5554    0.0  0.0  0.0  ptg000001l  583712 584306  (60485) C His2B         Histone            (0)    595      1  950  
 4609    0.0  0.0  0.0  ptg000001l  584435 584927  (59864) + His2A         Histone              1    493    (0)  951  
 4764    0.0  1.5  0.0  ptg000001l  585336 585855  (58936) C His4          Histone            (0)    528      1  952  
 4913    0.0  0.0  0.0  ptg000001l  585881 586409  (58382) + His3          Histone              1    529    (0)  953  
   21   15.5  8.5  1.6  ptg000001l  586531 586589  (58202) + (AT)n         Simple_repeat        1     63    (0)  954  
   23   24.5  2.2  4.5  ptg000001l  586590 586615  (58176) + A-rich        Low_complexity       6     88    (0)  955  
   16    0.0  3.7  3.7  ptg000001l  586815 586841  (57950) + (TTTA)n       Simple_repeat        1     27    (0)  956  
   12    7.5  6.7  3.2  ptg000001l  586961 586990  (57801) + (TAT)n        Simple_repeat        1     31    (0)  957  
 9463    0.2  0.0  0.0  ptg000001l  587387 588409  (56382) + His1          Histone              1   1023    (0)  958  
 5554    0.0  0.0  0.0  ptg000001l  588546 589140  (55651) C His2B         Histone            (0)    595      1  959  
 4609    0.0  0.0  0.0  ptg000001l  589269 589761  (55030) + His2A         Histone              1    493    (0)  960  
 4849    0.0  0.4  0.0  ptg000001l  590170 590695  (54096) C His4          Histone            (0)    528      1  961  
 4631    0.0  0.0  0.0  ptg000001l  590721 591249  (53542) + His3          Histone              1    529    (0)  962  
   14    7.3  6.9  0.0  ptg000001l  591633 591661  (53130) + (ATAAA)n      Simple_repeat        1     31    (0)  963  
   16    0.0  3.7  3.7  ptg000001l  591861 591887  (52904) + (TTTA)n       Simple_repeat        1     27    (0)  964  
   12    7.5  6.7  3.2  ptg000001l  592007 592036  (52755) + (TAT)n        Simple_repeat        1     31    (0)  965  
 8880    0.2  0.0  0.0  ptg000001l  592433 593455  (51336) + His1          Histone              1   1023    (0)  966  
 5189    0.2  0.0  0.0  ptg000001l  593598 594192  (50599) C His2B         Histone            (0)    595      1  967  
 4336    0.0  0.0  0.0  ptg000001l  594321 594813  (49978) + His2A         Histone              1    493    (0)  968  
 4548    0.2  0.4  0.0  ptg000001l  595222 595747  (49044) C His4          Histone            (0)    528      1  969  
 4631    0.0  0.0  0.0  ptg000001l  595773 596301  (48490) + His3          Histone              1    529    (0)  970  
   21   15.5  8.5  1.6  ptg000001l  596423 596481  (48310) + (AT)n         Simple_repeat        1     63    (0)  971  
   23   24.5  2.2  4.5  ptg000001l  596482 596507  (48284) + A-rich        Low_complexity       6     88    (0)  972  
   16    0.0  3.7  3.7  ptg000001l  596707 596733  (48058) + (TTTA)n       Simple_repeat        1     27    (0)  973  
   12    7.5  6.7  3.2  ptg000001l  596853 596882  (47909) + (TAT)n        Simple_repeat        1     31    (0)  974  
 8880    0.2  0.0  0.0  ptg000001l  597279 598301  (46490) + His1          Histone              1   1023    (0)  975  
 5210    0.0  0.0  0.0  ptg000001l  598438 599032  (45759) C His2B         Histone            (0)    595      1  976  
 4336    0.0  0.0  0.0  ptg000001l  599161 599653  (45138) + His2A         Histone              1    493    (0)  977  
 4558    0.0  0.4  0.0  ptg000001l  600062 600587  (44204) C His4          Histone            (0)    528      1  978  
 4631    0.0  0.0  0.0  ptg000001l  600613 601141  (43650) + His3          Histone              1    529    (0)  979  
   14    7.3  6.9  0.0  ptg000001l  601525 601553  (43238) + (ATAAA)n      Simple_repeat        1     31    (0)  980  
   16    0.0  3.7  3.7  ptg000001l  601753 601779  (43012) + (TTTA)n       Simple_repeat        1     27    (0)  981  
   12    7.5  6.7  3.2  ptg000001l  601899 601928  (42863) + (TAT)n        Simple_repeat        1     31    (0)  982  
 8880    0.2  0.0  0.0  ptg000001l  602325 603347  (41444) + His1          Histone              1   1023    (0)  983  
 5210    0.0  0.0  0.0  ptg000001l  603484 604078  (40713) C His2B         Histone            (0)    595      1  984  
 4336    0.0  0.0  0.0  ptg000001l  604207 604699  (40092) + His2A         Histone              1    493    (0)  985  
 4535    0.2  0.4  0.0  ptg000001l  605108 605633  (39158) C His4          Histone            (0)    528      1  986  
 4631    0.0  0.0  0.0  ptg000001l  605659 606187  (38604) + His3          Histone              1    529    (0)  987  
   14    7.3  6.9  0.0  ptg000001l  606569 606597  (38194) + (ATAAA)n      Simple_repeat        1     31    (0)  988  
   16    0.0  3.7  3.7  ptg000001l  606797 606823  (37968) + (TTTA)n       Simple_repeat        1     27    (0)  989  
   12    7.5  6.7  3.2  ptg000001l  606943 606972  (37819) + (TAT)n        Simple_repeat        1     31    (0)  990  
 8880    0.2  0.0  0.0  ptg000001l  607370 608392  (36399) + His1          Histone              1   1023    (0)  991  
 5175    0.3  0.0  0.0  ptg000001l  608529 609123  (35668) C His2B         Histone            (0)    595      1  992  
 4336    0.0  0.0  0.0  ptg000001l  609252 609744  (35047) + His2A         Histone              1    493    (0)  993  
 4527    0.4  0.4  0.0  ptg000001l  610153 610678  (34113) C His4          Histone            (0)    528      1  994  
 4631    0.0  0.0  0.0  ptg000001l  610704 611232  (33559) + His3          Histone              1    529    (0)  995  
   14    7.3  6.9  0.0  ptg000001l  611614 611642  (33149) + (ATAAA)n      Simple_repeat        1     31    (0)  996  
   16    0.0  3.7  3.7  ptg000001l  611842 611868  (32923) + (TTTA)n       Simple_repeat        1     27    (0)  997  
   12    7.5  6.7  3.2  ptg000001l  611988 612017  (32774) + (TAT)n        Simple_repeat        1     31    (0)  998  
 8880    0.2  0.0  0.0  ptg000001l  612414 613436  (31355) + His1          Histone              1   1023    (0)  999  
 5175    0.3  0.0  0.0  ptg000001l  613573 614167  (30624) C His2B         Histone            (0)    595      1 1000  
 4336    0.0  0.0  0.0  ptg000001l  614296 614788  (30003) + His2A         Histone              1    493    (0) 1001  
 2876    0.0  0.0  0.0  ptg000001l  615197 615527  (29264) C His4          Histone            (0)    528    198 1002  
 5803    0.0  0.0  0.1  ptg000001l  615528 616215  (28576) C POGO          DNA/TcMar-Pogo     (0)   2121   1435 1003  
 6799    0.0  0.0  0.1  ptg000001l  616218 616998  (27793) C POGO          DNA/TcMar-Pogo  (1341)    780      1 1004  
 1651    1.0  1.0  1.0  ptg000001l  616999 617195  (27596) C His4          Histone          (331)    197      1 1002  
 4631    0.0  0.0  0.0  ptg000001l  617221 617749  (27042) + His3          Histone              1    529    (0) 1005  
   14    7.3  6.9  0.0  ptg000001l  618131 618159  (26632) + (ATAAA)n      Simple_repeat        1     31    (0) 1006  
   16    0.0  3.7  3.7  ptg000001l  618359 618385  (26406) + (TTTA)n       Simple_repeat        1     27    (0) 1007  
   12    7.5  6.7  3.2  ptg000001l  618505 618534  (26257) + (TAT)n        Simple_repeat        1     31    (0) 1008  
 7091    0.5  0.0  0.0  ptg000001l  618932 619756  (25035) + His1          Histone              1    825  (198) 1009  
  368   14.9  9.8  4.2  ptg000001l  619754 619823  (24968) C BATUMI_I      LTR/Pao         (7189)    774    705 1010 *
   38    5.6  8.1  0.0  ptg000001l  619824 619897  (24894) + (ATATGT)n     Simple_repeat        1     80    (0) 1011  
 1582   10.7  7.3  3.2  ptg000001l  619898 620249  (24542) C BATUMI_I      LTR/Pao         (7331)    632    267 1010 *
 2133    6.1 10.0  2.8  ptg000001l  620222 620592  (24199) C BATUMI_I      LTR/Pao         (7566)    397      1 1010  
 2159    2.7  0.0  3.7  ptg000001l  620593 620898  (23893) C BATUMI_I      LTR/Pao          (679)   7284   6990 1012  
  799   24.4 16.3  0.7  ptg000001l  620973 621347  (23444) + Gypsy4_I      LTR/Gypsy         4045   4477 (1811) 1013  
  338   25.6  5.6  1.0  ptg000001l  621566 621762  (23029) + Gypsy4_I      LTR/Gypsy         4475   4680 (1608) 1013  
 1444   17.5  2.4  2.4  ptg000001l  621868 622241  (22550) + Gypsy9_I      LTR/Gypsy         3274   3647 (1030) 1014  
 2247    1.7  7.4  0.0  ptg000001l  622249 622547  (22244) C MAX_LTR       LTR/Pao            (0)    321      1 1015  
12208    1.1  0.0  2.5  ptg000001l  622553 624085  (20706) C MAX_I         LTR/Pao            (2)   7912   6418 1015 *
18356    1.0  1.4  0.0  ptg000001l  624084 626261  (18530) C MAX_I         LTR/Pao         (4354)   3560   1353 1015  
  271    2.8  0.0  0.0  ptg000001l  626353 626388  (18403) C MAX_I         LTR/Pao         (6660)   1254   1219 1015 *
 2884    7.7 10.8 13.5  ptg000001l  626375 627202  (17589) C MAX_I         LTR/Pao         (6560)   1354    547 1015  
14268    1.1  0.3  0.1  ptg000001l  627255 628987  (15804) C S_DM          DNA/TcMar-Tc1      (0)   1736      1 1016  
  692   11.4 22.3  0.3  ptg000001l  629177 629412  (15379) C MAX_I         LTR/Pao         (7347)    567    280 1015  
 3194    2.3  1.8  0.0  ptg000001l  629413 629798  (14993) C Invader6_LTR  LTR/Gypsy          (0)    393      1 1017  
 2996    0.9  0.0  0.0  ptg000001l  629807 630152  (14639) + Invader4_LTR  LTR/Gypsy            1    346    (0) 1018  
10380    3.4  2.5  0.2  ptg000001l  630153 631468  (13323) + Invader4_I    LTR/Gypsy            1   1346 (1067) 1018  
  365    0.0  0.0  0.0  ptg000001l  631470 631511  (13280) + Invader4_LTR  LTR/Gypsy          305    346    (0) 1019  
 2254    1.7  0.3  6.5  ptg000001l  631512 631818  (12973) C MAX_I         LTR/Pao         (7625)    289      1 1015  
 2323    1.0  7.0  0.0  ptg000001l  631819 632118  (12673) C MAX_LTR       LTR/Pao            (0)    321      1 1015  
  641   29.0 11.4  1.5  ptg000001l  632123 632615  (12176) + Gypsy4_I      LTR/Gypsy         5259   5799  (489) 1013  
  266   31.8  2.6  2.6  ptg000001l  632712 632866  (11925) + Gypsy4_I      LTR/Gypsy         5942   6096  (192) 1013  
   12   18.1  2.0  8.3  ptg000001l  633334 633384  (11407) + (AATA)n       Simple_repeat        1     48    (0) 1020  
 3483    9.8  5.2  0.0  ptg000001l  633387 633946  (10845) C DNAREP1_DM    RC/Helitron        (1)    593      5 1021  
  974   25.9  7.9  1.6  ptg000001l  633959 634374  (10417) C G_DM          LINE/I-Jockey   (1987)   2359   1918 1022  
   13   10.7  3.1  3.1  ptg000001l  635204 635235   (9556) + (TTTTTG)n     Simple_repeat        1     32    (0) 1023  
   13   23.1  2.0  4.2  ptg000001l  635759 635807   (8984) + (ATT)n        Simple_repeat        1     48    (0) 1024  
   48   15.0  0.9  5.5  ptg000001l  636170 636284   (8507) + A-rich        Low_complexity       1    110    (0) 1025  
  686   12.0 14.6  5.8  ptg000001l  636315 636553   (8238) C Gypsy12A_LTR  LTR/Gypsy        (470)   1810   1552 1026  
  372   15.6  2.8  5.7  ptg000001l  636551 636657   (8134) C Gypsy12A_LTR  LTR/Gypsy        (866)   1414   1311 1026 *
 1660    1.0  0.0  0.0  ptg000001l  636658 636855   (7936) C Copia2_LTR_DM LTR/Copia          (0)    198      1 1027  
 3752    0.2  0.0  0.0  ptg000001l  636861 637288   (7503) C ROO_LTR       LTR/Pao            (0)    428      1 1028  
  698    0.0  1.2  0.0  ptg000001l  637289 637373   (7418) C ROO_I         LTR/Pao            (0)   8256   8171 1028  
14325    0.9  0.4  0.1  ptg000001l  637374 639104   (5687) + S_DM          DNA/TcMar-Tc1        1   1736    (0) 1029  
 9777    0.0  0.0  0.0  ptg000001l  639105 640247   (4544) C ROO_I         LTR/Pao           (84)   8172   7030 1028 *
12984    2.0  0.0  0.0  ptg000001l  640246 641808   (2983) C ROO_I         LTR/Pao         (2488)   5768   4206 1028 *
24897    1.6  0.0  0.0  ptg000001l  641803 644791      (0) C ROO_I         LTR/Pao         (4186)   4070   1082 1028  
