# Supplementary material for: Genetic variation in recalcitrant repetitive regions of the Drosophila melanogaster genome
Source: Genome Res. 2025 Sep;35(9):2023–40. doi: 10.1101/gr.280728.125 (PMC12400953; doi:10.1101/gr.280728.125)
Supplement: Supplement 10 [file Supplemental_Code.zip › Dmel_HiFi_Asm_variation/Scripts_for_plotting_Figures/Figure_4/Panel_C/ISO1_A4_NEW.dist.csv]

Species1	n1	s1	e1	l1	Species2	n2	s2	e2	l2	Dist
ISO1	1	30629	35521	4893	ISO1	2	35522	40585	5064	0.0022481095
ISO1	1	30629	35521	4893	ISO1	3	40586	45646	5061	0.0018397383
ISO1	2	35522	40585	5064	ISO1	3	40586	45646	5061	0.0013831259
ISO1	1	30629	35521	4893	ISO1	4	45647	50708	5062	0.0020437359
ISO1	2	35522	40585	5064	ISO1	4	45647	50708	5062	0.0015804030
ISO1	3	40586	45646	5061	ISO1	4	45647	50708	5062	0.0001975894
ISO1	1	30629	35521	4893	ISO1	6	64750	69811	5062	0.0024524831
ISO1	2	35522	40585	5064	ISO1	6	64750	69811	5062	0.0001975504
ISO1	3	40586	45646	5061	ISO1	6	64750	69811	5062	0.0015807153
ISO1	4	45647	50708	5062	ISO1	6	64750	69811	5062	0.0017779534
ISO1	1	30629	35521	4893	ISO1	7	69812	74872	5061	0.0022485691
ISO1	2	35522	40585	5064	ISO1	7	69812	74872	5061	0.0009879470
ISO1	3	40586	45646	5061	ISO1	7	69812	74872	5061	0.0003951788
ISO1	4	45647	50708	5062	ISO1	7	69812	74872	5061	0.0005927682
ISO1	6	64750	69811	5062	ISO1	7	69812	74872	5061	0.0011855365
ISO1	1	30629	35521	4893	ISO1	8	74873	79933	5061	0.0024529845
ISO1	2	35522	40585	5064	ISO1	8	74873	79933	5061	0.0011855365
ISO1	3	40586	45646	5061	ISO1	8	74873	79933	5061	0.0005927682
ISO1	4	45647	50708	5062	ISO1	8	74873	79933	5061	0.0007903576
ISO1	6	64750	69811	5062	ISO1	8	74873	79933	5061	0.0013831259
ISO1	7	69812	74872	5061	ISO1	8	74873	79933	5061	0.0001975894
ISO1	1	30629	35521	4893	ISO1	9	79934	84994	5061	0.0022485691
ISO1	2	35522	40585	5064	ISO1	9	79934	84994	5061	0.0009879470
ISO1	3	40586	45646	5061	ISO1	9	79934	84994	5061	0.0003951788
ISO1	4	45647	50708	5062	ISO1	9	79934	84994	5061	0.0005927682
ISO1	6	64750	69811	5062	ISO1	9	79934	84994	5061	0.0011855365
ISO1	7	69812	74872	5061	ISO1	9	79934	84994	5061	0.0000000000
ISO1	8	74873	79933	5061	ISO1	9	79934	84994	5061	0.0001975894
ISO1	1	30629	35521	4893	ISO1	10	84995	90055	5061	0.0024529845
ISO1	2	35522	40585	5064	ISO1	10	84995	90055	5061	0.0011855365
ISO1	3	40586	45646	5061	ISO1	10	84995	90055	5061	0.0005927682
ISO1	4	45647	50708	5062	ISO1	10	84995	90055	5061	0.0007903576
ISO1	6	64750	69811	5062	ISO1	10	84995	90055	5061	0.0013831259
ISO1	7	69812	74872	5061	ISO1	10	84995	90055	5061	0.0001975894
ISO1	8	74873	79933	5061	ISO1	10	84995	90055	5061	0.0000000000
ISO1	9	79934	84994	5061	ISO1	10	84995	90055	5061	0.0001975894
ISO1	1	30629	35521	4893	ISO1	11	90056	95116	5061	0.0024529845
ISO1	2	35522	40585	5064	ISO1	11	90056	95116	5061	0.0011855365
ISO1	3	40586	45646	5061	ISO1	11	90056	95116	5061	0.0005927682
ISO1	4	45647	50708	5062	ISO1	11	90056	95116	5061	0.0007903576
ISO1	6	64750	69811	5062	ISO1	11	90056	95116	5061	0.0013831259
ISO1	7	69812	74872	5061	ISO1	11	90056	95116	5061	0.0001975894
ISO1	8	74873	79933	5061	ISO1	11	90056	95116	5061	0.0003951788
ISO1	9	79934	84994	5061	ISO1	11	90056	95116	5061	0.0001975894
ISO1	10	84995	90055	5061	ISO1	11	90056	95116	5061	0.0003951788
ISO1	1	30629	35521	4893	ISO1	12	95117	100177	5061	0.0022485691
ISO1	2	35522	40585	5064	ISO1	12	95117	100177	5061	0.0009879470
ISO1	3	40586	45646	5061	ISO1	12	95117	100177	5061	0.0003951788
ISO1	4	45647	50708	5062	ISO1	12	95117	100177	5061	0.0005927682
ISO1	6	64750	69811	5062	ISO1	12	95117	100177	5061	0.0011855365
ISO1	7	69812	74872	5061	ISO1	12	95117	100177	5061	0.0000000000
ISO1	8	74873	79933	5061	ISO1	12	95117	100177	5061	0.0001975894
ISO1	9	79934	84994	5061	ISO1	12	95117	100177	5061	0.0000000000
ISO1	10	84995	90055	5061	ISO1	12	95117	100177	5061	0.0001975894
ISO1	11	90056	95116	5061	ISO1	12	95117	100177	5061	0.0001975894
ISO1	1	30629	35521	4893	ISO1	13	100178	105238	5061	0.0024529845
ISO1	2	35522	40585	5064	ISO1	13	100178	105238	5061	0.0011855365
ISO1	3	40586	45646	5061	ISO1	13	100178	105238	5061	0.0005927682
ISO1	4	45647	50708	5062	ISO1	13	100178	105238	5061	0.0007903576
ISO1	6	64750	69811	5062	ISO1	13	100178	105238	5061	0.0013831259
ISO1	7	69812	74872	5061	ISO1	13	100178	105238	5061	0.0001975894
ISO1	8	74873	79933	5061	ISO1	13	100178	105238	5061	0.0000000000
ISO1	9	79934	84994	5061	ISO1	13	100178	105238	5061	0.0001975894
ISO1	10	84995	90055	5061	ISO1	13	100178	105238	5061	0.0000000000
ISO1	11	90056	95116	5061	ISO1	13	100178	105238	5061	0.0003951788
ISO1	12	95117	100177	5061	ISO1	13	100178	105238	5061	0.0001975894
ISO1	1	30629	35521	4893	ISO1	14	105239	110278	5040	0.0039022387
ISO1	2	35522	40585	5064	ISO1	14	105239	110278	5040	0.0039706174
ISO1	3	40586	45646	5061	ISO1	14	105239	110278	5040	0.0029779631
ISO1	4	45647	50708	5062	ISO1	14	105239	110278	5040	0.0031764939
ISO1	6	64750	69811	5062	ISO1	14	105239	110278	5040	0.0041691483
ISO1	7	69812	74872	5061	ISO1	14	105239	110278	5040	0.0029779631
ISO1	8	74873	79933	5061	ISO1	14	105239	110278	5040	0.0027794322
ISO1	9	79934	84994	5061	ISO1	14	105239	110278	5040	0.0029779631
ISO1	10	84995	90055	5061	ISO1	14	105239	110278	5040	0.0027794322
ISO1	11	90056	95116	5061	ISO1	14	105239	110278	5040	0.0027794322
ISO1	12	95117	100177	5061	ISO1	14	105239	110278	5040	0.0029779631
ISO1	13	100178	105238	5061	ISO1	14	105239	110278	5040	0.0027794322
ISO1	1	30629	35521	4893	ISO1	15	110279	115322	5044	0.0032833983
ISO1	2	35522	40585	5064	ISO1	15	110279	115322	5044	0.0033716779
ISO1	3	40586	45646	5061	ISO1	15	110279	115322	5044	0.0031739734
ISO1	4	45647	50708	5062	ISO1	15	110279	115322	5044	0.0033716779
ISO1	6	64750	69811	5062	ISO1	15	110279	115322	5044	0.0035700119
ISO1	7	69812	74872	5061	ISO1	15	110279	115322	5044	0.0031739734
ISO1	8	74873	79933	5061	ISO1	15	110279	115322	5044	0.0033723468
ISO1	9	79934	84994	5061	ISO1	15	110279	115322	5044	0.0031739734
ISO1	10	84995	90055	5061	ISO1	15	110279	115322	5044	0.0033723468
ISO1	11	90056	95116	5061	ISO1	15	110279	115322	5044	0.0029756001
ISO1	12	95117	100177	5061	ISO1	15	110279	115322	5044	0.0031739734
ISO1	13	100178	105238	5061	ISO1	15	110279	115322	5044	0.0033723468
ISO1	14	105239	110278	5040	ISO1	15	110279	115322	5044	0.0025798770
ISO1	1	30629	35521	4893	ISO1	16	115323	120367	5045	0.0047198851
ISO1	2	35522	40585	5064	ISO1	16	115323	120367	5045	0.0047600159
ISO1	3	40586	45646	5061	ISO1	16	115323	120367	5045	0.0045625868
ISO1	4	45647	50708	5062	ISO1	16	115323	120367	5045	0.0047600159
ISO1	6	64750	69811	5062	ISO1	16	115323	120367	5045	0.0049583499
ISO1	7	69812	74872	5061	ISO1	16	115323	120367	5045	0.0045625868
ISO1	8	74873	79933	5061	ISO1	16	115323	120367	5045	0.0047609601
ISO1	9	79934	84994	5061	ISO1	16	115323	120367	5045	0.0045625868
ISO1	10	84995	90055	5061	ISO1	16	115323	120367	5045	0.0047609601
ISO1	11	90056	95116	5061	ISO1	16	115323	120367	5045	0.0047609601
ISO1	12	95117	100177	5061	ISO1	16	115323	120367	5045	0.0045625868
ISO1	13	100178	105238	5061	ISO1	16	115323	120367	5045	0.0047609601
ISO1	14	105239	110278	5040	ISO1	16	115323	120367	5045	0.0043650794
ISO1	15	110279	115322	5044	ISO1	16	115323	120367	5045	0.0021808089
ISO1	1	30629	35521	4893	ISO1	17	120368	125412	5045	0.0047198851
ISO1	2	35522	40585	5064	ISO1	17	120368	125412	5045	0.0047600159
ISO1	3	40586	45646	5061	ISO1	17	120368	125412	5045	0.0045625868
ISO1	4	45647	50708	5062	ISO1	17	120368	125412	5045	0.0047600159
ISO1	6	64750	69811	5062	ISO1	17	120368	125412	5045	0.0049583499
ISO1	7	69812	74872	5061	ISO1	17	120368	125412	5045	0.0045625868
ISO1	8	74873	79933	5061	ISO1	17	120368	125412	5045	0.0047609601
ISO1	9	79934	84994	5061	ISO1	17	120368	125412	5045	0.0045625868
ISO1	10	84995	90055	5061	ISO1	17	120368	125412	5045	0.0047609601
ISO1	11	90056	95116	5061	ISO1	17	120368	125412	5045	0.0047609601
ISO1	12	95117	100177	5061	ISO1	17	120368	125412	5045	0.0045625868
ISO1	13	100178	105238	5061	ISO1	17	120368	125412	5045	0.0047609601
ISO1	14	105239	110278	5040	ISO1	17	120368	125412	5045	0.0043650794
ISO1	15	110279	115322	5044	ISO1	17	120368	125412	5045	0.0021808089
ISO1	16	115323	120367	5045	ISO1	17	120368	125412	5045	0.0007928642
ISO1	1	30629	35521	4893	ISO1	18	125413	130457	5045	0.0049250975
ISO1	2	35522	40585	5064	ISO1	18	125413	130457	5045	0.0049583499
ISO1	3	40586	45646	5061	ISO1	18	125413	130457	5045	0.0047609601
ISO1	4	45647	50708	5062	ISO1	18	125413	130457	5045	0.0049583499
ISO1	6	64750	69811	5062	ISO1	18	125413	130457	5045	0.0051566839
ISO1	7	69812	74872	5061	ISO1	18	125413	130457	5045	0.0047609601
ISO1	8	74873	79933	5061	ISO1	18	125413	130457	5045	0.0049593335
ISO1	9	79934	84994	5061	ISO1	18	125413	130457	5045	0.0047609601
ISO1	10	84995	90055	5061	ISO1	18	125413	130457	5045	0.0049593335
ISO1	11	90056	95116	5061	ISO1	18	125413	130457	5045	0.0049593335
ISO1	12	95117	100177	5061	ISO1	18	125413	130457	5045	0.0047609601
ISO1	13	100178	105238	5061	ISO1	18	125413	130457	5045	0.0049593335
ISO1	14	105239	110278	5040	ISO1	18	125413	130457	5045	0.0045634921
ISO1	15	110279	115322	5044	ISO1	18	125413	130457	5045	0.0023790642
ISO1	16	115323	120367	5045	ISO1	18	125413	130457	5045	0.0009910803
ISO1	17	120368	125412	5045	ISO1	18	125413	130457	5045	0.0001982161
ISO1	1	30629	35521	4893	ISO1	19	130458	135497	5040	0.0049301561
ISO1	2	35522	40585	5064	ISO1	19	130458	135497	5040	0.0049632718
ISO1	3	40586	45646	5061	ISO1	19	130458	135497	5040	0.0047656871
ISO1	4	45647	50708	5062	ISO1	19	130458	135497	5040	0.0049632718
ISO1	6	64750	69811	5062	ISO1	19	130458	135497	5040	0.0051618027
ISO1	7	69812	74872	5061	ISO1	19	130458	135497	5040	0.0047656871
ISO1	8	74873	79933	5061	ISO1	19	130458	135497	5040	0.0049642573
ISO1	9	79934	84994	5061	ISO1	19	130458	135497	5040	0.0047656871
ISO1	10	84995	90055	5061	ISO1	19	130458	135497	5040	0.0049642573
ISO1	11	90056	95116	5061	ISO1	19	130458	135497	5040	0.0049642573
ISO1	12	95117	100177	5061	ISO1	19	130458	135497	5040	0.0047656871
ISO1	13	100178	105238	5061	ISO1	19	130458	135497	5040	0.0049642573
ISO1	14	105239	110278	5040	ISO1	19	130458	135497	5040	0.0045662100
ISO1	15	110279	115322	5044	ISO1	19	130458	135497	5040	0.0023814249
ISO1	16	115323	120367	5045	ISO1	19	130458	135497	5040	0.0013888889
ISO1	17	120368	125412	5045	ISO1	19	130458	135497	5040	0.0009920635
ISO1	18	125413	130457	5045	ISO1	19	130458	135497	5040	0.0011904762
ISO1	1	30629	35521	4893	ISO1	20	135498	140544	5047	0.0047179487
ISO1	2	35522	40585	5064	ISO1	20	135498	140544	5047	0.0047562426
ISO1	3	40586	45646	5061	ISO1	20	135498	140544	5047	0.0045607773
ISO1	4	45647	50708	5062	ISO1	20	135498	140544	5047	0.0047581285
ISO1	6	64750	69811	5062	ISO1	20	135498	140544	5047	0.0049563838
ISO1	7	69812	74872	5061	ISO1	20	135498	140544	5047	0.0045607773
ISO1	8	74873	79933	5061	ISO1	20	135498	140544	5047	0.0047590720
ISO1	9	79934	84994	5061	ISO1	20	135498	140544	5047	0.0045607773
ISO1	10	84995	90055	5061	ISO1	20	135498	140544	5047	0.0047590720
ISO1	11	90056	95116	5061	ISO1	20	135498	140544	5047	0.0047590720
ISO1	12	95117	100177	5061	ISO1	20	135498	140544	5047	0.0045607773
ISO1	13	100178	105238	5061	ISO1	20	135498	140544	5047	0.0047590720
ISO1	14	105239	110278	5040	ISO1	20	135498	140544	5047	0.0043668122
ISO1	15	110279	115322	5044	ISO1	20	135498	140544	5047	0.0021816739
ISO1	16	115323	120367	5045	ISO1	20	135498	140544	5047	0.0011897680
ISO1	17	120368	125412	5045	ISO1	20	135498	140544	5047	0.0007931787
ISO1	18	125413	130457	5045	ISO1	20	135498	140544	5047	0.0009914733
ISO1	19	130458	135497	5040	ISO1	20	135498	140544	5047	0.0009924573
ISO1	1	30629	35521	4893	ISO1	21	140545	145565	5021	0.0045398267
ISO1	2	35522	40585	5064	ISO1	21	140545	145565	5021	0.0045844130
ISO1	3	40586	45646	5061	ISO1	21	140545	145565	5021	0.0043877144
ISO1	4	45647	50708	5062	ISO1	21	140545	145565	5021	0.0045862413
ISO1	6	64750	69811	5062	ISO1	21	140545	145565	5021	0.0047856431
ISO1	7	69812	74872	5061	ISO1	21	140545	145565	5021	0.0043877144
ISO1	8	74873	79933	5061	ISO1	21	140545	145565	5021	0.0045871560
ISO1	9	79934	84994	5061	ISO1	21	140545	145565	5021	0.0043877144
ISO1	10	84995	90055	5061	ISO1	21	140545	145565	5021	0.0045871560
ISO1	11	90056	95116	5061	ISO1	21	140545	145565	5021	0.0045871560
ISO1	12	95117	100177	5061	ISO1	21	140545	145565	5021	0.0043877144
ISO1	13	100178	105238	5061	ISO1	21	140545	145565	5021	0.0045871560
ISO1	14	105239	110278	5040	ISO1	21	140545	145565	5021	0.0041907803
ISO1	15	110279	115322	5044	ISO1	21	140545	145565	5021	0.0019940179
ISO1	16	115323	120367	5045	ISO1	21	140545	145565	5021	0.0009968102
ISO1	17	120368	125412	5045	ISO1	21	140545	145565	5021	0.0005980861
ISO1	18	125413	130457	5045	ISO1	21	140545	145565	5021	0.0007974482
ISO1	19	130458	135497	5040	ISO1	21	140545	145565	5021	0.0007982439
ISO1	20	135498	140544	5047	ISO1	21	140545	145565	5021	0.0005978477
ISO1	1	30629	35521	4893	ISO1	22	145566	150587	5022	0.0043298969
ISO1	2	35522	40585	5064	ISO1	22	145566	150587	5022	0.0039848575
ISO1	3	40586	45646	5061	ISO1	22	145566	150587	5022	0.0037863691
ISO1	4	45647	50708	5062	ISO1	22	145566	150587	5022	0.0039848575
ISO1	6	64750	69811	5062	ISO1	22	145566	150587	5022	0.0041841004
ISO1	7	69812	74872	5061	ISO1	22	145566	150587	5022	0.0037863691
ISO1	8	74873	79933	5061	ISO1	22	145566	150587	5022	0.0039856517
ISO1	9	79934	84994	5061	ISO1	22	145566	150587	5022	0.0037863691
ISO1	10	84995	90055	5061	ISO1	22	145566	150587	5022	0.0039856517
ISO1	11	90056	95116	5061	ISO1	22	145566	150587	5022	0.0039856517
ISO1	12	95117	100177	5061	ISO1	22	145566	150587	5022	0.0037863691
ISO1	13	100178	105238	5061	ISO1	22	145566	150587	5022	0.0039856517
ISO1	14	105239	110278	5040	ISO1	22	145566	150587	5022	0.0035878015
ISO1	15	110279	115322	5044	ISO1	22	145566	150587	5022	0.0017924716
ISO1	16	115323	120367	5045	ISO1	22	145566	150587	5022	0.0007964954
ISO1	17	120368	125412	5045	ISO1	22	145566	150587	5022	0.0007964954
ISO1	18	125413	130457	5045	ISO1	22	145566	150587	5022	0.0009956193
ISO1	19	130458	135497	5040	ISO1	22	145566	150587	5022	0.0009966115
ISO1	20	135498	140544	5047	ISO1	22	145566	150587	5022	0.0007968127
ISO1	21	140545	145565	5021	ISO1	22	145566	150587	5022	0.0005995204
ISO1	1	30629	35521	4893	ISO1	23	150588	155609	5022	0.0043298969
ISO1	2	35522	40585	5064	ISO1	23	150588	155609	5022	0.0039848575
ISO1	3	40586	45646	5061	ISO1	23	150588	155609	5022	0.0037863691
ISO1	4	45647	50708	5062	ISO1	23	150588	155609	5022	0.0039848575
ISO1	6	64750	69811	5062	ISO1	23	150588	155609	5022	0.0041841004
ISO1	7	69812	74872	5061	ISO1	23	150588	155609	5022	0.0037863691
ISO1	8	74873	79933	5061	ISO1	23	150588	155609	5022	0.0039856517
ISO1	9	79934	84994	5061	ISO1	23	150588	155609	5022	0.0037863691
ISO1	10	84995	90055	5061	ISO1	23	150588	155609	5022	0.0039856517
ISO1	11	90056	95116	5061	ISO1	23	150588	155609	5022	0.0039856517
ISO1	12	95117	100177	5061	ISO1	23	150588	155609	5022	0.0037863691
ISO1	13	100178	105238	5061	ISO1	23	150588	155609	5022	0.0039856517
ISO1	14	105239	110278	5040	ISO1	23	150588	155609	5022	0.0035878015
ISO1	15	110279	115322	5044	ISO1	23	150588	155609	5022	0.0017924716
ISO1	16	115323	120367	5045	ISO1	23	150588	155609	5022	0.0007964954
ISO1	17	120368	125412	5045	ISO1	23	150588	155609	5022	0.0007964954
ISO1	18	125413	130457	5045	ISO1	23	150588	155609	5022	0.0009956193
ISO1	19	130458	135497	5040	ISO1	23	150588	155609	5022	0.0009966115
ISO1	20	135498	140544	5047	ISO1	23	150588	155609	5022	0.0007968127
ISO1	21	140545	145565	5021	ISO1	23	150588	155609	5022	0.0005995204
ISO1	22	145566	150587	5022	ISO1	23	150588	155609	5022	0.0000000000
ISO1	1	30629	35521	4893	ISO1	24	155610	160651	5042	0.0043138866
ISO1	2	35522	40585	5064	ISO1	24	155610	160651	5042	0.0039690415
ISO1	3	40586	45646	5061	ISO1	24	155610	160651	5042	0.0037728356
ISO1	4	45647	50708	5062	ISO1	24	155610	160651	5042	0.0039706174
ISO1	6	64750	69811	5062	ISO1	24	155610	160651	5042	0.0041691483
ISO1	7	69812	74872	5061	ISO1	24	155610	160651	5042	0.0037728356
ISO1	8	74873	79933	5061	ISO1	24	155610	160651	5042	0.0039714059
ISO1	9	79934	84994	5061	ISO1	24	155610	160651	5042	0.0037728356
ISO1	10	84995	90055	5061	ISO1	24	155610	160651	5042	0.0039714059
ISO1	11	90056	95116	5061	ISO1	24	155610	160651	5042	0.0039714059
ISO1	12	95117	100177	5061	ISO1	24	155610	160651	5042	0.0037728356
ISO1	13	100178	105238	5061	ISO1	24	155610	160651	5042	0.0039714059
ISO1	14	105239	110278	5040	ISO1	24	155610	160651	5042	0.0035763958
ISO1	15	110279	115322	5044	ISO1	24	155610	160651	5042	0.0017867778
ISO1	16	115323	120367	5045	ISO1	24	155610	160651	5042	0.0007939659
ISO1	17	120368	125412	5045	ISO1	24	155610	160651	5042	0.0007939659
ISO1	18	125413	130457	5045	ISO1	24	155610	160651	5042	0.0009924573
ISO1	19	130458	135497	5040	ISO1	24	155610	160651	5042	0.0009934433
ISO1	20	135498	140544	5047	ISO1	24	155610	160651	5042	0.0007936508
ISO1	21	140545	145565	5021	ISO1	24	155610	160651	5042	0.0005984440
ISO1	22	145566	150587	5022	ISO1	24	155610	160651	5042	0.0000000000
ISO1	23	150588	155609	5022	ISO1	24	155610	160651	5042	0.0000000000
ISO1	1	30629	35521	4893	ISO1	25	160652	165693	5042	0.0041084634
ISO1	2	35522	40585	5064	ISO1	25	160652	165693	5042	0.0041674936
ISO1	3	40586	45646	5061	ISO1	25	160652	165693	5042	0.0039714059
ISO1	4	45647	50708	5062	ISO1	25	160652	165693	5042	0.0041691483
ISO1	6	64750	69811	5062	ISO1	25	160652	165693	5042	0.0043676792
ISO1	7	69812	74872	5061	ISO1	25	160652	165693	5042	0.0039714059
ISO1	8	74873	79933	5061	ISO1	25	160652	165693	5042	0.0041699762
ISO1	9	79934	84994	5061	ISO1	25	160652	165693	5042	0.0039714059
ISO1	10	84995	90055	5061	ISO1	25	160652	165693	5042	0.0041699762
ISO1	11	90056	95116	5061	ISO1	25	160652	165693	5042	0.0041699762
ISO1	12	95117	100177	5061	ISO1	25	160652	165693	5042	0.0039714059
ISO1	13	100178	105238	5061	ISO1	25	160652	165693	5042	0.0041699762
ISO1	14	105239	110278	5040	ISO1	25	160652	165693	5042	0.0037750844
ISO1	15	110279	115322	5044	ISO1	25	160652	165693	5042	0.0015882470
ISO1	16	115323	120367	5045	ISO1	25	160652	165693	5042	0.0005954744
ISO1	17	120368	125412	5045	ISO1	25	160652	165693	5042	0.0005954744
ISO1	18	125413	130457	5045	ISO1	25	160652	165693	5042	0.0007939659
ISO1	19	130458	135497	5040	ISO1	25	160652	165693	5042	0.0007947546
ISO1	20	135498	140544	5047	ISO1	25	160652	165693	5042	0.0005952381
ISO1	21	140545	145565	5021	ISO1	25	160652	165693	5042	0.0003989627
ISO1	22	145566	150587	5022	ISO1	25	160652	165693	5042	0.0001991239
ISO1	23	150588	155609	5022	ISO1	25	160652	165693	5042	0.0001991239
ISO1	24	155610	160651	5042	ISO1	25	160652	165693	5042	0.0001983340
ISO1	1	30629	35521	4893	ISO1	26	165694	170724	5031	0.0043236566
ISO1	2	35522	40585	5064	ISO1	26	165694	170724	5031	0.0043754972
ISO1	3	40586	45646	5061	ISO1	26	165694	170724	5031	0.0041791045
ISO1	4	45647	50708	5062	ISO1	26	165694	170724	5031	0.0043772384
ISO1	6	64750	69811	5062	ISO1	26	165694	170724	5031	0.0045762037
ISO1	7	69812	74872	5061	ISO1	26	165694	170724	5031	0.0041791045
ISO1	8	74873	79933	5061	ISO1	26	165694	170724	5031	0.0043781095
ISO1	9	79934	84994	5061	ISO1	26	165694	170724	5031	0.0041791045
ISO1	10	84995	90055	5061	ISO1	26	165694	170724	5031	0.0043781095
ISO1	11	90056	95116	5061	ISO1	26	165694	170724	5031	0.0043781095
ISO1	12	95117	100177	5061	ISO1	26	165694	170724	5031	0.0041791045
ISO1	13	100178	105238	5061	ISO1	26	165694	170724	5031	0.0043781095
ISO1	14	105239	110278	5040	ISO1	26	165694	170724	5031	0.0039824771
ISO1	15	110279	115322	5044	ISO1	26	165694	170724	5031	0.0017906884
ISO1	16	115323	120367	5045	ISO1	26	165694	170724	5031	0.0007957032
ISO1	17	120368	125412	5045	ISO1	26	165694	170724	5031	0.0007957032
ISO1	18	125413	130457	5045	ISO1	26	165694	170724	5031	0.0009946290
ISO1	19	130458	135497	5040	ISO1	26	165694	170724	5031	0.0009956193
ISO1	20	135498	140544	5047	ISO1	26	165694	170724	5031	0.0007953868
ISO1	21	140545	145565	5021	ISO1	26	165694	170724	5031	0.0005984440
ISO1	22	145566	150587	5022	ISO1	26	165694	170724	5031	0.0003982477
ISO1	23	150588	155609	5022	ISO1	26	165694	170724	5031	0.0003982477
ISO1	24	155610	160651	5042	ISO1	26	165694	170724	5031	0.0003975353
ISO1	25	160652	165693	5042	ISO1	26	165694	170724	5031	0.0001987676
ISO1	1	30629	35521	4893	ISO1	27	170725	175758	5034	0.0045248869
ISO1	2	35522	40585	5064	ISO1	27	170725	175758	5034	0.0045716557
ISO1	3	40586	45646	5061	ISO1	27	170725	175758	5034	0.0043737575
ISO1	4	45647	50708	5062	ISO1	27	170725	175758	5034	0.0045716557
ISO1	6	64750	69811	5062	ISO1	27	170725	175758	5034	0.0047704234
ISO1	7	69812	74872	5061	ISO1	27	170725	175758	5034	0.0043737575
ISO1	8	74873	79933	5061	ISO1	27	170725	175758	5034	0.0045725646
ISO1	9	79934	84994	5061	ISO1	27	170725	175758	5034	0.0043737575
ISO1	10	84995	90055	5061	ISO1	27	170725	175758	5034	0.0045725646
ISO1	11	90056	95116	5061	ISO1	27	170725	175758	5034	0.0045725646
ISO1	12	95117	100177	5061	ISO1	27	170725	175758	5034	0.0043737575
ISO1	13	100178	105238	5061	ISO1	27	170725	175758	5034	0.0045725646
ISO1	14	105239	110278	5040	ISO1	27	170725	175758	5034	0.0041757805
ISO1	15	110279	115322	5044	ISO1	27	170725	175758	5034	0.0019868865
ISO1	16	115323	120367	5045	ISO1	27	170725	175758	5034	0.0009932459
ISO1	17	120368	125412	5045	ISO1	27	170725	175758	5034	0.0009932459
ISO1	18	125413	130457	5045	ISO1	27	170725	175758	5034	0.0011918951
ISO1	19	130458	135497	5040	ISO1	27	170725	175758	5034	0.0011930801
ISO1	20	135498	140544	5047	ISO1	27	170725	175758	5034	0.0009936407
ISO1	21	140545	145565	5021	ISO1	27	170725	175758	5034	0.0007974482
ISO1	22	145566	150587	5022	ISO1	27	170725	175758	5034	0.0005973716
ISO1	23	150588	155609	5022	ISO1	27	170725	175758	5034	0.0005973716
ISO1	24	155610	160651	5042	ISO1	27	170725	175758	5034	0.0005967774
ISO1	25	160652	165693	5042	ISO1	27	170725	175758	5034	0.0003978516
ISO1	26	165694	170724	5031	ISO1	27	170725	175758	5034	0.0005967774
ISO1	1	30629	35521	4893	ISO1	28	175759	180794	5036	0.0043174342
ISO1	2	35522	40585	5064	ISO1	28	175759	180794	5036	0.0039737731
ISO1	3	40586	45646	5061	ISO1	28	175759	180794	5036	0.0037758347
ISO1	4	45647	50708	5062	ISO1	28	175759	180794	5036	0.0039737731
ISO1	6	64750	69811	5062	ISO1	28	175759	180794	5036	0.0041724618
ISO1	7	69812	74872	5061	ISO1	28	175759	180794	5036	0.0037758347
ISO1	8	74873	79933	5061	ISO1	28	175759	180794	5036	0.0039745628
ISO1	9	79934	84994	5061	ISO1	28	175759	180794	5036	0.0037758347
ISO1	10	84995	90055	5061	ISO1	28	175759	180794	5036	0.0039745628
ISO1	11	90056	95116	5061	ISO1	28	175759	180794	5036	0.0039745628
ISO1	12	95117	100177	5061	ISO1	28	175759	180794	5036	0.0037758347
ISO1	13	100178	105238	5061	ISO1	28	175759	180794	5036	0.0039745628
ISO1	14	105239	110278	5040	ISO1	28	175759	180794	5036	0.0035792404
ISO1	15	110279	115322	5044	ISO1	28	175759	180794	5036	0.0017881979
ISO1	16	115323	120367	5045	ISO1	28	175759	180794	5036	0.0007945967
ISO1	17	120368	125412	5045	ISO1	28	175759	180794	5036	0.0007945967
ISO1	18	125413	130457	5045	ISO1	28	175759	180794	5036	0.0009932459
ISO1	19	130458	135497	5040	ISO1	28	175759	180794	5036	0.0009942334
ISO1	20	135498	140544	5047	ISO1	28	175759	180794	5036	0.0007945967
ISO1	21	140545	145565	5021	ISO1	28	175759	180794	5036	0.0005978477
ISO1	22	145566	150587	5022	ISO1	28	175759	180794	5036	0.0000000000
ISO1	23	150588	155609	5022	ISO1	28	175759	180794	5036	0.0000000000
ISO1	24	155610	160651	5042	ISO1	28	175759	180794	5036	0.0000000000
ISO1	25	160652	165693	5042	ISO1	28	175759	180794	5036	0.0001988467
ISO1	26	165694	170724	5031	ISO1	28	175759	180794	5036	0.0003976934
ISO1	27	170725	175758	5034	ISO1	28	175759	180794	5036	0.0005959476
ISO1	1	30629	35521	4893	ISO1	29	180795	185839	5045	0.0047198851
ISO1	2	35522	40585	5064	ISO1	29	180795	185839	5045	0.0043633479
ISO1	3	40586	45646	5061	ISO1	29	180795	185839	5045	0.0041658401
ISO1	4	45647	50708	5062	ISO1	29	180795	185839	5045	0.0043633479
ISO1	6	64750	69811	5062	ISO1	29	180795	185839	5045	0.0045616819
ISO1	7	69812	74872	5061	ISO1	29	180795	185839	5045	0.0041658401
ISO1	8	74873	79933	5061	ISO1	29	180795	185839	5045	0.0043642134
ISO1	9	79934	84994	5061	ISO1	29	180795	185839	5045	0.0041658401
ISO1	10	84995	90055	5061	ISO1	29	180795	185839	5045	0.0043642134
ISO1	11	90056	95116	5061	ISO1	29	180795	185839	5045	0.0043642134
ISO1	12	95117	100177	5061	ISO1	29	180795	185839	5045	0.0041658401
ISO1	13	100178	105238	5061	ISO1	29	180795	185839	5045	0.0043642134
ISO1	14	105239	110278	5040	ISO1	29	180795	185839	5045	0.0037698413
ISO1	15	110279	115322	5044	ISO1	29	180795	185839	5045	0.0021808089
ISO1	16	115323	120367	5045	ISO1	29	180795	185839	5045	0.0011892963
ISO1	17	120368	125412	5045	ISO1	29	180795	185839	5045	0.0011892963
ISO1	18	125413	130457	5045	ISO1	29	180795	185839	5045	0.0013875124
ISO1	19	130458	135497	5040	ISO1	29	180795	185839	5045	0.0013888889
ISO1	20	135498	140544	5047	ISO1	29	180795	185839	5045	0.0011897680
ISO1	21	140545	145565	5021	ISO1	29	180795	185839	5045	0.0009968102
ISO1	22	145566	150587	5022	ISO1	29	180795	185839	5045	0.0003982477
ISO1	23	150588	155609	5022	ISO1	29	180795	185839	5045	0.0003982477
ISO1	24	155610	160651	5042	ISO1	29	180795	185839	5045	0.0003969829
ISO1	25	160652	165693	5042	ISO1	29	180795	185839	5045	0.0005954744
ISO1	26	165694	170724	5031	ISO1	29	180795	185839	5045	0.0007957032
ISO1	27	170725	175758	5034	ISO1	29	180795	185839	5045	0.0009932459
ISO1	28	175759	180794	5036	ISO1	29	180795	185839	5045	0.0003972984
ISO1	1	30629	35521	4893	ISO1	30	185840	190882	5043	0.0045146727
ISO1	2	35522	40585	5064	ISO1	30	185840	190882	5043	0.0041650139
ISO1	3	40586	45646	5061	ISO1	30	185840	190882	5043	0.0039674668
ISO1	4	45647	50708	5062	ISO1	30	185840	190882	5043	0.0041650139
ISO1	6	64750	69811	5062	ISO1	30	185840	190882	5043	0.0043633479
ISO1	7	69812	74872	5061	ISO1	30	185840	190882	5043	0.0039674668
ISO1	8	74873	79933	5061	ISO1	30	185840	190882	5043	0.0041658401
ISO1	9	79934	84994	5061	ISO1	30	185840	190882	5043	0.0039674668
ISO1	10	84995	90055	5061	ISO1	30	185840	190882	5043	0.0041658401
ISO1	11	90056	95116	5061	ISO1	30	185840	190882	5043	0.0041658401
ISO1	12	95117	100177	5061	ISO1	30	185840	190882	5043	0.0039674668
ISO1	13	100178	105238	5061	ISO1	30	185840	190882	5043	0.0041658401
ISO1	14	105239	110278	5040	ISO1	30	185840	190882	5043	0.0037713378
ISO1	15	110279	115322	5044	ISO1	30	185840	190882	5043	0.0019833399
ISO1	16	115323	120367	5045	ISO1	30	185840	190882	5043	0.0009914733
ISO1	17	120368	125412	5045	ISO1	30	185840	190882	5043	0.0009914733
ISO1	18	125413	130457	5045	ISO1	30	185840	190882	5043	0.0011897680
ISO1	19	130458	135497	5040	ISO1	30	185840	190882	5043	0.0011909488
ISO1	20	135498	140544	5047	ISO1	30	185840	190882	5043	0.0005948840
ISO1	21	140545	145565	5021	ISO1	30	185840	190882	5043	0.0007977663
ISO1	22	145566	150587	5022	ISO1	30	185840	190882	5043	0.0001992032
ISO1	23	150588	155609	5022	ISO1	30	185840	190882	5043	0.0001992032
ISO1	24	155610	160651	5042	ISO1	30	185840	190882	5043	0.0001985703
ISO1	25	160652	165693	5042	ISO1	30	185840	190882	5043	0.0003971406
ISO1	26	165694	170724	5031	ISO1	30	185840	190882	5043	0.0005970149
ISO1	27	170725	175758	5034	ISO1	30	185840	190882	5043	0.0007949126
ISO1	28	175759	180794	5036	ISO1	30	185840	190882	5043	0.0001987281
ISO1	29	180795	185839	5045	ISO1	30	185840	190882	5043	0.0005948840
ISO1	1	30629	35521	4893	ISO1	31	190883	195908	5026	0.0063838550
ISO1	2	35522	40585	5064	ISO1	31	190883	195908	5026	0.0063681592
ISO1	3	40586	45646	5061	ISO1	31	190883	195908	5026	0.0061703822
ISO1	4	45647	50708	5062	ISO1	31	190883	195908	5026	0.0063681592
ISO1	6	64750	69811	5062	ISO1	31	190883	195908	5026	0.0065671642
ISO1	7	69812	74872	5061	ISO1	31	190883	195908	5026	0.0061703822
ISO1	8	74873	79933	5061	ISO1	31	190883	195908	5026	0.0063694268
ISO1	9	79934	84994	5061	ISO1	31	190883	195908	5026	0.0061703822
ISO1	10	84995	90055	5061	ISO1	31	190883	195908	5026	0.0063694268
ISO1	11	90056	95116	5061	ISO1	31	190883	195908	5026	0.0063694268
ISO1	12	95117	100177	5061	ISO1	31	190883	195908	5026	0.0061703822
ISO1	13	100178	105238	5061	ISO1	31	190883	195908	5026	0.0063694268
ISO1	14	105239	110278	5040	ISO1	31	190883	195908	5026	0.0059749054
ISO1	15	110279	115322	5044	ISO1	31	190883	195908	5026	0.0037810945
ISO1	16	115323	120367	5045	ISO1	31	190883	195908	5026	0.0027855153
ISO1	17	120368	125412	5045	ISO1	31	190883	195908	5026	0.0027855153
ISO1	18	125413	130457	5045	ISO1	31	190883	195908	5026	0.0029844807
ISO1	19	130458	135497	5040	ISO1	31	190883	195908	5026	0.0029874527
ISO1	20	135498	140544	5047	ISO1	31	190883	195908	5026	0.0027855153
ISO1	21	140545	145565	5021	ISO1	31	190883	195908	5026	0.0025958466
ISO1	22	145566	150587	5022	ISO1	31	190883	195908	5026	0.0023932988
ISO1	23	150588	155609	5022	ISO1	31	190883	195908	5026	0.0023932988
ISO1	24	155610	160651	5042	ISO1	31	190883	195908	5026	0.0023909145
ISO1	25	160652	165693	5042	ISO1	31	190883	195908	5026	0.0021916716
ISO1	26	165694	170724	5031	ISO1	31	190883	195908	5026	0.0023909145
ISO1	27	170725	175758	5034	ISO1	31	190883	195908	5026	0.0021886192
ISO1	28	175759	180794	5036	ISO1	31	190883	195908	5026	0.0023875846
ISO1	29	180795	185839	5045	ISO1	31	190883	195908	5026	0.0027855153
ISO1	30	185840	190882	5043	ISO1	31	190883	195908	5026	0.0025865499
ISO1	1	30629	35521	4893	ISO1	32	195909	200944	5036	0.0043174342
ISO1	2	35522	40585	5064	ISO1	32	195909	200944	5036	0.0039737731
ISO1	3	40586	45646	5061	ISO1	32	195909	200944	5036	0.0037758347
ISO1	4	45647	50708	5062	ISO1	32	195909	200944	5036	0.0039737731
ISO1	6	64750	69811	5062	ISO1	32	195909	200944	5036	0.0041724618
ISO1	7	69812	74872	5061	ISO1	32	195909	200944	5036	0.0037758347
ISO1	8	74873	79933	5061	ISO1	32	195909	200944	5036	0.0039745628
ISO1	9	79934	84994	5061	ISO1	32	195909	200944	5036	0.0037758347
ISO1	10	84995	90055	5061	ISO1	32	195909	200944	5036	0.0039745628
ISO1	11	90056	95116	5061	ISO1	32	195909	200944	5036	0.0039745628
ISO1	12	95117	100177	5061	ISO1	32	195909	200944	5036	0.0037758347
ISO1	13	100178	105238	5061	ISO1	32	195909	200944	5036	0.0039745628
ISO1	14	105239	110278	5040	ISO1	32	195909	200944	5036	0.0035792404
ISO1	15	110279	115322	5044	ISO1	32	195909	200944	5036	0.0017881979
ISO1	16	115323	120367	5045	ISO1	32	195909	200944	5036	0.0007945967
ISO1	17	120368	125412	5045	ISO1	32	195909	200944	5036	0.0007945967
ISO1	18	125413	130457	5045	ISO1	32	195909	200944	5036	0.0009932459
ISO1	19	130458	135497	5040	ISO1	32	195909	200944	5036	0.0009942334
ISO1	20	135498	140544	5047	ISO1	32	195909	200944	5036	0.0007945967
ISO1	21	140545	145565	5021	ISO1	32	195909	200944	5036	0.0005978477
ISO1	22	145566	150587	5022	ISO1	32	195909	200944	5036	0.0000000000
ISO1	23	150588	155609	5022	ISO1	32	195909	200944	5036	0.0000000000
ISO1	24	155610	160651	5042	ISO1	32	195909	200944	5036	0.0000000000
ISO1	25	160652	165693	5042	ISO1	32	195909	200944	5036	0.0001988467
ISO1	26	165694	170724	5031	ISO1	32	195909	200944	5036	0.0003976934
ISO1	27	170725	175758	5034	ISO1	32	195909	200944	5036	0.0005959476
ISO1	28	175759	180794	5036	ISO1	32	195909	200944	5036	0.0000000000
ISO1	29	180795	185839	5045	ISO1	32	195909	200944	5036	0.0003972984
ISO1	30	185840	190882	5043	ISO1	32	195909	200944	5036	0.0001987281
ISO1	31	190883	195908	5026	ISO1	32	195909	200944	5036	0.0023875846
ISO1	1	30629	35521	4893	ISO1	33	200945	205989	5045	0.0047198851
ISO1	2	35522	40585	5064	ISO1	33	200945	205989	5045	0.0043633479
ISO1	3	40586	45646	5061	ISO1	33	200945	205989	5045	0.0041658401
ISO1	4	45647	50708	5062	ISO1	33	200945	205989	5045	0.0043633479
ISO1	6	64750	69811	5062	ISO1	33	200945	205989	5045	0.0045616819
ISO1	7	69812	74872	5061	ISO1	33	200945	205989	5045	0.0041658401
ISO1	8	74873	79933	5061	ISO1	33	200945	205989	5045	0.0043642134
ISO1	9	79934	84994	5061	ISO1	33	200945	205989	5045	0.0041658401
ISO1	10	84995	90055	5061	ISO1	33	200945	205989	5045	0.0043642134
ISO1	11	90056	95116	5061	ISO1	33	200945	205989	5045	0.0043642134
ISO1	12	95117	100177	5061	ISO1	33	200945	205989	5045	0.0041658401
ISO1	13	100178	105238	5061	ISO1	33	200945	205989	5045	0.0043642134
ISO1	14	105239	110278	5040	ISO1	33	200945	205989	5045	0.0037698413
ISO1	15	110279	115322	5044	ISO1	33	200945	205989	5045	0.0021808089
ISO1	16	115323	120367	5045	ISO1	33	200945	205989	5045	0.0011892963
ISO1	17	120368	125412	5045	ISO1	33	200945	205989	5045	0.0011892963
ISO1	18	125413	130457	5045	ISO1	33	200945	205989	5045	0.0013875124
ISO1	19	130458	135497	5040	ISO1	33	200945	205989	5045	0.0013888889
ISO1	20	135498	140544	5047	ISO1	33	200945	205989	5045	0.0011897680
ISO1	21	140545	145565	5021	ISO1	33	200945	205989	5045	0.0009968102
ISO1	22	145566	150587	5022	ISO1	33	200945	205989	5045	0.0003982477
ISO1	23	150588	155609	5022	ISO1	33	200945	205989	5045	0.0003982477
ISO1	24	155610	160651	5042	ISO1	33	200945	205989	5045	0.0003969829
ISO1	25	160652	165693	5042	ISO1	33	200945	205989	5045	0.0005954744
ISO1	26	165694	170724	5031	ISO1	33	200945	205989	5045	0.0007957032
ISO1	27	170725	175758	5034	ISO1	33	200945	205989	5045	0.0009932459
ISO1	28	175759	180794	5036	ISO1	33	200945	205989	5045	0.0003972984
ISO1	29	180795	185839	5045	ISO1	33	200945	205989	5045	0.0000000000
ISO1	30	185840	190882	5043	ISO1	33	200945	205989	5045	0.0005948840
ISO1	31	190883	195908	5026	ISO1	33	200945	205989	5045	0.0027855153
ISO1	32	195909	200944	5036	ISO1	33	200945	205989	5045	0.0003972984
ISO1	1	30629	35521	4893	ISO1	34	205990	211027	5038	0.0049291436
ISO1	2	35522	40585	5064	ISO1	34	205990	211027	5038	0.0045653037
ISO1	3	40586	45646	5061	ISO1	34	205990	211027	5038	0.0043676792
ISO1	4	45647	50708	5062	ISO1	34	205990	211027	5038	0.0045653037
ISO1	6	64750	69811	5062	ISO1	34	205990	211027	5038	0.0047637952
ISO1	7	69812	74872	5061	ISO1	34	205990	211027	5038	0.0043676792
ISO1	8	74873	79933	5061	ISO1	34	205990	211027	5038	0.0045662100
ISO1	9	79934	84994	5061	ISO1	34	205990	211027	5038	0.0043676792
ISO1	10	84995	90055	5061	ISO1	34	205990	211027	5038	0.0045662100
ISO1	11	90056	95116	5061	ISO1	34	205990	211027	5038	0.0045662100
ISO1	12	95117	100177	5061	ISO1	34	205990	211027	5038	0.0043676792
ISO1	13	100178	105238	5061	ISO1	34	205990	211027	5038	0.0045662100
ISO1	14	105239	110278	5040	ISO1	34	205990	211027	5038	0.0039721946
ISO1	15	110279	115322	5044	ISO1	34	205990	211027	5038	0.0031758634
ISO1	16	115323	120367	5045	ISO1	34	205990	211027	5038	0.0021834061
ISO1	17	120368	125412	5045	ISO1	34	205990	211027	5038	0.0021834061
ISO1	18	125413	130457	5045	ISO1	34	205990	211027	5038	0.0023818976
ISO1	19	130458	135497	5040	ISO1	34	205990	211027	5038	0.0023833168
ISO1	20	135498	140544	5047	ISO1	34	205990	211027	5038	0.0017864232
ISO1	21	140545	145565	5021	ISO1	34	205990	211027	5038	0.0017967658
ISO1	22	145566	150587	5022	ISO1	34	205990	211027	5038	0.0013958126
ISO1	23	150588	155609	5022	ISO1	34	205990	211027	5038	0.0013958126
ISO1	24	155610	160651	5042	ISO1	34	205990	211027	5038	0.0013913735
ISO1	25	160652	165693	5042	ISO1	34	205990	211027	5038	0.0015901411
ISO1	26	165694	170724	5031	ISO1	34	205990	211027	5038	0.0017928287
ISO1	27	170725	175758	5034	ISO1	34	205990	211027	5038	0.0019892580
ISO1	28	175759	180794	5036	ISO1	34	205990	211027	5038	0.0013924806
ISO1	29	180795	185839	5045	ISO1	34	205990	211027	5038	0.0009924573
ISO1	30	185840	190882	5043	ISO1	34	205990	211027	5038	0.0011909488
ISO1	31	190883	195908	5026	ISO1	34	205990	211027	5038	0.0037841068
ISO1	32	195909	200944	5036	ISO1	34	205990	211027	5038	0.0013924806
ISO1	33	200945	205989	5045	ISO1	34	205990	211027	5038	0.0009924573
ISO1	1	30629	35521	4893	ISO1	35	211028	216069	5042	0.0055407347
ISO1	2	35522	40585	5064	ISO1	35	211028	216069	5042	0.0051566839
ISO1	3	40586	45646	5061	ISO1	35	211028	216069	5042	0.0049593335
ISO1	4	45647	50708	5062	ISO1	35	211028	216069	5042	0.0051566839
ISO1	6	64750	69811	5062	ISO1	35	211028	216069	5042	0.0053550179
ISO1	7	69812	74872	5061	ISO1	35	211028	216069	5042	0.0049593335
ISO1	8	74873	79933	5061	ISO1	35	211028	216069	5042	0.0051577068
ISO1	9	79934	84994	5061	ISO1	35	211028	216069	5042	0.0049593335
ISO1	10	84995	90055	5061	ISO1	35	211028	216069	5042	0.0051577068
ISO1	11	90056	95116	5061	ISO1	35	211028	216069	5042	0.0051577068
ISO1	12	95117	100177	5061	ISO1	35	211028	216069	5042	0.0049593335
ISO1	13	100178	105238	5061	ISO1	35	211028	216069	5042	0.0051577068
ISO1	14	105239	110278	5040	ISO1	35	211028	216069	5042	0.0045662100
ISO1	15	110279	115322	5044	ISO1	35	211028	216069	5042	0.0037683459
ISO1	16	115323	120367	5045	ISO1	35	211028	216069	5042	0.0027766759
ISO1	17	120368	125412	5045	ISO1	35	211028	216069	5042	0.0027766759
ISO1	18	125413	130457	5045	ISO1	35	211028	216069	5042	0.0029750099
ISO1	19	130458	135497	5040	ISO1	35	211028	216069	5042	0.0029779631
ISO1	20	135498	140544	5047	ISO1	35	211028	216069	5042	0.0023800079
ISO1	21	140545	145565	5021	ISO1	35	211028	216069	5042	0.0025932575
ISO1	22	145566	150587	5022	ISO1	35	211028	216069	5042	0.0019924288
ISO1	23	150588	155609	5022	ISO1	35	211028	216069	5042	0.0019924288
ISO1	24	155610	160651	5042	ISO1	35	211028	216069	5042	0.0019860973
ISO1	25	160652	165693	5042	ISO1	35	211028	216069	5042	0.0021847071
ISO1	26	165694	170724	5031	ISO1	35	211028	216069	5042	0.0023885350
ISO1	27	170725	175758	5034	ISO1	35	211028	216069	5042	0.0021864440
ISO1	28	175759	180794	5036	ISO1	35	211028	216069	5042	0.0019876764
ISO1	29	180795	185839	5045	ISO1	35	211028	216069	5042	0.0015866720
ISO1	30	185840	190882	5043	ISO1	35	211028	216069	5042	0.0017850060
ISO1	31	190883	195908	5026	ISO1	35	211028	216069	5042	0.0035820896
ISO1	32	195909	200944	5036	ISO1	35	211028	216069	5042	0.0019876764
ISO1	33	200945	205989	5045	ISO1	35	211028	216069	5042	0.0015866720
ISO1	34	205990	211027	5038	ISO1	35	211028	216069	5042	0.0005954744
ISO1	1	30629	35521	4893	ISO1	36	216070	221113	5044	0.0049250975
ISO1	2	35522	40585	5064	ISO1	36	216070	221113	5044	0.0049583499
ISO1	3	40586	45646	5061	ISO1	36	216070	221113	5044	0.0047609601
ISO1	4	45647	50708	5062	ISO1	36	216070	221113	5044	0.0049583499
ISO1	6	64750	69811	5062	ISO1	36	216070	221113	5044	0.0051566839
ISO1	7	69812	74872	5061	ISO1	36	216070	221113	5044	0.0047609601
ISO1	8	74873	79933	5061	ISO1	36	216070	221113	5044	0.0049593335
ISO1	9	79934	84994	5061	ISO1	36	216070	221113	5044	0.0047609601
ISO1	10	84995	90055	5061	ISO1	36	216070	221113	5044	0.0049593335
ISO1	11	90056	95116	5061	ISO1	36	216070	221113	5044	0.0049593335
ISO1	12	95117	100177	5061	ISO1	36	216070	221113	5044	0.0047609601
ISO1	13	100178	105238	5061	ISO1	36	216070	221113	5044	0.0049593335
ISO1	14	105239	110278	5040	ISO1	36	216070	221113	5044	0.0045643977
ISO1	15	110279	115322	5044	ISO1	36	216070	221113	5044	0.0023790642
ISO1	16	115323	120367	5045	ISO1	36	216070	221113	5044	0.0013877875
ISO1	17	120368	125412	5045	ISO1	36	216070	221113	5044	0.0013877875
ISO1	18	125413	130457	5045	ISO1	36	216070	221113	5044	0.0015860428
ISO1	19	130458	135497	5040	ISO1	36	216070	221113	5044	0.0015876166
ISO1	20	135498	140544	5047	ISO1	36	216070	221113	5044	0.0013883380
ISO1	21	140545	145565	5021	ISO1	36	216070	221113	5044	0.0011964108
ISO1	22	145566	150587	5022	ISO1	36	216070	221113	5044	0.0009958176
ISO1	23	150588	155609	5022	ISO1	36	216070	221113	5044	0.0009958176
ISO1	24	155610	160651	5042	ISO1	36	216070	221113	5044	0.0009926544
ISO1	25	160652	165693	5042	ISO1	36	216070	221113	5044	0.0007941235
ISO1	26	165694	170724	5031	ISO1	36	216070	221113	5044	0.0009948269
ISO1	27	170725	175758	5034	ISO1	36	216070	221113	5044	0.0007947546
ISO1	28	175759	180794	5036	ISO1	36	216070	221113	5044	0.0009934433
ISO1	29	180795	185839	5045	ISO1	36	216070	221113	5044	0.0013877875
ISO1	30	185840	190882	5043	ISO1	36	216070	221113	5044	0.0011900040
ISO1	31	190883	195908	5026	ISO1	36	216070	221113	5044	0.0021890547
ISO1	32	195909	200944	5036	ISO1	36	216070	221113	5044	0.0009934433
ISO1	33	200945	205989	5045	ISO1	36	216070	221113	5044	0.0013877875
ISO1	34	205990	211027	5038	ISO1	36	216070	221113	5044	0.0023818976
ISO1	35	211028	216069	5042	ISO1	36	216070	221113	5044	0.0017850060
ISO1	1	30629	35521	4893	ISO1	37	221114	226158	5045	0.0045146727
ISO1	2	35522	40585	5064	ISO1	37	221114	226158	5045	0.0045616819
ISO1	3	40586	45646	5061	ISO1	37	221114	226158	5045	0.0043642134
ISO1	4	45647	50708	5062	ISO1	37	221114	226158	5045	0.0045616819
ISO1	6	64750	69811	5062	ISO1	37	221114	226158	5045	0.0047600159
ISO1	7	69812	74872	5061	ISO1	37	221114	226158	5045	0.0043642134
ISO1	8	74873	79933	5061	ISO1	37	221114	226158	5045	0.0045625868
ISO1	9	79934	84994	5061	ISO1	37	221114	226158	5045	0.0043642134
ISO1	10	84995	90055	5061	ISO1	37	221114	226158	5045	0.0045625868
ISO1	11	90056	95116	5061	ISO1	37	221114	226158	5045	0.0045625868
ISO1	12	95117	100177	5061	ISO1	37	221114	226158	5045	0.0043642134
ISO1	13	100178	105238	5061	ISO1	37	221114	226158	5045	0.0045625868
ISO1	14	105239	110278	5040	ISO1	37	221114	226158	5045	0.0041666667
ISO1	15	110279	115322	5044	ISO1	37	221114	226158	5045	0.0019825535
ISO1	16	115323	120367	5045	ISO1	37	221114	226158	5045	0.0013875124
ISO1	17	120368	125412	5045	ISO1	37	221114	226158	5045	0.0013875124
ISO1	18	125413	130457	5045	ISO1	37	221114	226158	5045	0.0015857284
ISO1	19	130458	135497	5040	ISO1	37	221114	226158	5045	0.0015873016
ISO1	20	135498	140544	5047	ISO1	37	221114	226158	5045	0.0013880627
ISO1	21	140545	145565	5021	ISO1	37	221114	226158	5045	0.0011961722
ISO1	22	145566	150587	5022	ISO1	37	221114	226158	5045	0.0009956193
ISO1	23	150588	155609	5022	ISO1	37	221114	226158	5045	0.0009956193
ISO1	24	155610	160651	5042	ISO1	37	221114	226158	5045	0.0009924573
ISO1	25	160652	165693	5042	ISO1	37	221114	226158	5045	0.0007939659
ISO1	26	165694	170724	5031	ISO1	37	221114	226158	5045	0.0009946290
ISO1	27	170725	175758	5034	ISO1	37	221114	226158	5045	0.0007945967
ISO1	28	175759	180794	5036	ISO1	37	221114	226158	5045	0.0009932459
ISO1	29	180795	185839	5045	ISO1	37	221114	226158	5045	0.0013875124
ISO1	30	185840	190882	5043	ISO1	37	221114	226158	5045	0.0011897680
ISO1	31	190883	195908	5026	ISO1	37	221114	226158	5045	0.0025865499
ISO1	32	195909	200944	5036	ISO1	37	221114	226158	5045	0.0009932459
ISO1	33	200945	205989	5045	ISO1	37	221114	226158	5045	0.0013875124
ISO1	34	205990	211027	5038	ISO1	37	221114	226158	5045	0.0023818976
ISO1	35	211028	216069	5042	ISO1	37	221114	226158	5045	0.0021816739
ISO1	36	216070	221113	5044	ISO1	37	221114	226158	5045	0.0007930214
ISO1	1	30629	35521	4893	ISO1	38	226159	231203	5045	0.0045146727
ISO1	2	35522	40585	5064	ISO1	38	226159	231203	5045	0.0041650139
ISO1	3	40586	45646	5061	ISO1	38	226159	231203	5045	0.0039674668
ISO1	4	45647	50708	5062	ISO1	38	226159	231203	5045	0.0041650139
ISO1	6	64750	69811	5062	ISO1	38	226159	231203	5045	0.0043633479
ISO1	7	69812	74872	5061	ISO1	38	226159	231203	5045	0.0039674668
ISO1	8	74873	79933	5061	ISO1	38	226159	231203	5045	0.0041658401
ISO1	9	79934	84994	5061	ISO1	38	226159	231203	5045	0.0039674668
ISO1	10	84995	90055	5061	ISO1	38	226159	231203	5045	0.0041658401
ISO1	11	90056	95116	5061	ISO1	38	226159	231203	5045	0.0041658401
ISO1	12	95117	100177	5061	ISO1	38	226159	231203	5045	0.0039674668
ISO1	13	100178	105238	5061	ISO1	38	226159	231203	5045	0.0041658401
ISO1	14	105239	110278	5040	ISO1	38	226159	231203	5045	0.0037698413
ISO1	15	110279	115322	5044	ISO1	38	226159	231203	5045	0.0019825535
ISO1	16	115323	120367	5045	ISO1	38	226159	231203	5045	0.0013875124
ISO1	17	120368	125412	5045	ISO1	38	226159	231203	5045	0.0013875124
ISO1	18	125413	130457	5045	ISO1	38	226159	231203	5045	0.0015857284
ISO1	19	130458	135497	5040	ISO1	38	226159	231203	5045	0.0015873016
ISO1	20	135498	140544	5047	ISO1	38	226159	231203	5045	0.0013880627
ISO1	21	140545	145565	5021	ISO1	38	226159	231203	5045	0.0011961722
ISO1	22	145566	150587	5022	ISO1	38	226159	231203	5045	0.0005973716
ISO1	23	150588	155609	5022	ISO1	38	226159	231203	5045	0.0005973716
ISO1	24	155610	160651	5042	ISO1	38	226159	231203	5045	0.0005954744
ISO1	25	160652	165693	5042	ISO1	38	226159	231203	5045	0.0007939659
ISO1	26	165694	170724	5031	ISO1	38	226159	231203	5045	0.0009946290
ISO1	27	170725	175758	5034	ISO1	38	226159	231203	5045	0.0011918951
ISO1	28	175759	180794	5036	ISO1	38	226159	231203	5045	0.0005959476
ISO1	29	180795	185839	5045	ISO1	38	226159	231203	5045	0.0009910803
ISO1	30	185840	190882	5043	ISO1	38	226159	231203	5045	0.0007931787
ISO1	31	190883	195908	5026	ISO1	38	226159	231203	5045	0.0029844807
ISO1	32	195909	200944	5036	ISO1	38	226159	231203	5045	0.0005959476
ISO1	33	200945	205989	5045	ISO1	38	226159	231203	5045	0.0009910803
ISO1	34	205990	211027	5038	ISO1	38	226159	231203	5045	0.0019849146
ISO1	35	211028	216069	5042	ISO1	38	226159	231203	5045	0.0021816739
ISO1	36	216070	221113	5044	ISO1	38	226159	231203	5045	0.0011895321
ISO1	37	221114	226158	5045	ISO1	38	226159	231203	5045	0.0007928642
ISO1	1	30629	35521	4893	ISO1	39	231204	236248	5045	0.0047198851
ISO1	2	35522	40585	5064	ISO1	39	231204	236248	5045	0.0043633479
ISO1	3	40586	45646	5061	ISO1	39	231204	236248	5045	0.0041658401
ISO1	4	45647	50708	5062	ISO1	39	231204	236248	5045	0.0043633479
ISO1	6	64750	69811	5062	ISO1	39	231204	236248	5045	0.0045616819
ISO1	7	69812	74872	5061	ISO1	39	231204	236248	5045	0.0041658401
ISO1	8	74873	79933	5061	ISO1	39	231204	236248	5045	0.0043642134
ISO1	9	79934	84994	5061	ISO1	39	231204	236248	5045	0.0041658401
ISO1	10	84995	90055	5061	ISO1	39	231204	236248	5045	0.0043642134
ISO1	11	90056	95116	5061	ISO1	39	231204	236248	5045	0.0043642134
ISO1	12	95117	100177	5061	ISO1	39	231204	236248	5045	0.0041658401
ISO1	13	100178	105238	5061	ISO1	39	231204	236248	5045	0.0043642134
ISO1	14	105239	110278	5040	ISO1	39	231204	236248	5045	0.0039682540
ISO1	15	110279	115322	5044	ISO1	39	231204	236248	5045	0.0021808089
ISO1	16	115323	120367	5045	ISO1	39	231204	236248	5045	0.0015857284
ISO1	17	120368	125412	5045	ISO1	39	231204	236248	5045	0.0015857284
ISO1	18	125413	130457	5045	ISO1	39	231204	236248	5045	0.0017839445
ISO1	19	130458	135497	5040	ISO1	39	231204	236248	5045	0.0017857143
ISO1	20	135498	140544	5047	ISO1	39	231204	236248	5045	0.0015863573
ISO1	21	140545	145565	5021	ISO1	39	231204	236248	5045	0.0013955343
ISO1	22	145566	150587	5022	ISO1	39	231204	236248	5045	0.0007964954
ISO1	23	150588	155609	5022	ISO1	39	231204	236248	5045	0.0007964954
ISO1	24	155610	160651	5042	ISO1	39	231204	236248	5045	0.0007939659
ISO1	25	160652	165693	5042	ISO1	39	231204	236248	5045	0.0009924573
ISO1	26	165694	170724	5031	ISO1	39	231204	236248	5045	0.0011935548
ISO1	27	170725	175758	5034	ISO1	39	231204	236248	5045	0.0013905443
ISO1	28	175759	180794	5036	ISO1	39	231204	236248	5045	0.0007945967
ISO1	29	180795	185839	5045	ISO1	39	231204	236248	5045	0.0011892963
ISO1	30	185840	190882	5043	ISO1	39	231204	236248	5045	0.0009914733
ISO1	31	190883	195908	5026	ISO1	39	231204	236248	5045	0.0031834461
ISO1	32	195909	200944	5036	ISO1	39	231204	236248	5045	0.0007945967
ISO1	33	200945	205989	5045	ISO1	39	231204	236248	5045	0.0011892963
ISO1	34	205990	211027	5038	ISO1	39	231204	236248	5045	0.0021834061
ISO1	35	211028	216069	5042	ISO1	39	231204	236248	5045	0.0023800079
ISO1	36	216070	221113	5044	ISO1	39	231204	236248	5045	0.0013877875
ISO1	37	221114	226158	5045	ISO1	39	231204	236248	5045	0.0009910803
ISO1	38	226159	231203	5045	ISO1	39	231204	236248	5045	0.0005946482
ISO1	1	30629	35521	4893	ISO1	40	236249	241293	5045	0.0043094603
ISO1	2	35522	40585	5064	ISO1	40	236249	241293	5045	0.0039666799
ISO1	3	40586	45646	5061	ISO1	40	236249	241293	5045	0.0037690934
ISO1	4	45647	50708	5062	ISO1	40	236249	241293	5045	0.0039666799
ISO1	6	64750	69811	5062	ISO1	40	236249	241293	5045	0.0041650139
ISO1	7	69812	74872	5061	ISO1	40	236249	241293	5045	0.0037690934
ISO1	8	74873	79933	5061	ISO1	40	236249	241293	5045	0.0039674668
ISO1	9	79934	84994	5061	ISO1	40	236249	241293	5045	0.0037690934
ISO1	10	84995	90055	5061	ISO1	40	236249	241293	5045	0.0039674668
ISO1	11	90056	95116	5061	ISO1	40	236249	241293	5045	0.0039674668
ISO1	12	95117	100177	5061	ISO1	40	236249	241293	5045	0.0037690934
ISO1	13	100178	105238	5061	ISO1	40	236249	241293	5045	0.0039674668
ISO1	14	105239	110278	5040	ISO1	40	236249	241293	5045	0.0035714286
ISO1	15	110279	115322	5044	ISO1	40	236249	241293	5045	0.0017842982
ISO1	16	115323	120367	5045	ISO1	40	236249	241293	5045	0.0011892963
ISO1	17	120368	125412	5045	ISO1	40	236249	241293	5045	0.0011892963
ISO1	18	125413	130457	5045	ISO1	40	236249	241293	5045	0.0013875124
ISO1	19	130458	135497	5040	ISO1	40	236249	241293	5045	0.0013888889
ISO1	20	135498	140544	5047	ISO1	40	236249	241293	5045	0.0011897680
ISO1	21	140545	145565	5021	ISO1	40	236249	241293	5045	0.0009968102
ISO1	22	145566	150587	5022	ISO1	40	236249	241293	5045	0.0003982477
ISO1	23	150588	155609	5022	ISO1	40	236249	241293	5045	0.0003982477
ISO1	24	155610	160651	5042	ISO1	40	236249	241293	5045	0.0003969829
ISO1	25	160652	165693	5042	ISO1	40	236249	241293	5045	0.0005954744
ISO1	26	165694	170724	5031	ISO1	40	236249	241293	5045	0.0007957032
ISO1	27	170725	175758	5034	ISO1	40	236249	241293	5045	0.0009932459
ISO1	28	175759	180794	5036	ISO1	40	236249	241293	5045	0.0003972984
ISO1	29	180795	185839	5045	ISO1	40	236249	241293	5045	0.0007928642
ISO1	30	185840	190882	5043	ISO1	40	236249	241293	5045	0.0005948840
ISO1	31	190883	195908	5026	ISO1	40	236249	241293	5045	0.0027855153
ISO1	32	195909	200944	5036	ISO1	40	236249	241293	5045	0.0003972984
ISO1	33	200945	205989	5045	ISO1	40	236249	241293	5045	0.0007928642
ISO1	34	205990	211027	5038	ISO1	40	236249	241293	5045	0.0017864232
ISO1	35	211028	216069	5042	ISO1	40	236249	241293	5045	0.0019833399
ISO1	36	216070	221113	5044	ISO1	40	236249	241293	5045	0.0009912768
ISO1	37	221114	226158	5045	ISO1	40	236249	241293	5045	0.0005946482
ISO1	38	226159	231203	5045	ISO1	40	236249	241293	5045	0.0001982161
ISO1	39	231204	236248	5045	ISO1	40	236249	241293	5045	0.0003964321
ISO1	1	30629	35521	4893	ISO1	41	241294	246338	5045	0.0047198851
ISO1	2	35522	40585	5064	ISO1	41	241294	246338	5045	0.0043633479
ISO1	3	40586	45646	5061	ISO1	41	241294	246338	5045	0.0041658401
ISO1	4	45647	50708	5062	ISO1	41	241294	246338	5045	0.0043633479
ISO1	6	64750	69811	5062	ISO1	41	241294	246338	5045	0.0045616819
ISO1	7	69812	74872	5061	ISO1	41	241294	246338	5045	0.0041658401
ISO1	8	74873	79933	5061	ISO1	41	241294	246338	5045	0.0043642134
ISO1	9	79934	84994	5061	ISO1	41	241294	246338	5045	0.0041658401
ISO1	10	84995	90055	5061	ISO1	41	241294	246338	5045	0.0043642134
ISO1	11	90056	95116	5061	ISO1	41	241294	246338	5045	0.0043642134
ISO1	12	95117	100177	5061	ISO1	41	241294	246338	5045	0.0041658401
ISO1	13	100178	105238	5061	ISO1	41	241294	246338	5045	0.0043642134
ISO1	14	105239	110278	5040	ISO1	41	241294	246338	5045	0.0039682540
ISO1	15	110279	115322	5044	ISO1	41	241294	246338	5045	0.0021808089
ISO1	16	115323	120367	5045	ISO1	41	241294	246338	5045	0.0015857284
ISO1	17	120368	125412	5045	ISO1	41	241294	246338	5045	0.0015857284
ISO1	18	125413	130457	5045	ISO1	41	241294	246338	5045	0.0017839445
ISO1	19	130458	135497	5040	ISO1	41	241294	246338	5045	0.0017857143
ISO1	20	135498	140544	5047	ISO1	41	241294	246338	5045	0.0015863573
ISO1	21	140545	145565	5021	ISO1	41	241294	246338	5045	0.0013955343
ISO1	22	145566	150587	5022	ISO1	41	241294	246338	5045	0.0007964954
ISO1	23	150588	155609	5022	ISO1	41	241294	246338	5045	0.0007964954
ISO1	24	155610	160651	5042	ISO1	41	241294	246338	5045	0.0007939659
ISO1	25	160652	165693	5042	ISO1	41	241294	246338	5045	0.0009924573
ISO1	26	165694	170724	5031	ISO1	41	241294	246338	5045	0.0011935548
ISO1	27	170725	175758	5034	ISO1	41	241294	246338	5045	0.0013905443
ISO1	28	175759	180794	5036	ISO1	41	241294	246338	5045	0.0007945967
ISO1	29	180795	185839	5045	ISO1	41	241294	246338	5045	0.0011892963
ISO1	30	185840	190882	5043	ISO1	41	241294	246338	5045	0.0009914733
ISO1	31	190883	195908	5026	ISO1	41	241294	246338	5045	0.0031834461
ISO1	32	195909	200944	5036	ISO1	41	241294	246338	5045	0.0007945967
ISO1	33	200945	205989	5045	ISO1	41	241294	246338	5045	0.0011892963
ISO1	34	205990	211027	5038	ISO1	41	241294	246338	5045	0.0021834061
ISO1	35	211028	216069	5042	ISO1	41	241294	246338	5045	0.0023800079
ISO1	36	216070	221113	5044	ISO1	41	241294	246338	5045	0.0013877875
ISO1	37	221114	226158	5045	ISO1	41	241294	246338	5045	0.0009910803
ISO1	38	226159	231203	5045	ISO1	41	241294	246338	5045	0.0005946482
ISO1	39	231204	236248	5045	ISO1	41	241294	246338	5045	0.0000000000
ISO1	40	236249	241293	5045	ISO1	41	241294	246338	5045	0.0003964321
ISO1	1	30629	35521	4893	ISO1	42	246339	251383	5045	0.0043094603
ISO1	2	35522	40585	5064	ISO1	42	246339	251383	5045	0.0039666799
ISO1	3	40586	45646	5061	ISO1	42	246339	251383	5045	0.0037690934
ISO1	4	45647	50708	5062	ISO1	42	246339	251383	5045	0.0039666799
ISO1	6	64750	69811	5062	ISO1	42	246339	251383	5045	0.0041650139
ISO1	7	69812	74872	5061	ISO1	42	246339	251383	5045	0.0037690934
ISO1	8	74873	79933	5061	ISO1	42	246339	251383	5045	0.0039674668
ISO1	9	79934	84994	5061	ISO1	42	246339	251383	5045	0.0037690934
ISO1	10	84995	90055	5061	ISO1	42	246339	251383	5045	0.0039674668
ISO1	11	90056	95116	5061	ISO1	42	246339	251383	5045	0.0039674668
ISO1	12	95117	100177	5061	ISO1	42	246339	251383	5045	0.0037690934
ISO1	13	100178	105238	5061	ISO1	42	246339	251383	5045	0.0039674668
ISO1	14	105239	110278	5040	ISO1	42	246339	251383	5045	0.0035714286
ISO1	15	110279	115322	5044	ISO1	42	246339	251383	5045	0.0017842982
ISO1	16	115323	120367	5045	ISO1	42	246339	251383	5045	0.0011892963
ISO1	17	120368	125412	5045	ISO1	42	246339	251383	5045	0.0011892963
ISO1	18	125413	130457	5045	ISO1	42	246339	251383	5045	0.0013875124
ISO1	19	130458	135497	5040	ISO1	42	246339	251383	5045	0.0013888889
ISO1	20	135498	140544	5047	ISO1	42	246339	251383	5045	0.0011897680
ISO1	21	140545	145565	5021	ISO1	42	246339	251383	5045	0.0009968102
ISO1	22	145566	150587	5022	ISO1	42	246339	251383	5045	0.0003982477
ISO1	23	150588	155609	5022	ISO1	42	246339	251383	5045	0.0003982477
ISO1	24	155610	160651	5042	ISO1	42	246339	251383	5045	0.0003969829
ISO1	25	160652	165693	5042	ISO1	42	246339	251383	5045	0.0005954744
ISO1	26	165694	170724	5031	ISO1	42	246339	251383	5045	0.0007957032
ISO1	27	170725	175758	5034	ISO1	42	246339	251383	5045	0.0009932459
ISO1	28	175759	180794	5036	ISO1	42	246339	251383	5045	0.0003972984
ISO1	29	180795	185839	5045	ISO1	42	246339	251383	5045	0.0007928642
ISO1	30	185840	190882	5043	ISO1	42	246339	251383	5045	0.0005948840
ISO1	31	190883	195908	5026	ISO1	42	246339	251383	5045	0.0027855153
ISO1	32	195909	200944	5036	ISO1	42	246339	251383	5045	0.0003972984
ISO1	33	200945	205989	5045	ISO1	42	246339	251383	5045	0.0007928642
ISO1	34	205990	211027	5038	ISO1	42	246339	251383	5045	0.0017864232
ISO1	35	211028	216069	5042	ISO1	42	246339	251383	5045	0.0019833399
ISO1	36	216070	221113	5044	ISO1	42	246339	251383	5045	0.0009912768
ISO1	37	221114	226158	5045	ISO1	42	246339	251383	5045	0.0005946482
ISO1	38	226159	231203	5045	ISO1	42	246339	251383	5045	0.0001982161
ISO1	39	231204	236248	5045	ISO1	42	246339	251383	5045	0.0003964321
ISO1	40	236249	241293	5045	ISO1	42	246339	251383	5045	0.0000000000
ISO1	41	241294	246338	5045	ISO1	42	246339	251383	5045	0.0003964321
ISO1	1	30629	35521	4893	ISO1	43	251384	256422	5039	0.0047257037
ISO1	2	35522	40585	5064	ISO1	43	251384	256422	5039	0.0043685465
ISO1	3	40586	45646	5061	ISO1	43	251384	256422	5039	0.0041708044
ISO1	4	45647	50708	5062	ISO1	43	251384	256422	5039	0.0043685465
ISO1	6	64750	69811	5062	ISO1	43	251384	256422	5039	0.0045671168
ISO1	7	69812	74872	5061	ISO1	43	251384	256422	5039	0.0041708044
ISO1	8	74873	79933	5061	ISO1	43	251384	256422	5039	0.0043694141
ISO1	9	79934	84994	5061	ISO1	43	251384	256422	5039	0.0041708044
ISO1	10	84995	90055	5061	ISO1	43	251384	256422	5039	0.0043694141
ISO1	11	90056	95116	5061	ISO1	43	251384	256422	5039	0.0043694141
ISO1	12	95117	100177	5061	ISO1	43	251384	256422	5039	0.0041708044
ISO1	13	100178	105238	5061	ISO1	43	251384	256422	5039	0.0043694141
ISO1	14	105239	110278	5040	ISO1	43	251384	256422	5039	0.0039714059
ISO1	15	110279	115322	5044	ISO1	43	251384	256422	5039	0.0021834061
ISO1	16	115323	120367	5045	ISO1	43	251384	256422	5039	0.0015876166
ISO1	17	120368	125412	5045	ISO1	43	251384	256422	5039	0.0015876166
ISO1	18	125413	130457	5045	ISO1	43	251384	256422	5039	0.0017860687
ISO1	19	130458	135497	5040	ISO1	43	251384	256422	5039	0.0009928515
ISO1	20	135498	140544	5047	ISO1	43	251384	256422	5039	0.0015882470
ISO1	21	140545	145565	5021	ISO1	43	251384	256422	5039	0.0011976048
ISO1	22	145566	150587	5022	ISO1	43	251384	256422	5039	0.0007974482
ISO1	23	150588	155609	5022	ISO1	43	251384	256422	5039	0.0007974482
ISO1	24	155610	160651	5042	ISO1	43	251384	256422	5039	0.0007949126
ISO1	25	160652	165693	5042	ISO1	43	251384	256422	5039	0.0009936407
ISO1	26	165694	170724	5031	ISO1	43	251384	256422	5039	0.0011949811
ISO1	27	170725	175758	5034	ISO1	43	251384	256422	5039	0.0013922037
ISO1	28	175759	180794	5036	ISO1	43	251384	256422	5039	0.0007955449
ISO1	29	180795	185839	5045	ISO1	43	251384	256422	5039	0.0011907124
ISO1	30	185840	190882	5043	ISO1	43	251384	256422	5039	0.0009926544
ISO1	31	190883	195908	5026	ISO1	43	251384	256422	5039	0.0031872510
ISO1	32	195909	200944	5036	ISO1	43	251384	256422	5039	0.0007955449
ISO1	33	200945	205989	5045	ISO1	43	251384	256422	5039	0.0011907124
ISO1	34	205990	211027	5038	ISO1	43	251384	256422	5039	0.0021842732
ISO1	35	211028	216069	5042	ISO1	43	251384	256422	5039	0.0027799841
ISO1	36	216070	221113	5044	ISO1	43	251384	256422	5039	0.0017864232
ISO1	37	221114	226158	5045	ISO1	43	251384	256422	5039	0.0013891645
ISO1	38	226159	231203	5045	ISO1	43	251384	256422	5039	0.0009922604
ISO1	39	231204	236248	5045	ISO1	43	251384	256422	5039	0.0011907124
ISO1	40	236249	241293	5045	ISO1	43	251384	256422	5039	0.0007938083
ISO1	41	241294	246338	5045	ISO1	43	251384	256422	5039	0.0011907124
ISO1	42	246339	251383	5045	ISO1	43	251384	256422	5039	0.0007938083
ISO1	1	30629	35521	4893	ISO1	44	256423	261437	5015	0.0047491224
ISO1	2	35522	40585	5064	ISO1	44	256423	261437	5015	0.0043894653
ISO1	3	40586	45646	5061	ISO1	44	256423	261437	5015	0.0041907803
ISO1	4	45647	50708	5062	ISO1	44	256423	261437	5015	0.0043894653
ISO1	6	64750	69811	5062	ISO1	44	256423	261437	5015	0.0045889864
ISO1	7	69812	74872	5061	ISO1	44	256423	261437	5015	0.0041907803
ISO1	8	74873	79933	5061	ISO1	44	256423	261437	5015	0.0043903412
ISO1	9	79934	84994	5061	ISO1	44	256423	261437	5015	0.0041907803
ISO1	10	84995	90055	5061	ISO1	44	256423	261437	5015	0.0043903412
ISO1	11	90056	95116	5061	ISO1	44	256423	261437	5015	0.0043903412
ISO1	12	95117	100177	5061	ISO1	44	256423	261437	5015	0.0041907803
ISO1	13	100178	105238	5061	ISO1	44	256423	261437	5015	0.0043903412
ISO1	14	105239	110278	5040	ISO1	44	256423	261437	5015	0.0039920160
ISO1	15	110279	115322	5044	ISO1	44	256423	261437	5015	0.0021938572
ISO1	16	115323	120367	5045	ISO1	44	256423	261437	5015	0.0015952144
ISO1	17	120368	125412	5045	ISO1	44	256423	261437	5015	0.0015952144
ISO1	18	125413	130457	5045	ISO1	44	256423	261437	5015	0.0017946162
ISO1	19	130458	135497	5040	ISO1	44	256423	261437	5015	0.0009980040
ISO1	20	135498	140544	5047	ISO1	44	256423	261437	5015	0.0015958508
ISO1	21	140545	145565	5021	ISO1	44	256423	261437	5015	0.0014039310
ISO1	22	145566	150587	5022	ISO1	44	256423	261437	5015	0.0008012821
ISO1	23	150588	155609	5022	ISO1	44	256423	261437	5015	0.0008012821
ISO1	24	155610	160651	5042	ISO1	44	256423	261437	5015	0.0007987220
ISO1	25	160652	165693	5042	ISO1	44	256423	261437	5015	0.0009984026
ISO1	26	165694	170724	5031	ISO1	44	256423	261437	5015	0.0012007204
ISO1	27	170725	175758	5034	ISO1	44	256423	261437	5015	0.0013988809
ISO1	28	175759	180794	5036	ISO1	44	256423	261437	5015	0.0007993605
ISO1	29	180795	185839	5045	ISO1	44	256423	261437	5015	0.0011964108
ISO1	30	185840	190882	5043	ISO1	44	256423	261437	5015	0.0009974067
ISO1	31	190883	195908	5026	ISO1	44	256423	261437	5015	0.0032025620
ISO1	32	195909	200944	5036	ISO1	44	256423	261437	5015	0.0007993605
ISO1	33	200945	205989	5045	ISO1	44	256423	261437	5015	0.0011964108
ISO1	34	205990	211027	5038	ISO1	44	256423	261437	5015	0.0021964856
ISO1	35	211028	216069	5042	ISO1	44	256423	261437	5015	0.0023942538
ISO1	36	216070	221113	5044	ISO1	44	256423	261437	5015	0.0013960909
ISO1	37	221114	226158	5045	ISO1	44	256423	261437	5015	0.0009970090
ISO1	38	226159	231203	5045	ISO1	44	256423	261437	5015	0.0005982054
ISO1	39	231204	236248	5045	ISO1	44	256423	261437	5015	0.0007976072
ISO1	40	236249	241293	5045	ISO1	44	256423	261437	5015	0.0003988036
ISO1	41	241294	246338	5045	ISO1	44	256423	261437	5015	0.0007976072
ISO1	42	246339	251383	5045	ISO1	44	256423	261437	5015	0.0003988036
ISO1	43	251384	256422	5039	ISO1	44	256423	261437	5015	0.0003992813
ISO1	1	30629	35521	4893	ISO1	45	261438	266482	5045	0.0045146727
ISO1	2	35522	40585	5064	ISO1	45	261438	266482	5045	0.0045616819
ISO1	3	40586	45646	5061	ISO1	45	261438	266482	5045	0.0043642134
ISO1	4	45647	50708	5062	ISO1	45	261438	266482	5045	0.0045616819
ISO1	6	64750	69811	5062	ISO1	45	261438	266482	5045	0.0047600159
ISO1	7	69812	74872	5061	ISO1	45	261438	266482	5045	0.0043642134
ISO1	8	74873	79933	5061	ISO1	45	261438	266482	5045	0.0045625868
ISO1	9	79934	84994	5061	ISO1	45	261438	266482	5045	0.0043642134
ISO1	10	84995	90055	5061	ISO1	45	261438	266482	5045	0.0045625868
ISO1	11	90056	95116	5061	ISO1	45	261438	266482	5045	0.0045625868
ISO1	12	95117	100177	5061	ISO1	45	261438	266482	5045	0.0043642134
ISO1	13	100178	105238	5061	ISO1	45	261438	266482	5045	0.0045625868
ISO1	14	105239	110278	5040	ISO1	45	261438	266482	5045	0.0041666667
ISO1	15	110279	115322	5044	ISO1	45	261438	266482	5045	0.0019825535
ISO1	16	115323	120367	5045	ISO1	45	261438	266482	5045	0.0013875124
ISO1	17	120368	125412	5045	ISO1	45	261438	266482	5045	0.0013875124
ISO1	18	125413	130457	5045	ISO1	45	261438	266482	5045	0.0015857284
ISO1	19	130458	135497	5040	ISO1	45	261438	266482	5045	0.0007936508
ISO1	20	135498	140544	5047	ISO1	45	261438	266482	5045	0.0013880627
ISO1	21	140545	145565	5021	ISO1	45	261438	266482	5045	0.0011961722
ISO1	22	145566	150587	5022	ISO1	45	261438	266482	5045	0.0009956193
ISO1	23	150588	155609	5022	ISO1	45	261438	266482	5045	0.0009956193
ISO1	24	155610	160651	5042	ISO1	45	261438	266482	5045	0.0009924573
ISO1	25	160652	165693	5042	ISO1	45	261438	266482	5045	0.0007939659
ISO1	26	165694	170724	5031	ISO1	45	261438	266482	5045	0.0009946290
ISO1	27	170725	175758	5034	ISO1	45	261438	266482	5045	0.0011918951
ISO1	28	175759	180794	5036	ISO1	45	261438	266482	5045	0.0009932459
ISO1	29	180795	185839	5045	ISO1	45	261438	266482	5045	0.0013875124
ISO1	30	185840	190882	5043	ISO1	45	261438	266482	5045	0.0011897680
ISO1	31	190883	195908	5026	ISO1	45	261438	266482	5045	0.0029844807
ISO1	32	195909	200944	5036	ISO1	45	261438	266482	5045	0.0009932459
ISO1	33	200945	205989	5045	ISO1	45	261438	266482	5045	0.0013875124
ISO1	34	205990	211027	5038	ISO1	45	261438	266482	5045	0.0023818976
ISO1	35	211028	216069	5042	ISO1	45	261438	266482	5045	0.0025783419
ISO1	36	216070	221113	5044	ISO1	45	261438	266482	5045	0.0011895321
ISO1	37	221114	226158	5045	ISO1	45	261438	266482	5045	0.0007928642
ISO1	38	226159	231203	5045	ISO1	45	261438	266482	5045	0.0007928642
ISO1	39	231204	236248	5045	ISO1	45	261438	266482	5045	0.0009910803
ISO1	40	236249	241293	5045	ISO1	45	261438	266482	5045	0.0005946482
ISO1	41	241294	246338	5045	ISO1	45	261438	266482	5045	0.0009910803
ISO1	42	246339	251383	5045	ISO1	45	261438	266482	5045	0.0005946482
ISO1	43	251384	256422	5039	ISO1	45	261438	266482	5045	0.0005953562
ISO1	44	256423	261437	5015	ISO1	45	261438	266482	5045	0.0001994018
ISO1	1	30629	35521	4893	ISO1	46	266483	271497	5015	0.0047491224
ISO1	2	35522	40585	5064	ISO1	46	266483	271497	5015	0.0043894653
ISO1	3	40586	45646	5061	ISO1	46	266483	271497	5015	0.0041907803
ISO1	4	45647	50708	5062	ISO1	46	266483	271497	5015	0.0043894653
ISO1	6	64750	69811	5062	ISO1	46	266483	271497	5015	0.0045889864
ISO1	7	69812	74872	5061	ISO1	46	266483	271497	5015	0.0041907803
ISO1	8	74873	79933	5061	ISO1	46	266483	271497	5015	0.0043903412
ISO1	9	79934	84994	5061	ISO1	46	266483	271497	5015	0.0041907803
ISO1	10	84995	90055	5061	ISO1	46	266483	271497	5015	0.0043903412
ISO1	11	90056	95116	5061	ISO1	46	266483	271497	5015	0.0043903412
ISO1	12	95117	100177	5061	ISO1	46	266483	271497	5015	0.0041907803
ISO1	13	100178	105238	5061	ISO1	46	266483	271497	5015	0.0043903412
ISO1	14	105239	110278	5040	ISO1	46	266483	271497	5015	0.0039920160
ISO1	15	110279	115322	5044	ISO1	46	266483	271497	5015	0.0021938572
ISO1	16	115323	120367	5045	ISO1	46	266483	271497	5015	0.0015952144
ISO1	17	120368	125412	5045	ISO1	46	266483	271497	5015	0.0015952144
ISO1	18	125413	130457	5045	ISO1	46	266483	271497	5015	0.0017946162
ISO1	19	130458	135497	5040	ISO1	46	266483	271497	5015	0.0009980040
ISO1	20	135498	140544	5047	ISO1	46	266483	271497	5015	0.0015958508
ISO1	21	140545	145565	5021	ISO1	46	266483	271497	5015	0.0014039310
ISO1	22	145566	150587	5022	ISO1	46	266483	271497	5015	0.0008012821
ISO1	23	150588	155609	5022	ISO1	46	266483	271497	5015	0.0008012821
ISO1	24	155610	160651	5042	ISO1	46	266483	271497	5015	0.0007987220
ISO1	25	160652	165693	5042	ISO1	46	266483	271497	5015	0.0009984026
ISO1	26	165694	170724	5031	ISO1	46	266483	271497	5015	0.0012007204
ISO1	27	170725	175758	5034	ISO1	46	266483	271497	5015	0.0013988809
ISO1	28	175759	180794	5036	ISO1	46	266483	271497	5015	0.0007993605
ISO1	29	180795	185839	5045	ISO1	46	266483	271497	5015	0.0011964108
ISO1	30	185840	190882	5043	ISO1	46	266483	271497	5015	0.0009974067
ISO1	31	190883	195908	5026	ISO1	46	266483	271497	5015	0.0032025620
ISO1	32	195909	200944	5036	ISO1	46	266483	271497	5015	0.0007993605
ISO1	33	200945	205989	5045	ISO1	46	266483	271497	5015	0.0011964108
ISO1	34	205990	211027	5038	ISO1	46	266483	271497	5015	0.0021964856
ISO1	35	211028	216069	5042	ISO1	46	266483	271497	5015	0.0023942538
ISO1	36	216070	221113	5044	ISO1	46	266483	271497	5015	0.0013960909
ISO1	37	221114	226158	5045	ISO1	46	266483	271497	5015	0.0009970090
ISO1	38	226159	231203	5045	ISO1	46	266483	271497	5015	0.0005982054
ISO1	39	231204	236248	5045	ISO1	46	266483	271497	5015	0.0007976072
ISO1	40	236249	241293	5045	ISO1	46	266483	271497	5015	0.0003988036
ISO1	41	241294	246338	5045	ISO1	46	266483	271497	5015	0.0007976072
ISO1	42	246339	251383	5045	ISO1	46	266483	271497	5015	0.0003988036
ISO1	43	251384	256422	5039	ISO1	46	266483	271497	5015	0.0003992813
ISO1	44	256423	261437	5015	ISO1	46	266483	271497	5015	0.0000000000
ISO1	45	261438	266482	5045	ISO1	46	266483	271497	5015	0.0001994018
ISO1	1	30629	35521	4893	ISO1	47	271498	276542	5045	0.0043094603
ISO1	2	35522	40585	5064	ISO1	47	271498	276542	5045	0.0043633479
ISO1	3	40586	45646	5061	ISO1	47	271498	276542	5045	0.0041658401
ISO1	4	45647	50708	5062	ISO1	47	271498	276542	5045	0.0043633479
ISO1	6	64750	69811	5062	ISO1	47	271498	276542	5045	0.0045616819
ISO1	7	69812	74872	5061	ISO1	47	271498	276542	5045	0.0041658401
ISO1	8	74873	79933	5061	ISO1	47	271498	276542	5045	0.0043642134
ISO1	9	79934	84994	5061	ISO1	47	271498	276542	5045	0.0041658401
ISO1	10	84995	90055	5061	ISO1	47	271498	276542	5045	0.0043642134
ISO1	11	90056	95116	5061	ISO1	47	271498	276542	5045	0.0043642134
ISO1	12	95117	100177	5061	ISO1	47	271498	276542	5045	0.0041658401
ISO1	13	100178	105238	5061	ISO1	47	271498	276542	5045	0.0043642134
ISO1	14	105239	110278	5040	ISO1	47	271498	276542	5045	0.0039682540
ISO1	15	110279	115322	5044	ISO1	47	271498	276542	5045	0.0017842982
ISO1	16	115323	120367	5045	ISO1	47	271498	276542	5045	0.0011892963
ISO1	17	120368	125412	5045	ISO1	47	271498	276542	5045	0.0011892963
ISO1	18	125413	130457	5045	ISO1	47	271498	276542	5045	0.0013875124
ISO1	19	130458	135497	5040	ISO1	47	271498	276542	5045	0.0013888889
ISO1	20	135498	140544	5047	ISO1	47	271498	276542	5045	0.0011897680
ISO1	21	140545	145565	5021	ISO1	47	271498	276542	5045	0.0009968102
ISO1	22	145566	150587	5022	ISO1	47	271498	276542	5045	0.0007964954
ISO1	23	150588	155609	5022	ISO1	47	271498	276542	5045	0.0007964954
ISO1	24	155610	160651	5042	ISO1	47	271498	276542	5045	0.0007939659
ISO1	25	160652	165693	5042	ISO1	47	271498	276542	5045	0.0005954744
ISO1	26	165694	170724	5031	ISO1	47	271498	276542	5045	0.0007957032
ISO1	27	170725	175758	5034	ISO1	47	271498	276542	5045	0.0009932459
ISO1	28	175759	180794	5036	ISO1	47	271498	276542	5045	0.0007945967
ISO1	29	180795	185839	5045	ISO1	47	271498	276542	5045	0.0011892963
ISO1	30	185840	190882	5043	ISO1	47	271498	276542	5045	0.0009914733
ISO1	31	190883	195908	5026	ISO1	47	271498	276542	5045	0.0027855153
ISO1	32	195909	200944	5036	ISO1	47	271498	276542	5045	0.0007945967
ISO1	33	200945	205989	5045	ISO1	47	271498	276542	5045	0.0011892963
ISO1	34	205990	211027	5038	ISO1	47	271498	276542	5045	0.0021834061
ISO1	35	211028	216069	5042	ISO1	47	271498	276542	5045	0.0023800079
ISO1	36	216070	221113	5044	ISO1	47	271498	276542	5045	0.0009912768
ISO1	37	221114	226158	5045	ISO1	47	271498	276542	5045	0.0005946482
ISO1	38	226159	231203	5045	ISO1	47	271498	276542	5045	0.0005946482
ISO1	39	231204	236248	5045	ISO1	47	271498	276542	5045	0.0007928642
ISO1	40	236249	241293	5045	ISO1	47	271498	276542	5045	0.0003964321
ISO1	41	241294	246338	5045	ISO1	47	271498	276542	5045	0.0007928642
ISO1	42	246339	251383	5045	ISO1	47	271498	276542	5045	0.0003964321
ISO1	43	251384	256422	5039	ISO1	47	271498	276542	5045	0.0011907124
ISO1	44	256423	261437	5015	ISO1	47	271498	276542	5045	0.0007976072
ISO1	45	261438	266482	5045	ISO1	47	271498	276542	5045	0.0005946482
ISO1	46	266483	271497	5015	ISO1	47	271498	276542	5045	0.0007976072
ISO1	1	30629	35521	4893	ISO1	48	276543	281589	5047	0.0041025641
ISO1	2	35522	40585	5064	ISO1	48	276543	281589	5047	0.0041633624
ISO1	3	40586	45646	5061	ISO1	48	276543	281589	5047	0.0039658933
ISO1	4	45647	50708	5062	ISO1	48	276543	281589	5047	0.0041633624
ISO1	6	64750	69811	5062	ISO1	48	276543	281589	5047	0.0043616178
ISO1	7	69812	74872	5061	ISO1	48	276543	281589	5047	0.0039658933
ISO1	8	74873	79933	5061	ISO1	48	276543	281589	5047	0.0041641880
ISO1	9	79934	84994	5061	ISO1	48	276543	281589	5047	0.0039658933
ISO1	10	84995	90055	5061	ISO1	48	276543	281589	5047	0.0041641880
ISO1	11	90056	95116	5061	ISO1	48	276543	281589	5047	0.0041641880
ISO1	12	95117	100177	5061	ISO1	48	276543	281589	5047	0.0039658933
ISO1	13	100178	105238	5061	ISO1	48	276543	281589	5047	0.0041641880
ISO1	14	105239	110278	5040	ISO1	48	276543	281589	5047	0.0037698413
ISO1	15	110279	115322	5044	ISO1	48	276543	281589	5047	0.0015860428
ISO1	16	115323	120367	5045	ISO1	48	276543	281589	5047	0.0009910803
ISO1	17	120368	125412	5045	ISO1	48	276543	281589	5047	0.0009910803
ISO1	18	125413	130457	5045	ISO1	48	276543	281589	5047	0.0011892963
ISO1	19	130458	135497	5040	ISO1	48	276543	281589	5047	0.0011904762
ISO1	20	135498	140544	5047	ISO1	48	276543	281589	5047	0.0009910803
ISO1	21	140545	145565	5021	ISO1	48	276543	281589	5047	0.0007971303
ISO1	22	145566	150587	5022	ISO1	48	276543	281589	5047	0.0005973716
ISO1	23	150588	155609	5022	ISO1	48	276543	281589	5047	0.0005973716
ISO1	24	155610	160651	5042	ISO1	48	276543	281589	5047	0.0005952381
ISO1	25	160652	165693	5042	ISO1	48	276543	281589	5047	0.0003968254
ISO1	26	165694	170724	5031	ISO1	48	276543	281589	5047	0.0005965401
ISO1	27	170725	175758	5034	ISO1	48	276543	281589	5047	0.0007945967
ISO1	28	175759	180794	5036	ISO1	48	276543	281589	5047	0.0005957109
ISO1	29	180795	185839	5045	ISO1	48	276543	281589	5047	0.0009910803
ISO1	30	185840	190882	5043	ISO1	48	276543	281589	5047	0.0007931787
ISO1	31	190883	195908	5026	ISO1	48	276543	281589	5047	0.0025865499
ISO1	32	195909	200944	5036	ISO1	48	276543	281589	5047	0.0005957109
ISO1	33	200945	205989	5045	ISO1	48	276543	281589	5047	0.0009910803
ISO1	34	205990	211027	5038	ISO1	48	276543	281589	5047	0.0019849146
ISO1	35	211028	216069	5042	ISO1	48	276543	281589	5047	0.0021816739
ISO1	36	216070	221113	5044	ISO1	48	276543	281589	5047	0.0007930214
ISO1	37	221114	226158	5045	ISO1	48	276543	281589	5047	0.0003964321
ISO1	38	226159	231203	5045	ISO1	48	276543	281589	5047	0.0003964321
ISO1	39	231204	236248	5045	ISO1	48	276543	281589	5047	0.0005946482
ISO1	40	236249	241293	5045	ISO1	48	276543	281589	5047	0.0001982161
ISO1	41	241294	246338	5045	ISO1	48	276543	281589	5047	0.0005946482
ISO1	42	246339	251383	5045	ISO1	48	276543	281589	5047	0.0001982161
ISO1	43	251384	256422	5039	ISO1	48	276543	281589	5047	0.0009922604
ISO1	44	256423	261437	5015	ISO1	48	276543	281589	5047	0.0005982054
ISO1	45	261438	266482	5045	ISO1	48	276543	281589	5047	0.0003964321
ISO1	46	266483	271497	5015	ISO1	48	276543	281589	5047	0.0005982054
ISO1	47	271498	276542	5045	ISO1	48	276543	281589	5047	0.0001982161
ISO1	1	30629	35521	4893	ISO1	49	281590	286634	5045	0.0041042479
ISO1	2	35522	40585	5064	ISO1	49	281590	286634	5045	0.0041650139
ISO1	3	40586	45646	5061	ISO1	49	281590	286634	5045	0.0039674668
ISO1	4	45647	50708	5062	ISO1	49	281590	286634	5045	0.0041650139
ISO1	6	64750	69811	5062	ISO1	49	281590	286634	5045	0.0043633479
ISO1	7	69812	74872	5061	ISO1	49	281590	286634	5045	0.0039674668
ISO1	8	74873	79933	5061	ISO1	49	281590	286634	5045	0.0041658401
ISO1	9	79934	84994	5061	ISO1	49	281590	286634	5045	0.0039674668
ISO1	10	84995	90055	5061	ISO1	49	281590	286634	5045	0.0041658401
ISO1	11	90056	95116	5061	ISO1	49	281590	286634	5045	0.0041658401
ISO1	12	95117	100177	5061	ISO1	49	281590	286634	5045	0.0039674668
ISO1	13	100178	105238	5061	ISO1	49	281590	286634	5045	0.0041658401
ISO1	14	105239	110278	5040	ISO1	49	281590	286634	5045	0.0037698413
ISO1	15	110279	115322	5044	ISO1	49	281590	286634	5045	0.0015860428
ISO1	16	115323	120367	5045	ISO1	49	281590	286634	5045	0.0009910803
ISO1	17	120368	125412	5045	ISO1	49	281590	286634	5045	0.0009910803
ISO1	18	125413	130457	5045	ISO1	49	281590	286634	5045	0.0011892963
ISO1	19	130458	135497	5040	ISO1	49	281590	286634	5045	0.0011904762
ISO1	20	135498	140544	5047	ISO1	49	281590	286634	5045	0.0009914733
ISO1	21	140545	145565	5021	ISO1	49	281590	286634	5045	0.0007974482
ISO1	22	145566	150587	5022	ISO1	49	281590	286634	5045	0.0005973716
ISO1	23	150588	155609	5022	ISO1	49	281590	286634	5045	0.0005973716
ISO1	24	155610	160651	5042	ISO1	49	281590	286634	5045	0.0005954744
ISO1	25	160652	165693	5042	ISO1	49	281590	286634	5045	0.0003969829
ISO1	26	165694	170724	5031	ISO1	49	281590	286634	5045	0.0005967774
ISO1	27	170725	175758	5034	ISO1	49	281590	286634	5045	0.0007945967
ISO1	28	175759	180794	5036	ISO1	49	281590	286634	5045	0.0005959476
ISO1	29	180795	185839	5045	ISO1	49	281590	286634	5045	0.0009910803
ISO1	30	185840	190882	5043	ISO1	49	281590	286634	5045	0.0007931787
ISO1	31	190883	195908	5026	ISO1	49	281590	286634	5045	0.0025865499
ISO1	32	195909	200944	5036	ISO1	49	281590	286634	5045	0.0005959476
ISO1	33	200945	205989	5045	ISO1	49	281590	286634	5045	0.0009910803
ISO1	34	205990	211027	5038	ISO1	49	281590	286634	5045	0.0019849146
ISO1	35	211028	216069	5042	ISO1	49	281590	286634	5045	0.0021816739
ISO1	36	216070	221113	5044	ISO1	49	281590	286634	5045	0.0007930214
ISO1	37	221114	226158	5045	ISO1	49	281590	286634	5045	0.0003964321
ISO1	38	226159	231203	5045	ISO1	49	281590	286634	5045	0.0003964321
ISO1	39	231204	236248	5045	ISO1	49	281590	286634	5045	0.0005946482
ISO1	40	236249	241293	5045	ISO1	49	281590	286634	5045	0.0001982161
ISO1	41	241294	246338	5045	ISO1	49	281590	286634	5045	0.0005946482
ISO1	42	246339	251383	5045	ISO1	49	281590	286634	5045	0.0001982161
ISO1	43	251384	256422	5039	ISO1	49	281590	286634	5045	0.0009922604
ISO1	44	256423	261437	5015	ISO1	49	281590	286634	5045	0.0005982054
ISO1	45	261438	266482	5045	ISO1	49	281590	286634	5045	0.0003964321
ISO1	46	266483	271497	5015	ISO1	49	281590	286634	5045	0.0005982054
ISO1	47	271498	276542	5045	ISO1	49	281590	286634	5045	0.0001982161
ISO1	48	276543	281589	5047	ISO1	49	281590	286634	5045	0.0000000000
ISO1	1	30629	35521	4893	ISO1	50	286635	291684	5050	0.0045128205
ISO1	2	35522	40585	5064	ISO1	50	286635	291684	5050	0.0045580658
ISO1	3	40586	45646	5061	ISO1	50	286635	291684	5050	0.0043624826
ISO1	4	45647	50708	5062	ISO1	50	286635	291684	5050	0.0045598731
ISO1	6	64750	69811	5062	ISO1	50	286635	291684	5050	0.0047581285
ISO1	7	69812	74872	5061	ISO1	50	286635	291684	5050	0.0043624826
ISO1	8	74873	79933	5061	ISO1	50	286635	291684	5050	0.0045607773
ISO1	9	79934	84994	5061	ISO1	50	286635	291684	5050	0.0043624826
ISO1	10	84995	90055	5061	ISO1	50	286635	291684	5050	0.0045607773
ISO1	11	90056	95116	5061	ISO1	50	286635	291684	5050	0.0045607773
ISO1	12	95117	100177	5061	ISO1	50	286635	291684	5050	0.0043624826
ISO1	13	100178	105238	5061	ISO1	50	286635	291684	5050	0.0045607773
ISO1	14	105239	110278	5040	ISO1	50	286635	291684	5050	0.0039706174
ISO1	15	110279	115322	5044	ISO1	50	286635	291684	5050	0.0027766759
ISO1	16	115323	120367	5045	ISO1	50	286635	291684	5050	0.0021816739
ISO1	17	120368	125412	5045	ISO1	50	286635	291684	5050	0.0021816739
ISO1	18	125413	130457	5045	ISO1	50	286635	291684	5050	0.0023800079
ISO1	19	130458	135497	5040	ISO1	50	286635	291684	5050	0.0023823705
ISO1	20	135498	140544	5047	ISO1	50	286635	291684	5050	0.0017835910
ISO1	21	140545	145565	5021	ISO1	50	286635	291684	5050	0.0019932230
ISO1	22	145566	150587	5022	ISO1	50	286635	291684	5050	0.0017931859
ISO1	23	150588	155609	5022	ISO1	50	286635	291684	5050	0.0017931859
ISO1	24	155610	160651	5042	ISO1	50	286635	291684	5050	0.0017860687
ISO1	25	160652	165693	5042	ISO1	50	286635	291684	5050	0.0015876166
ISO1	26	165694	170724	5031	ISO1	50	286635	291684	5050	0.0017899761
ISO1	27	170725	175758	5034	ISO1	50	286635	291684	5050	0.0019876764
ISO1	28	175759	180794	5036	ISO1	50	286635	291684	5050	0.0017881979
ISO1	29	180795	185839	5045	ISO1	50	286635	291684	5050	0.0013883380
ISO1	30	185840	190882	5043	ISO1	50	286635	291684	5050	0.0015866720
ISO1	31	190883	195908	5026	ISO1	50	286635	291684	5050	0.0037810945
ISO1	32	195909	200944	5036	ISO1	50	286635	291684	5050	0.0017881979
ISO1	33	200945	205989	5045	ISO1	50	286635	291684	5050	0.0013883380
ISO1	34	205990	211027	5038	ISO1	50	286635	291684	5050	0.0003969829
ISO1	35	211028	216069	5042	ISO1	50	286635	291684	5050	0.0009916700
ISO1	36	216070	221113	5044	ISO1	50	286635	291684	5050	0.0023800079
ISO1	37	221114	226158	5045	ISO1	50	286635	291684	5050	0.0019833399
ISO1	38	226159	231203	5045	ISO1	50	286635	291684	5050	0.0019833399
ISO1	39	231204	236248	5045	ISO1	50	286635	291684	5050	0.0021816739
ISO1	40	236249	241293	5045	ISO1	50	286635	291684	5050	0.0017850060
ISO1	41	241294	246338	5045	ISO1	50	286635	291684	5050	0.0021816739
ISO1	42	246339	251383	5045	ISO1	50	286635	291684	5050	0.0017850060
ISO1	43	251384	256422	5039	ISO1	50	286635	291684	5050	0.0021842732
ISO1	44	256423	261437	5015	ISO1	50	286635	291684	5050	0.0021947326
ISO1	45	261438	266482	5045	ISO1	50	286635	291684	5050	0.0019833399
ISO1	46	266483	271497	5015	ISO1	50	286635	291684	5050	0.0021947326
ISO1	47	271498	276542	5045	ISO1	50	286635	291684	5050	0.0017850060
ISO1	48	276543	281589	5047	ISO1	50	286635	291684	5050	0.0015860428
ISO1	49	281590	286634	5045	ISO1	50	286635	291684	5050	0.0015866720
ISO1	1	30629	35521	4893	ISO1	51	291685	296729	5045	0.0041042479
ISO1	2	35522	40585	5064	ISO1	51	291685	296729	5045	0.0041650139
ISO1	3	40586	45646	5061	ISO1	51	291685	296729	5045	0.0039674668
ISO1	4	45647	50708	5062	ISO1	51	291685	296729	5045	0.0041650139
ISO1	6	64750	69811	5062	ISO1	51	291685	296729	5045	0.0043633479
ISO1	7	69812	74872	5061	ISO1	51	291685	296729	5045	0.0039674668
ISO1	8	74873	79933	5061	ISO1	51	291685	296729	5045	0.0041658401
ISO1	9	79934	84994	5061	ISO1	51	291685	296729	5045	0.0039674668
ISO1	10	84995	90055	5061	ISO1	51	291685	296729	5045	0.0041658401
ISO1	11	90056	95116	5061	ISO1	51	291685	296729	5045	0.0041658401
ISO1	12	95117	100177	5061	ISO1	51	291685	296729	5045	0.0039674668
ISO1	13	100178	105238	5061	ISO1	51	291685	296729	5045	0.0041658401
ISO1	14	105239	110278	5040	ISO1	51	291685	296729	5045	0.0037698413
ISO1	15	110279	115322	5044	ISO1	51	291685	296729	5045	0.0015860428
ISO1	16	115323	120367	5045	ISO1	51	291685	296729	5045	0.0029732408
ISO1	17	120368	125412	5045	ISO1	51	291685	296729	5045	0.0029732408
ISO1	18	125413	130457	5045	ISO1	51	291685	296729	5045	0.0031714569
ISO1	19	130458	135497	5040	ISO1	51	291685	296729	5045	0.0023809524
ISO1	20	135498	140544	5047	ISO1	51	291685	296729	5045	0.0029744200
ISO1	21	140545	145565	5021	ISO1	51	291685	296729	5045	0.0027910686
ISO1	22	145566	150587	5022	ISO1	51	291685	296729	5045	0.0025886101
ISO1	23	150588	155609	5022	ISO1	51	291685	296729	5045	0.0025886101
ISO1	24	155610	160651	5042	ISO1	51	291685	296729	5045	0.0025803890
ISO1	25	160652	165693	5042	ISO1	51	291685	296729	5045	0.0023818976
ISO1	26	165694	170724	5031	ISO1	51	291685	296729	5045	0.0025860354
ISO1	27	170725	175758	5034	ISO1	51	291685	296729	5045	0.0027810886
ISO1	28	175759	180794	5036	ISO1	51	291685	296729	5045	0.0025824394
ISO1	29	180795	185839	5045	ISO1	51	291685	296729	5045	0.0029732408
ISO1	30	185840	190882	5043	ISO1	51	291685	296729	5045	0.0027761253
ISO1	31	190883	195908	5026	ISO1	51	291685	296729	5045	0.0041782730
ISO1	32	195909	200944	5036	ISO1	51	291685	296729	5045	0.0025824394
ISO1	33	200945	205989	5045	ISO1	51	291685	296729	5045	0.0029732408
ISO1	34	205990	211027	5038	ISO1	51	291685	296729	5045	0.0039698293
ISO1	35	211028	216069	5042	ISO1	51	291685	296729	5045	0.0037683459
ISO1	36	216070	221113	5044	ISO1	51	291685	296729	5045	0.0023790642
ISO1	37	221114	226158	5045	ISO1	51	291685	296729	5045	0.0023785927
ISO1	38	226159	231203	5045	ISO1	51	291685	296729	5045	0.0023785927
ISO1	39	231204	236248	5045	ISO1	51	291685	296729	5045	0.0025768087
ISO1	40	236249	241293	5045	ISO1	51	291685	296729	5045	0.0021803766
ISO1	41	241294	246338	5045	ISO1	51	291685	296729	5045	0.0025768087
ISO1	42	246339	251383	5045	ISO1	51	291685	296729	5045	0.0021803766
ISO1	43	251384	256422	5039	ISO1	51	291685	296729	5045	0.0021829728
ISO1	44	256423	261437	5015	ISO1	51	291685	296729	5045	0.0017946162
ISO1	45	261438	266482	5045	ISO1	51	291685	296729	5045	0.0015857284
ISO1	46	266483	271497	5015	ISO1	51	291685	296729	5045	0.0017946162
ISO1	47	271498	276542	5045	ISO1	51	291685	296729	5045	0.0021803766
ISO1	48	276543	281589	5047	ISO1	51	291685	296729	5045	0.0019821606
ISO1	49	281590	286634	5045	ISO1	51	291685	296729	5045	0.0019821606
ISO1	50	286635	291684	5050	ISO1	51	291685	296729	5045	0.0035700119
ISO1	1	30629	35521	4893	ISO1	52	296730	301774	5045	0.0043094603
ISO1	2	35522	40585	5064	ISO1	52	296730	301774	5045	0.0039666799
ISO1	3	40586	45646	5061	ISO1	52	296730	301774	5045	0.0037690934
ISO1	4	45647	50708	5062	ISO1	52	296730	301774	5045	0.0039666799
ISO1	6	64750	69811	5062	ISO1	52	296730	301774	5045	0.0041650139
ISO1	7	69812	74872	5061	ISO1	52	296730	301774	5045	0.0037690934
ISO1	8	74873	79933	5061	ISO1	52	296730	301774	5045	0.0039674668
ISO1	9	79934	84994	5061	ISO1	52	296730	301774	5045	0.0037690934
ISO1	10	84995	90055	5061	ISO1	52	296730	301774	5045	0.0039674668
ISO1	11	90056	95116	5061	ISO1	52	296730	301774	5045	0.0039674668
ISO1	12	95117	100177	5061	ISO1	52	296730	301774	5045	0.0037690934
ISO1	13	100178	105238	5061	ISO1	52	296730	301774	5045	0.0039674668
ISO1	14	105239	110278	5040	ISO1	52	296730	301774	5045	0.0035714286
ISO1	15	110279	115322	5044	ISO1	52	296730	301774	5045	0.0017842982
ISO1	16	115323	120367	5045	ISO1	52	296730	301774	5045	0.0011892963
ISO1	17	120368	125412	5045	ISO1	52	296730	301774	5045	0.0011892963
ISO1	18	125413	130457	5045	ISO1	52	296730	301774	5045	0.0013875124
ISO1	19	130458	135497	5040	ISO1	52	296730	301774	5045	0.0013888889
ISO1	20	135498	140544	5047	ISO1	52	296730	301774	5045	0.0011897680
ISO1	21	140545	145565	5021	ISO1	52	296730	301774	5045	0.0009968102
ISO1	22	145566	150587	5022	ISO1	52	296730	301774	5045	0.0003982477
ISO1	23	150588	155609	5022	ISO1	52	296730	301774	5045	0.0003982477
ISO1	24	155610	160651	5042	ISO1	52	296730	301774	5045	0.0003969829
ISO1	25	160652	165693	5042	ISO1	52	296730	301774	5045	0.0005954744
ISO1	26	165694	170724	5031	ISO1	52	296730	301774	5045	0.0007957032
ISO1	27	170725	175758	5034	ISO1	52	296730	301774	5045	0.0009932459
ISO1	28	175759	180794	5036	ISO1	52	296730	301774	5045	0.0003972984
ISO1	29	180795	185839	5045	ISO1	52	296730	301774	5045	0.0007928642
ISO1	30	185840	190882	5043	ISO1	52	296730	301774	5045	0.0005948840
ISO1	31	190883	195908	5026	ISO1	52	296730	301774	5045	0.0027855153
ISO1	32	195909	200944	5036	ISO1	52	296730	301774	5045	0.0003972984
ISO1	33	200945	205989	5045	ISO1	52	296730	301774	5045	0.0007928642
ISO1	34	205990	211027	5038	ISO1	52	296730	301774	5045	0.0017864232
ISO1	35	211028	216069	5042	ISO1	52	296730	301774	5045	0.0019833399
ISO1	36	216070	221113	5044	ISO1	52	296730	301774	5045	0.0009912768
ISO1	37	221114	226158	5045	ISO1	52	296730	301774	5045	0.0005946482
ISO1	38	226159	231203	5045	ISO1	52	296730	301774	5045	0.0001982161
ISO1	39	231204	236248	5045	ISO1	52	296730	301774	5045	0.0003964321
ISO1	40	236249	241293	5045	ISO1	52	296730	301774	5045	0.0000000000
ISO1	41	241294	246338	5045	ISO1	52	296730	301774	5045	0.0003964321
ISO1	42	246339	251383	5045	ISO1	52	296730	301774	5045	0.0000000000
ISO1	43	251384	256422	5039	ISO1	52	296730	301774	5045	0.0007938083
ISO1	44	256423	261437	5015	ISO1	52	296730	301774	5045	0.0003988036
ISO1	45	261438	266482	5045	ISO1	52	296730	301774	5045	0.0005946482
ISO1	46	266483	271497	5015	ISO1	52	296730	301774	5045	0.0003988036
ISO1	47	271498	276542	5045	ISO1	52	296730	301774	5045	0.0003964321
ISO1	48	276543	281589	5047	ISO1	52	296730	301774	5045	0.0001982161
ISO1	49	281590	286634	5045	ISO1	52	296730	301774	5045	0.0001982161
ISO1	50	286635	291684	5050	ISO1	52	296730	301774	5045	0.0017850060
ISO1	51	291685	296729	5045	ISO1	52	296730	301774	5045	0.0021803766
ISO1	1	30629	35521	4893	ISO1	53	301775	306819	5045	0.0049250975
ISO1	2	35522	40585	5064	ISO1	53	301775	306819	5045	0.0045616819
ISO1	3	40586	45646	5061	ISO1	53	301775	306819	5045	0.0043642134
ISO1	4	45647	50708	5062	ISO1	53	301775	306819	5045	0.0045616819
ISO1	6	64750	69811	5062	ISO1	53	301775	306819	5045	0.0047600159
ISO1	7	69812	74872	5061	ISO1	53	301775	306819	5045	0.0043642134
ISO1	8	74873	79933	5061	ISO1	53	301775	306819	5045	0.0045625868
ISO1	9	79934	84994	5061	ISO1	53	301775	306819	5045	0.0043642134
ISO1	10	84995	90055	5061	ISO1	53	301775	306819	5045	0.0045625868
ISO1	11	90056	95116	5061	ISO1	53	301775	306819	5045	0.0045625868
ISO1	12	95117	100177	5061	ISO1	53	301775	306819	5045	0.0043642134
ISO1	13	100178	105238	5061	ISO1	53	301775	306819	5045	0.0045625868
ISO1	14	105239	110278	5040	ISO1	53	301775	306819	5045	0.0041666667
ISO1	15	110279	115322	5044	ISO1	53	301775	306819	5045	0.0023790642
ISO1	16	115323	120367	5045	ISO1	53	301775	306819	5045	0.0017839445
ISO1	17	120368	125412	5045	ISO1	53	301775	306819	5045	0.0017839445
ISO1	18	125413	130457	5045	ISO1	53	301775	306819	5045	0.0019821606
ISO1	19	130458	135497	5040	ISO1	53	301775	306819	5045	0.0011904762
ISO1	20	135498	140544	5047	ISO1	53	301775	306819	5045	0.0017846520
ISO1	21	140545	145565	5021	ISO1	53	301775	306819	5045	0.0015948963
ISO1	22	145566	150587	5022	ISO1	53	301775	306819	5045	0.0009956193
ISO1	23	150588	155609	5022	ISO1	53	301775	306819	5045	0.0009956193
ISO1	24	155610	160651	5042	ISO1	53	301775	306819	5045	0.0009924573
ISO1	25	160652	165693	5042	ISO1	53	301775	306819	5045	0.0011909488
ISO1	26	165694	170724	5031	ISO1	53	301775	306819	5045	0.0013924806
ISO1	27	170725	175758	5034	ISO1	53	301775	306819	5045	0.0015891935
ISO1	28	175759	180794	5036	ISO1	53	301775	306819	5045	0.0009932459
ISO1	29	180795	185839	5045	ISO1	53	301775	306819	5045	0.0013875124
ISO1	30	185840	190882	5043	ISO1	53	301775	306819	5045	0.0011897680
ISO1	31	190883	195908	5026	ISO1	53	301775	306819	5045	0.0033824115
ISO1	32	195909	200944	5036	ISO1	53	301775	306819	5045	0.0009932459
ISO1	33	200945	205989	5045	ISO1	53	301775	306819	5045	0.0013875124
ISO1	34	205990	211027	5038	ISO1	53	301775	306819	5045	0.0023818976
ISO1	35	211028	216069	5042	ISO1	53	301775	306819	5045	0.0025783419
ISO1	36	216070	221113	5044	ISO1	53	301775	306819	5045	0.0015860428
ISO1	37	221114	226158	5045	ISO1	53	301775	306819	5045	0.0011892963
ISO1	38	226159	231203	5045	ISO1	53	301775	306819	5045	0.0007928642
ISO1	39	231204	236248	5045	ISO1	53	301775	306819	5045	0.0009910803
ISO1	40	236249	241293	5045	ISO1	53	301775	306819	5045	0.0005946482
ISO1	41	241294	246338	5045	ISO1	53	301775	306819	5045	0.0009910803
ISO1	42	246339	251383	5045	ISO1	53	301775	306819	5045	0.0005946482
ISO1	43	251384	256422	5039	ISO1	53	301775	306819	5045	0.0005953562
ISO1	44	256423	261437	5015	ISO1	53	301775	306819	5045	0.0001994018
ISO1	45	261438	266482	5045	ISO1	53	301775	306819	5045	0.0003964321
ISO1	46	266483	271497	5015	ISO1	53	301775	306819	5045	0.0001994018
ISO1	47	271498	276542	5045	ISO1	53	301775	306819	5045	0.0009910803
ISO1	48	276543	281589	5047	ISO1	53	301775	306819	5045	0.0007928642
ISO1	49	281590	286634	5045	ISO1	53	301775	306819	5045	0.0007928642
ISO1	50	286635	291684	5050	ISO1	53	301775	306819	5045	0.0023800079
ISO1	51	291685	296729	5045	ISO1	53	301775	306819	5045	0.0019821606
ISO1	52	296730	301774	5045	ISO1	53	301775	306819	5045	0.0005946482
ISO1	1	30629	35521	4893	ISO1	54	306820	311869	5050	0.0045128205
ISO1	2	35522	40585	5064	ISO1	54	306820	311869	5050	0.0045580658
ISO1	3	40586	45646	5061	ISO1	54	306820	311869	5050	0.0043624826
ISO1	4	45647	50708	5062	ISO1	54	306820	311869	5050	0.0045598731
ISO1	6	64750	69811	5062	ISO1	54	306820	311869	5050	0.0047581285
ISO1	7	69812	74872	5061	ISO1	54	306820	311869	5050	0.0043624826
ISO1	8	74873	79933	5061	ISO1	54	306820	311869	5050	0.0045607773
ISO1	9	79934	84994	5061	ISO1	54	306820	311869	5050	0.0043624826
ISO1	10	84995	90055	5061	ISO1	54	306820	311869	5050	0.0045607773
ISO1	11	90056	95116	5061	ISO1	54	306820	311869	5050	0.0045607773
ISO1	12	95117	100177	5061	ISO1	54	306820	311869	5050	0.0043624826
ISO1	13	100178	105238	5061	ISO1	54	306820	311869	5050	0.0045607773
ISO1	14	105239	110278	5040	ISO1	54	306820	311869	5050	0.0039706174
ISO1	15	110279	115322	5044	ISO1	54	306820	311869	5050	0.0027766759
ISO1	16	115323	120367	5045	ISO1	54	306820	311869	5050	0.0021816739
ISO1	17	120368	125412	5045	ISO1	54	306820	311869	5050	0.0021816739
ISO1	18	125413	130457	5045	ISO1	54	306820	311869	5050	0.0023800079
ISO1	19	130458	135497	5040	ISO1	54	306820	311869	5050	0.0023823705
ISO1	20	135498	140544	5047	ISO1	54	306820	311869	5050	0.0017835910
ISO1	21	140545	145565	5021	ISO1	54	306820	311869	5050	0.0019932230
ISO1	22	145566	150587	5022	ISO1	54	306820	311869	5050	0.0017931859
ISO1	23	150588	155609	5022	ISO1	54	306820	311869	5050	0.0017931859
ISO1	24	155610	160651	5042	ISO1	54	306820	311869	5050	0.0017860687
ISO1	25	160652	165693	5042	ISO1	54	306820	311869	5050	0.0015876166
ISO1	26	165694	170724	5031	ISO1	54	306820	311869	5050	0.0017899761
ISO1	27	170725	175758	5034	ISO1	54	306820	311869	5050	0.0019876764
ISO1	28	175759	180794	5036	ISO1	54	306820	311869	5050	0.0017881979
ISO1	29	180795	185839	5045	ISO1	54	306820	311869	5050	0.0013883380
ISO1	30	185840	190882	5043	ISO1	54	306820	311869	5050	0.0015866720
ISO1	31	190883	195908	5026	ISO1	54	306820	311869	5050	0.0037810945
ISO1	32	195909	200944	5036	ISO1	54	306820	311869	5050	0.0017881979
ISO1	33	200945	205989	5045	ISO1	54	306820	311869	5050	0.0013883380
ISO1	34	205990	211027	5038	ISO1	54	306820	311869	5050	0.0003969829
ISO1	35	211028	216069	5042	ISO1	54	306820	311869	5050	0.0009916700
ISO1	36	216070	221113	5044	ISO1	54	306820	311869	5050	0.0023800079
ISO1	37	221114	226158	5045	ISO1	54	306820	311869	5050	0.0019833399
ISO1	38	226159	231203	5045	ISO1	54	306820	311869	5050	0.0019833399
ISO1	39	231204	236248	5045	ISO1	54	306820	311869	5050	0.0021816739
ISO1	40	236249	241293	5045	ISO1	54	306820	311869	5050	0.0017850060
ISO1	41	241294	246338	5045	ISO1	54	306820	311869	5050	0.0021816739
ISO1	42	246339	251383	5045	ISO1	54	306820	311869	5050	0.0017850060
ISO1	43	251384	256422	5039	ISO1	54	306820	311869	5050	0.0021842732
ISO1	44	256423	261437	5015	ISO1	54	306820	311869	5050	0.0021947326
ISO1	45	261438	266482	5045	ISO1	54	306820	311869	5050	0.0019833399
ISO1	46	266483	271497	5015	ISO1	54	306820	311869	5050	0.0021947326
ISO1	47	271498	276542	5045	ISO1	54	306820	311869	5050	0.0017850060
ISO1	48	276543	281589	5047	ISO1	54	306820	311869	5050	0.0015860428
ISO1	49	281590	286634	5045	ISO1	54	306820	311869	5050	0.0015866720
ISO1	50	286635	291684	5050	ISO1	54	306820	311869	5050	0.0000000000
ISO1	51	291685	296729	5045	ISO1	54	306820	311869	5050	0.0035700119
ISO1	52	296730	301774	5045	ISO1	54	306820	311869	5050	0.0017850060
ISO1	53	301775	306819	5045	ISO1	54	306820	311869	5050	0.0023800079
ISO1	1	30629	35521	4893	ISO1	55	311870	316919	5050	0.0041025641
ISO1	2	35522	40585	5064	ISO1	55	311870	316919	5050	0.0041617122
ISO1	3	40586	45646	5061	ISO1	55	311870	316919	5050	0.0039658933
ISO1	4	45647	50708	5062	ISO1	55	311870	316919	5050	0.0041633624
ISO1	6	64750	69811	5062	ISO1	55	311870	316919	5050	0.0043616178
ISO1	7	69812	74872	5061	ISO1	55	311870	316919	5050	0.0039658933
ISO1	8	74873	79933	5061	ISO1	55	311870	316919	5050	0.0041641880
ISO1	9	79934	84994	5061	ISO1	55	311870	316919	5050	0.0039658933
ISO1	10	84995	90055	5061	ISO1	55	311870	316919	5050	0.0041641880
ISO1	11	90056	95116	5061	ISO1	55	311870	316919	5050	0.0041641880
ISO1	12	95117	100177	5061	ISO1	55	311870	316919	5050	0.0039658933
ISO1	13	100178	105238	5061	ISO1	55	311870	316919	5050	0.0041641880
ISO1	14	105239	110278	5040	ISO1	55	311870	316919	5050	0.0035735557
ISO1	15	110279	115322	5044	ISO1	55	311870	316919	5050	0.0023800079
ISO1	16	115323	120367	5045	ISO1	55	311870	316919	5050	0.0037683459
ISO1	17	120368	125412	5045	ISO1	55	311870	316919	5050	0.0037683459
ISO1	18	125413	130457	5045	ISO1	55	311870	316919	5050	0.0039666799
ISO1	19	130458	135497	5040	ISO1	55	311870	316919	5050	0.0039706174
ISO1	20	135498	140544	5047	ISO1	55	311870	316919	5050	0.0033690052
ISO1	21	140545	145565	5021	ISO1	55	311870	316919	5050	0.0035878015
ISO1	22	145566	150587	5022	ISO1	55	311870	316919	5050	0.0033871289
ISO1	23	150588	155609	5022	ISO1	55	311870	316919	5050	0.0033871289
ISO1	24	155610	160651	5042	ISO1	55	311870	316919	5050	0.0033736853
ISO1	25	160652	165693	5042	ISO1	55	311870	316919	5050	0.0031752332
ISO1	26	165694	170724	5031	ISO1	55	311870	316919	5050	0.0033810660
ISO1	27	170725	175758	5034	ISO1	55	311870	316919	5050	0.0035778175
ISO1	28	175759	180794	5036	ISO1	55	311870	316919	5050	0.0033777071
ISO1	29	180795	185839	5045	ISO1	55	311870	316919	5050	0.0029750099
ISO1	30	185840	190882	5043	ISO1	55	311870	316919	5050	0.0031733439
ISO1	31	190883	195908	5026	ISO1	55	311870	316919	5050	0.0049751244
ISO1	32	195909	200944	5036	ISO1	55	311870	316919	5050	0.0033777071
ISO1	33	200945	205989	5045	ISO1	55	311870	316919	5050	0.0029750099
ISO1	34	205990	211027	5038	ISO1	55	311870	316919	5050	0.0019849146
ISO1	35	211028	216069	5042	ISO1	55	311870	316919	5050	0.0021816739
ISO1	36	216070	221113	5044	ISO1	55	311870	316919	5050	0.0035700119
ISO1	37	221114	226158	5045	ISO1	55	311870	316919	5050	0.0035700119
ISO1	38	226159	231203	5045	ISO1	55	311870	316919	5050	0.0035700119
ISO1	39	231204	236248	5045	ISO1	55	311870	316919	5050	0.0037683459
ISO1	40	236249	241293	5045	ISO1	55	311870	316919	5050	0.0033716779
ISO1	41	241294	246338	5045	ISO1	55	311870	316919	5050	0.0037683459
ISO1	42	246339	251383	5045	ISO1	55	311870	316919	5050	0.0033716779
ISO1	43	251384	256422	5039	ISO1	55	311870	316919	5050	0.0037728356
ISO1	44	256423	261437	5015	ISO1	55	311870	316919	5050	0.0037909018
ISO1	45	261438	266482	5045	ISO1	55	311870	316919	5050	0.0035700119
ISO1	46	266483	271497	5015	ISO1	55	311870	316919	5050	0.0037909018
ISO1	47	271498	276542	5045	ISO1	55	311870	316919	5050	0.0033716779
ISO1	48	276543	281589	5047	ISO1	55	311870	316919	5050	0.0031720856
ISO1	49	281590	286634	5045	ISO1	55	311870	316919	5050	0.0031733439
ISO1	50	286635	291684	5050	ISO1	55	311870	316919	5050	0.0015841584
ISO1	51	291685	296729	5045	ISO1	55	311870	316919	5050	0.0019833399
ISO1	52	296730	301774	5045	ISO1	55	311870	316919	5050	0.0033716779
ISO1	53	301775	306819	5045	ISO1	55	311870	316919	5050	0.0039666799
ISO1	54	306820	311869	5050	ISO1	55	311870	316919	5050	0.0015841584
ISO1	1	30629	35521	4893	ISO1	56	316920	321971	5052	0.0045128205
ISO1	2	35522	40585	5064	ISO1	56	316920	321971	5052	0.0045580658
ISO1	3	40586	45646	5061	ISO1	56	316920	321971	5052	0.0043624826
ISO1	4	45647	50708	5062	ISO1	56	316920	321971	5052	0.0045598731
ISO1	6	64750	69811	5062	ISO1	56	316920	321971	5052	0.0047581285
ISO1	7	69812	74872	5061	ISO1	56	316920	321971	5052	0.0043624826
ISO1	8	74873	79933	5061	ISO1	56	316920	321971	5052	0.0045607773
ISO1	9	79934	84994	5061	ISO1	56	316920	321971	5052	0.0043624826
ISO1	10	84995	90055	5061	ISO1	56	316920	321971	5052	0.0045607773
ISO1	11	90056	95116	5061	ISO1	56	316920	321971	5052	0.0045607773
ISO1	12	95117	100177	5061	ISO1	56	316920	321971	5052	0.0043624826
ISO1	13	100178	105238	5061	ISO1	56	316920	321971	5052	0.0045607773
ISO1	14	105239	110278	5040	ISO1	56	316920	321971	5052	0.0039690415
ISO1	15	110279	115322	5044	ISO1	56	316920	321971	5052	0.0027755749
ISO1	16	115323	120367	5045	ISO1	56	316920	321971	5052	0.0037668517
ISO1	17	120368	125412	5045	ISO1	56	316920	321971	5052	0.0037668517
ISO1	18	125413	130457	5045	ISO1	56	316920	321971	5052	0.0039651071
ISO1	19	130458	135497	5040	ISO1	56	316920	321971	5052	0.0031752332
ISO1	20	135498	140544	5047	ISO1	56	316920	321971	5052	0.0037653587
ISO1	21	140545	145565	5021	ISO1	56	316920	321971	5052	0.0035863718
ISO1	22	145566	150587	5022	ISO1	56	316920	321971	5052	0.0033857797
ISO1	23	150588	155609	5022	ISO1	56	316920	321971	5052	0.0033857797
ISO1	24	155610	160651	5042	ISO1	56	316920	321971	5052	0.0033723468
ISO1	25	160652	165693	5042	ISO1	56	316920	321971	5052	0.0031739734
ISO1	26	165694	170724	5031	ISO1	56	316920	321971	5052	0.0033797217
ISO1	27	170725	175758	5034	ISO1	56	316920	321971	5052	0.0035763958
ISO1	28	175759	180794	5036	ISO1	56	316920	321971	5052	0.0033763654
ISO1	29	180795	185839	5045	ISO1	56	316920	321971	5052	0.0029738303
ISO1	30	185840	190882	5043	ISO1	56	316920	321971	5052	0.0035700119
ISO1	31	190883	195908	5026	ISO1	56	316920	321971	5052	0.0049751244
ISO1	32	195909	200944	5036	ISO1	56	316920	321971	5052	0.0033763654
ISO1	33	200945	205989	5045	ISO1	56	316920	321971	5052	0.0029738303
ISO1	34	205990	211027	5038	ISO1	56	316920	321971	5052	0.0023818976
ISO1	35	211028	216069	5042	ISO1	56	316920	321971	5052	0.0025783419
ISO1	36	216070	221113	5044	ISO1	56	316920	321971	5052	0.0035685964
ISO1	37	221114	226158	5045	ISO1	56	316920	321971	5052	0.0035685964
ISO1	38	226159	231203	5045	ISO1	56	316920	321971	5052	0.0035685964
ISO1	39	231204	236248	5045	ISO1	56	316920	321971	5052	0.0037668517
ISO1	40	236249	241293	5045	ISO1	56	316920	321971	5052	0.0033703410
ISO1	41	241294	246338	5045	ISO1	56	316920	321971	5052	0.0037668517
ISO1	42	246339	251383	5045	ISO1	56	316920	321971	5052	0.0033703410
ISO1	43	251384	256422	5039	ISO1	56	316920	321971	5052	0.0029773720
ISO1	44	256423	261437	5015	ISO1	56	316920	321971	5052	0.0029916235
ISO1	45	261438	266482	5045	ISO1	56	316920	321971	5052	0.0027755749
ISO1	46	266483	271497	5015	ISO1	56	316920	321971	5052	0.0029916235
ISO1	47	271498	276542	5045	ISO1	56	316920	321971	5052	0.0033703410
ISO1	48	276543	281589	5047	ISO1	56	316920	321971	5052	0.0031708284
ISO1	49	281590	286634	5045	ISO1	56	316920	321971	5052	0.0031720856
ISO1	50	286635	291684	5050	ISO1	56	316920	321971	5052	0.0019801980
ISO1	51	291685	296729	5045	ISO1	56	316920	321971	5052	0.0015860428
ISO1	52	296730	301774	5045	ISO1	56	316920	321971	5052	0.0033703410
ISO1	53	301775	306819	5045	ISO1	56	316920	321971	5052	0.0031720856
ISO1	54	306820	311869	5050	ISO1	56	316920	321971	5052	0.0019801980
ISO1	55	311870	316919	5050	ISO1	56	316920	321971	5052	0.0007920792
ISO1	1	30629	35521	4893	ISO1	57	321972	327021	5050	0.0041025641
ISO1	2	35522	40585	5064	ISO1	57	321972	327021	5050	0.0041617122
ISO1	3	40586	45646	5061	ISO1	57	321972	327021	5050	0.0039658933
ISO1	4	45647	50708	5062	ISO1	57	321972	327021	5050	0.0041633624
ISO1	6	64750	69811	5062	ISO1	57	321972	327021	5050	0.0043616178
ISO1	7	69812	74872	5061	ISO1	57	321972	327021	5050	0.0039658933
ISO1	8	74873	79933	5061	ISO1	57	321972	327021	5050	0.0041641880
ISO1	9	79934	84994	5061	ISO1	57	321972	327021	5050	0.0039658933
ISO1	10	84995	90055	5061	ISO1	57	321972	327021	5050	0.0041641880
ISO1	11	90056	95116	5061	ISO1	57	321972	327021	5050	0.0041641880
ISO1	12	95117	100177	5061	ISO1	57	321972	327021	5050	0.0039658933
ISO1	13	100178	105238	5061	ISO1	57	321972	327021	5050	0.0041641880
ISO1	14	105239	110278	5040	ISO1	57	321972	327021	5050	0.0035735557
ISO1	15	110279	115322	5044	ISO1	57	321972	327021	5050	0.0023800079
ISO1	16	115323	120367	5045	ISO1	57	321972	327021	5050	0.0037683459
ISO1	17	120368	125412	5045	ISO1	57	321972	327021	5050	0.0037683459
ISO1	18	125413	130457	5045	ISO1	57	321972	327021	5050	0.0039666799
ISO1	19	130458	135497	5040	ISO1	57	321972	327021	5050	0.0039706174
ISO1	20	135498	140544	5047	ISO1	57	321972	327021	5050	0.0033690052
ISO1	21	140545	145565	5021	ISO1	57	321972	327021	5050	0.0035878015
ISO1	22	145566	150587	5022	ISO1	57	321972	327021	5050	0.0033871289
ISO1	23	150588	155609	5022	ISO1	57	321972	327021	5050	0.0033871289
ISO1	24	155610	160651	5042	ISO1	57	321972	327021	5050	0.0033736853
ISO1	25	160652	165693	5042	ISO1	57	321972	327021	5050	0.0031752332
ISO1	26	165694	170724	5031	ISO1	57	321972	327021	5050	0.0033810660
ISO1	27	170725	175758	5034	ISO1	57	321972	327021	5050	0.0035778175
ISO1	28	175759	180794	5036	ISO1	57	321972	327021	5050	0.0033777071
ISO1	29	180795	185839	5045	ISO1	57	321972	327021	5050	0.0029750099
ISO1	30	185840	190882	5043	ISO1	57	321972	327021	5050	0.0031733439
ISO1	31	190883	195908	5026	ISO1	57	321972	327021	5050	0.0049751244
ISO1	32	195909	200944	5036	ISO1	57	321972	327021	5050	0.0033777071
ISO1	33	200945	205989	5045	ISO1	57	321972	327021	5050	0.0029750099
ISO1	34	205990	211027	5038	ISO1	57	321972	327021	5050	0.0019849146
ISO1	35	211028	216069	5042	ISO1	57	321972	327021	5050	0.0021816739
ISO1	36	216070	221113	5044	ISO1	57	321972	327021	5050	0.0035700119
ISO1	37	221114	226158	5045	ISO1	57	321972	327021	5050	0.0035700119
ISO1	38	226159	231203	5045	ISO1	57	321972	327021	5050	0.0035700119
ISO1	39	231204	236248	5045	ISO1	57	321972	327021	5050	0.0037683459
ISO1	40	236249	241293	5045	ISO1	57	321972	327021	5050	0.0033716779
ISO1	41	241294	246338	5045	ISO1	57	321972	327021	5050	0.0037683459
ISO1	42	246339	251383	5045	ISO1	57	321972	327021	5050	0.0033716779
ISO1	43	251384	256422	5039	ISO1	57	321972	327021	5050	0.0037728356
ISO1	44	256423	261437	5015	ISO1	57	321972	327021	5050	0.0037909018
ISO1	45	261438	266482	5045	ISO1	57	321972	327021	5050	0.0035700119
ISO1	46	266483	271497	5015	ISO1	57	321972	327021	5050	0.0037909018
ISO1	47	271498	276542	5045	ISO1	57	321972	327021	5050	0.0033716779
ISO1	48	276543	281589	5047	ISO1	57	321972	327021	5050	0.0031720856
ISO1	49	281590	286634	5045	ISO1	57	321972	327021	5050	0.0031733439
ISO1	50	286635	291684	5050	ISO1	57	321972	327021	5050	0.0015841584
ISO1	51	291685	296729	5045	ISO1	57	321972	327021	5050	0.0019833399
ISO1	52	296730	301774	5045	ISO1	57	321972	327021	5050	0.0033716779
ISO1	53	301775	306819	5045	ISO1	57	321972	327021	5050	0.0039666799
ISO1	54	306820	311869	5050	ISO1	57	321972	327021	5050	0.0015841584
ISO1	55	311870	316919	5050	ISO1	57	321972	327021	5050	0.0000000000
ISO1	56	316920	321971	5052	ISO1	57	321972	327021	5050	0.0007920792
ISO1	1	30629	35521	4893	ISO1	58	327022	332066	5045	0.0043094603
ISO1	2	35522	40585	5064	ISO1	58	327022	332066	5045	0.0043633479
ISO1	3	40586	45646	5061	ISO1	58	327022	332066	5045	0.0041658401
ISO1	4	45647	50708	5062	ISO1	58	327022	332066	5045	0.0043633479
ISO1	6	64750	69811	5062	ISO1	58	327022	332066	5045	0.0045616819
ISO1	7	69812	74872	5061	ISO1	58	327022	332066	5045	0.0041658401
ISO1	8	74873	79933	5061	ISO1	58	327022	332066	5045	0.0043642134
ISO1	9	79934	84994	5061	ISO1	58	327022	332066	5045	0.0041658401
ISO1	10	84995	90055	5061	ISO1	58	327022	332066	5045	0.0043642134
ISO1	11	90056	95116	5061	ISO1	58	327022	332066	5045	0.0043642134
ISO1	12	95117	100177	5061	ISO1	58	327022	332066	5045	0.0041658401
ISO1	13	100178	105238	5061	ISO1	58	327022	332066	5045	0.0043642134
ISO1	14	105239	110278	5040	ISO1	58	327022	332066	5045	0.0039682540
ISO1	15	110279	115322	5044	ISO1	58	327022	332066	5045	0.0017842982
ISO1	16	115323	120367	5045	ISO1	58	327022	332066	5045	0.0027750248
ISO1	17	120368	125412	5045	ISO1	58	327022	332066	5045	0.0027750248
ISO1	18	125413	130457	5045	ISO1	58	327022	332066	5045	0.0029732408
ISO1	19	130458	135497	5040	ISO1	58	327022	332066	5045	0.0021825397
ISO1	20	135498	140544	5047	ISO1	58	327022	332066	5045	0.0027761253
ISO1	21	140545	145565	5021	ISO1	58	327022	332066	5045	0.0025917065
ISO1	22	145566	150587	5022	ISO1	58	327022	332066	5045	0.0023894863
ISO1	23	150588	155609	5022	ISO1	58	327022	332066	5045	0.0023894863
ISO1	24	155610	160651	5042	ISO1	58	327022	332066	5045	0.0023818976
ISO1	25	160652	165693	5042	ISO1	58	327022	332066	5045	0.0021834061
ISO1	26	165694	170724	5031	ISO1	58	327022	332066	5045	0.0023871096
ISO1	27	170725	175758	5034	ISO1	58	327022	332066	5045	0.0025824394
ISO1	28	175759	180794	5036	ISO1	58	327022	332066	5045	0.0023837902
ISO1	29	180795	185839	5045	ISO1	58	327022	332066	5045	0.0027750248
ISO1	30	185840	190882	5043	ISO1	58	327022	332066	5045	0.0025778307
ISO1	31	190883	195908	5026	ISO1	58	327022	332066	5045	0.0039793076
ISO1	32	195909	200944	5036	ISO1	58	327022	332066	5045	0.0023837902
ISO1	33	200945	205989	5045	ISO1	58	327022	332066	5045	0.0027750248
ISO1	34	205990	211027	5038	ISO1	58	327022	332066	5045	0.0037713378
ISO1	35	211028	216069	5042	ISO1	58	327022	332066	5045	0.0035700119
ISO1	36	216070	221113	5044	ISO1	58	327022	332066	5045	0.0021808089
ISO1	37	221114	226158	5045	ISO1	58	327022	332066	5045	0.0021803766
ISO1	38	226159	231203	5045	ISO1	58	327022	332066	5045	0.0021803766
ISO1	39	231204	236248	5045	ISO1	58	327022	332066	5045	0.0023785927
ISO1	40	236249	241293	5045	ISO1	58	327022	332066	5045	0.0019821606
ISO1	41	241294	246338	5045	ISO1	58	327022	332066	5045	0.0023785927
ISO1	42	246339	251383	5045	ISO1	58	327022	332066	5045	0.0019821606
ISO1	43	251384	256422	5039	ISO1	58	327022	332066	5045	0.0019845207
ISO1	44	256423	261437	5015	ISO1	58	327022	332066	5045	0.0015952144
ISO1	45	261438	266482	5045	ISO1	58	327022	332066	5045	0.0013875124
ISO1	46	266483	271497	5015	ISO1	58	327022	332066	5045	0.0015952144
ISO1	47	271498	276542	5045	ISO1	58	327022	332066	5045	0.0019821606
ISO1	48	276543	281589	5047	ISO1	58	327022	332066	5045	0.0017839445
ISO1	49	281590	286634	5045	ISO1	58	327022	332066	5045	0.0017839445
ISO1	50	286635	291684	5050	ISO1	58	327022	332066	5045	0.0033716779
ISO1	51	291685	296729	5045	ISO1	58	327022	332066	5045	0.0001982161
ISO1	52	296730	301774	5045	ISO1	58	327022	332066	5045	0.0019821606
ISO1	53	301775	306819	5045	ISO1	58	327022	332066	5045	0.0017839445
ISO1	54	306820	311869	5050	ISO1	58	327022	332066	5045	0.0033716779
ISO1	55	311870	316919	5050	ISO1	58	327022	332066	5045	0.0021816739
ISO1	56	316920	321971	5052	ISO1	58	327022	332066	5045	0.0013877875
ISO1	57	321972	327021	5050	ISO1	58	327022	332066	5045	0.0021816739
ISO1	1	30629	35521	4893	ISO1	59	332067	337113	5047	0.0045137464
ISO1	2	35522	40585	5064	ISO1	59	332067	337113	5047	0.0045589693
ISO1	3	40586	45646	5061	ISO1	59	332067	337113	5047	0.0043633479
ISO1	4	45647	50708	5062	ISO1	59	332067	337113	5047	0.0045607773
ISO1	6	64750	69811	5062	ISO1	59	332067	337113	5047	0.0047590720
ISO1	7	69812	74872	5061	ISO1	59	332067	337113	5047	0.0043633479
ISO1	8	74873	79933	5061	ISO1	59	332067	337113	5047	0.0045616819
ISO1	9	79934	84994	5061	ISO1	59	332067	337113	5047	0.0043633479
ISO1	10	84995	90055	5061	ISO1	59	332067	337113	5047	0.0045616819
ISO1	11	90056	95116	5061	ISO1	59	332067	337113	5047	0.0045616819
ISO1	12	95117	100177	5061	ISO1	59	332067	337113	5047	0.0043633479
ISO1	13	100178	105238	5061	ISO1	59	332067	337113	5047	0.0045616819
ISO1	14	105239	110278	5040	ISO1	59	332067	337113	5047	0.0039714059
ISO1	15	110279	115322	5044	ISO1	59	332067	337113	5047	0.0027772267
ISO1	16	115323	120367	5045	ISO1	59	332067	337113	5047	0.0021821067
ISO1	17	120368	125412	5045	ISO1	59	332067	337113	5047	0.0021821067
ISO1	18	125413	130457	5045	ISO1	59	332067	337113	5047	0.0023804801
ISO1	19	130458	135497	5040	ISO1	59	332067	337113	5047	0.0023828435
ISO1	20	135498	140544	5047	ISO1	59	332067	337113	5047	0.0017839445
ISO1	21	140545	145565	5021	ISO1	59	332067	337113	5047	0.0019936204
ISO1	22	145566	150587	5022	ISO1	59	332067	337113	5047	0.0017935432
ISO1	23	150588	155609	5022	ISO1	59	332067	337113	5047	0.0017935432
ISO1	24	155610	160651	5042	ISO1	59	332067	337113	5047	0.0017864232
ISO1	25	160652	165693	5042	ISO1	59	332067	337113	5047	0.0015879317
ISO1	26	165694	170724	5031	ISO1	59	332067	337113	5047	0.0017903322
ISO1	27	170725	175758	5034	ISO1	59	332067	337113	5047	0.0019880716
ISO1	28	175759	180794	5036	ISO1	59	332067	337113	5047	0.0017885533
ISO1	29	180795	185839	5045	ISO1	59	332067	337113	5047	0.0013886134
ISO1	30	185840	190882	5043	ISO1	59	332067	337113	5047	0.0015869867
ISO1	31	190883	195908	5026	ISO1	59	332067	337113	5047	0.0037818471
ISO1	32	195909	200944	5036	ISO1	59	332067	337113	5047	0.0017885533
ISO1	33	200945	205989	5045	ISO1	59	332067	337113	5047	0.0013886134
ISO1	34	205990	211027	5038	ISO1	59	332067	337113	5047	0.0003970617
ISO1	35	211028	216069	5042	ISO1	59	332067	337113	5047	0.0009918667
ISO1	36	216070	221113	5044	ISO1	59	332067	337113	5047	0.0023804801
ISO1	37	221114	226158	5045	ISO1	59	332067	337113	5047	0.0019837334
ISO1	38	226159	231203	5045	ISO1	59	332067	337113	5047	0.0019837334
ISO1	39	231204	236248	5045	ISO1	59	332067	337113	5047	0.0021821067
ISO1	40	236249	241293	5045	ISO1	59	332067	337113	5047	0.0017853600
ISO1	41	241294	246338	5045	ISO1	59	332067	337113	5047	0.0021821067
ISO1	42	246339	251383	5045	ISO1	59	332067	337113	5047	0.0017853600
ISO1	43	251384	256422	5039	ISO1	59	332067	337113	5047	0.0021847071
ISO1	44	256423	261437	5015	ISO1	59	332067	337113	5047	0.0021951706
ISO1	45	261438	266482	5045	ISO1	59	332067	337113	5047	0.0019837334
ISO1	46	266483	271497	5015	ISO1	59	332067	337113	5047	0.0021951706
ISO1	47	271498	276542	5045	ISO1	59	332067	337113	5047	0.0017853600
ISO1	48	276543	281589	5047	ISO1	59	332067	337113	5047	0.0015863573
ISO1	49	281590	286634	5045	ISO1	59	332067	337113	5047	0.0015869867
ISO1	50	286635	291684	5050	ISO1	59	332067	337113	5047	0.0000000000
ISO1	51	291685	296729	5045	ISO1	59	332067	337113	5047	0.0035707201
ISO1	52	296730	301774	5045	ISO1	59	332067	337113	5047	0.0017853600
ISO1	53	301775	306819	5045	ISO1	59	332067	337113	5047	0.0023804801
ISO1	54	306820	311869	5050	ISO1	59	332067	337113	5047	0.0000000000
ISO1	55	311870	316919	5050	ISO1	59	332067	337113	5047	0.0015851001
ISO1	56	316920	321971	5052	ISO1	59	332067	337113	5047	0.0019813751
ISO1	57	321972	327021	5050	ISO1	59	332067	337113	5047	0.0015851001
ISO1	58	327022	332066	5045	ISO1	59	332067	337113	5047	0.0033723468
ISO1	1	30629	35521	4893	ISO1	60	337114	342473	5360	0.0041025641
ISO1	2	35522	40585	5064	ISO1	60	337114	342473	5360	0.0041617122
ISO1	3	40586	45646	5061	ISO1	60	337114	342473	5360	0.0039658933
ISO1	4	45647	50708	5062	ISO1	60	337114	342473	5360	0.0041633624
ISO1	6	64750	69811	5062	ISO1	60	337114	342473	5360	0.0043616178
ISO1	7	69812	74872	5061	ISO1	60	337114	342473	5360	0.0039658933
ISO1	8	74873	79933	5061	ISO1	60	337114	342473	5360	0.0041641880
ISO1	9	79934	84994	5061	ISO1	60	337114	342473	5360	0.0039658933
ISO1	10	84995	90055	5061	ISO1	60	337114	342473	5360	0.0041641880
ISO1	11	90056	95116	5061	ISO1	60	337114	342473	5360	0.0041641880
ISO1	12	95117	100177	5061	ISO1	60	337114	342473	5360	0.0039658933
ISO1	13	100178	105238	5061	ISO1	60	337114	342473	5360	0.0041641880
ISO1	14	105239	110278	5040	ISO1	60	337114	342473	5360	0.0035721373
ISO1	15	110279	115322	5044	ISO1	60	337114	342473	5360	0.0023790642
ISO1	16	115323	120367	5045	ISO1	60	337114	342473	5360	0.0037668517
ISO1	17	120368	125412	5045	ISO1	60	337114	342473	5360	0.0037668517
ISO1	18	125413	130457	5045	ISO1	60	337114	342473	5360	0.0039651071
ISO1	19	130458	135497	5040	ISO1	60	337114	342473	5360	0.0039690415
ISO1	20	135498	140544	5047	ISO1	60	337114	342473	5360	0.0037653587
ISO1	21	140545	145565	5021	ISO1	60	337114	342473	5360	0.0035863718
ISO1	22	145566	150587	5022	ISO1	60	337114	342473	5360	0.0033857797
ISO1	23	150588	155609	5022	ISO1	60	337114	342473	5360	0.0033857797
ISO1	24	155610	160651	5042	ISO1	60	337114	342473	5360	0.0033723468
ISO1	25	160652	165693	5042	ISO1	60	337114	342473	5360	0.0031739734
ISO1	26	165694	170724	5031	ISO1	60	337114	342473	5360	0.0033797217
ISO1	27	170725	175758	5034	ISO1	60	337114	342473	5360	0.0035763958
ISO1	28	175759	180794	5036	ISO1	60	337114	342473	5360	0.0033763654
ISO1	29	180795	185839	5045	ISO1	60	337114	342473	5360	0.0029738303
ISO1	30	185840	190882	5043	ISO1	60	337114	342473	5360	0.0035700119
ISO1	31	190883	195908	5026	ISO1	60	337114	342473	5360	0.0049751244
ISO1	32	195909	200944	5036	ISO1	60	337114	342473	5360	0.0033763654
ISO1	33	200945	205989	5045	ISO1	60	337114	342473	5360	0.0029738303
ISO1	34	205990	211027	5038	ISO1	60	337114	342473	5360	0.0023818976
ISO1	35	211028	216069	5042	ISO1	60	337114	342473	5360	0.0025783419
ISO1	36	216070	221113	5044	ISO1	60	337114	342473	5360	0.0035685964
ISO1	37	221114	226158	5045	ISO1	60	337114	342473	5360	0.0035685964
ISO1	38	226159	231203	5045	ISO1	60	337114	342473	5360	0.0035685964
ISO1	39	231204	236248	5045	ISO1	60	337114	342473	5360	0.0037668517
ISO1	40	236249	241293	5045	ISO1	60	337114	342473	5360	0.0033703410
ISO1	41	241294	246338	5045	ISO1	60	337114	342473	5360	0.0037668517
ISO1	42	246339	251383	5045	ISO1	60	337114	342473	5360	0.0033703410
ISO1	43	251384	256422	5039	ISO1	60	337114	342473	5360	0.0037713378
ISO1	44	256423	261437	5015	ISO1	60	337114	342473	5360	0.0037893897
ISO1	45	261438	266482	5045	ISO1	60	337114	342473	5360	0.0035685964
ISO1	46	266483	271497	5015	ISO1	60	337114	342473	5360	0.0037893897
ISO1	47	271498	276542	5045	ISO1	60	337114	342473	5360	0.0033703410
ISO1	48	276543	281589	5047	ISO1	60	337114	342473	5360	0.0031708284
ISO1	49	281590	286634	5045	ISO1	60	337114	342473	5360	0.0031720856
ISO1	50	286635	291684	5050	ISO1	60	337114	342473	5360	0.0019801980
ISO1	51	291685	296729	5045	ISO1	60	337114	342473	5360	0.0019825535
ISO1	52	296730	301774	5045	ISO1	60	337114	342473	5360	0.0033703410
ISO1	53	301775	306819	5045	ISO1	60	337114	342473	5360	0.0039651071
ISO1	54	306820	311869	5050	ISO1	60	337114	342473	5360	0.0019801980
ISO1	55	311870	316919	5050	ISO1	60	337114	342473	5360	0.0003960396
ISO1	56	316920	321971	5052	ISO1	60	337114	342473	5360	0.0007917656
ISO1	57	321972	327021	5050	ISO1	60	337114	342473	5360	0.0003960396
ISO1	58	327022	332066	5045	ISO1	60	337114	342473	5360	0.0021808089
ISO1	59	332067	337113	5047	ISO1	60	337114	342473	5360	0.0019813751
ISO1	1	30629	35521	4893	ISO1	61	342474	347536	5063	0.0043076923
ISO1	2	35522	40585	5064	ISO1	61	342474	347536	5063	0.0043598890
ISO1	3	40586	45646	5061	ISO1	61	342474	347536	5063	0.0041641880
ISO1	4	45647	50708	5062	ISO1	61	342474	347536	5063	0.0043616178
ISO1	6	64750	69811	5062	ISO1	61	342474	347536	5063	0.0045598731
ISO1	7	69812	74872	5061	ISO1	61	342474	347536	5063	0.0041641880
ISO1	8	74873	79933	5061	ISO1	61	342474	347536	5063	0.0043624826
ISO1	9	79934	84994	5061	ISO1	61	342474	347536	5063	0.0041641880
ISO1	10	84995	90055	5061	ISO1	61	342474	347536	5063	0.0043624826
ISO1	11	90056	95116	5061	ISO1	61	342474	347536	5063	0.0043624826
ISO1	12	95117	100177	5061	ISO1	61	342474	347536	5063	0.0041641880
ISO1	13	100178	105238	5061	ISO1	61	342474	347536	5063	0.0043624826
ISO1	14	105239	110278	5040	ISO1	61	342474	347536	5063	0.0037720866
ISO1	15	110279	115322	5044	ISO1	61	342474	347536	5063	0.0025783419
ISO1	16	115323	120367	5045	ISO1	61	342474	347536	5063	0.0039666799
ISO1	17	120368	125412	5045	ISO1	61	342474	347536	5063	0.0039666799
ISO1	18	125413	130457	5045	ISO1	61	342474	347536	5063	0.0041650139
ISO1	19	130458	135497	5040	ISO1	61	342474	347536	5063	0.0041691483
ISO1	20	135498	140544	5047	ISO1	61	342474	347536	5063	0.0035671819
ISO1	21	140545	145565	5021	ISO1	61	342474	347536	5063	0.0037871238
ISO1	22	145566	150587	5022	ISO1	61	342474	347536	5063	0.0035863718
ISO1	23	150588	155609	5022	ISO1	61	342474	347536	5063	0.0035863718
ISO1	24	155610	160651	5042	ISO1	61	342474	347536	5063	0.0035721373
ISO1	25	160652	165693	5042	ISO1	61	342474	347536	5063	0.0033736853
ISO1	26	165694	170724	5031	ISO1	61	342474	347536	5063	0.0035799523
ISO1	27	170725	175758	5034	ISO1	61	342474	347536	5063	0.0037765852
ISO1	28	175759	180794	5036	ISO1	61	342474	347536	5063	0.0035763958
ISO1	29	180795	185839	5045	ISO1	61	342474	347536	5063	0.0031733439
ISO1	30	185840	190882	5043	ISO1	61	342474	347536	5063	0.0033716779
ISO1	31	190883	195908	5026	ISO1	61	342474	347536	5063	0.0051741294
ISO1	32	195909	200944	5036	ISO1	61	342474	347536	5063	0.0035763958
ISO1	33	200945	205989	5045	ISO1	61	342474	347536	5063	0.0031733439
ISO1	34	205990	211027	5038	ISO1	61	342474	347536	5063	0.0021834061
ISO1	35	211028	216069	5042	ISO1	61	342474	347536	5063	0.0023800079
ISO1	36	216070	221113	5044	ISO1	61	342474	347536	5063	0.0037683459
ISO1	37	221114	226158	5045	ISO1	61	342474	347536	5063	0.0037683459
ISO1	38	226159	231203	5045	ISO1	61	342474	347536	5063	0.0037683459
ISO1	39	231204	236248	5045	ISO1	61	342474	347536	5063	0.0039666799
ISO1	40	236249	241293	5045	ISO1	61	342474	347536	5063	0.0035700119
ISO1	41	241294	246338	5045	ISO1	61	342474	347536	5063	0.0039666799
ISO1	42	246339	251383	5045	ISO1	61	342474	347536	5063	0.0035700119
ISO1	43	251384	256422	5039	ISO1	61	342474	347536	5063	0.0039714059
ISO1	44	256423	261437	5015	ISO1	61	342474	347536	5063	0.0039904230
ISO1	45	261438	266482	5045	ISO1	61	342474	347536	5063	0.0037683459
ISO1	46	266483	271497	5015	ISO1	61	342474	347536	5063	0.0039904230
ISO1	47	271498	276542	5045	ISO1	61	342474	347536	5063	0.0035700119
ISO1	48	276543	281589	5047	ISO1	61	342474	347536	5063	0.0033703410
ISO1	49	281590	286634	5045	ISO1	61	342474	347536	5063	0.0033716779
ISO1	50	286635	291684	5050	ISO1	61	342474	347536	5063	0.0017821782
ISO1	51	291685	296729	5045	ISO1	61	342474	347536	5063	0.0021816739
ISO1	52	296730	301774	5045	ISO1	61	342474	347536	5063	0.0035700119
ISO1	53	301775	306819	5045	ISO1	61	342474	347536	5063	0.0041650139
ISO1	54	306820	311869	5050	ISO1	61	342474	347536	5063	0.0017821782
ISO1	55	311870	316919	5050	ISO1	61	342474	347536	5063	0.0001980198
ISO1	56	316920	321971	5052	ISO1	61	342474	347536	5063	0.0009900990
ISO1	57	321972	327021	5050	ISO1	61	342474	347536	5063	0.0001980198
ISO1	58	327022	332066	5045	ISO1	61	342474	347536	5063	0.0023800079
ISO1	59	332067	337113	5047	ISO1	61	342474	347536	5063	0.0017832376
ISO1	60	337114	342473	5360	ISO1	61	342474	347536	5063	0.0001975114
ISO1	1	30629	35521	4893	ISO1	62	347537	352584	5048	0.0043076923
ISO1	2	35522	40585	5064	ISO1	62	347537	352584	5048	0.0043598890
ISO1	3	40586	45646	5061	ISO1	62	347537	352584	5048	0.0041641880
ISO1	4	45647	50708	5062	ISO1	62	347537	352584	5048	0.0043616178
ISO1	6	64750	69811	5062	ISO1	62	347537	352584	5048	0.0045598731
ISO1	7	69812	74872	5061	ISO1	62	347537	352584	5048	0.0041641880
ISO1	8	74873	79933	5061	ISO1	62	347537	352584	5048	0.0043624826
ISO1	9	79934	84994	5061	ISO1	62	347537	352584	5048	0.0041641880
ISO1	10	84995	90055	5061	ISO1	62	347537	352584	5048	0.0043624826
ISO1	11	90056	95116	5061	ISO1	62	347537	352584	5048	0.0043624826
ISO1	12	95117	100177	5061	ISO1	62	347537	352584	5048	0.0041641880
ISO1	13	100178	105238	5061	ISO1	62	347537	352584	5048	0.0043624826
ISO1	14	105239	110278	5040	ISO1	62	347537	352584	5048	0.0037720866
ISO1	15	110279	115322	5044	ISO1	62	347537	352584	5048	0.0025783419
ISO1	16	115323	120367	5045	ISO1	62	347537	352584	5048	0.0035700119
ISO1	17	120368	125412	5045	ISO1	62	347537	352584	5048	0.0035700119
ISO1	18	125413	130457	5045	ISO1	62	347537	352584	5048	0.0037683459
ISO1	19	130458	135497	5040	ISO1	62	347537	352584	5048	0.0037720866
ISO1	20	135498	140544	5047	ISO1	62	347537	352584	5048	0.0031708284
ISO1	21	140545	145565	5021	ISO1	62	347537	352584	5048	0.0033884792
ISO1	22	145566	150587	5022	ISO1	62	347537	352584	5048	0.0031878860
ISO1	23	150588	155609	5022	ISO1	62	347537	352584	5048	0.0031878860
ISO1	24	155610	160651	5042	ISO1	62	347537	352584	5048	0.0031752332
ISO1	25	160652	165693	5042	ISO1	62	347537	352584	5048	0.0029767811
ISO1	26	165694	170724	5031	ISO1	62	347537	352584	5048	0.0031821798
ISO1	27	170725	175758	5034	ISO1	62	347537	352584	5048	0.0033790499
ISO1	28	175759	180794	5036	ISO1	62	347537	352584	5048	0.0031790185
ISO1	29	180795	185839	5045	ISO1	62	347537	352584	5048	0.0027766759
ISO1	30	185840	190882	5043	ISO1	62	347537	352584	5048	0.0029750099
ISO1	31	190883	195908	5026	ISO1	62	347537	352584	5048	0.0047761194
ISO1	32	195909	200944	5036	ISO1	62	347537	352584	5048	0.0031790185
ISO1	33	200945	205989	5045	ISO1	62	347537	352584	5048	0.0027766759
ISO1	34	205990	211027	5038	ISO1	62	347537	352584	5048	0.0017864232
ISO1	35	211028	216069	5042	ISO1	62	347537	352584	5048	0.0019833399
ISO1	36	216070	221113	5044	ISO1	62	347537	352584	5048	0.0033716779
ISO1	37	221114	226158	5045	ISO1	62	347537	352584	5048	0.0037683459
ISO1	38	226159	231203	5045	ISO1	62	347537	352584	5048	0.0037683459
ISO1	39	231204	236248	5045	ISO1	62	347537	352584	5048	0.0039666799
ISO1	40	236249	241293	5045	ISO1	62	347537	352584	5048	0.0035700119
ISO1	41	241294	246338	5045	ISO1	62	347537	352584	5048	0.0039666799
ISO1	42	246339	251383	5045	ISO1	62	347537	352584	5048	0.0035700119
ISO1	43	251384	256422	5039	ISO1	62	347537	352584	5048	0.0039714059
ISO1	44	256423	261437	5015	ISO1	62	347537	352584	5048	0.0039904230
ISO1	45	261438	266482	5045	ISO1	62	347537	352584	5048	0.0037683459
ISO1	46	266483	271497	5015	ISO1	62	347537	352584	5048	0.0039904230
ISO1	47	271498	276542	5045	ISO1	62	347537	352584	5048	0.0035700119
ISO1	48	276543	281589	5047	ISO1	62	347537	352584	5048	0.0033703410
ISO1	49	281590	286634	5045	ISO1	62	347537	352584	5048	0.0033716779
ISO1	50	286635	291684	5050	ISO1	62	347537	352584	5048	0.0017828843
ISO1	51	291685	296729	5045	ISO1	62	347537	352584	5048	0.0021816739
ISO1	52	296730	301774	5045	ISO1	62	347537	352584	5048	0.0035700119
ISO1	53	301775	306819	5045	ISO1	62	347537	352584	5048	0.0041650139
ISO1	54	306820	311869	5050	ISO1	62	347537	352584	5048	0.0017828843
ISO1	55	311870	316919	5050	ISO1	62	347537	352584	5048	0.0001980983
ISO1	56	316920	321971	5052	ISO1	62	347537	352584	5048	0.0009904913
ISO1	57	321972	327021	5050	ISO1	62	347537	352584	5048	0.0001980983
ISO1	58	327022	332066	5045	ISO1	62	347537	352584	5048	0.0023800079
ISO1	59	332067	337113	5047	ISO1	62	347537	352584	5048	0.0017832376
ISO1	60	337114	342473	5360	ISO1	62	347537	352584	5048	0.0005942948
ISO1	61	342474	347536	5063	ISO1	62	347537	352584	5048	0.0003961965
ISO1	1	30629	35521	4893	ISO1	63	352585	357631	5047	0.0045155993
ISO1	2	35522	40585	5064	ISO1	63	352585	357631	5047	0.0045607773
ISO1	3	40586	45646	5061	ISO1	63	352585	357631	5047	0.0043650794
ISO1	4	45647	50708	5062	ISO1	63	352585	357631	5047	0.0045625868
ISO1	6	64750	69811	5062	ISO1	63	352585	357631	5047	0.0047609601
ISO1	7	69812	74872	5061	ISO1	63	352585	357631	5047	0.0043650794
ISO1	8	74873	79933	5061	ISO1	63	352585	357631	5047	0.0045634921
ISO1	9	79934	84994	5061	ISO1	63	352585	357631	5047	0.0043650794
ISO1	10	84995	90055	5061	ISO1	63	352585	357631	5047	0.0045634921
ISO1	11	90056	95116	5061	ISO1	63	352585	357631	5047	0.0045634921
ISO1	12	95117	100177	5061	ISO1	63	352585	357631	5047	0.0043650794
ISO1	13	100178	105238	5061	ISO1	63	352585	357631	5047	0.0045634921
ISO1	14	105239	110278	5040	ISO1	63	352585	357631	5047	0.0039714059
ISO1	15	110279	115322	5044	ISO1	63	352585	357631	5047	0.0027772267
ISO1	16	115323	120367	5045	ISO1	63	352585	357631	5047	0.0037690934
ISO1	17	120368	125412	5045	ISO1	63	352585	357631	5047	0.0037690934
ISO1	18	125413	130457	5045	ISO1	63	352585	357631	5047	0.0039674668
ISO1	19	130458	135497	5040	ISO1	63	352585	357631	5047	0.0039714059
ISO1	20	135498	140544	5047	ISO1	63	352585	357631	5047	0.0037675987
ISO1	21	140545	145565	5021	ISO1	63	352585	357631	5047	0.0035885167
ISO1	22	145566	150587	5022	ISO1	63	352585	357631	5047	0.0033878039
ISO1	23	150588	155609	5022	ISO1	63	352585	357631	5047	0.0033878039
ISO1	24	155610	160651	5042	ISO1	63	352585	357631	5047	0.0033743549
ISO1	25	160652	165693	5042	ISO1	63	352585	357631	5047	0.0031758634
ISO1	26	165694	170724	5031	ISO1	63	352585	357631	5047	0.0033817386
ISO1	27	170725	175758	5034	ISO1	63	352585	357631	5047	0.0035785288
ISO1	28	175759	180794	5036	ISO1	63	352585	357631	5047	0.0033783784
ISO1	29	180795	185839	5045	ISO1	63	352585	357631	5047	0.0029756001
ISO1	30	185840	190882	5043	ISO1	63	352585	357631	5047	0.0035721373
ISO1	31	190883	195908	5026	ISO1	63	352585	357631	5047	0.0049780964
ISO1	32	195909	200944	5036	ISO1	63	352585	357631	5047	0.0033783784
ISO1	33	200945	205989	5045	ISO1	63	352585	357631	5047	0.0029756001
ISO1	34	205990	211027	5038	ISO1	63	352585	357631	5047	0.0023833168
ISO1	35	211028	216069	5042	ISO1	63	352585	357631	5047	0.0025798770
ISO1	36	216070	221113	5044	ISO1	63	352585	357631	5047	0.0035707201
ISO1	37	221114	226158	5045	ISO1	63	352585	357631	5047	0.0039674668
ISO1	38	226159	231203	5045	ISO1	63	352585	357631	5047	0.0039674668
ISO1	39	231204	236248	5045	ISO1	63	352585	357631	5047	0.0041658401
ISO1	40	236249	241293	5045	ISO1	63	352585	357631	5047	0.0037690934
ISO1	41	241294	246338	5045	ISO1	63	352585	357631	5047	0.0041658401
ISO1	42	246339	251383	5045	ISO1	63	352585	357631	5047	0.0037690934
ISO1	43	251384	256422	5039	ISO1	63	352585	357631	5047	0.0041708044
ISO1	44	256423	261437	5015	ISO1	63	352585	357631	5047	0.0041907803
ISO1	45	261438	266482	5045	ISO1	63	352585	357631	5047	0.0039674668
ISO1	46	266483	271497	5015	ISO1	63	352585	357631	5047	0.0041907803
ISO1	47	271498	276542	5045	ISO1	63	352585	357631	5047	0.0037690934
ISO1	48	276543	281589	5047	ISO1	63	352585	357631	5047	0.0035693040
ISO1	49	281590	286634	5045	ISO1	63	352585	357631	5047	0.0035707201
ISO1	50	286635	291684	5050	ISO1	63	352585	357631	5047	0.0023785927
ISO1	51	291685	296729	5045	ISO1	63	352585	357631	5047	0.0023804801
ISO1	52	296730	301774	5045	ISO1	63	352585	357631	5047	0.0037690934
ISO1	53	301775	306819	5045	ISO1	63	352585	357631	5047	0.0043642134
ISO1	54	306820	311869	5050	ISO1	63	352585	357631	5047	0.0023785927
ISO1	55	311870	316919	5050	ISO1	63	352585	357631	5047	0.0007928642
ISO1	56	316920	321971	5052	ISO1	63	352585	357631	5047	0.0011888250
ISO1	57	321972	327021	5050	ISO1	63	352585	357631	5047	0.0007928642
ISO1	58	327022	332066	5045	ISO1	63	352585	357631	5047	0.0025788534
ISO1	59	332067	337113	5047	ISO1	63	352585	357631	5047	0.0023790642
ISO1	60	337114	342473	5360	ISO1	63	352585	357631	5047	0.0007925500
ISO1	61	342474	347536	5063	ISO1	63	352585	357631	5047	0.0009910803
ISO1	62	347537	352584	5048	ISO1	63	352585	357631	5047	0.0005946482
ISO1	1	30629	35521	4893	ISO1	64	357632	362683	5052	0.0055373257
ISO1	2	35522	40585	5064	ISO1	64	357632	362683	5052	0.0055500496
ISO1	3	40586	45646	5061	ISO1	64	357632	362683	5052	0.0053528945
ISO1	4	45647	50708	5062	ISO1	64	357632	362683	5052	0.0055500496
ISO1	6	64750	69811	5062	ISO1	64	357632	362683	5052	0.0057482656
ISO1	7	69812	74872	5061	ISO1	64	357632	362683	5052	0.0053528945
ISO1	8	74873	79933	5061	ISO1	64	357632	362683	5052	0.0055511499
ISO1	9	79934	84994	5061	ISO1	64	357632	362683	5052	0.0053528945
ISO1	10	84995	90055	5061	ISO1	64	357632	362683	5052	0.0055511499
ISO1	11	90056	95116	5061	ISO1	64	357632	362683	5052	0.0055511499
ISO1	12	95117	100177	5061	ISO1	64	357632	362683	5052	0.0053528945
ISO1	13	100178	105238	5061	ISO1	64	357632	362683	5052	0.0055511499
ISO1	14	105239	110278	5040	ISO1	64	357632	362683	5052	0.0047619048
ISO1	15	110279	115322	5044	ISO1	64	357632	362683	5052	0.0037668517
ISO1	16	115323	120367	5045	ISO1	64	357632	362683	5052	0.0047571853
ISO1	17	120368	125412	5045	ISO1	64	357632	362683	5052	0.0047571853
ISO1	18	125413	130457	5045	ISO1	64	357632	362683	5052	0.0049554014
ISO1	19	130458	135497	5040	ISO1	64	357632	362683	5052	0.0049603175
ISO1	20	135498	140544	5047	ISO1	64	357632	362683	5052	0.0047590720
ISO1	21	140545	145565	5021	ISO1	64	357632	362683	5052	0.0045844130
ISO1	22	145566	150587	5022	ISO1	64	357632	362683	5052	0.0043807248
ISO1	23	150588	155609	5022	ISO1	64	357632	362683	5052	0.0043807248
ISO1	24	155610	160651	5042	ISO1	64	357632	362683	5052	0.0043668122
ISO1	25	160652	165693	5042	ISO1	64	357632	362683	5052	0.0041683208
ISO1	26	165694	170724	5031	ISO1	64	357632	362683	5052	0.0043763676
ISO1	27	170725	175758	5034	ISO1	64	357632	362683	5052	0.0045689313
ISO1	28	175759	180794	5036	ISO1	64	357632	362683	5052	0.0043702821
ISO1	29	180795	185839	5045	ISO1	64	357632	362683	5052	0.0047571853
ISO1	30	185840	190882	5043	ISO1	64	357632	362683	5052	0.0045607773
ISO1	31	190883	195908	5026	ISO1	64	357632	362683	5052	0.0059689614
ISO1	32	195909	200944	5036	ISO1	64	357632	362683	5052	0.0043702821
ISO1	33	200945	205989	5045	ISO1	64	357632	362683	5052	0.0047571853
ISO1	34	205990	211027	5038	ISO1	64	357632	362683	5052	0.0049622866
ISO1	35	211028	216069	5042	ISO1	64	357632	362683	5052	0.0047600159
ISO1	36	216070	221113	5044	ISO1	64	357632	362683	5052	0.0041633624
ISO1	37	221114	226158	5045	ISO1	64	357632	362683	5052	0.0045589693
ISO1	38	226159	231203	5045	ISO1	64	357632	362683	5052	0.0045589693
ISO1	39	231204	236248	5045	ISO1	64	357632	362683	5052	0.0047571853
ISO1	40	236249	241293	5045	ISO1	64	357632	362683	5052	0.0043607532
ISO1	41	241294	246338	5045	ISO1	64	357632	362683	5052	0.0047571853
ISO1	42	246339	251383	5045	ISO1	64	357632	362683	5052	0.0043607532
ISO1	43	251384	256422	5039	ISO1	64	357632	362683	5052	0.0051597539
ISO1	44	256423	261437	5015	ISO1	64	357632	362683	5052	0.0047856431
ISO1	45	261438	266482	5045	ISO1	64	357632	362683	5052	0.0045589693
ISO1	46	266483	271497	5015	ISO1	64	357632	362683	5052	0.0047856431
ISO1	47	271498	276542	5045	ISO1	64	357632	362683	5052	0.0043607532
ISO1	48	276543	281589	5047	ISO1	64	357632	362683	5052	0.0041625372
ISO1	49	281590	286634	5045	ISO1	64	357632	362683	5052	0.0041625372
ISO1	50	286635	291684	5050	ISO1	64	357632	362683	5052	0.0049583499
ISO1	51	291685	296729	5045	ISO1	64	357632	362683	5052	0.0029732408
ISO1	52	296730	301774	5045	ISO1	64	357632	362683	5052	0.0043607532
ISO1	53	301775	306819	5045	ISO1	64	357632	362683	5052	0.0049554014
ISO1	54	306820	311869	5050	ISO1	64	357632	362683	5052	0.0049583499
ISO1	55	311870	316919	5050	ISO1	64	357632	362683	5052	0.0033716779
ISO1	56	316920	321971	5052	ISO1	64	357632	362683	5052	0.0037668517
ISO1	57	321972	327021	5050	ISO1	64	357632	362683	5052	0.0033716779
ISO1	58	327022	332066	5045	ISO1	64	357632	362683	5052	0.0031714569
ISO1	59	332067	337113	5047	ISO1	64	357632	362683	5052	0.0049593335
ISO1	60	337114	342473	5360	ISO1	64	357632	362683	5052	0.0033703410
ISO1	61	342474	347536	5063	ISO1	64	357632	362683	5052	0.0035700119
ISO1	62	347537	352584	5048	ISO1	64	357632	362683	5052	0.0031733439
ISO1	63	352585	357631	5047	ISO1	64	357632	362683	5052	0.0033723468
ISO1	1	30629	35521	4893	ISO1	65	362684	368037	5354	0.0047150472
ISO1	2	35522	40585	5064	ISO1	65	362684	368037	5354	0.0043572985
ISO1	3	40586	45646	5061	ISO1	65	362684	368037	5354	0.0041617122
ISO1	4	45647	50708	5062	ISO1	65	362684	368037	5354	0.0043590252
ISO1	6	64750	69811	5062	ISO1	65	362684	368037	5354	0.0045571627
ISO1	7	69812	74872	5061	ISO1	65	362684	368037	5354	0.0041617122
ISO1	8	74873	79933	5061	ISO1	65	362684	368037	5354	0.0043598890
ISO1	9	79934	84994	5061	ISO1	65	362684	368037	5354	0.0041617122
ISO1	10	84995	90055	5061	ISO1	65	362684	368037	5354	0.0043598890
ISO1	11	90056	95116	5061	ISO1	65	362684	368037	5354	0.0043598890
ISO1	12	95117	100177	5061	ISO1	65	362684	368037	5354	0.0041617122
ISO1	13	100178	105238	5061	ISO1	65	362684	368037	5354	0.0043598890
ISO1	14	105239	110278	5040	ISO1	65	362684	368037	5354	0.0039682540
ISO1	15	110279	115322	5044	ISO1	65	362684	368037	5354	0.0029738303
ISO1	16	115323	120367	5045	ISO1	65	362684	368037	5354	0.0031714569
ISO1	17	120368	125412	5045	ISO1	65	362684	368037	5354	0.0031714569
ISO1	18	125413	130457	5045	ISO1	65	362684	368037	5354	0.0033696729
ISO1	19	130458	135497	5040	ISO1	65	362684	368037	5354	0.0033730159
ISO1	20	135498	140544	5047	ISO1	65	362684	368037	5354	0.0031702001
ISO1	21	140545	145565	5021	ISO1	65	362684	368037	5354	0.0029880478
ISO1	22	145566	150587	5022	ISO1	65	362684	368037	5354	0.0023894863
ISO1	23	150588	155609	5022	ISO1	65	362684	368037	5354	0.0023894863
ISO1	24	155610	160651	5042	ISO1	65	362684	368037	5354	0.0023800079
ISO1	25	160652	165693	5042	ISO1	65	362684	368037	5354	0.0025783419
ISO1	26	165694	170724	5031	ISO1	65	362684	368037	5354	0.0027827470
ISO1	27	170725	175758	5034	ISO1	65	362684	368037	5354	0.0029797378
ISO1	28	175759	180794	5036	ISO1	65	362684	368037	5354	0.0023828435
ISO1	29	180795	185839	5045	ISO1	65	362684	368037	5354	0.0027750248
ISO1	30	185840	190882	5043	ISO1	65	362684	368037	5354	0.0025778307
ISO1	31	190883	195908	5026	ISO1	65	362684	368037	5354	0.0047751691
ISO1	32	195909	200944	5036	ISO1	65	362684	368037	5354	0.0023828435
ISO1	33	200945	205989	5045	ISO1	65	362684	368037	5354	0.0027750248
ISO1	34	205990	211027	5038	ISO1	65	362684	368037	5354	0.0029773720
ISO1	35	211028	216069	5042	ISO1	65	362684	368037	5354	0.0035700119
ISO1	36	216070	221113	5044	ISO1	65	362684	368037	5354	0.0033703410
ISO1	37	221114	226158	5045	ISO1	65	362684	368037	5354	0.0029732408
ISO1	38	226159	231203	5045	ISO1	65	362684	368037	5354	0.0025768087
ISO1	39	231204	236248	5045	ISO1	65	362684	368037	5354	0.0027750248
ISO1	40	236249	241293	5045	ISO1	65	362684	368037	5354	0.0023785927
ISO1	41	241294	246338	5045	ISO1	65	362684	368037	5354	0.0027750248
ISO1	42	246339	251383	5045	ISO1	65	362684	368037	5354	0.0023785927
ISO1	43	251384	256422	5039	ISO1	65	362684	368037	5354	0.0027783290
ISO1	44	256423	261437	5015	ISO1	65	362684	368037	5354	0.0027916251
ISO1	45	261438	266482	5045	ISO1	65	362684	368037	5354	0.0029732408
ISO1	46	266483	271497	5015	ISO1	65	362684	368037	5354	0.0027916251
ISO1	47	271498	276542	5045	ISO1	65	362684	368037	5354	0.0027750248
[truncated: 21,437 more rows]
