# Supplementary material for: Genetic variation in recalcitrant repetitive regions of the Drosophila melanogaster genome
Source: Genome Res. 2025 Sep;35(9):2023–40. doi: 10.1101/gr.280728.125 (PMC12400953; doi:10.1101/gr.280728.125)
Supplement: Supplement 10 [file Supplemental_Code.zip › Dmel_HiFi_Asm_variation/Scripts_for_plotting_Figures/Figure_5/snp_postions.txt]

20551108
20551115
20551131
20551225
20551308
20551582
20551719
20551867
20551919
20551927
20551966
20551967
20552001
20552002
20552021
20552081
20552084
20552256
20552261
20552300
20552311
20552345
20552350
20552396
20553007
20553042
20553076
20553105
20553199
20553205
20553222
20553236
20553237
20553484
20553523
20553599
20553627
20553743
20553762
20553765
20553785
20553837
20553931
20553955
20553956
20554048
20554150
20554156
20554193
20554229
20554247
20554302
20554438
20554443
20554445
20554462
20554475
20554525
20554623
20554807
20554882
20555031
20555179
20555226
20555238
20555303
20555342
20555360
20555366
20555399
20555830
20555860
20555873
20555883
20556047
20556059
20556096
20556113
20556148
20556149
20556211
20556309
20556311
20556479
20556791
20556849
20557049
20557059
20557157
20557161
20557178
20557262
20557315
20557344
20557391
20557408
20557444
20557551
20557589
20557606
20557608
20557881
20558026
20558115
20558137
20558148
20558149
20558162
20558163
20558234
20558456
20558476
20558492
20558542
20558566
20558637
20558668
20558676
20558745
20558865
20558881
20558887
20558954
20558955
20558971
20559004
20559054
20559110
20559124
20559307
20559529
20559549
20559745
20559783
20559795
20559926
20560069
20560074
20560078
20560095
20560104
20560145
20560398
20560418
20560828
20560912
20560930
20560949
20561010
20561018
20561312
20561582
20561642
20561675
20561689
20561708
20561732
20561733
20561773
20561832
20561847
20561903
20561919
20561940
20561941
20561945
20561953
20562020
20562122
20562143
20562167
20562168
20562252
20562288
20562328
20562330
20562359
20562396
20562409
20562424
20562452
20562478
20562534
20562537
20562617
20562618
20562655
20562681
20562686
20562700
20562708
20562724
20562744
20562788
20562792
20562793
20562809
20562907
20562922
20562935
20562938
20562944
20562959
20562960
20562987
20563079
20563086
20563102
20563119
20563210
20563228
20563238
20563257
20563274
20563425
20563431
20563506
20563508
20563519
20563566
20563567
20563585
20563608
20563885
20563917
20563919
20563973
20564035
20564098
20564150
20564159
20564218
20564309
20564349
20564587
20564625
20564671
20564709
20564743
20564744
20564844
20564847
20564914
20564975
20565000
20565006
20565009
20565026
20565048
20565082
20565143
20565157
20565186
20565225
20565258
20565263
20565287
20565340
20565724
20565725
20565727
20565733
20565744
20565790
20565792
20565817
20565864
20565878
20565879
20565890
20565998
20566105
20566151
20566640
20566776
20566833
20566888
20566902
20566910
20567138
20567231
20567232
20567277
20567526
20567618
20567637
20567695
20567729
20567779
20567810
20567904
20567950
20567998
20568000
20568034
20568065
20568067
20568164
20568216
20568565
20568631
20568643
20568675
20568742
20568863
20568865
20568867
20568886
20568887
20568933
20568943
20568944
20568946
20569321
20569359
20569363
20569382
20569395
20569460
20569649
20569654
20569655
20569738
20569797
20569808
20569828
20570074
20570081
20570086
20570103
20570221
20570427
20570546
20570724
20570738
20570742
20570796
20570803
20570813
20570857
20570887
20570891
20570892
20570896
20571011
20571105
20571178
20571215
20571286
20571468
20571482
20571501
20571562
20571589
20571688
20571691
20571770
20571899
20571924
20571982
20572013
20572291
20572326
20572348
20572637
20572786
20572917
20572947
20572960
20572966
20572968
20572983
20573046
20573086
20573087
20573093
20573202
20573221
20573229
20573243
20573327
20573431
20573448
20573452
20573585
20573610
20573617
20573618
20573637
20573750
20573899
20573968
20574049
20574126
20574152
20574216
20574242
20574470
20574471
20574523
20574560
20574564
20574641
20574665
20574726
20574816
20574861
20574884
20574902
20575044
20575099
20575158
20575186
20575291
20575324
20575334
20575404
20575439
20575465
20575478
20575627
20575634
20576024
20576042
20576398
20576420
20576565
20580827
20594037
20594046
20594076
20594178
20594265
20594271
20594313
20594329
20594343
20594443
20594455
20594566
20594734
20594794
20595076
20595102
20595122
20595169
20595274
20595292
20595319
20595355
20595421
20595425
20595452
20595478
20595509
20595512
20595530
20595702
20595765
20595812
20595820
20595832
20595837
20595849
20595900
20595950
20595958
20596329
20596404
20596410
20596633
20596646
20596662
20596704
20596707
20596731
20596788
20596789
20596911
20596936
20596950
20597058
20597178
20597184
20597265
20597317
20597362
20597394
20597418
20597435
20597455
20597465
20597513
20597543
20597574
20597580
20597620
20597630
20597642
20597643
20597646
20597650
20597692
20597724
20597761
20597814
20597820
20597856
20597862
20597882
20597883
20597975
20597983
20597984
20598024
20598071
20598089
20598104
20598128
20598180
20598210
20598369
20598407
20598436
20598463
20598494
20598508
20598515
20598540
20598547
20598555
20598558
20598587
20598590
20598606
20598658
20598676
20598717
20598762
20598771
20598784
20598787
20598841
20598843
20598854
20598857
20598872
20598986
20599012
20599098
20599390
20599436
20599442
20599489
20599626
20599636
20599706
20599824
20599917
20599944
20599980
20599982
20600074
20600097
20600220
20600241
20600480
20600534
20600568
20600596
20600644
20600862
20600881
20600965
20601031
20601082
20601083
20601116
20601139
20601153
20601161
20601166
20601252
20601376
20601544
20601600
20601753
20601793
20601819
20601854
20601956
20602000
20602048
20602051
20602063
20602119
20602120
20602155
20602235
20602241
20602300
20602354
20602420
20602445
20602477
20602514
20602609
20602946
20603044
20603070
20603181
20603240
20603260
20603347
20603351
20603363
20603373
20603376
20603384
20603396
20603410
20603415
20603456
20603466
20603488
20603489
20603547
20603586
20603627
20603675
20603776
20603896
20604144
20604160
20604197
20604257
20604264
20604280
20604364
20604374
20604416
20604470
20604491
20604497
20604508
20604546
20604612
20604754
20604769
20604775
20604863
20604880
20604932
20605055
20605056
20605086
20605262
20605296
20605380
20605398
20605559
20605590
20605615
20605659
20605770
20605820
20605836
20605895
20605967
20606030
20606070
20606196
20606314
20606361
20606802
20606836
20606952
20606962
20606993
20607053
20607151
20607169
20607277
20607286
20607347
20607452
20607629
20607694
20607789
20607829
20607852
20607923
20608026
20608044
20608061
20608094
20608103
20608139
20608155
20608177
20608263
20608287
20608340
20608349
20608352
20608353
20608362
20608511
20608536
20608556
20608581
20608596
20608611
20608682
20608782
20608804
20608864
20608872
20608873
20608921
20608946
20609544
20609547
20609550
20609562
20609572
20609709
20610057
20610106
20610150
20610302
20610341
20610347
20610525
20610545
20610558
20610598
20610611
20610615
20610645
20610661
20610724
20610749
20610799
20610828
20610933
20610979
20610985
20610995
20611024
20611102
20611107
20611163
20611181
20611270
20611394
20611481
20611520
20611535
20611568
20611612
20611692
20611716
20611762
20611769
20611781
20611785
20611992
20612026
20612034
20612135
20612153
20612233
20612338
20612585
20612627
20612636
20612668
20613019
20613032
20613069
20613076
20613081
20613091
20613100
20613111
20613112
20613139
20613140
20613149
20613165
20613179
20613273
20613320
20613327
20613410
20613481
20613562
20613565
20613573
20613596
20613746
20613758
20613956
20614073
20614151
20614314
20614359
20614516
20614649
20614785
20614872
20614875
20614881
20615036
20615042
20615189
20615406
20615449
20615485
20615498
20615564
20615580
20615671
20615707
20615711
20615801
20615829
20615833
20615870
20615882
20615888
20615894
20615981
20615993
20616224
20616264
20616265
20616373
20616377
20616483
20616489
20616549
20616857
20616902
20616930
20617035
20617343
20617346
20617355
20617402
20617435
20617446
20617466
20617477
20617478
20617482
20617503
20617520
20617542
20617599
20617640
20617693
20617741
20617876
20617911
20618316
20618324
20618344
20618369
20618612
20618671
20619038
20619068
20619074
20619083
20619111
20619121
20619129
20619147
20619157
20619181
20619243
20619251
20619301
20619348
20619408
20619414
20619747
20619748
20619905
20619912
20619947
20619951
20619960
20620007
20620024
20620104
20620218
20620302
20620337
20620349
20620372
20620441
20620460
20620519
20620563
20620718
20620723
20620847
20621009
20621211
20621212
20621348
20621402
20621462
20621472
20621474
20621518
20621570
20621606
20621609
20621615
20621649
20621704
20621722
20621725
20621727
20621728
20621729
20621747
20621780
20621796
20621938
20621973
20622147
20622248
20622431
20622432
20622505
20622515
20622712
20622723
20622741
20622744
20622810
20622887
20623008
20623025
20623033
20623034
20623040
20623044
20623045
20623095
20623118
20623165
20623174
20623175
20623203
20623207
20623238
20623239
20623249
20623266
20623267
20623269
20623276
20623292
20623397
20623419
20623620
20623701
20623717
20623718
20623778
20623850
20623884
20624014
20624038
20624135
20624253
20624469
20624550
20624582
20624585
20624602
20624614
20624652
20624665
20624696
20624707
20624750
20624803
20624935
20624990
20625077
20625078
20625447
20625453
20625461
20625479
20625493
20625585
20625586
20625589
20625598
20625615
20625693
20625694
20625726
20625808
20625812
20625821
20625845
20625847
20625931
20625972
20626029
20626380
20626432
20626484
20626490
20626492
20626541
20626546
20626585
20626619
20626637
20626656
20626664
20626668
20626742
20626743
20626744
20626759
20626788
20626798
20626801
20626818
20626821
20626840
20627043
20627137
20627278
20627307
20627494
20627519
20627539
20627545
20627551
20627836
20627880
20627914
20627922
20627925
20627931
20627950
20627966
20627980
20627984
20627993
20627994
20628014
20628112
20628186
20628332
20628334
20628414
20628423
20628508
20628527
20628566
20628679
20628760
20628798
20628820
20628860
20628871
20628884
20628887
20628942
20628943
20628965
20628983
20628984
20628989
20629092
20629111
20629120
20629262
20629281
20629304
20629522
20629566
20629575
20629580
20629591
20629618
20629629
20629630
20629637
20629642
20629650
20629668
20629672
20629783
20629802
20629806
20629820
20629834
20629864
20629887
20629892
20629893
20629900
20629901
20629941
20629947
20630122
20630153
20630156
20630232
20630233
20630465
20630471
20630673
20630796
20630811
20630823
20630886
20630976
20630983
20631073
20631092
20631201
20631264
20631308
20631314
20631329
20631469
20631509
20631847
20631871
20631887
20631935
20631951
20631975
20632008
20632037
20632039
20632109
20632116
20632153
20632324
20632333
20632372
20632518
20632537
20632553
20632565
20632610
20633077
20633131
20633219
20633221
20633226
20633228
20633235
20633248
20633745
20633753
20633947
20633967
20633971
20633986
20633990
20634038
20634137
20634251
20634318
20634349
20634447
20634461
20634537
20634555
20634560
20634562
20634613
20634624
20634637
20634707
20634708
20634757
20634790
20634886
20634890
20635058
20635098
20635129
20635159
20635191
20635262
20635293
20635307
20635324
20635338
20635369
20635445
20635621
20635625
20635703
20635720
20635928
20635998
20636186
20636356
20636361
20636402
20636406
20636489
20636554
20636630
20636645
20636646
20636684
20636772
20636809
20636850
20636906
20637032
20637077
20637113
20637150
20637235
20637265
20637267
20637321
20637331
20637345
20637354
20637580
20637773
20637796
20637824
20637852
20637869
20637877
20637890
20638016
20638036
20638239
20638368
20638552
20638613
20638632
20638634
20638649
20638658
20638665
20638793
20638858
20638860
20638910
20638993
20639058
20639134
20639221
20639245
20639325
20639330
20639406
20639413
20639452
20639479
20639544
20639593
20639621
20639627
20639648
20639661
20639665
20639673
20639681
20639682
20639706
20639729
20639730
20639744
20639931
20639936
20640097
20640287
20640304
20640312
20640340
20640383
20640399
20640409
20640414
20640417
20640426
20640460
20640461
20640468
20640484
20640486
20640544
20640553
20640556
20640601
20640641
20640654
20640681
20640883
20640902
20640958
20640980
20640986
20641004
20641036
20641074
20641094
20641100
20641105
20641118
20641120
20641159
20641163
20641167
20641174
20641212
20641215
20641234
20641241
20641255
20641270
20641421
20641449
20641640
20641764
20641809
20641816
20641819
20641830
20641864
20641877
20642042
20642204
20642269
20642358
20642387
20642408
20642459
20642491
20642540
20642553
20642563
20642641
20642683
20642714
20642723
20642727
20642920
20642922
20642998
20643064
20643189
20643352
20643381
20643450
20643508
20643514
20643520
20643523
20643534
20643539
20643542
20643546
20643557
20643558
20643564
20643566
20643594
20643646
20643701
20643703
20643709
20643736
20643756
20643773
20643865
20643872
20643942
20644023
20644208
20644215
20644233
20644251
20644309
20644335
20644358
20644382
20644396
20644411
20644414
20644422
20644431
20644462
20644472
20644489
20644557
20644565
20644568
20644619
20644636
20644637
20644659
20644661
20644742
20644805
20644939
20644959
20644975
20644994
20645103
20645365
20645449
20645551
20645552
20645578
20645653
20645655
20645749
20645787
20645818
20645844
20645856
20645866
20645879
20645900
20645914
20645939
20645945
20645961
20645962
20645996
20646035
20646076
20646135
20646177
20646203
20646410
20646417
20646446
20646456
20646660
20646711
20646768
20646801
20646810
20646815
20646825
20646830
20646831
20646857
20646878
20646892
20646946
20646974
20647017
20647048
20647057
20647072
20647086
20647112
20647113
20647115
20647116
20647131
20647192
20647198
20647319
20647513
20647559
20647637
20647649
20647688
20647709
20647828
20647832
20647861
20648243
20648288
20648352
20648573
20648618
20648630
20648632
20648666
20648706
20648723
20648774
20648817
20648824
20648858
20648863
20648908
20648922
20648984
20648989
20649454
20649475
20649481
20649502
20649505
20649524
20649569
20649592
20649594
20649595
20649604
20649634
20649657
20649667
20649671
20649679
20649680
20649719
20649756
20649820
20649823
20649848
20649874
20649950
20649977
20649984
20650035
20650096
20650103
20650108
20650238
20650279
20650302
20650309
20650321
20650332
20650342
20650382
20650476
20650496
20650500
20650507
20650526
20650611
20650714
20650790
20650797
20650862
20650866
20650883
20650942
20650986
20650987
20650991
20650999
20651009
20651049
20651058
20651095
20651111
20651124
20651139
20651140
20651155
20651208
20651214
20651366
20651373
20651382
20651443
20651544
20651570
20651621
20651694
20651776
20651783
20651797
20651808
20651834
20651874
20651904
20651924
20651936
20651939
20651948
20651966
20651978
20652042
20652088
20652235
20652325
20652352
20652454
20652547
20652611
20652625
20652724
20652749
20652801
20652846
20652874
20652877
20653122
20653126
20653166
20653325
20653344
20653439
20653615
20653618
20653639
20653642
20653683
20653753
20653756
20653771
20653780
20653799
20653814
20653815
20653843
20653871
20653889
20653910
20653943
20653950
20653969
20654079
20654215
20654394
20654441
20654480
20654486
20654514
20654709
20654764
20654819
20654848
20654849
20654922
20654939
20654950
20655013
20655098
20655304
20655313
20655439
20655452
20655464
20655519
20655538
20655541
20655561
20655565
20655584
20655643
20655823
20656293
20656323
20656408
20656464
20656498
20656499
20656529
20656537
20656573
20656599
20656782
20656792
20656812
20656893
20656902
20656932
20656961
20657189
20657192
20657308
20657318
20657353
20657366
20657390
20657413
20657448
20657450
20657466
20657471
20657489
20657493
20657500
20657502
20657518
20657533
20657552
20657777
20657838
20657852
20657857
20657871
20657872
20657876
20657889
20657956
20658045
20658057
20658060
20658062
20658066
20658076
20658213
20658225
20658227
20658302
20658329
20658334
20658440
20658481
20658527
20658726
20658795
20658803
20658826
20658941
20658995
20659009
20659021
20659023
20659031
20659039
20659042
20659043
20659047
20659100
20659110
20659148
20659162
20659210
20659211
20659289
20659329
20659337
20659348
20659397
20659402
20659431
20659434
20659436
20659443
20659449
20659464
20659477
20659497
20659498
20659506
20659518
20659528
20659551
20659568
20659608
20659641
20659699
20659728
20659797
20659841
20659879
20659952
20660058
20660113
20660126
20660128
20660170
20660182
20660207
20660228
20660245
20660246
20660247
20660343
20660367
20660402
20660409
20660447
20660471
20660595
20660618
20660633
20660637
20660650
20660748
20660782
20660916
20660998
20661055
20661083
20661171
20661183
20661223
20661283
20661295
20661312
20661377
20661379
20661381
20661433
20661571
20661736
20661839
20661884
20661939
20661977
20661985
20661995
20662018
20662024
20662044
20662062
20662063
20662273
20662417
20662453
20662455
20662560
20662630
20662633
20662691
20662694
20662751
20662757
20662888
20663183
20663208
20663284
20663333
20663347
20663366
20663371
20663496
20663525
20663546
20663629
20663633
20663784
20663860
20663883
20663921
20663957
20663968
20663984
20664329
20664369
20664403
20664480
20664497
20664506
20664515
20664526
20664536
20664571
20664572
20664608
20664628
20664704
20664776
20664811
20664818
20664926
20664932
20665120
20665138
20665174
20665657
20665693
20665759
20665824
20665873
20665947
20665962
20665968
20665972
20666079
20666183
20666217
20666393
20666394
20666473
20666571
20666583
20666592
20666629
20666667
20666685
20666689
20666879
20666990
20666993
20667001
20667022
20667035
20667098
20667112
20667136
20667149
20667399
20667405
20667407
20667542
20667605
20667613
20667711
20667796
20667799
20667801
20667810
20667867
20667906
20667915
20668011
20668388
20668427
20668493
20668505
20668615
20668620
20668700
20668730
20668768
20668785
20668795
20668949
20669172
20669345
20669360
20669416
20669433
20669745
20669800
20669913
20669915
20669999
20670011
20670153
20670210
20670211
20670233
20670255
20670311
20670326
20670382
20670468
20670493
20670580
20670625
20670630
20670643
20670645
20670680
20670689
20670922
20671035
20671247
20671287
20671481
20671573
20671586
20671725
20671733
20671734
20671883
20671888
20672028
20672050
20672078
20672107
20672120
20672135
20672149
20672153
20672198
20672233
20672264
20672285
20672315
20672444
20672496
20672500
20672579
20672665
20672884
20672961
20672996
20673032
20673041
20673046
20673082
20673087
20673372
20673415
20673468
20673490
20673491
20673494
20673517
20673518
20673630
20673815
20673842
20674016
20674057
20674100
20674157
20674166
20674203
20674222
20674236
20674370
20674447
20674474
20674608
20674780
20674934
20675087
20675650
20675742
20675750
20675838
20675855
20675900
20675914
20675918
20676187
20676211
20676212
20676215
20676238
20676266
20676272
20676316
20676379
20676386
20676469
20676579
20676631
20676831
20676836
20676999
20677030
20677300
20677314
20677373
20677405
20677507
20677514
20677536
20677580
20677585
20677607
20677792
20677807
20677933
20678144
20678292
20678330
20678397
20678399
20678410
20678416
20678418
20678445
20678472
20678473
20678481
20678511
20678622
20678676
20678755
20678764
20678794
20678944
20679045
20679278
20679369
20679387
20679391
20679516
20679520
20679548
20679612
20679919
20679937
20679988
20679990
20680020
20680050
20680080
20680090
20680148
20680271
20680531
20680570
20680833
20680857
20680957
20680980
20681000
20681019
20681126
20681717
20681776
20681792
20681798
20681810
20681817
20681851
20681861
20681863
20681884
20681909
20681916
20681921
20681949
20682317
20682345
20682371
20682841
20682843
20683069
20683095
20683117
20683127
20683414
20683662
20683672
20683688
20683785
20683952
20683972
20684114
20684115
20684119
20684145
20684153
20684217
20684220
20684235
20684261
20684271
20684303
20684318
20684322
20684379
20684389
20684406
20684479
20684519
20684544
20684560
20684618
20684768
20684809
20684824
20684895
20684912
20684914
20684955
20685057
20685085
20685255
20685285
20685486
20685517
20685544
20685676
20685690
20685721
20685781
20685924
20686004
20686009
20686017
20686224
20686241
20686564
20686638
20686755
20686774
20686826
20686960
20687110
20687161
20687187
20687240
20687408
20687430
20687439
20687498
20687595
20687646
20687670
20687766
20687774
20687788
20687801
20688022
20688127
20688558
20688620
20688820
20688829
20688850
20688861
20688875
20688883
20688960
20688974
20689050
20689159
20689162
20689193
20689507
20689549
20689556
20689560
20689563
20689570
20689578
20689594
20689641
20689672
20689698
20689699
20689715
20689719
20689720
20689760
20689803
20689847
20689928
20689946
20690015
20690133
20690202
20690259
20690383
20690428
20690521
20690525
20690554
20690564
20690565
20690577
20690626
20690651
20690681
20690682
20690797
20690829
20690831
20690840
20691065
20691132
20691133
20691145
20691155
20691200
20691248
20691329
20691365
20691409
20691450
20691458
20691478
20691549
20691768
20691813
20691852
20691890
20691899
20691989
20692503
20692593
20692678
20692681
20692808
20692979
20693029
20693165
20693319
20693489
20693567
20693649
20693652
20693655
20693658
20693659
20693660
20693662
20693687
20693688
20693690
20693714
20693744
20693773
20693826
20694186
20694250
20694264
20694291
20694347
20694360
20694371
20694702
20694717
20694749
20694772
20694780
20694827
20694840
20694948
20694970
20694971
20695173
20695285
20695375
20695442
20695470
20695565
20695614
20695719
20695776
20695785
20695799
20695802
20695807
20695816
20695820
20695831
20695855
20695856
20695865
20695875
20695876
20695896
20695966
20695983
20695984
20696004
20696157
20696722
20696858
20696860
20696888
20697022
20697042
20697057
20697079
20697162
20697249
20697300
20697358
20697427
20697472
20697544
20697600
20697611
20697612
20697719
20697913
20697984
20698022
20698108
20698144
20698152
20698235
20698331
20698342
20698345
20698350
20698454
20698476
20698617
20698636
20698647
20698781
20698802
20698829
20698854
20698866
20698891
20699034
20699084
20699292
20699317
20699384
20699386
20699421
20699427
20699428
20699429
20699436
20699448
20699508
20699638
20699698
20699719
20699743
20699794
20700364
20700408
20700429
20700502
20700652
20700735
20700866
20700981
20701289
20701319
20701344
20701459
20701471
20701607
20701632
20701818
20701857
20701970
20701986
20701998
20702047
20702284
20702293
20702295
20702427
20702440
20702442
20702446
20702462
20702485
20702596
20702650
20703148
20703465
20703484
20703589
20704029
20704103
20704108
20704158
20704166
20704373
20704387
20704450
20704467
20704468
20704475
20704492
20704493
20704503
20704516
20704532
20704546
20704551
20704561
20704601
20704624
20704651
20704661
20704688
20704951
20705087
20705131
20705199
20705235
20705398
20705498
20705525
20705539
20705544
20705661
20705678
20705712
20705776
20705789
20705985
20706000
20706026
20706085
20706141
20706188
20706203
20706235
20706278
20706331
20706458
20706476
20706642
20706653
20706673
20706675
20706693
20706705
20706759
20706812
20706862
20706863
20706897
20706947
20706967
20707021
20707068
20707098
20707125
20707194
20707195
20707196
20707314
20707490
20707702
20707731
20708066
20708067
20708083
20708117
20708132
20708139
20708148
20708153
20708162
20708163
20708179
20708198
20708295
20708496
20708815
20708853
20708903
20708905
20708937
20709223
20709228
20709247
20709299
20709318
20709342
20709367
20709376
20709380
20709433
20709467
20709482
20709489
20709498
20709506
20709520
20709609
20709642
20709660
20709898
20710080
20710085
20710092
20710126
20710132
20710137
20710171
20710204
20710261
20710286
20717758
20717783
20717788
20717793
20717822
20717866
20717871
20717959
20718192
20718203
20718210
20718256
20718328
20718343
20718380
20718392
20718413
20718503
20718637
20718743
20718787
20718963
20719081
20719191
20719253
20719337
20719340
20719485
20719562
20719569
20719614
20719645
20719760
20719849
20719851
20720148
20720174
20720181
20720191
20720244
20720355
20720363
20720376
20720508
20720608
20720750
20720767
20720790
20720821
20720827
20720935
20721054
20721082
20721093
20721132
20721147
20721158
20721161
20721193
20721202
20721225
20721260
20721272
20721334
20721373
20721375
20721425
20721545
20721667
20721690
20721801
20721900
20721910
20721973
20721979
20722023
20722265
20722281
20722285
20722303
20722319
20722455
20722478
20722525
20722582
20722619
20722677
20722735
20722938
20722941
20723033
20723082
20723084
20723130
20723485
20723497
20723658
20723676
20723716
20723821
20723856
20723862
20723951
20724343
20724484
20724660
20724754
20724781
20724966
20724991
20725058
20725109
20725125
20725154
20725158
20725205
20725222
20725232
20725241
20725349
20725677
20725919
20725920
20725993
20726027
20726169
20726175
20726186
20726200
20726284
20726303
20726318
20726330
20726390
20726473
20726588
20726788
20726886
20726891
20726939
20726985
20727007
20727046
20727095
20727155
20727160
20727244
20727254
20727272
20727425
20727812
20727896
20727928
20727931
20728107
20728109
20728180
20728350
20728352
20728363
20728436
20728445
20728598
20728676
20728938
20728951
20728960
20728978
20729090
20729115
20729165
20729166
20729342
20729472
20729825
20730193
20730198
20730219
20730334
20730390
20730391
20730401
20730406
20730408
20730422
20730425
20730444
20730477
20730546
20730594
20730648
20730690
20730953
20730998
20731151
20731171
20731244
20731360
20731394
20731399
20731451
20731586
20731604
20731637
20731816
20732003
20732010
20732014
20732043
20732083
20732161
20732377
20732445
20732492
20732622
20732624
20732674
20732684
20732702
20732756
20732776
20732884
20732953
20732969
20733016
20733047
20733074
20733099
20733103
20733114
20733135
20733154
20733210
20733220
20733302
20733393
20733396
20733405
20733409
20733557
20733642
20733648
20733655
20733778
20733943
20734007
20734028
20734311
20734316
20734358
20734479
20734487
20734552
20734572
20734599
20734723
20734724
20734735
20734746
20734759
20734810
20734841
20734856
20734934
20734954
20734987
20735028
20735077
20735089
20735093
20735137
20735169
20735178
20735244
20735382
20735416
20735435
20735493
20735557
20735601
20735667
20735722
20735758
20735783
20735818
20735860
20735872
20735899
20735902
20735926
20735927
20735942
20736002
20736134
20736236
20736296
20736552
20736553
20736612
20736672
20736686
20736695
20736716
20736739
20736744
20736745
20736758
20736765
20736846
20736898
20736913
20736927
20736961
20736974
20737063
20737092
20737103
20737140
20737146
20737199
20737213
20737218
20737394
20737407
20737424
20737446
20737452
20737465
20737476
20737537
20737546
20737550
20737590
20737628
20737636
20737924
20737966
20738121
20738308
20738422
20738492
20738655
20738663
20738842
20738891
20738897
20738907
20739068
20739213
20739300
20739369
20739376
20739390
20739408
20739411
20739428
20739429
20739476
20739715
20740014
20740043
20740156
20740222
20740249
20740262
20740340
20740401
20740428
20740538
20740785
20740875
20740967
20741131
20741138
20741211
20741255
20741264
20741265
20741336
20741351
20741406
20741412
20741418
20741432
20741453
20741478
20741568
20741669
20741768
20741842
20741843
20741845
20741847
20741946
20741967
20741970
20741981
20741988
20742146
20742164
20742210
20742238
20742239
20742244
20742251
20742267
20742304
20742318
20742339
20742345
20742367
20742392
20742583
20742614
20742811
20742833
20742954
20743276
20743297
20743315
20743390
20743515
20743751
20743903
20743950
20743954
20743971
20743972
20743975
20744006
20744035
20744059
20744065
20744110
20744212
20744370
20744392
20744403
20744452
20744647
20744652
20744657
20744658
20744764
20744814
20744816
20744819
20744828
20744874
20744880
20744883
20745231
20745403
20745463
20745470
20745471
20745507
20745522
20745578
20745580
20745625
20745657
20745678
20746138
20746160
20746163
20746185
20746375
20746451
20746462
20746463
20746474
20746513
20746518
20746541
20746577
20746615
20746646
20746653
20746667
20746711
20746714
20746772
20746776
20746864
20746887
20746907
20746944
20746971
20747002
20747041
20747065
20747080
20747197
20747225
20747295
20747305
20747332
20747496
20747502
20747575
20747578
20747581
20747849
20747975
20748027
20748113
20748137
20748367
20748397
20748447
20748489
20748494
20748507
20748519
20748548
20748753
20748779
20748788
20748820
20748836
20748858
20748895
20748934
20748937
20749007
20749060
20749079
20749126
20749156
20749301
20749353
20749393
20749577
20749644
20749735
20750146
20750228
20750281
20750383
20750385
20750393
20750394
20750662
20750813
20750879
20750880
20750928
20750994
20751149
20751365
20751385
20751414
20751446
20751453
20751523
20751653
20751725
20751772
20751852
20751962
20751974
20752075
20752114
20752213
20752306
20752384
20752568
20752601
20752670
20752715
20752781
20752798
20752799
20752817
20752818
20752852
20752928
20753154
20753262
20753353
20753387
20753401
20753415
20753425
20753434
20753439
20753449
20753467
20753474
20753555
20753711
20753818
20753841
20753849
20753851
20753915
20753960
20753995
20754001
20754045
20754052
20754621
20754836
20754967
20755178
20755190
20755416
20755426
20755475
20755508
20755515
20755516
20755590
20755606
20755607
20755613
20755614
20755617
20755624
20755626
20755631
20755657
20755665
20755676
20755680
20755742
20755865
20756141
20756237
20756293
20756320
20756330
20756441
20756576
20756598
20756603
20756605
20756636
20756658
20756682
20756756
20756758
20756826
20756830
20756967
20757005
20757045
20757152
20757303
20757338
20757339
20757347
20757409
20757410
20757484
20757516
20757820
20757994
20758026
20758029
20758090
20758093
20758102
20758208
20758304
20758388
20758410
20758434
20758574
20758589
20758751
20758762
20758850
20758851
20758969
20758971
20758983
20758998
20759066
20759076
20759077
20759089
20759100
20759136
20759289
20759313
20759326
20759406
20759445
20759478
20759485
20759490
20759568
20759572
20759586
20759594
20759677
20759753
20759793
20759822
20759963
20760174
20760258
20760266
20760308
20760373
20760527
20760549
20760713
20760866
20760940
20761004
20761038
20761087
20761111
20761323
20761504
20761531
20761539
20761551
20761552
20761576
20761593
20761665
20761732
20761743
20761882
20761909
20762025
20762065
20762109
20762234
20762297
20762330
20762331
20762333
20762418
20762419
20762456
20762467
20762505
20762526
20762577
20762643
20762718
20762758
20762763
20762769
20762811
20762831
20762859
20762937
20762952
20762984
20763167
20763188
20763236
20763259
20763308
20763323
20763339
20763361
20763494
20763544
20763804
20763887
20764244
20764351
20764386
20764481
20764675
20764785
20765095
20765126
20765153
20765179
20765185
20765220
20765270
20765405
20765433
20765486
20765606
20765696
20765790
20765797
20765828
20766041
20766125
20766130
20766226
20766227
20766543
20766614
20766622
20766789
20767021
20767027
20767044
20767048
20767102
20767184
20767187
20767210
20767331
20767349
20767822
20767840
20767850
20767887
20767961
20767979
20768015
20768022
20768070
20768075
20768144
20768146
20768155
20768277
20768505
20768506
20768590
20768599
20768622
20768668
20768690
20768709
20768719
20768883
20768900
20769120
20769152
20769277
20769333
20769358
20769687
20769704
20769739
20769793
20769806
20769835
20769852
20769900
20770017
20770046
20770057
20770128
20770131
20770138
20770148
20770158
20770159
20770188
20770238
20770316
20770320
20770331
20770348
20770585
20770668
20770671
20770709
20770978
20771091
20771099
20771105
20771145
20771282
20771351
20771377
20771379
20771388
20771696
20771732
20771742
20771745
20771797
20771805
20771914
20771929
20772020
20772031
20772093
20772106
20772177
20772215
20772229
20772319
20772323
20772335
20772416
20772453
20772578
20772607
20772609
20772623
20772628
20772633
20772670
20772678
20772691
20772769
20772830
20772880
20772895
20772915
20772941
20773167
20773172
20773182
20773212
20773319
20773335
20773860
20773918
20773949
20773950
20774124
20774140
20774196
20774267
20774275
20774328
20774511
20774532
20774730
20774734
20774968
20775113
20775526
20775805
20775915
20776084
20776165
20776217
20776278
20776284
20776297
20776333
20776376
20776435
20776452
20776456
20776479
20776490
20776574
20776880
20777006
20777072
20777179
20777189
20777484
20777545
20777567
20777632
20777641
20777674
20777735
20777786
20777840
20778019
20778047
20778062
20778098
20778479
20778578
20778683
20778818
20779416
20779630
20779763
20779794
20779903
20780021
20780371
20780586
20780754
20780769
20780968
20780990
20781015
20781021
20781069
20781257
20781583
20781594
20781601
20781656
20781710
20781846
20781990
20782061
20782501
20782567
20782615
20782701
20782711
20782841
20782857
20782878
20782889
20782904
20782944
20782945
20782980
20783138
20783318
20783519
20783995
20784058
20784099
20784116
20784154
20784460
20784565
20785035
20785464
20785497
20785518
20785611
20785952
20786099
20786422
20786916
20786935
20786947
20786978
20787185
20787188
20787559
20788078
20788200
20788399
20788623
20788637
20788726
20789196
20789233
20789572
20789851
20789926
20790043
20790047
20790058
20790101
20790112
20790124
20790341
20790394
20790442
20790808
20790889
20791205
20791463
20791866
20791872
20792169
20792255
20792402
20792477
20792558
20792989
20793096
20793285
20793513
20793861
20793866
20793938
20794099
20794282
20794432
20794445
20794678
20794726
20794909
20794983
20795128
20795143
20795260
20795272
20795290
20795323
20795346
20795472
20795671
20795698
20795748
20795764
20795803
20795978
20796020
20796200
20796431
20796663
20796668
20796770
20796818
20796855
20796920
20796972
20797002
20797733
20797810
20797988
20798117
20798119
20798180
20798217
20798416
20798742
20798770
20798785
20798816
20798870
20798875
20799078
20799167
20799169
20799170
20799264
20799326
20799440
20799476
20799513
20799520
20799572
20799574
20799642
20799661
20799719
20799794
20799811
20799820
20799895
20799955
20800039
20800050
20800072
20800074
20800075
20800108
20800119
20800160
20800198
20800216
20800359
20800434
20800520
20800572
20800679
20801153
20801269
20801341
20801559
20801564
20801575
20801592
20801663
20801683
20801689
20801758
20801763
20801827
20801908
20801963
20801993
20802001
20802213
20802329
20802405
20802600
20802609
20802643
20802703
20802928
20802934
20802955
20802977
20803005
20803048
20803119
20803303
20803327
20803522
20803555
20803574
20803678
20803719
20803770
20803789
20803916
20804012
20804049
20804076
20804079
20804096
20804180
20804303
20804329
20804367
20804436
20804472
20804531
20804545
20804546
20804550
20804552
20804620
20804867
20804907
20805172
20805179
20805224
20805262
20805267
20805269
20805411
20805898
20806118
20806211
20806243
20806353
20806401
20806515
20806517
20806557
20806915
20807021
20807025
20807136
20807445
20807663
20807806
20808029
20808077
20808185
20808186
20808285
20808326
20808417
20808496
20808571
20808617
20808620
20808623
20808667
20808668
20808677
20808731
20808865
20808878
20808880
20808885
20808896
20809022
20809038
20809074
20809096
20809153
20809252
20809284
20809307
20809369
20809438
20809456
20809564
20809567
20809646
20809803
20809817
20809855
20809902
20809950
20809955
20809956
20810045
20810149
20810355
20810440
20810664
20810727
20810829
20810904
20810946
20811169
20811180
20811204
20811213
20811288
20811309
20811312
20811318
20811396
20811475
20811546
20811548
20811608
20811674
20811800
20812093
20812351
20812629
20812753
20812971
20813169
20813357
20813675
20813741
20813831
20813945
20814128
20814185
20814194
20814377
20814467
20814489
20814794
20815228
20815349
20815448
20815501
20815609
20815989
20816000
20816021
20816045
20816111
20816115
20816255
20816265
20816266
20816270
20816325
20816374
20816379
20816389
20816544
20816622
20816665
20816672
20816738
20816739
20816787
20816899
20816904
20817127
20817809
20817896
20817951
20818029
20818109
20818183
20818256
20818410
20818516
20818787
20818834
20818971
20819043
20819090
20819141
20819276
20819337
20819592
20819876
20820020
20820099
20820103
20820359
20820584
20820699
20820709
20820765
20820789
20820826
20820891
20820897
20820981
20821026
20821044
20821144
20821154
20821166
20821250
20821392
20821446
20821478
20821533
20821572
20821587
20821650
20821659
20821791
20821851
20821908
20821917
20821950
20822016
20822124
20822235
20822325
20822419
20822420
20822427
20822470
20822501
20822528
20822540
20822705
20822726
20823011
20823098
20823174
20823380
20823479
20823518
20823853
20823870
20823909
20823941
20824019
20824115
20824695
20824702
20824760
20824827
20824853
20824901
20824933
20825465
20825703
20825783
20825858
20825970
20826086
20826170
20826282
20827243
20827335
20827338
20827378
20827380
20827566
20827988
20828010
20828192
20828247
20828333
20828451
20828494
20828596
20828633
20828737
20828874
20829161
20829520
20829641
20829650
20829672
20829736
20829750
20829766
20829789
20829933
20829944
20829959
20829998
20830068
20830235
20830293
20830529
20830551
20830554
20830604
20830608
20830683
20830756
20830796
20830892
20831347
20831490
20831647
20831673
20832689
20832861
20832963
20832964
20832991
20833050
20833112
20833190
20833262
20833325
20833383
20833529
20833615
20833631
20833633
20833719
20833755
20833764
20833772
20833864
20833879
20833964
20833990
20834081
20834091
20834234
20834339
20834497
20834498
20834743
20834751
20834759
20834790
20834933
20834979
20835193
20835307
20835511
20835590
20835615
20835671
20835794
20836116
20836241
20836283
20836328
20836435
20836534
20836567
20836590
20836606
20836636
20836677
20836758
20836889
20836941
20837152
20837352
20837401
20837552
20837567
20837723
20837818
20837821
20837849
20837858
20838201
20838363
20838395
20838396
20838441
20838478
20838508
20838520
20838537
20838844
20838955
20839001
20839106
20839206
20839253
20839589
20839622
20839669
20839746
20839747
20839775
20839784
20839832
20839846
20839862
20839963
20840050
20840062
20840068
20840091
20840259
20840285
20840298
20840311
20840372
20840453
20840509
20840524
20840555
20840579
20840581
20840599
20840696
20840803
20840813
20840830
20840884
20841174
20841213
20841214
20841252
20841301
20841341
20841530
20841558
20841739
20841887
20842004
20842007
20842024
20842180
20842449
20842459
20842608
20842734
20842774
20842798
20842825
20842836
20842838
20842857
20842867
20842982
20843055
20843056
20843069
20843143
20843363
20843626
20843633
20843648
20843691
20843810
20843816
20843822
20843826
20843831
20843840
20844091
20844133
20844402
20844468
20844473
20844671
20844725
20844738
20844787
20844810
20844834
20844992
20845156
20845158
20845168
20845169
20845267
20845374
20845449
20845477
20845520
20845543
20845627
20845667
20845668
20845687
20845697
20845702
20845708
20845722
20845767
20845778
20845792
20845797
20845859
20845973
20846014
20846042
20846055
20846375
20846385
20846655
20846664
20846677
20846689
20846691
20846757
20846888
20846926
20846944
20847024
20847237
20847268
20847658
20847709
20847797
20847855
20847914
20847915
20847998
20848042
20848043
20848047
20848078
20848192
20848220
20848226
20848249
20848289
20848292
20848313
20848421
20848427
20848479
20848484
20848788
20848901
20849000
20849016
20849065
20849174
20849223
20849243
20849264
20849271
20849272
20849307
20849447
20849596
20849603
20849620
20849714
20849731
20849745
20849804
20849872
20850114
20850133
20850160
20850424
20850454
20850484
20851069
20851111
20851146
20851165
20851201
20851203
20851280
20851478
20851532
20851610
20851887
20852248
20852500
20852514
20852564
20852651
20852812
20852875
20852877
20853022
20853140
20853141
20853144
20853149
20853156
20853183
20853231
20853244
20853258
20853277
20853544
20853697
20853799
20853851
20853873
20853956
20853972
20854216
20854244
20854255
20854269
20854270
20854314
20854337
20854338
20854342
20854469
20854574
20854577
20854708
20854736
20854763
20854874
20855001
20855002
20855005
20855010
20855137
20855308
20855339
20855459
20855654
20855656
20855673
20855760
20855764
20856327
20856358
20856374
20856376
20856458
20856463
20856472
20856588
20856792
20857065
20857087
20857092
20857146
20857219
20857268
20857303
20857328
20857383
20857393
20857510
20857644
20857789
20857797
20857808
20858065
20858245
20858261
20858287
20858535
20858598
20858648
20858698
20858701
20858818
20858841
20858861
20858891
20858950
20859352
20859403
20859652
20859857
20859863
20859873
20859962
20859983
20860088
20860343
20860471
20860587
20860592
20860608
20860611
20860619
20860651
20860732
20860790
20860798
20861016
20861096
20861206
20861226
20861383
20861587
20861748
20861933
20861992
20862113
20862225
20862324
20862584
20862776
20862803
20862839
20863073
20863085
20863086
20863146
20863161
20863251
20863302
20863410
20863730
20863737
20863748
20863964
20864153
20864681
20864745
20864891
20865453
20865789
20866332
20866395
20866665
20867137
20867193
20867330
20867402
20867406
20867480
20868070
20868497
20869384
20869497
20869606
20869816
20869861
20869961
20870332
20870657
20870759
20870960
20871098
20871159
20871185
20871519
20871745
20872141
20872309
20872363
20872629
20872776
20872842
20873335
20873528
20873599
20873905
20874183
20882164
20882178
20882179
20882630
20882708
20883790
20883901
20883959
20884480
20884581
20884582
20884589
20884605
20884643
20885386
20885569
20885845
20885945
20886316
20886363
20886377
20886471
20886489
20886584
20886710
20887160
20887161
20887165
20887171
20887178
20887267
20887500
20887543
20887650
20887651
20887902
20887917
20887960
20888424
20888458
20888713
20888762
20888780
20888981
20889013
20889094
20889130
20889190
20889193
20889214
20889226
20889244
20889341
20889402
20889667
20889672
20889706
20889730
20889929
20889953
20889957
20889958
20889964
20890036
20890106
20890199
20890322
20890392
20890418
20890709
20890752
20890784
20890868
20891021
20891063
20891462
20891624
20892034
20892087
20892121
20892143
20892149
20892152
20892193
20892215
20892330
20892333
20892369
20892452
20892462
20892527
20892530
20892594
20892792
20892827
20892991
20893020
20893028
20893086
20893392
20893447
20893663
20893753
20893944
20893953
20894046
20894133
20894306
20894344
20894422
20894500
20894534
20894543
20894600
20894932
20894971
20895039
20895105
20895212
20895255
20895294
20895310
20895432
20895469
20895489
20895505
20895559
20895847
20895857
20895873
20895991
20896019
20896055
20896089
20896155
20896194
20896371
20896458
20896735
20896742
20896831
20896835
20896868
20896910
20896930
20897019
20897025
20897090
20897210
20897232
20897324
20897346
20897355
20897384
20897390
20897427
20897437
20897468
20897487
20897526
20897720
20897936
20898083
20898995
20899034
20899196
20899349
20899391
20899421
20899442
20899475
20899511
20899512
20899538
20899601
20899646
20899895
20900284
20900300
20900739
20901104
20901213
20901228
20901280
20901297
20901316
20901354
20901575
20901653
20901825
20902040
20902180
20902181
20902234
20902345
20902422
20902435
20902480
20902536
20902585
20902594
20902744
20902766
20903033
20903036
20903065
20903206
20903227
20903242
20903246
20903250
20903353
20903419
20903441
20903515
20903746
20903782
20903796
20903891
20903914
20903932
20903971
20903980
20904014
20904015
20904027
20904032
20904056
20904062
20904123
20904173
20904517
20904543
20904652
20904666
20904701
20904734
20904801
20904932
20904994
20905041
20905116
20905215
20905585
20905586
20905704
20905926
20905956
20905959
20905991
20906018
20906035
20906080
20906159
20906242
20906265
20906710
20906713
20906742
20906848
20906960
20906974
20906997
20907282
20907322
20907328
20907365
20907384
20907397
20907465
20907518
20907522
20907586
20908032
20908037
20908146
20908148
20908177
20908215
20908222
20908267
20908512
20908513
20908529
20908642
20908648
20908793
20908849
20908952
20908967
20909090
20909149
20909184
20909310
20909369
20909386
20909428
20909489
20909521
20909650
20909823
20910194
20910257
20910558
20910671
20910727
20910728
20910994
20911153
20911644
20911658
20911659
20911671
20911731
20911737
20911797
20911841
20911842
20912151
20912162
20912230
20912245
20912251
20912351
20912610
20912916
20912918
20913061
20913103
20913491
20913741
20913883
20913968
20913972
20913983
20914026
20914032
20914073
20914168
20914192
20914385
20914392
20914425
20914430
20914494
20914504
20914631
20914769
20914791
20915094
20915123
20915170
20915172
20915236
20915276
20915343
20915351
20915601
20915630
20915638
20915639
20915650
20915658
20915682
20915703
20915828
20915921
20915927
20915939
20915963
20915967
20915984
20916098
20916125
20916436
20916448
20916580
20916713
20916773
20916848
20916858
20917107
20917167
20917177
20917386
20917442
20917504
20917758
20918023
20918088
20918121
20918193
20918234
20918334
20918372
20918422
20918438
20918804
20918813
20918892
20918971
20919001
20919047
20919049
20919067
20919120
20919273
20919274
20919319
20919381
20919420
20919421
20919546
20919634
20919691
20919720
20919721
20920140
20920144
20920362
20920381
20920414
20920496
20920570
20920651
20920709
20920736
20920743
20920754
20920804
20920837
20920855
20920875
20920892
20920995
20921147
20921319
20921388
20921403
20921474
20921536
20921557
20921636
20921676
20921694
20921734
20921803
20921807
20921839
20921861
20921876
20922090
20922258
20922264
20922329
20922341
20922371
20922374
20922375
20922384
20922399
20922401
20922411
20922426
20922434
20922584
20922692
20922791
20923142
20923275
20923276
20923341
20923466
20923592
20923641
20923650
20923767
20923779
20923836
20923884
20923956
20924097
20924113
20924122
20924137
20924280
20924283
20924286
20924349
20924358
20924370
20924390
20924403
20924617
20924622
20924648
20924680
20924740
20924772
20924789
20924790
20924884
20924927
20924934
20925045
20925121
20925148
20925173
20925270
20925303
20925477
20925599
20925855
20925964
20925976
20925987
20925991
20926060
20926097
20926214
20926483
20926493
20926687
20926732
20926814
20926843
20926939
20927023
20927064
20927145
20927158
20927173
20927223
20927433
20927435
20927578
20927848
20927900
20928024
20928027
20928073
20928112
20928133
20928139
20928198
20928284
20928287
20928424
20928431
20928436
20928462
20928512
20928543
20928552
20928554
20928558
20928571
20928577
20928578
20928580
20928621
20928632
20928636
20928662
20928674
20928699
20928703
20928785
20928804
20928815
20928816
20928856
20929083
20929160
20929186
20929195
20929212
20929214
20929225
20929252
20929289
20929297
20929326
20929330
20929337
20929339
20929494
20929609
20929680
20929790
20929894
20929953
20930039
20930049
20930065
20930077
20930203
20930212
20930218
20930237
20930243
20930245
20930432
20930435
20930493
20930518
20930537
20930540
20930570
20930587
20930599
20930647
20930664
20930739
20931205
20931216
20931226
20931227
20931323
20931374
20931428
20931437
20931499
20931653
20931659
20931681
20931821
20931823
20931880
20931894
20931898
20931919
20932001
20932356
20932357
20932408
20932476
20932526
20932606
20932690
20932740
20932747
20932769
20932818
20932849
20932875
20932878
20932944
20932956
20933024
20933159
20933160
20933163
20933169
20933523
20933525
20933613
20933652
20933690
20933724
20934030
20934039
20934046
20934064
20934119
20934169
20934170
20934318
20934716
20934752
20934761
20934782
20934790
20935279
20935282
20935500
20935564
20935608
20935621
20935627
20935639
20935660
20935780
20935798
20935887
20935897
20936083
20936095
20936229
20936230
20936273
20936288
20936301
20936315
20936343
20936406
20936409
20936436
20936450
20936456
20936488
20936501
20936512
20936532
20936537
20936538
20936695
20936755
20936812
20936987
20937105
20937150
20937155
20937213
20937245
20937252
20937312
20937323
20937364
20937405
20937451
20937460
20937462
20937465
20937486
20937665
20937737
20937759
20937845
20937854
20937910
20937936
20938209
20938251
20938265
20938309
20938388
20938395
20938396
20938465
20938466
20938476
20938526
20938544
20938547
20938601
20938701
20938732
20938768
20938852
20939188
20939195
20939205
20939246
20939382
20939384
20939498
20939499
20939517
20939528
20939540
20939548
20939552
20939612
20939709
20939750
20939787
20939919
20939992
20940079
20940178
20940184
20940242
20940247
20940335
20940354
20940394
20940453
20940454
20940517
20940521
20940553
20940829
20940962
20940968
20941058
20941112
20941167
20941422
20941451
20941573
20941579
20941624
20941638
20941670
20941673
20941700
20941708
20942042
20942287
20942307
20942315
20942340
20942394
20942463
20942469
20942474
20942480
20942523
20942533
20942534
20942684
20942760
20942761
20942767
20942797
20942861
20942868
20942900
20943127
20943144
20943205
20943209
20943213
20943223
20943233
20943238
20943239
20943344
20943365
20943471
20943587
20943596
20943602
20943622
20943719
20943769
20943831
20943858
20944113
20944204
20944238
20944254
20944485
20944635
20944805
20944825
20944848
20945125
20945237
20945250
20945257
20945273
20945319
20945467
20945487
20945544
20945636
20945811
20945900
20945901
20946103
20946140
20946150
20946179
20946209
20946251
20946255
20946282
20946311
20946434
20946437
20946694
20946983
20946998
20947084
20947149
20947305
20947383
20947418
20947428
20947434
20947440
20947441
20947545
20947587
20947638
20947692
20947707
20947731
20947766
20947767
20948040
20948041
20948068
20948138
20948287
20948636
20948640
20948656
20948773
20948782
20948812
20948903
20949018
20949383
20949408
20949584
20949707
20949782
20949833
20950028
20950079
20950238
20950333
20950421
20950437
20950496
20950501
20950528
20950545
20950550
20950582
20950776
20950798
20950933
20950963
20951017
20951039
20951174
20951259
20951304
20951317
20951537
20951561
20951562
20951685
20951692
20951859
20952067
20952260
20952362
20952439
20952453
20952597
20952725
20952764
20952813
20952835
20952875
20952982
20952989
20953134
20953144
20953153
20953200
20953218
20953220
20953224
20953263
20953284
20953325
20953330
20953382
20953395
20953468
20953494
20953633
20953829
20953932
20953988
20954064
20954066
20954149
20954154
20954167
20954224
20954246
20954260
20954317
20954350
20954489
20954865
20954895
20955033
20955069
20955243
20955306
20955307
20955312
20955318
20955319
20955322
20955373
20955439
20955582
20956078
20956106
20956156
20956417
20956523
20956646
20956669
20956761
20957058
20957078
20957175
20957373
20957374
20957395
20957509
20957675
20957827
20957979
20958067
20958198
20958223
20958279
20958291
20958334
20958377
20958438
20958693
20958732
20959006
20959033
20959064
20959105
20959241
20959340
20959425
20959446
20959605
20959712
20959721
20959838
20959901
20960226
20960478
20960581
20960660
20960860
20960902
20961031
20961037
20961047
20961143
20961247
20961277
20961342
20961684
20961704
20961705
20961837
20961838
20961839
20961848
20961903
20961910
20961944
20961999
20962010
20962021
20962024
20962050
20962076
20962128
20962170
20962263
20962277
20962299
20962307
20962385
20962399
20962413
20962487
20962588
20962600
20962606
20962667
20962684
20962690
20962691
20962722
20962723
20962736
20962836
20962918
20962925
20963040
20963192
20963247
20963373
20963447
20963547
20963600
20963656
20963673
20963749
20963771
20963788
20963832
20963980
20964100
20964197
20964212
20964235
20964239
20964249
20964269
20964275
20964304
20964322
20964469
20964489
20964586
20964607
20964705
20964750
20964754
20964821
20964861
20964894
20964954
20965070
20965123
20965124
20965136
20965169
20965193
20965399
20965524
20965606
20965637
20965789
20965854
20965936
20966119
20966156
20966243
20966268
20966275
20966333
20966430
20966536
20966734
20966825
20966881
20966895
20966922
20967016
20967018
20967019
20967029
20967058
20967091
20967097
20967133
20967166
20967328
20967626
20967649
20967813
20967918
20968059
20968141
20968160
20968374
20968380
20968461
20968524
20968807
20968871
20968958
20968967
20968971
20969056
20969196
20969455
20969462
20969500
20969546
20969656
20969714
20969718
20969751
20969801
20969819
20970581
20970597
20970634
20970667
20970964
20970984
20971069
20971082
20971121
20971122
20971123
20971134
20971238
20971681
20971762
20971774
20971939
20971955
20971967
20972359
20972410
20972426
20972434
20972466
20972471
20972517
20972518
20972562
20972565
20972616
20972684
20972830
20972857
20972898
20973058
20973059
20973164
20973176
20973278
20973363
20973376
20973380
20973418
20973425
20973546
20973563
20973588
20973620
20973641
20973654
20973748
20973796
20973819
20973820
20973844
20973878
20973980
20973994
20973995
20973997
20974001
20974037
20974039
20974070
20974141
20974199
20974274
20974287
20974289
20974301
20974358
20974378
20974390
20974413
20974419
20974421
20974426
20974430
20974434
20974442
20974471
20974558
20974707
20974810
20974955
20974979
20975033
20975138
20975297
20975310
20975339
20975379
20975419
20975422
20975430
20975461
20975471
20975494
20975495
20975502
20975528
20975552
20975565
20975566
20975610
20975635
20975640
20975647
20975658
20975736
20975763
20975776
20975874
20975900
20975901
20975911
20975931
20975970
20976068
20976070
20976074
20976077
20976084
20976105
20976180
20976241
20976257
20976300
20976347
20976361
20976362
20976370
20976464
20976516
20976525
20976589
20976598
20976610
20976611
20976616
20976619
20976633
20976668
20976672
20976673
20976710
20976757
20976784
20976873
20976891
20976894
20976954
20977063
20977087
20977110
20977128
20977159
20977210
20977273
20977330
20977383
20977535
20977569
20977630
20977679
20977889
20978125
20978365
20978370
20978508
20978552
20978573
20978575
20978626
20978761
20978785
20978788
20978838
20978886
20978892
20979065
20979084
20979092
20979095
20979139
20979145
20979155
20979163
20979167
20979168
20979302
20979335
20979348
20979356
20979586
20979725
20979894
20979953
20980132
20980171
20980337
20980424
20980459
20980494
20980509
20980595
20980628
20980676
20980777
20980779
20980842
20981315
20981320
20981356
20981369
20981502
20981531
20981538
20981540
20981614
20981655
20981670
20981705
20981758
20981759
20981796
20981952
20981955
20982054
20982184
20982210
20982229
20982239
20982253
20982469
20982540
20982776
20982823
20982942
20983012
20983013
20983019
20983044
20983081
20983119
20983276
20983328
20983333
20983344
20983359
20983483
20983534
20983594
20983672
20983840
20983981
20984026
20984131
20984242
20984255
20984260
20984280
20984296
20984340
20984399
20984420
20984545
20984604
20984607
20984678
20984704
20984710
20984793
20985291
20985358
20985396
20985509
20985775
20985807
20985892
20985982
20985989
20986137
20986190
20986213
20986223
20986224
20986265
20986269
20986296
20986406
20986465
20986557
20986711
20986819
20986828
20986848
20986937
20986939
20986981
20986987
20987031
20987071
20987081
20987086
20987114
20987203
20987278
20987348
20987480
20987534
20987572
20987575
20987579
20987604
20987606
20987643
20987744
20987753
20987781
20987941
20988220
20988271
20988387
20988388
20988447
20988453
20988469
20988470
20988487
20988498
20988502
20988536
20988595
20988599
20988673
20988693
20988694
20988742
20988751
20988801
20988806
20988839
20988855
20988986
20989047
20989048
20989057
20989070
20989177
20989200
20989489
20989648
20989657
20989666
20989698
20989723
20989726
20989794
20989795
20989797
20989814
20989894
20989896
20989960
20989967
20989976
20989980
20990204
20990318
20990339
20990421
20990481
20990484
20990589
20990616
20990665
20990704
20990722
20990819
20990831
20990870
20990910
20990920
20990934
20990997
20991064
20991093
20991151
20991248
20991251
20991354
20991377
20991384
20991390
20991405
20991513
20991516
20991519
20991560
20991729
20991786
20991864
20991870
20992018
20992035
20992047
20992064
20992075
20992093
20992098
20992141
20992146
20992217
20992283
20992292
20992321
20992393
20992394
20992419
20992452
20992595
20992620
20992631
20992657
20992917
20992985
20992986
20993014
20993062
20993255
20993323
20993383
20993442
20993455
20993489
20993498
20993516
20993573
20993611
20993660
20993680
20993745
20993800
20993815
20993878
20993978
20993980
20993983
20993990
20994054
20994093
20994301
20994323
20994330
20994384
20994442
20994452
20994464
20994508
20994580
20994605
20994627
20994632
20994659
20994662
20994709
20994712
20994757
20994808
20994886
20994936
20994964
20995002
20995094
20995146
20995164
20995177
20995181
20995206
20995218
20995227
20995254
20995261
20995440
20995476
20995512
20995798
20995801
20995808
20995877
20995886
20996009
20996034
20996052
20996076
20996202
20996250
20996253
20996311
20996346
20996361
20996412
20996429
20996431
20996477
20996486
20996508
20996522
20996527
20996581
20996607
20996636
20996647
20996648
20996776
20996878
20996918
20996919
20996936
20996954
20996957
20996975
20996978
20996980
20996985
20996993
20997020
20997029
20997047
20997077
20997103
20997517
20997522
20997605
20997633
20997646
20997725
20997728
20997741
20997764
20997791
20997801
20997894
20997920
20997986
20998012
20998029
20998056
20998088
20998118
20998124
20998133
20998291
20998302
20998333
20998358
20998369
20998466
20998471
20998517
20998534
20998566
20998613
20998621
20998638
20998641
20998655
20998759
20998836
20998876
20998898
20998947
20998965
20999015
20999022
20999063
20999209
20999303
20999386
20999727
20999762
20999784
20999816
20999865
20999885
20999894
20999895
20999933
21000010
21000032
21000435
21000591
21000609
21000628
21000765
21000780
21000891
21000906
21000920
21000921
21000934
21000937
21001011
21001059
21001165
21001194
21001197
21001240
21001250
21001413
21001432
21001478
21001480
21001513
21001514
21001573
21001574
21001583
21001836
21001926
21001952
21001995
21002003
21002045
21002163
21002167
21002454
21002468
21002483
21002594
21002616
21002648
21002649
21002659
21002729
21002768
21002778
21003027
21003038
21003055
21003060
21003061
21003082
21003113
21003147
21003148
21003159
21003305
21003502
21003732
21003818
21004435
21004462
21004491
21004568
21004573
21004595
21004710
21004835
21004846
21004857
21004886
21004892
21004913
21004946
21005002
21005117
21005175
21005342
21005344
21005356
21005367
21005501
21005604
21005666
21005672
21005708
21005766
21005839
21006080
21006254
21006428
21006450
21006455
21006484
21006651
21006808
21006964
21006972
21006995
21007281
21007609
21007659
21007686
21007722
21007802
21007841
21007904
21007975
21008114
21008189
21008225
21008283
21008284
21008307
21008309
21008339
21008405
21008536
21008866
21008952
21009040
21009055
21009069
21009327
21009372
21009382
21009410
21009433
21009512
21009767
21009820
21009976
21010151
21010164
21010190
21010218
21010253
21010313
21010333
21010337
21010430
21010449
21010490
21010492
21010517
21010689
21010769
21010825
21010962
21011007
21011141
21011147
21011165
21011169
21011365
21011366
21011563
21011587
21011591
21011833
21011848
21011901
21011917
21011932
21011933
21011963
21011998
21012031
21012052
21012059
21012071
21012100
21012554
21012678
21012683
21012751
21012781
21012801
21013236
21013247
21013442
21013465
21013581
21013603
21013682
21013762
21013766
21013885
21013892
21014066
21014110
21014119
21014225
21014229
21014313
21014372
21014455
21014553
21014675
21014702
21015018
21015044
21015135
21015189
21015200
21015205
21015250
21015313
21015331
21015369
21015458
21015553
21015556
21015574
21015624
21015821
21016012
21016488
21016520
21016532
21016595
21016601
21016628
21016682
21016683
21016688
21016731
21016742
21016805
21016883
21016912
21017107
21017420
21017509
21017705
21017743
21017892
21017911
21018181
21018377
21018390
21018604
21018736
21018802
21018805
21018849
21018857
21018874
21018933
21018936
21018942
21018943
21018959
21019056
21019121
21019124
21019144
21019181
21019248
21019307
21019712
21019825
21019919
21019956
21020131
21020338
21020380
21020475
21020507
21020554
21020592
21020623
21020752
21020772
21020797
21020837
21020862
21020958
21021162
21021317
21021325
21021338
21021539
21021565
21021583
21021668
21021869
21021879
21021920
21022057
21022058
21022160
21022165
21022181
21022248
21022255
21022489
21022490
21022522
21022592
21022675
21022682
21022848
21022941
21023066
21023127
21023142
21023246
21023514
21023529
21023557
21023565
21023576
21023610
21023623
21023727
21023866
21024132
21024179
21024327
21024378
21024494
21024531
21024580
21024724
21024737
21024738
21024791
21024898
21024954
21025033
21025062
21025124
21025243
21025256
21025259
21025415
21025421
21025453
21030733
21030818
21030831
21030846
21030858
21030974
21030983
21030984
21030986
21030987
21031018
21031045
21031279
21031401
21031422
21031530
21031612
21031686
21031763
21031839
21031858
21031974
21031994
21032035
21032120
21032130
21032139
21032160
21032225
21032321
21032722
21033150
21033178
21033187
21033266
21033452
21033575
21033580
21033604
21033792
21033833
21034034
21034223
21034226
21034340
21034386
21034412
21034521
21034522
21034652
21034661
21034685
21034810
21034835
21035105
21035133
21035354
21036907
21036969
21037017
21037190
21037385
21037392
21037531
21037560
21037674
21037676
21037687
21037772
21037787
21038163
21038196
21038222
21038264
21038301
21038571
21038788
21038913
21038949
21039120
21039121
21039123
21039124
21039125
21039126
21039350
21039469
21039584
21039636
21039717
21039938
21040025
21040183
21040370
21040695
21040696
21040832
21040911
21040997
21041045
21041056
21041104
21041149
21041150
21041178
21041180
21041204
21041408
21041409
21041560
21041588
21041652
21041695
21041797
21041808
21041844
21041885
21041934
21041957
21042117
21042147
21042195
21042471
21042678
21042690
21042758
21042781
21042802
21042874
21042887
21042892
21042953
21042990
21043003
21043017
21043023
21043030
21043059
21043111
21043116
21043325
21043523
21043549
21043603
21043621
21043676
21043701
21043783
21043898
21044192
21044329
21044356
21044683
21044730
21044735
21044750
21044761
21044981
21045024
21045365
21045550
21045568
21045585
21045623
21045903
21045993
21046150
21046216
21046226
21046426
21046755
21046958
21046964
21047027
21047211
21047232
21047247
21047389
21047413
21047457
21047651
21047730
21048160
21048197
21048798
21048890
21048898
21048919
21048986
21049087
21049108
21049183
21049779
21049878
21049882
21049951
21049995
21050005
21050276
21050352
21050376
21050425
21050595
21050763
21051065
21051072
21051375
21051431
21051482
21051747
21051779
21051781
21051834
21051891
21052442
21052464
21052695
21052801
21052857
21052904
21052947
21052948
21053018
21053065
21053076
21053079
21053085
21053198
21053546
21053669
21054261
21054678
21054859
21054921
21055046
21055111
21055138
21055365
21055418
21055474
21055575
21055656
21055740
21055895
21055944
21055950
21056094
21056103
21056317
21056323
21056396
21056487
21056622
21056679
21056704
21056746
21056749
21056900
21057079
21057218
21057318
21057327
21057336
21057344
21057350
21057371
21057410
21057840
21057874
21058110
21058167
21058207
21058208
21058417
21058419
21058483
21058502
21058518
21058528
21058724
21058743
21058760
21058821
21058850
21058879
21059051
21059081
21059131
21059236
21059247
21059359
21059395
21059416
21059617
21059833
21059857
21059863
21060018
21060030
21060150
21060168
21060178
21060203
21060220
21060246
21060253
21060264
21060271
21060311
21060350
21060395
21060471
21060473
21060491
21060506
21060649
21061184
21061186
21061208
21061272
21061335
21061358
21061387
21061439
21061545
21061560
21061561
21061619
21061773
21061861
21061884
21062035
21062073
21062086
21062138
21062155
21062182
21062199
21062210
21062393
21062406
21062611
21062976
21062981
21063115
21063135
21063606
21063611
21063617
21063664
21063699
21063755
21064136
21064149
21064389
21064476
21064563
21064568
21064737
21064779
21065043
21065148
21065187
21065268
21065611
21065641
21065695
21065708
21065758
21065851
21065959
21066022
21066074
21066402
21066604
21066700
21066934
21067144
21067174
21067221
21067225
21067242
21067313
21067337
21067362
21067397
21067409
21067479
21067512
21067566
21067603
21067644
21067658
21067736
21067848
21067894
21067984
21067999
21068032
21068097
21068141
21068191
21068281
21068338
21068532
21068580
21068677
21068848
21068957
21068983
21069250
21069260
21069352
21069383
21069397
21069414
21069455
21069729
21069766
21069792
21069798
21069810
21069850
21069896
21069903
21069911
21069912
21069934
21069950
21069971
21069982
21070000
21070127
21070174
21070299
21070352
21070365
21070387
21070405
21070657
21070717
21070767
21070804
21070805
21070864
21070913
21071012
21071027
21071234
21071236
21071289
21071316
21071331
21071409
21071816
21071823
21072061
21072072
21072111
21072126
21072221
21072301
21072366
21072390
21072415
21072632
21072744
21072789
21072894
21072945
21073118
21073182
21073219
21073272
21073273
21073358
21073362
21073379
21073419
21073766
21073771
21073873
21074125
21074222
21074229
21074233
21074360
21074553
21074831
21074858
21074868
21074889
21074907
21075017
21075026
21075027
21075036
21075060
21075068
21075118
21075122
21075137
21075138
21075225
21075286
21075309
21075407
21075823
21075835
21075836
21075936
21075953
21075981
21075987
21076030
21076042
21076102
21076111
21076279
21076618
21076691
21076789
21076807
21076837
21076839
21076851
21076880
21077237
21077343
21077406
21077451
21077480
21077576
21077724
21077725
21077887
21077892
21077900
21077919
21077924
21077929
21078032
21078038
21078073
21078080
21078312
21078315
21078366
21078384
21078386
21078401
21078408
21078409
21078492
21078512
21078513
21078518
21078550
21078683
21079027
21079031
21079294
21079297
21079413
21079546
21079597
21079615
21079785
21079869
21079941
21079957
21080114
21080116
21080151
21080261
21080506
21080641
21080682
21080871
21080988
21081097
21081202
21081268
21081379
21081454
21081594
21081601
21081659
21081712
21081715
21081716
21081875
21081890
21081925
21081972
21082103
21082118
21082138
21082193
21082371
21082499
21082573
21082722
21082825
21082865
21082897
21082943
21082944
21083031
21083079
21083344
21083633
21083647
21083760
21083980
21084047
21084067
21084232
21084319
21084661
21084665
21084670
21084848
21084920
21084956
21085196
21085428
21085450
21085476
21085500
21085615
21085730
21085881
21085926
21085945
21085966
21085967
21085970
21085996
21086037
21086057
21086097
21086102
21086121
21086151
21086171
21086182
21086373
21086389
21086422
21086433
21086539
21086686
21086736
21086765
21086781
21086788
21086791
21086884
21086900
21086902
21086907
21086914
21087055
21087141
21087376
21087377
21087541
21087623
21087709
21087714
21087791
21087808
21087920
21087989
21088029
21088086
21088104
21088260
21088279
21088282
21088539
21088602
21088642
21088716
21088775
21088776
21089294
21089415
21089543
21089698
21089906
21089952
21089959
21089980
21089983
21090046
21090060
21090075
21090077
21090081
21090093
21090132
21090833
21090903
21091109
21091130
21091151
21091173
21091263
21091801
21091960
21091966
21091984
21091995
21092069
21092111
21092116
21092136
21092157
21092181
21092185
21092294
21092348
21092398
21092549
21092614
21092653
21092751
21092758
21092984
21093144
21093146
21093320
21093349
21093371
21093632
21093653
21093696
21093750
21093779
21093891
21094006
21094191
21094219
21094311
21094392
21094511
21094534
21094577
21094594
21094630
21094638
21094715
21094856
21094861
21095121
21095155
21095219
21095442
21095660
21095798
21095918
21095960
21096143
21096155
21096226
21096287
21096529
21096633
21096884
21096906
21096969
21097017
21097064
21097096
21097101
21097106
21097510
21097576
21097589
21097615
21097705
21097816
21097906
21098081
21098168
21098222
21098273
21098528
21098712
21098821
21098841
21098843
21099046
21099362
21099570
21099618
21099633
21099651
21099669
21099682
21099729
21099752
21099810
21099824
21099847
21099931
21099935
21099990
21100013
21100115
21100211
21100347
21100641
21101140
21101169
21101225
21101236
21101336
21101355
21101382
21101414
21101438
21101617
21101632
21101774
21101824
21101827
21101835
21102032
21102293
21102488
21102503
21102577
21102635
21102648
21102666
21102700
21102703
21102711
21102712
21103121
21103370
21103521
21103695
21103793
21103818
21103980
21104236
21104249
21104369
21104419
21104424
21104461
21104525
21104568
21104570
21104587
21104600
21104648
21104743
21104772
21104799
21104973
21105107
21105228
21105333
21105932
21106157
21106801
21106864
21106878
21106906
21106925
21106939
21106965
21107050
21107053
21107121
21107155
21107182
21107185
21107242
21107285
21107433
21107536
21107537
21107570
21107580
21107758
21107814
21107838
21107974
21108021
21108117
21108135
21108225
21108407
21108454
21108458
21108476
21108490
21108523
21108880
21109084
21109110
21109172
21109175
21109214
21109216
21109226
21109318
21109515
21109540
21109582
21109673
21109690
21109693
21109701
21109755
21109766
21109784
21109807
21110062
21110170
21110178
21110357
21110366
21110375
21110442
21115555
21115592
21115606
21115680
21115754
21116110
21116375
21116443
21116650
21116692
21116784
21116785
21116820
21116865
21116975
21117124
21117189
21117258
21117427
21117438
21117472
21117481
21117489
21117544
21117636
21117808
21117831
21117925
21117970
21118065
21118124
21118138
21118142
21118165
21118251
21118262
21118303
21118319
21118336
21118357
21118383
21118399
21118412
21118563
21118900
21118949
21119009
21119146
21119263
21119296
21119317
21119329
21119619
21119672
21119726
21119931
21120076
21120090
21120111
21120140
21120190
21120239
21120249
21120345
21120370
21120542
21120570
21120633
21120641
21120844
21120938
21120953
21121029
21121039
21121044
21121117
21121148
21121167
21121236
21121415
21121419
21121496
21121571
21121642
21121643
21121673
21121864
21122566
21122600
21122706
21122842
21122862
21122863
21122872
21122995
21123088
21123101
21123108
21123172
21123205
21123281
21123386
21123554
21123562
21123640
21123777
21123835
21123859
21123881
21124456
21124457
21124650
21124785
21124824
21124825
21124829
21124834
21124854
21124884
21124912
21124983
21124992
21125166
21125211
21125241
21125498
21125552
21125582
21125605
21125678
21125694
21125698
21125706
21125707
21125736
21125760
21125791
21125824
21125839
21125859
21125867
21125972
21125976
21126207
21126355
21126605
21126614
21126810
21126842
21126942
21126976
21126986
21127067
21127142
21127201
21127226
21127305
21127347
21127381
21127530
21127629
21127648
21127651
21127784
21127808
21127915
21127928
21127930
21128058
21128280
21128293
21128381
21128424
21128430
21128476
21128481
21128482
21128538
21128600
21128604
21128673
21128728
21129410
21129432
21129470
21129530
21129534
21129556
21129557
21129737
21129752
21129905
21130155
21130168
21130360
21130526
21130562
21130612
21130778
21130863
21131113
21131117
21131170
21131225
21131380
21131477
21131512
21131561
21131609
21131624
21131641
21131792
21131895
21132209
21132239
21132490
21132532
21132636
21132639
21132724
21132780
21132818
21132882
21132897
21132944
21133130
21133162
21133298
21133382
21133423
21133545
21133558
21133567
21133583
21133666
21133680
21133751
21133837
21133846
21133982
21134011
21134034
21134137
21134240
21134243
21134946
21135012
21135020
21135037
21135087
21135194
21135265
21135328
21135329
21135539
21135551
21135609
21135624
21135716
21135732
21135857
21135871
21135943
21135972
21136090
21136105
21136111
21136112
21136150
21136324
21136356
21136369
21137042
21137059
21137086
21137132
21137136
21137184
21137404
21137438
21137642
21137731
21137791
21137828
21137859
21137878
21137881
21137945
21137958
21138039
21138169
21138206
21138283
21138332
21138384
21138435
21138521
21138554
21138555
21138719
21138811
21138871
21139096
21139119
21139120
21139121
21139210
21139211
21139309
21139516
21139708
21139733
21139749
21139804
21139871
21140028
21140379
21140531
21140561
21140605
21140704
21140875
21141174
21141178
21141324
21141445
21141470
21141564
21141577
21141604
21141637
21141650
21141654
21141698
21141703
21142161
21142226
21142321
21142460
21142561
21142573
21142602
21142726
21142758
21142827
21142841
21142842
21143052
21143515
21143589
21143592
21143639
21143666
21143723
21144033
21144248
21144459
21144988
21145558
21145762
21145997
21146165
21146232
21146347
21146352
21146410
21146469
21146603
21146620
21146635
21146699
21146740
21147005
21147098
21147789
21148225
21148297
21148315
21148348
21148504
21148525
21148561
21148775
21148805
21148840
21148855
21148861
21148992
21149087
21149246
21149748
21150070
21150360
21150471
21150724
21150732
21150775
21150800
21150896
21151006
21151008
21151192
21151423
21152136
21152332
21152351
21152631
21152679
21152986
21153052
21153075
21153081
21153110
21153136
21153320
21153321
21153359
21153361
21153363
21153364
21153381
21153424
21153474
21153500
21153771
21153868
21153959
21154078
21154163
21154194
21154195
21154339
21154355
21158757
21158938
21158957
21159558
21159743
21159827
21159846
21159863
21160209
21160343
21160360
21160394
21160487
21160543
21160722
21160872
21161050
21161052
21161113
21161266
21161313
21161451
21161516
21161560
21161614
21162003
21162261
21162450
21162480
21162533
21162604
21162613
21162667
21162723
21162744
21162758
21162958
21162964
21163068
21163164
21163238
21163292
21163363
21163539
21163649
21163666
21163735
21163858
21163963
21164066
21164081
21164190
21164215
21164287
21164310
21164311
21164345
21164456
21164495
21164545
21164574
21164577
21164684
21164770
21165193
21165197
21165312
21165486
21165553
21165614
21165771
21165791
21165810
21165816
21165988
21166005
21166084
21166097
21166125
21166143
21166145
21166164
21166262
21166278
21166302
21166482
21166492
21166599
21166733
21166734
21166735
21166828
21166853
21166975
21167483
21167613
21167635
21167638
21167714
21167959
21168268
21168269
21168291
21168698
21168980
21169150
21169187
21169195
21169352
21169511
21169544
21169585
21169694
21169703
21169707
21169720
21169786
21170141
21170229
21170615
21170654
21170839
21171096
21171954
21172135
21172467
21172507
21173221
21173271
21173669
21173779
21173969
21174515
21174554
21174558
21174731
21174744
21174759
21174768
21175037
21175104
21175205
21175323
21175551
21175676
21184326
21184376
21184615
21184751
21184822
21184880
21185151
21185227
21185262
21185347
21185465
21185492
21185522
21185726
21186016
21186020
21186135
21186156
21186168
21186343
21186698
21186707
21186834
21186880
21186893
21186975
21186982
21187002
21187017
21187044
21187128
21187242
21187267
21187268
21187377
21187388
21187409
21187454
21187457
21187700
21187860
21187941
21188357
21188891
21188935
21189055
21189152
21189411
21189469
21189511
21189868
21190513
21190539
21190565
21190747
21190769
21190820
21190896
21190908
21191099
21191533
21191561
21191568
21191597
21191671
21191898
21191967
21191977
21192007
21192037
21192053
21192067
21192240
21192423
21192464
21192553
21192675
21192694
21192712
21192715
21192869
21192891
21193009
21193067
21193326
21193390
21193456
21193476
21193482
21193535
21193714
21193752
21193796
21193828
21193911
21193922
21194029
21194244
21194256
21194395
21194398
21194445
21194446
21194815
21194821
21194950
21195002
21195116
21195133
21195587
21195869
21196011
21196074
21196097
21196106
21196110
21196248
21196261
21196290
21196374
21196384
21196576
21196881
21196893
21196981
21197141
21197368
21197496
21197497
21197604
21197686
21197701
21198013
21198134
21198177
21198236
21198311
21198344
21198395
21198469
21198543
21198572
21198597
21198641
21198660
21199134
21199223
21199231
21199242
21199256
21199285
21199370
21199374
21199430
21199432
21199520
21199540
21199543
21199589
21199738
21199992
21200114
21200153
21200260
21200282
21200327
21200578
21200590
21200790
21200791
21201010
21201192
21201370
21201699
21201748
21201771
21202064
21202082
21202090
21202131
21202162
21202189
21202203
21202267
21202276
21202307
21202328
21202379
21202416
21202417
21202460
21202490
21202928
21202969
21202997
21203054
21203282
21203449
21203469
21203504
21203536
21203589
21203590
21203613
21203625
21203681
21203772
21203859
21203868
21203986
21204114
21204246
21204738
21204788
21204883
21204900
21204995
21205042
21205083
21205137
21205624
21205690
21205878
21205892
21206048
21206161
21206191
21206198
21206291
21206355
21206382
21206417
21206438
21206562
21206569
21206618
21206737
21206787
21206894
21207175
21207559
21207622
21207666
21207705
21207725
21207732
21207779
21207818
21207929
21207966
21207985
21208043
21208044
21208147
21208397
21208398
21208399
21208501
21208610
21208712
21208898
21209269
21209350
21209352
21209418
21209506
21209547
21209624
21209998
21210034
21210089
21210122
21210278
21210374
21210879
21210891
21210941
21210977
21210987
21210996
21211001
21211002
21211059
21211067
21211313
21211340
21211370
21211445
21211530
21211707
21211727
21211825
21211911
21211974
21212076
21212267
21212292
21212359
21212524
21212596
21212674
21212745
21212777
21212778
21212785
21212796
21212798
21212969
21212970
21213004
21213173
21213201
21213267
21213310
21213489
21213570
21213580
21213609
21213639
21213652
21213730
21213872
21213907
21213929
21213946
21213949
21213970
21213980
21214149
21214262
21214271
21214415
21214598
21214616
21214725
21214895
21214925
21214948
21215202
21215215
21215380
21215403
21215628
21215736
21215877
21215979
21215994
21216248
21216255
21216450
21216490
21216563
21216591
21216683
21216726
21216780
21217098
21217179
21217181
21217204
21217264
21217314
21217320
21217341
21217343
21217498
21217568
21217614
21217615
21217630
21217690
21217747
21217986
21217990
21218005
21218020
21218303
21218334
21218447
21218652
21218876
21218908
21218927
21218945
21219087
21219104
21219178
21219201
21219203
21219291
21219313
21219317
21219446
21219717
21219842
21219881
21220232
21220321
21220340
21220345
21220352
21220384
21220520
21220611
21220824
21221349
21221431
21221432
21221491
21221535
21221537
21221652
21221843
21221848
21221961
21222200
21222365
21222503
21222517
21222590
21223005
21223044
21223284
21223310
21223311
21223615
21223803
21223949
21224077
21224194
21224802
21224985
21225097
21225135
21225243
21225450
21225488
21225562
21225810
21226056
21226072
21226314
21226353
21226740
21226827
21226962
21226981
21226990
21227087
21227095
21227119
21227198
21227299
21227352
21227365
21227412
21227428
21227494
21227738
21227965
21228063
21228101
21228173
21228239
21228370
21228439
21228506
21228704
21228755
21228814
21228837
21228845
21228869
21228890
21229023
21229173
21229655
21229671
21229693
21230046
21230408
21230421
21230438
21230453
21230687
21231014
21231041
21231074
21231128
21231364
21231376
21231397
21231438
21231565
21231779
21231904
21231909
21232055
21232137
21232580
21232588
21232630
21232643
21233184
21233285
21233305
21233876
21233906
21234384
21234402
21234593
21234688
21234981
21235155
21235305
21235929
21235983
21236150
21236176
21236280
21236373
21236879
21236967
21237049
21237064
21237065
21237069
21237076
21237132
21237193
21237295
21237392
21237585
21237806
21237876
21238331
21238414
21239133
21239146
21239275
21239290
21239293
21239723
21239971
21240453
21240555
21240583
21240619
21240764
21240830
21240913
21240928
21241079
21241094
21241152
21241487
21241572
21241633
21241634
21241691
21241692
21241817
21242365
21242796
21242951
21243018
21243024
21243105
21243247
21243263
21244171
21244174
21244186
21244195
21244372
21244389
21244570
21244743
21244816
21244850
21244871
21244876
21244877
21244897
21244936
21245004
21245086
21245200
21245351
21245353
21245364
21245603
21245626
21245662
21245826
21245878
21245947
21246218
21246219
21246337
21246685
21246688
21246753
21246754
21246902
21246987
21247007
21247073
21247084
21247109
21247148
21247149
21247173
21247191
21247206
21247317
21247376
21247446
21247700
21247703
21247704
21247731
21247893
21247897
21247906
21247917
21247944
21248074
21248535
21248542
21248685
21248717
21248845
21248924
21248975
21249010
21249025
21249173
21249287
21249298
21249301
21249355
21249627
21249654
21249740
21249788
21249978
21250002
21250013
21250058
21250059
21250142
21250231
21250256
21250287
21250295
21250361
21250375
21250386
21250413
21250420
21250479
21250490
21250527
21250531
21250564
21250681
21250832
21250852
21250895
21250988
21251028
21251031
21251296
21251334
21251335
21251433
21251842
21251906
21251950
21251952
21252209
21252226
21252234
21252253
21252342
21252353
21252375
21252426
21252427
21252607
21252740
21252968
21252990
21253037
21253047
21253083
21253184
21253199
21253311
21253588
21253596
21253601
21253623
21254145
21254277
21254295
21254804
21254905
21254947
21254989
21254995
21255208
21255274
21255436
21255442
21255487
21255546
21255811
21256018
21256020
21256139
21256183
21256404
21256621
21256661
21256672
21256733
21256832
21256968
21257004
21257055
21257287
21257301
21257755
21258071
21258132
21258231
21258327
21258347
21258356
21258406
21258938
21258961
21258962
21259551
21259840
21259963
21259995
21260542
21260588
21261263
21261353
21261395
21261474
21261475
21261494
21261563
21261665
21261809
21262069
21262108
21262155
21262373
21262375
21262378
21262508
21262901
21262964
21263080
21263127
21263203
21263312
21263731
21263738
21263815
21263961
21264115
21264151
21264299
21264316
21264342
21264390
21264406
21264566
21264681
21265108
21265275
21265421
21265864
21265893
21266253
21266284
21266342
21266352
21266395
21266400
21266435
21266474
21266545
21266559
21266571
21266572
21266973
21267357
21267413
21267730
21267743
21267821
21267835
21267918
21268246
21268417
21268466
21268798
21268961
21269131
21269299
21269557
21269591
21269662
21269733
21269801
21269868
21269959
21269969
21270665
21270738
21271206
21271245
21271426
21271492
21272262
21272284
21272577
21272939
21273337
21273555
21273557
21273864
21274239
21274315
21274420
21274561
21274927
21274949
21274987
21275817
21276026
21276221
21276335
21276624
21277086
21277276
21277793
21278142
21278174
21278278
21278291
21278583
21278586
21278916
21279540
21279650
21279686
21279708
21279791
21280030
21280168
21280319
21280955
21281030
21281080
21281121
21281170
21281415
21281447
21281459
21281507
21281543
21281545
21281768
21281941
21281960
21282131
21282351
21282378
21282379
21282438
21282523
21282539
21282577
21282608
21282672
21282729
21282731
21282764
21282817
21282913
21283031
21283050
21283177
21283179
21283368
21283492
21283630
21283689
21283825
21283863
21283874
21284161
21284210
21284394
21284488
21284502
21284669
21284679
21284800
21284815
21284839
21284960
21284966
21285211
21285219
21285273
21285667
21285697
21285946
21286082
21286125
21286156
21286289
21286325
21286329
21286358
21286372
21286479
21286668
21286945
21286970
21287027
21287080
21287091
21287121
21287256
21287282
21287357
21287432
21287705
21287831
21287905
21287912
21287935
21287954
21288302
21288721
21288858
21289577
21289688
21289690
21290168
21290231
21290316
21290477
21290635
21290701
21290723
21291115
21291251
21291361
21291472
21292975
21293045
21293125
21293155
21293326
21293714
21293715
21293768
21293769
21293825
21294002
21294429
21294499
21294673
21294732
21294799
21294868
21294882
21295766
21296168
21297474
21297746
21297748
21297783
21297801
21297826
21298272
21298328
21298342
21298485
21299062
21299373
21300092
21300113
21300428
21301270
21301441
21301462
21301548
21301549
21301725
21301804
21301974
21301989
21302029
21302050
21302575
21302614
21302625
21302979
21303140
21303161
21303189
21303199
21303218
21303237
21303247
21303484
21303705
21303750
21304160
21304272
21304273
21304302
21304305
21304306
21304311
21304558
21304633
21304662
21304669
21304704
21304801
21305180
21305324
21305477
21305681
21306236
21306392
21306407
21306473
21306548
21306636
21306670
21307112
21307596
21307727
21307729
21307743
21307788
21307803
21307868
21307950
21308035
21308054
21308262
21308620
21308715
21308738
21308948
21308980
21309612
21309743
21309772
21309776
21309822
21310438
21310882
21310993
21310996
21311160
21311171
21312483
21312894
21313045
21313057
21313086
21313212
21313336
21313467
21313858
21313921
21313963
21314211
21314256
21314258
21314449
21314580
21314745
21314866
21315126
21315629
21316734
21316823
21316824
21316979
21317030
21317069
21317200
21317204
21317526
21317553
21317584
21317614
21317662
21317700
21317702
21317703
21317732
21318238
21318283
21318306
21318616
21318664
21319415
21319625
21319636
21320501
21321135
21321224
21321338
21321357
21321451
21321504
21321527
21322045
21322128
21322194
21322296
21322536
21322594
21322694
21322836
21322840
21322869
21322879
21323162
21323504
21323531
21323600
21323916
21323919
21324018
21324028
21324039
21324415
21324443
21324451
21324497
21324531
21324616
21324669
21324678
21324683
21324832
21324868
21324939
21325193
21325194
21325240
21325389
21325578
21325639
21325727
21325735
21325878
21325900
21325955
21325996
21326230
21326235
21326242
21326270
21326352
21326401
21326532
21326614
21326682
21326847
21326943
21327267
21327272
21327274
21327288
21327357
21327546
21327793
21327797
21327815
21327865
21327876
21327894
21327895
21327896
21327897
21327973
21328083
21328150
21328194
21328212
21328237
21328244
21328273
21328275
21328331
21328533
21328588
21328641
21328684
21328833
21328850
21328960
21328969
21329009
21329046
21329048
21329304
21329350
21329374
21329401
21329417
21329441
21329509
21329511
21329559
21329566
21329583
21329588
21329654
21329809
21330022
21330026
21330027
21330030
21330079
21330115
21330299
21330305
21330675
21330680
21330682
21330794
21330906
21330920
21331051
21331090
21331131
21331215
21331320
21331436
21331551
21331999
21332108
21332222
21332286
21332508
21332529
21332607
21332622
21332623
21332649
21332659
21332810
21332859
21332878
21333205
21333258
21333391
21333424
21333554
21333589
21333678
21333748
21333876
21333939
21334072
21334143
21334199
21334229
21334239
21334333
21334345
21334400
21334428
21334726
21334794
21334807
21334894
21334922
21335042
21335108
21335170
21335244
21335376
21335472
21335488
21335524
21335525
21335527
21335528
21335628
21335632
21335999
21336003
21336086
21336235
21336247
21336261
21336478
21336517
21337040
21337103
21337105
21337122
21337501
21337530
21337728
21337744
21337745
21337798
21337949
21338071
21338108
21338141
21338250
21338309
21338371
21338380
21338381
21338383
21338391
21338411
21338452
21338548
21338551
21338590
21338603
21338607
21338649
21338717
21338831
21338902
21339114
21339236
21339245
21339252
21339299
21339337
21339478
21339692
21339779
21339830
21339853
21340091
21340363
21340678
21340734
21340841
21340987
21341000
21341087
21341328
21341347
21341412
21341636
21341710
21341784
21341874
21342470
21342566
21342662
21342861
21342913
21342974
21342989
21343007
21343024
21343152
21343266
21343268
21343508
21343519
21343568
21343569
21343749
21343899
21343970
21343983
21344058
21344067
21344135
21344216
21344401
21344679
21345425
21345844
21345964
21346156
21346530
21346588
21346886
21347152
21347356
21347732
21348470
21348539
21348746
21348854
21348885
21348971
21349021
21349376
21349449
21349541
21349583
21349592
21349600
21349619
21349645
21349660
21349676
21349760
21349938
21349968
21349980
21350062
21350069
21350123
21350158
21350212
21350221
21350260
21350529
21350539
21350581
21350682
21350764
21350935
21351244
21351330
21351562
21352270
21352305
21352355
21352418
21352960
21353006
21353307
21353721
21353770
21353919
21353942
21353957
21354192
21354230
21354747
21354960
21355085
21355122
21355190
21355355
21355518
21355599
21355601
21355652
21355664
21355686
21355697
21355700
21355735
21355744
21355750
21355910
21355928
21355932
21355960
21356000
21356240
21356379
21356489
21356600
21356682
21357064
21357091
21357128
21357781
21357832
21357928
21358520
21358900
21359043
21359771
21359933
21360428
21360576
21361289
21361718
21362531
21362564
21362762
21362927
21363366
21363641
21363855
21363960
21364149
21364154
21364403
21364440
21364701
21365078
21365100
21365403
21365886
21366063
21366281
21366394
21366544
21366595
21366599
21366695
21366787
21366891
21366892
21366926
21366980
21367238
21367255
21367281
21367349
21367354
21367370
21368034
21368045
21368228
21368371
21368481
21368482
21368512
21368525
21368774
21368918
21369246
21369801
21369936
21369944
21370073
21370180
21370368
21370534
21370623
21370696
21370742
21370793
21370860
21371092
21371139
21371238
21371270
21371305
21371400
21371588
21371593
21371605
21371633
21371727
21371762
21371827
21371832
21371877
21371925
21371951
21372121
21372124
21372292
21372993
21373028
21373179
21373271
21373357
21373392
21373394
21373403
21373412
21373431
21373537
21373548
21373561
21373577
21373609
21373685
21373751
21373756
21373776
21373817
21374190
21374298
21374354
21374536
21375279
21375336
21375383
21375570
21375684
21375976
21375987
21376049
21376469
21376564
21376618
21376622
21376645
21376762
21376802
21376803
21377172
21377604
21377696
21377796
21377802
21377832
21377863
21378056
21378057
21378059
21378130
21378187
21378369
21378458
21378497
21378529
21378623
21378657
21379015
21379026
21379361
21379400
21379598
21379691
21379796
21379824
21379825
21379833
21379915
21379982
21380006
21380096
21380411
21380519
21380530
21380571
21380627
21380956
21381223
21381574
21381726
21382241
21382701
21383000
21383106
21383321
21383326
21383332
21383333
21383338
21383354
21383355
21383444
21383447
21383864
21383872
21383914
21383933
21383936
21383948
21384439
21384632
21384709
21384780
21384793
21384881
21384899
21385091
21385219
21385536
21385545
21385619
21386024
21386026
21386152
21386221
21386396
21386492
21386560
21386612
21386694
21386886
21387416
21387418
21387498
21387738
21387791
21387792
21387892
21387903
21387947
21387995
21387999
21388032
21388042
21388080
21388383
21388468
21388812
21388838
21389115
21389166
21389544
21390144
21390149
21390617
21390628
21390706
21391268
21391455
21391482
21391623
21391675
21391686
21391814
21392253
21392736
21393373
21393556
21393570
21393606
21394493
21394520
21394706
21394708
21394774
21394776
21394782
21394824
21395169
21395222
21395273
21395319
21395614
21395622
21395668
21395711
21395734
21395853
21396013
21396530
21396761
21396807
21397192
21397458
21397590
21397901
21397964
21398047
21398110
21398127
21398161
21398324
21398524
21398536
21398590
21398644
21398807
21399021
21399049
21399082
21399105
21399128
21399146
21399147
21399341
21399662
21399672
21399958
21399969
21400091
21400128
21400348
21400376
21400428
21400776
21400935
21401008
21401101
21401165
21401244
21401303
21401383
21401499
21401583
21401615
21401911
21401921
21402011
21402050
21402089
21402109
21402236
21402237
21402336
21402413
21402526
21402594
21402640
21402649
21402678
21402702
21402712
21402744
21402750
21402766
21402894
21402944
21402958
21403027
21403046
21403347
21403360
21403395
21403497
21403508
21403527
21403542
21403580
21403684
21404002
21404152
21404164
21404291
21404349
21404370
21404396
21404439
21404502
21404505
21404506
21404681
21404748
21404926
21405273
21405358
21405403
21405469
21405565
21405582
21405596
21405604
21405632
21405638
21405673
21405794
21405937
21405941
21405948
21406034
21406079
21406082
21407059
21407094
21407322
21407398
21407400
21407401
21407478
21407558
21407661
21407667
21407690
21407704
21407712
21407750
21407870
21407982
21408051
21408273
21408845
21408915
21408917
21409028
21409067
21409068
21409292
21409385
21409591
21409691
21410304
21410623
21410831
21410841
21411041
21411082
21411133
21411134
21411168
21411174
21411178
21411182
21411285
21411497
21411695
21412503
21412685
21412701
21412912
21412937
21412979
21413054
21413296
21413305
21413548
21413722
21413763
21413790
21413904
21413930
21413933
21414193
21414310
21414352
21414367
21414411
21414454
21414460
21414481
21414524
21414772
21414938
21415147
21415219
21415248
21415272
21415278
21415543
21415634
21415781
21416307
21416412
21416927
21417155
21417519
21418143
21418368
21418385
21418568
21418572
21418636
21418641
21418741
21418771
21418793
21418904
21418940
21418959
21418960
21419155
21419157
21419574
21419712
21419739
21419741
21419780
21419783
21419989
21420064
21420124
21420196
21420212
21420483
21420503
21420657
21420669
21420704
21420813
21421193
21421447
21421495
21421579
21421679
21421730
21421791
21421917
21422097
21422182
21422692
21422971
21422989
21423013
21423136
21423921
21424114
21424535
21424761
21424775
21424783
21424862
21424956
21425007
21425187
21425321
21425346
21425846
21425993
21426077
21426386
21426394
21426460
21426607
21426723
21426730
21426801
21426810
21426987
21427083
21427356
21427627
21427639
21427645
21427738
21427752
21427778
21427795
21427812
21427822
21427835
21427856
21427875
21427903
21427920
21427936
21427960
21428000
21428032
21428192
21428214
21428257
21428263
21428305
21428515
21428572
21428578
21428618
21428687
21428743
21428864
21428930
21429112
21429201
21429609
21429926
21430043
21430296
21430298
21430300
21430469
21430476
21430487
21430568
21430724
21430760
21430782
21430972
21431207
21431232
21431270
21431673
21431956
21431959
21432124
21432224
21432493
21432613
21432708
21432826
21432908
21433017
21433066
21433098
21433199
21433437
21433565
21433675
21433692
21433709
21433820
21433826
21433865
21433890
21433908
21433918
21434286
21434411
21434426
21434510
21434532
21434600
21434603
21434790
21434821
21434828
21434834
21435039
21435204
21435257
21435300
21435303
21435351
21435542
21435738
21435794
21435816
21435894
21435941
21436015
21436017
21436029
21436033
21436051
21436139
21436565
21436684
21436720
21436736
21436887
21437073
21437751
21437810
21437843
21437885
21437913
21437924
21437942
21437957
21438001
21438004
21438048
21438155
21438188
21438215
21438248
21438262
21438263
21438607
21438708
21438727
21438783
21439132
21439262
21439383
21439491
21439754
21439783
21440149
21440165
21440218
21440229
21440338
21440496
21440519
21440608
21440632
21440649
21440696
21440726
21440738
21440855
21440922
21440923
21440975
21440991
21441002
21441050
21441081
21441092
21441111
21441141
21441204
21441251
21441269
21441276
21441376
21441396
21441436
21441460
21441607
21441619
21441633
21441653
21441657
21441677
21441692
21441826
21441833
21441878
21441974
21442023
21442087
21442101
21442128
21442340
21442453
21442464
21442649
21442658
21442675
21442723
21442795
21443151
21443328
21443346
21443395
21443424
21443532
21443654
21443708
21443709
21443775
21443846
21443885
21443895
21444005
21444021
21444226
21444382
21444393
21444598
21444695
21444786
21444844
21444845
21444879
21444898
21444899
21444902
21444984
21444987
21444988
21444989
21445013
21445061
21445075
21445152
21445157
21445167
21445189
21445203
21445212
21445248
21445272
21445373
21445675
21445800
21445809
21445840
21445841
21445855
21445870
21445885
21445916
21445918
21446037
21446132
21446143
21446349
21446351
21446364
21446459
21446460
21446482
21446766
21446882
21446885
21446992
21447026
21447092
21447126
21447155
21447180
21447183
21447202
21447417
21447452
21447623
21447655
21447908
21448120
21448198
21448480
21448481
21448498
21448643
21448666
21448816
21448841
21448858
21449333
21449389
21449547
21449742
21450452
21450533
21450612
21450620
21450682
21450744
21450860
21450880
21451268
21451305
21451311
21451322
21451326
21451436
21451562
21451704
21451715
21451751
21451774
21451783
21451872
21452090
21452130
21452198
21452316
21452388
21452402
21452446
21452536
21452609
21452658
21452689
21452706
21452710
21452794
21452839
21452863
21452930
21452942
21453120
21453178
21453193
21453205
21453526
21453749
21453894
21453981
21454014
21454128
21454188
21454271
21454482
21454735
21454910
21455056
21455387
21455389
21455398
21455450
21455701
21455758
21455874
21456320
21456491
21456500
21456508
21456628
21456676
21456679
21456728
21456812
21456848
21456919
21456989
21457184
21457385
21457399
21457405
21457411
21457567
21457572
21457593
21457681
21457682
21457726
21458027
21458121
21458170
21458246
21458275
21458321
21458342
21458347
21458376
21458388
21458411
21458412
21458448
21458540
21458593
21458605
21458741
21458922
21458991
21459180
21459368
21459384
21459387
21459551
21459600
21459806
21459972
21460045
21460068
21460299
21460336
21460474
21460501
21460507
21460515
21460533
21460646
21460677
21460693
21460746
21460779
21460792
21460822
21460830
21460934
21461039
21461251
21461263
21461417
21461816
21462062
21462125
21462432
21462450
21462496
21462773
21462792
21462849
21462882
21463079
21463092
21463093
21463135
21463137
21463176
21463179
21463373
21463444
21463501
21463895
21463903
21463918
21463921
21463933
21463961
21464108
21464620
21464650
21464675
21464857
21464866
21465055
21465075
21465143
21465274
21465294
21465324
21465388
21465413
21465415
21465416
21465453
21465465
21465485
21465543
21465544
21465548
21465627
21465853
21465928
21465930
21466167
21466243
21466254
21466319
21466357
21466836
21466905
21467256
21467342
21467343
21467363
21467395
21467473
21467475
21467530
21468003
21468006
21468053
21468061
21468115
21468131
21468169
21468181
21468218
21468362
21468374
21468700
21468732
21468986
21469009
21469090
21469332
21469349
21469365
21469470
21469571
21469585
21469668
21469924
21469952
21470003
21470067
21470069
21470118
21470119
21470169
21470177
21470233
21470256
21470259
21470312
21470343
21470669
21470685
21470782
21470788
21470839
21470943
21470990
21471104
21471126
21471147
21471193
21471259
21471492
21471518
21471571
21471978
21472026
21472189
21472234
21472237
21472386
21472508
21472524
21472602
21473178
21473683
21473701
21474052
21474061
21474237
21474238
21475215
21475290
21475426
21475443
21475468
21475488
21475768
21475778
21475922
21475931
21475942
21475945
21475983
21476944
21477226
21477789
21477831
21477848
21478122
21478160
21478210
21478212
21478214
21478215
21478217
21478218
21478229
21478296
21478509
21478514
21478611
21478618
21478709
21478787
21478794
21479002
21479028
21479108
21479213
21479279
21479280
21479443
21479453
21479461
21479521
21479795
21479882
21479890
21480613
21480722
21480855
21480860
21481000
21481016
21481027
21481079
21481087
21481156
21481241
21481309
21481314
21481582
21481828
21481917
21482004
21482060
21482062
21482306
21489812
21489884
21489892
21489918
21489923
21490252
21490428
21490577
21490610
21490743
21491072
21491568
21491626
21491761
21491804
21491862
21492400
21492451
21492666
21492925
21492931
21493070
21493080
21493221
21493712
21493718
21493808
21493812
21493908
21494049
21494057
21494178
21494179
21494190
21494199
21494200
21494231
21494376
21494392
21494430
21494693
21494766
21494868
21495026
21495114
21495122
21495173
21495238
21495281
21495408
21495729
21495758
21496081
21496149
21496556
21496929
21497043
21497044
21497055
21497070
21497130
21497177
21497215
21497216
21497354
21497474
21497580
21497647
21497676
21497701
21497724
21497982
21498101
21498925
21499147
21499403
21499635
21499755
21499795
21499796
21499877
21499883
21499951
21499962
21500077
21500236
21500634
21500830
21500941
21500966
21500989
21501018
21501421
21501756
21501898
21502407
21502413
21502414
21502621
21502673
21502728
21502861
21503220
21503226
21503234
21503310
21503340
21503398
21503418
21503525
21503681
21503692
21503886
21503930
21504018
21504282
21504607
21504646
21504710
21504749
21504761
21505146
21505158
21505292
21505357
21505776
21505854
21506049
21506193
21506270
21506533
21506557
21506688
21506825
21506872
21506977
21506990
21507058
21507193
21507504
21507536
21507545
21507646
21507771
21507886
21507900
21507947
21508007
21508009
21508015
21508021
21508066
21508099
21508120
21508153
21508183
21508194
21508198
21508243
21508247
21508356
21508713
21508982
21509174
21509183
21509741
21509747
21509957
21509963
21510119
21510125
21510257
21510345
21510635
21511213
21511331
21511564
21511642
21511957
21512041
21512055
21512155
21512189
21512580
21512610
21512627
21512740
21512804
21512851
21512876
21512907
21512914
21512945
21513022
21513038
21513105
21513367
21513438
21513490
21513491
21513493
21513678
21513876
21513925
21513944
21514103
21514200
21514295
21514555
21514642
21514659
21514937
21514938
21515268
21515423
21515473
21515498
21515605
21515618
21515702
21515704
21515929
21516058
21516071
21516291
21516612
21516737
21516867
21517411
21517489
21517722
21518083
21518109
21518233
21518608
21518622
21518680
21518688
21518701
21518741
21518760
21518866
21518916
21519128
21519155
21519233
21519379
21519535
21519626
21519755
21519820
21519887
21520006
21520204
21520261
21520404
21520415
21520466
21520615
21520623
21520734
21520768
21520836
21520860
21520897
21520909
21520919
21521128
21521186
21521359
21521397
21521541
21521847
21521879
21521963
21521989
21522094
21522105
21522344
21522526
21522835
21522859
21522903
21522943
21522977
21523126
21523138
21523347
21523529
21523625
21523841
21524014
21524052
21524148
21524167
21524257
21524312
21524336
21524373
21524393
21524427
21524689
21524690
21524694
21524741
21524937
21525021
21525111
21525289
21525783
21526348
21526397
21526507
21526821
21526963
21527011
21527204
21527226
21527382
21527564
21527835
21527917
21527955
21528127
21528199
21528209
21528324
21528326
21528468
21528813
21529000
21529183
21529262
21529285
21529342
21529347
21529401
21529423
21529453
21529479
21529494
21529522
21529529
21529841
21529858
21529866
21530157
21530166
21531784
21531849
21531889
21531972
21532155
21532213
21532519
21532602
21532652
21532892
21533187
21533257
21533344
21533731
21533787
21534016
21534316
21534436
21534621
21534716
21534920
21535009
21535232
21535280
21535436
21535642
21535681
21535747
21536108
21536232
21536305
21536323
21538367
21538778
21540099
21541264
21541357
21541713
21542301
21542546
21542872
21542953
21542990
21543026
21543119
21543139
21543163
21543679
21543707
21543824
21543964
21543965
21544390
21544506
21544517
21544530
21544963
21545476
21545548
21546228
21548205
21548328
21548439
21548487
21548813
21549114
21549260
21549573
21549971
21550222
21550437
21550491
22141114
22141310
22141380
22141400
22141923
22141941
22142443
22146670
22146808
22152394
22152455
22152475
22152723
22152816
22153026
22153340
22153633
22153670
22153726
22153744
22154235
22154766
22170027
22170028
22170774
22170831
22171689
22171777
22172841
22173115
22174094
22174095
22174473
22174814
22174888
22175877
22176603
22177105
22177210
22177370
22177738
22177929
22178088
22178534
22180042
22180044
22180159
22180183
22180298
22180339
22180367
22180369
22180499
22180564
22180602
22180618
22180662
22180663
22180669
22180964
22181284
22181327
22181369
22181573
22181574
22181691
22181875
22182156
22182473
22182474
22182508
22182520
22182837
22183054
22183090
22183265
22184163
22184187
22184209
22184279
22184302
22184563
22184570
22184573
22184574
22184669
22184697
22184895
22184909
22185174
22185311
22185409
22185436
22185797
22185933
22185994
22186093
22186303
22186308
22186311
22186326
22186343
22186450
22186487
22186492
22187099
22187101
22187110
22187356
22187456
22187458
22187565
22187617
22187639
22187736
22187768
22187802
22188015
22188376
22188465
22188590
22188669
22188687
22188790
22188971
22188981
22189131
22189257
22189633
22189702
22189703
22189997
22190109
22190430
22190539
22190641
22190691
22190713
22190842
22190843
22191341
22191405
22191434
22191600
22191678
22191689
22191690
22191709
22191804
22191932
22191934
22192069
22192235
22192405
22192577
22193101
22193170
22193256
22193484
22201422
22201442
22201450
22201500
22201673
22201685
22201789
22201909
22201972
22202093
22202103
22202214
22202225
22202236
22202427
22202512
22202540
22202575
22202599
22202640
22202675
22202993
22203056
22203572
22203573
22203700
22203806
22204084
22204181
22204807
22204991
22205058
22205115
22205138
22205219
22205240
22205241
22205242
22205253
22205258
22205270
22205311
22205456
22205770
22205945
22206055
22206056
22206372
22206891
22206941
22206961
22207041
22207230
22207234
22207247
22207249
22207289
22207362
22207400
22207554
22207576
22208886
22208993
22209110
22209114
22209315
22209321
22209458
22209509
22209565
22209586
22209642
22210319
22210387
22210444
22210468
22210752
22210756
22210857
22210876
22210878
22210927
22210971
22211264
22211511
22211588
22211667
22212309
22212475
22212518
22212821
22213186
22213269
22213393
22213599
22213913
22213961
22214040
22214355
22215316
22215456
22215577
22215782
22215956
22215971
22216065
22216262
22216273
22216598
22216722
22217000
22217198
22217563
22217843
22218048
22218144
22218163
22218277
22218286
22218350
22218703
22219058
22219204
22219216
22219384
22219512
22219607
22219786
22219908
22220213
22220348
22220377
22221135
22221704
22221928
22222263
22222520
22222864
22223073
22224618
22224921
22225521
22225740
22225806
22225807
22225875
22226282
22226368
22226492
22226894
22227267
22227931
22228163
22228164
22228178
22228352
22228502
22228787
22229256
22229477
22229607
22229660
22229711
22229714
22229933
22230035
22230054
22230125
22230163
22230498
22230690
22231631
22231915
22231990
22232303
22232383
22232657
22232687
22232731
22232784
22232815
22233082
22233304
22233354
22233361
22233370
22233445
22233474
22233498
22233519
22233520
22233543
22233555
22233619
22233781
22234552
22234626
22234891
22235028
22235090
22235091
22235192
22235269
22235387
22235473
22235502
22235627
22235638
22235669
22235674
22235677
22235786
22235972
22236299
22236739
22237033
22237049
22237150
22237229
22237231
22237676
22237702
22237748
22237849
22237856
22237933
22238431
22238466
22238545
22238592
22238609
22238646
22238813
22238959
22238976
22239031
22239198
22239239
22239305
22239334
22239570
22239588
22239611
22239674
22239777
22239930
22240022
22240035
22240075
22240165
22240204
22240236
22240802
22240944
22241044
22241051
22241210
22241358
22241451
22241670
22241684
22241729
22241732
22241854
22242109
22242111
22242218
22242424
22242786
22242998
22243055
22243375
22243703
22243881
22244268
22244388
22245164
22245257
22245529
22246121
22246829
22246982
22247395
22247530
22247877
22247957
22248187
22248420
22248559
22248620
22248621
22248622
22248760
22248949
22249029
22249490
22249600
22249737
22253079
22253095
22253328
22253332
22253389
22253739
22253850
22253896
22253939
22253971
22254105
22254132
22254206
22254300
22254631
22254948
22255235
22255356
22255846
22256079
22256092
22256177
22256524
22257713
22257753
22257840
22258116
22258427
22258429
22258481
22258503
22259893
22259959
22259963
22259981
22260072
22260587
22260976
22261959
22262047
22262143
22262202
22262272
22262279
22262374
22262517
22262682
22263018
22263022
22263029
22263208
22263264
22263284
22263443
22263524
22263546
22263600
22263679
22263756
22263760
22263921
22263922
22263987
22264027
22264160
22264592
22264692
22265121
22265132
22266291
22266603
22266659
22266680
22266727
22266753
22266886
22267084
22267091
22267653
22267709
22267865
22268352
22268458
22268616
22268724
22268883
22269013
22269317
22269335
22269467
22269588
22269615
22269725
22269747
22269828
22269927
22270047
22270091
22270093
22270117
22270203
22270222
22270578
22270631
22271242
22271255
22271267
22271402
22271410
22271522
22271535
22271619
22271668
22271796
22271976
22271978
22271981
22271982
22271988
22271991
22271994
22271998
22272052
22272304
22272365
22272370
22272373
22272410
22272653
22272751
22272909
22272986
22273430
22273593
22273652
22273657
22273658
22273870
22273993
22274011
22274259
22274279
22274308
22274493
22274771
22275917
22275949
22276725
22276814
22276823
22276836
22276976
22277097
22277166
22277216
22277482
22277823
22277843
22278255
22278315
22278421
22278446
22278738
22278814
22278862
22278877
22278904
22279155
22279452
22279809
22280157
22280182
22280218
22280227
22280291
22280312
22280365
22280377
22280415
22280466
22280520
22280530
22280673
22281220
22281256
22281344
22281978
22281995
22282008
22282177
22282539
22282723
22283573
22283707
22283790
22283850
22284209
22284342
22284354
22284362
22284365
22284668
22284697
22284751
22285135
22285140
22285160
22285541
22285657
22285771
22286384
22286631
22286645
22286677
22286735
22286765
22286926
22287191
22287193
22287287
22287712
22287865
22287950
22288061
22288136
22288260
22294886
22294958
22295233
22295315
22295358
22295410
22295453
22295458
22295478
22295642
22295719
22295792
22295793
22295794
22295813
22295890
22295930
22295956
22296584
22297079
22297096
22297207
22297304
22297324
22297738
22297880
22298221
22298502
22299245
22299249
22299341
22299478
22299591
22299597
22299608
22299720
22299835
22299967
22300034
22300121
22300234
22300294
22300310
22300332
22300380
22300563
22300664
22300708
22300899
22300903
22301283
22301315
22301387
22301476
22301480
22301513
22301639
22301664
22301868
22302152
22302242
22304980
22305024
22305065
22305198
22305280
22305410
22305484
22305485
22305508
22305624
22305803
22305840
22305876
22305885
22306255
22306318
22306370
22306373
22306380
22306532
22306605
22306641
22306834
22306890
22306939
22306985
22306991
22306998
22307066
22307194
22307498
22307568
22307758
22307804
22307887
22308258
22308410
22308555
22308660
22308788
22308813
22309239
22309257
22309296
22309807
22309887
22309990
22310052
22310151
22310182
22310292
22310338
22310340
22310341
22310417
22310475
22310646
22310654
22311148
22311646
22311670
22311712
22311959
22312052
22312065
22312198
22312313
22312368
22312481
22312536
22312558
22312593
22314015
22314185
22314203
22314209
22314354
22314517
22314531
22314554
22314676
22314975
22315246
22315320
22315547
22315617
22315859
22315870
22316270
22316322
22316324
22316447
22316455
22316739
22317011
22317037
22317124
22317246
22317379
22317467
22317491
22317588
22317590
22317887
22317927
22317973
22318054
22318192
22318368
22318401
22318457
22318590
22318655
22318703
22318705
22318808
22318893
22318923
22319051
22319065
22319220
22319235
22319326
22319584
22319640
22319782
22319805
22319995
22320031
22320051
22320290
22320569
22320571
22320577
22320668
22320726
22320863
22320873
22321048
22321050
22321138
22321247
22321248
22321368
22321409
22321481
22321676
22321833
22321966
22322328
22322368
22322390
22322465
22322487
22322490
22322504
22322675
22322711
22322866
22322871
22322917
22322958
22323161
22323301
22323353
22323538
22323585
22323633
22323658
22323662
22323788
22323915
22323920
22324186
22324263
22324447
22324513
22324529
22324631
22324657
22324765
22324837
22325083
22325269
22325439
22325486
22325645
22325670
22325710
22325748
22325890
22326131
22326164
22326175
22326363
22326391
22326395
22326433
22326441
22326461
22326468
22326469
22326492
22326496
22326498
22326502
22326751
22326771
22326772
22326917
22326954
22327011
22327206
22327398
22327406
22327580
22327609
22327616
22327658
22327756
22328256
22328334
22328407
22328469
22328475
22328478
22328488
22328499
22328545
22328547
22328659
22328676
22328678
22328851
22329032
22329075
22329104
22329325
22329327
22329378
22329415
22329659
22329667
22329805
22329860
22329939
22329991
22330028
22330090
22330245
22330262
22330276
22330314
22330390
22330421
22330478
22330621
22330765
22330780
22330805
22330833
22330844
22330960
22331112
22331131
22331277
22331292
22331378
22331481
22331490
22331512
22331518
22331620
22331799
22331858
22332228
22332286
22332460
22332482
22332512
22332577
22332640
22332646
22332969
22333008
22333164
22333172
22333301
22333390
22333656
22333774
22335667
22335712
22335747
22335751
22335780
22335952
22335954
22336745
22337214
22337500
22337649
22337675
22338276
22338552
22338884
22338895
22339112
22339242
22339395
22339477
22339599
22339724
22339739
22339918
22339956
22339994
22340108
22340138
22340206
22340272
22340573
22340580
22340609
22340675
22340720
22340740
22340832
22340855
22341035
22341135
22341464
22341561
22341682
22341731
22341740
22341750
22341759
22342023
22342118
22342122
22342127
22342322
22342386
22342536
22342542
22342575
22342597
22342598
22342609
22342643
22343420
22343465
22343604
22343999
22344107
22344526
22344553
22344584
22344624
22344878
22344916
22344962
22345098
22345104
22345154
22345283
22345647
22345650
22345906
22345909
22345976
22346010
22346013
22346028
22346364
22346394
22346498
22347281
22347475
22347478
22347590
22347617
22347664
22348052
22348124
22348136
22348153
22348158
22348178
22348184
22348197
22348203
22348240
22348276
22348352
22348356
22348375
22348378
22348405
22348416
22348565
22348583
22348723
22348741
22348788
22348867
22349030
22349066
22349220
22349428
22349912
22349951
22350103
22350256
22350267
22350382
22350397
22350455
22350480
22350486
22350501
22350640
22350898
22351420
22351570
22351571
22351645
22351680
22351723
22351740
22351743
22351753
22351782
22351993
22352012
22352126
22352484
22352526
22352546
22352555
22352556
22352802
22352803
22352810
22352970
22352982
22353030
22353318
22353471
22353621
22353678
22354009
22354014
22354249
22354294
22354505
22354690
22354904
22355157
22355200
22355253
22355563
22355674
22355987
22356085
22356210
22356259
22356370
22356570
22356707
22356753
22356767
22356825
22356871
22356941
22356961
22357236
22357327
22357328
22357580
22357594
22357715
22357754
22357766
22357872
22357880
22357955
22358121
22358136
22358154
22358158
22358169
22358240
22358288
22358408
22358453
22358492
22358534
22358549
22358893
22358906
22358920
22359102
22359121
22359156
22359174
22359372
22359374
22359695
22359813
22360005
22360027
22360448
22360545
22360632
22360820
22360945
22361066
22361178
22361180
22361480
22361591
22361651
22361677
22361711
22361747
22361762
22361780
22361833
22361990
22362161
22362355
22362550
22362726
22362797
22363157
22363176
22363177
22363196
22363303
22363710
22363715
22363929
22363995
22363999
22364010
22364042
22364183
22364207
22364219
22364473
22364770
22364885
22364968
22365177
22365207
22365349
22365597
22365643
22365700
22365701
22365844
22365957
22366009
22366011
22366033
22366070
22366152
22366154
22366190
22366257
22366287
22366329
22366350
22366368
22366419
22366461
22366471
22366487
22366491
22366531
22366562
22366563
22366725
22366734
22366745
22366761
22366817
22366868
22367428
22367672
22367685
22367752
22368069
22368379
22368654
22368742
22368856
22368967
22369049
22369114
22369200
22369312
22369322
22369455
22369484
22369496
22369590
22369620
22370002
22370136
22370417
22370580
22370639
22370885
22370890
22371024
22371240
22371480
22371488
22371544
22371624
22371690
22371723
22371771
22371838
22371924
22371957
22372003
22372097
22372183
22372206
22372213
22372272
22372274
22372384
22372390
22372403
22372616
22372714
22372771
22373074
22373593
22373701
22373812
22373846
22373853
22374250
22374289
22374313
22374353
22374424
22374429
22375406
22375425
22375753
22376012
22376054
22376304
22376344
22376423
22376536
22376737
22376819
22376887
22377265
22377319
22377342
22377347
22377378
22377904
22377965
22378354
22378370
22378389
22378390
22378401
22378483
22378525
22378566
22378680
22378690
22378817
22379138
22379156
22379303
22379543
22380648
22380703
22380775
22380821
22380966
22381024
22381205
22381238
22381316
22381367
22381515
22381522
22381632
22381645
22381976
22382177
22382240
22382296
22382351
22382401
22382477
22382478
22382554
22382634
22382763
22382942
22382967
22382968
22382988
22382998
22383030
22383240
22383599
22383604
22383607
22383673
22383760
22383767
22383840
22383902
22383992
22384198
22384301
22384420
22384552
22384610
22384628
22384946
22384974
22385129
22385355
22385444
22385476
22385555
22385564
22385642
22386295
22386297
22386313
22386328
22386589
22386682
22386745
22386864
22386904
22387302
22387426
22387673
22387846
22387955
22387997
22388000
22388132
22388422
22388977
22388999
22389010
22389046
22389058
22389192
22389217
22389290
22389314
22389442
22389457
22389660
22389692
22389770
22389782
22389940
22389954
22390020
22390029
22390064
22390199
22390337
22390423
22390971
22391150
22391232
22391269
22391303
22391340
22391374
22391379
22391381
22391590
22391652
22391735
22391746
22391757
22391858
22391892
22391915
22391930
22392140
22392288
22392451
22392480
22392492
22392539
22392734
22392784
22393140
22393386
22393437
22393612
22393687
22393732
22393897
22394008
22394117
22394540
22394542
22394589
22394803
22394872
22395592
22395657
22395823
22396224
22396451
22396509
22396664
22396721
22396761
22396787
22396788
22396881
22396996
22397063
22397179
22397447
22397573
22397584
22397682
22398548
22398572
22398625
22398717
22398769
22398965
22399069
22399713
22399724
22399730
22399770
22399955
22400041
22400118
22400203
22400217
22400523
22400619
22401039
22401059
22401179
22401199
22401592
22401707
22401741
22401750
22401818
22401821
22401854
22401912
22402459
22402464
22402590
22402602
22402699
22403011
22403022
22403087
22403104
22403136
22403611
22403669
22404157
22404183
22404322
22404369
22404791
22404794
22404811
22404818
22404913
22405325
22405419
22405485
22405573
22405583
22405616
22405645
22405678
22405712
22405930
22406006
22406015
22406036
22406080
22406092
22406094
22406150
22406153
22406387
22406390
22406423
22406448
22406474
22406622
22406844
22406914
22406919
22407051
22407058
22407537
22407541
22407652
22407677
22407678
22407723
22407809
22407835
22407858
22408019
22408045
22408361
22408711
22408755
22408838
22408845
22408858
22409712
22409779
22409803
22409854
22410310
22410326
22410343
22410529
22410739
22410740
22410741
22410839
22410985
22411098
22411331
22411344
22411366
22411373
22411374
22411400
22411518
22411539
22411567
22411682
22411890
22412114
22412465
22412512
22412705
22412766
22412984
22413165
22413259
22413271
22413285
22413306
22413357
22413388
22413451
22413828
22413974
22414363
22414782
22414812
22414817
22415386
22415390
22415541
22415697
22416121
22416172
22416187
22416249
22416420
22416648
22416827
22416904
22417019
22417077
22417139
22417210
22417244
22417504
22417733
22417962
22418046
22418323
22418334
22418337
22418412
22418549
22418636
22418749
22418761
22418762
22418763
22418840
22418916
22419010
22419038
22419039
22419065
22419085
22419129
22419178
22419327
22419352
22419399
22419516
22419805
22419888
22419899
22419992
22420065
22420108
22420151
22420174
22420417
22420425
22420537
22420619
22420687
22420690
22420852
22420909
22421059
22421293
22421389
22421502
22421540
22421643
22421697
22421741
22421782
22421894
22421910
22422103
22422134
22422236
22422385
22422774
22422845
22422932
22423108
22423149
22423803
22423824
22423872
22423918
22423958
22424147
22424221
22424229
22424249
22424267
22424280
22424362
22424471
22424472
22424611
22424620
22424659
22425308
22425667
22425913
22426076
22426133
22426380
22426403
22426424
22426534
22426593
22426607
22426671
22426702
22426729
22426836
22426872
22427097
22427106
22427342
22427452
22427582
22427691
22427726
22427865
22428035
22428219
22428277
22428380
22428382
22428452
22428456
22428504
22428529
22428548
22428630
22428755
22428911
22429058
22429312
22429441
22429468
22429497
22429506
22429533
22429574
22429597
22429629
22429775
22429797
22429826
22429864
22429865
22429882
22429908
22430035
22430037
22430073
22430736
22430916
22431135
22431210
22431216
22431435
22431643
22431783
22432151
22432362
22432365
22432449
22432671
22432683
22432782
22432804
22432841
22433226
22433234
22433246
22433274
22433562
22433679
22433719
22433742
22433888
22433946
22434116
22434177
22434239
22434269
22434322
22434473
22434505
22434600
22435067
22435084
22435204
22435233
22435252
22435529
22435633
22435757
22435846
22436153
22436154
22436196
22436486
22436552
22436589
22436607
22436618
22436640
22436654
22436663
22436715
22436721
22437241
22437309
22437430
22437452
22437632
22437856
22437866
22438333
22438466
22438469
22438489
22438502
22438676
22438766
22439328
22439486
22439488
22439514
22439528
22439642
22439684
22439778
22439878
22439933
22439952
22440104
22440199
22440434
22440534
22440658
22440723
22440777
22440790
22440904
22440953
22441022
22441059
22441157
22441160
22441208
22441213
22441379
22441956
22441978
22441982
22442383
22442495
22442505
22442521
22442582
22442623
22442655
22442672
22442710
22442768
22442970
22443087
22443101
22443139
22443176
22443186
22443399
22443420
22443499
22443529
22443534
22443562
22443660
22443783
22443808
22443813
22443814
22443830
22443994
22444016
22444065
22444138
22444151
22444166
22444185
22444330
22444425
22444487
22444492
22444507
22444568
22444685
22444844
22444920
22444975
22444976
22444982
22445047
22445654
22445662
22445670
22445672
22445743
22445751
22445878
22445886
22445894
22446779
22446857
22446893
22446945
22446948
22446986
22447033
22447044
22447076
22447096
22447145
22447147
22447312
22447445
22447530
22447532
22447543
22447561
22447565
22447616
22447827
22447871
22448403
22448539
22448566
22448570
22448769
22448843
22448847
22448857
22449382
22449389
22449426
22449437
22449448
22449452
22449459
22449615
22449632
22449699
22449779
22449909
22450103
22450104
22450105
22450106
22450513
22450537
22450680
22450714
22450811
22451058
22451084
22451105
22451111
22451133
22451184
22451196
22451235
22451288
22451316
22451364
22451366
22451422
22451429
22451430
22451432
22451449
22451499
22451500
22451514
22451517
22451613
22451855
22451956
22452004
22452117
22452124
22452192
22452195
22452215
22452333
22452336
22452446
22452504
22452533
22452541
22452660
22452738
22452756
22452865
22452912
22453082
22453245
22453309
22453334
22453484
22453504
22453505
22453509
22454300
22454313
22454744
22454757
22454760
22454762
22454779
22454900
22454923
22454945
22454953
22454955
22455071
22455198
22455237
22455259
22455273
22455315
22455406
22455491
22455506
22455520
22455646
22455673
22455688
22455745
22455770
22455876
22456299
22456507
22456518
22456572
22456593
22456594
22456629
22456695
22456729
22456736
22456744
22456799
22456830
22457022
22457031
22457033
22457047
22457093
22457205
22457210
22457434
22457457
22457467
22457470
22457474
22457479
22457709
22457743
22457856
22457913
22458053
22458057
22458257
22458350
22458520
22458546
22458548
22458637
22458676
22458682
22458794
22458925
22458983
22459118
22459123
22459138
22459223
22459298
22459304
22459549
22459576
22459645
22459661
22459669
22459693
22459775
22459778
22459783
22459788
22459844
22459862
22460023
22460067
22460092
22460109
22460145
22460242
22460331
22460342
22460422
22460623
22460748
22460841
22460930
22460954
22461088
22461158
22461164
22461331
22461402
22461407
22461449
22461588
22461867
22461927
22461955
22462048
22462109
22462111
22462126
22462127
22462164
22462267
22462340
22462351
22462353
22462490
22462499
22462500
22462643
22462776
22462787
22462793
22463065
22463078
22463213
22463271
22463280
22463356
22463478
22463496
22463525
22463560
22463637
22463895
22463916
22464077
22464104
22464412
22464531
22464909
22464946
22464977
22465092
22465230
22465617
22465656
22465693
22465793
22465795
22465802
22465886
22465905
22465907
22465941
22466005
22466036
22466043
22466058
22466093
22466095
22466123
22466196
22466274
22466301
22466357
22466420
22466426
22466475
22466515
22466835
22466956
22466995
22467087
22467132
22467183
22467203
22467361
22467860
22467883
22468578
22468835
22468856
22468880
22469016
22469125
22469190
22469267
22469275
22469548
22469556
22469562
22469598
22469637
22469745
22469784
22469801
22469803
22469839
22469847
22469970
22470038
22470223
22470258
22470722
22471053
22471057
22471119
22471204
22471240
22471282
22471286
22471409
22471438
22471619
22471708
22471717
22471718
22471721
22471748
22471761
22471856
22471867
22471868
22471869
22471974
22472154
22472628
22473346
22473379
22473530
22473695
22473977
22474009
22474076
22474129
22474133
22474187
22474394
22474439
22474444
22474456
22474576
22474615
22474625
22474635
22474669
22474692
22474714
22474735
22474786
22474803
22474808
22474864
22474918
22474990
22475010
22475017
22475087
22475118
22475121
22475138
22475214
22475268
22475289
22475327
22475413
22475594
22475603
22475653
22475714
22475832
22475850
22476075
22476117
22476153
22476154
22476187
22476296
22476640
22476703
22476838
22476862
22476869
22476872
22476879
22476923
22477046
22477059
22477060
22477140
22477252
22477272
22477720
22477844
22478149
22478155
22478182
22478207
22478210
22478398
22478421
22478496
22478507
22478560
22478611
22478816
22478973
22478974
22479106
22479109
22479273
22479299
22479445
22479585
22479696
22479751
22480008
22480127
22480358
22480508
22480632
22480674
22480691
22480692
22480720
22480773
22480876
22480932
22480995
22481041
22481111
22481131
22481163
22481190
22481211
22481297
22481310
22481318
22481382
22481386
22481462
22481488
22481491
22481527
22481575
22481615
22481676
22481717
22481763
22481785
22481892
22481921
22482014
22482067
22482109
22482666
22482699
22482803
22482821
22482854
22482872
22482895
22482942
22483083
22483167
22483173
22483175
22483234
22483271
22483339
22483623
22483684
22483710
22483787
22483907
22483915
22483985
22484129
22484730
22484747
22484947
22484980
22485220
22485272
22485628
22485629
22485696
22485718
22485959
22485974
22486131
22486135
22486215
22486250
22486379
22486380
22486403
22486470
22486476
22486527
22486540
22486638
22487019
22487064
22487569
22487606
22487686
22487709
22487728
22487747
22487823
22487824
22487834
22488018
22488100
22488133
22488194
22488296
22488449
22488869
22488933
22489186
22489253
22489488
22489635
22489640
22489643
22489886
22489931
22489937
22489950
22489992
22490098
22490124
22490336
22490397
22490507
22490537
22490548
22490559
22490706
22490749
22490877
22490901
22490936
22491246
22491300
22491495
22491663
22491680
22491829
22491928
22492038
22492159
22492169
22492270
22492288
22492335
22492356
22492401
22492671
22492739
22493138
22493221
22493324
22493361
22493363
22493616
22493679
22493700
22493724
22494015
22494098
22494240
22494280
22494324
22494726
22494950
22494996
22495031
22495161
22495177
22495205
22495220
22495259
22495293
22495297
22495332
22495348
22495363
22495402
22495562
22495587
22495593
22495657
22495683
22495849
22495923
22495967
22496015
22496068
22496164
22496249
22496278
22496356
22496497
22496499
22496505
22496615
22496630
22496651
22496780
22496812
22496830
22496843
22496891
22496904
22496912
22496927
22497089
22497125
22497138
22497145
22497156
22497185
22497199
22497627
22497714
22497795
22497954
22497963
22497997
22498171
22498283
22498310
22498392
22498416
22498551
22498552
22498701
22498898
22498927
22499014
22499117
22499179
22499277
22499417
22499432
22499509
22499568
22499569
22499700
22499818
22499881
22499917
22499953
22499962
22499988
22499989
22500019
22500039
22500188
22500268
22500330
22500354
22500486
22500541
22500655
22500702
22500843
22500885
22501056
22501097
22501326
22501452
22501489
22501528
22501548
22501579
22501582
22501587
22501746
22501758
22502443
22502487
22502671
22502692
22502940
22503087
22503118
22503127
22503153
22503197
22503233
22503234
22503576
22503577
22503598
22503645
22503678
22503726
22503986
22504156
22504194
22504449
22504632
22504660
22504782
22504794
22504976
22505332
22505585
22505588
22505615
22505626
22505632
22505704
22505816
22505836
22505856
22505887
22505918
22505919
22505938
22506007
22506037
22506049
22506080
22506151
22506179
22506354
22506372
22506392
22506535
22506541
22506543
22506549
22506551
22506564
22506584
22506668
22506774
22506914
22507331
22507332
22507451
22507679
22507791
22507806
22507953
22507954
22507976
22507995
22508001
22508010
22508044
22508098
22508104
22508236
22508288
22508343
22508408
22508429
22508535
22508575
22508657
22508744
22508759
22508792
22509536
22509658
22509876
22509913
22509922
22509934
22510004
22510060
22510073
22510087
22510124
22510147
22510148
22510194
22510226
22510232
22510235
22510236
22510243
22510251
22510260
22510488
22510565
22510776
22510830
22510862
22510907
22510913
22510932
22510967
22510979
22511000
22511002
22511003
22511038
22511121
22511138
22511152
22511174
22511270
22511333
22511434
22511483
22511489
22511513
22511589
22511615
22511678
22511701
22511983
22512262
22512491
22512873
22513008
22513027
22513172
22513226
22513675
22513921
22513952
22514005
22514019
22514021
22514049
22514098
22514114
22514193
22514199
22514303
22514516
22514523
22514529
22514757
22514924
22515034
22515044
22515056
22515068
22515077
22515087
22515088
22515352
22515412
22515637
22515662
22515670
22515686
22515708
22515713
22515716
22515740
22515754
22515794
22515864
22515977
22515999
22516063
22516190
22516195
22516203
22516458
22516487
22516749
22516757
22516813
22516826
22517100
22517121
22517792
22517906
22517937
22518025
22518066
22518162
22518232
22518246
22518254
22518258
22518276
22518403
22518609
22519073
22519106
22519175
22519273
22519345
22519364
22519388
22519439
22519480
22519506
22519553
22519590
22519644
22519674
22519683
22519713
22519745
22519768
22519774
22519775
22519784
22519900
22519912
22520002
22520018
22520647
22520718
22520724
22520736
22521274
22521310
22521352
22521435
22521500
22521514
22521533
22521664
22521695
22521696
22521730
22521759
22521847
22521896
22521949
22522104
22522167
22522235
22522240
22522242
22522356
22522357
22522428
22522484
22522597
22522758
22522759
22522769
22522799
22522802
22522846
22522853
22522860
22522875
22523401
22523518
22523676
22523678
22523928
22523968
22524059
22524097
22524102
22524141
22524150
22524183
22524203
22524238
22524289
22524333
22524420
22524437
22524504
22524521
22524636
22524715
22524751
22524792
22524852
22524903
22524928
22524930
22524932
22524959
22524966
22525016
22525017
22525065
22525123
22525163
22525185
22525225
22525720
22525723
22525726
22525813
22525900
22526289
22526395
22526465
22526801
22526854
22526909
22527174
22527242
22527243
22527326
22527467
22527528
22527531
22527940
22528027
22528072
22528095
22528208
22528712
22528775
22528941
22529115
22529178
22529235
22529304
22529312
22529313
22529498
22529568
22530120
22530189
22530201
22530260
22530519
22530834
22531444
22531527
22531535
22531553
22531587
22531608
22531652
22531667
22531668
22531677
22531879
22531939
22531971
22532053
22532271
22532323
22532451
22532616
22532839
22532924
22533007
22533028
22533091
22533136
22533165
22533166
22533238
22533250
22533302
22533324
22533352
22533580
22533654
22533674
22533767
22533861
22534033
22534144
22534168
22534203
22534310
22534894
22534953
22535399
22535403
22535467
22535505
22535551
22535575
22535576
22535583
22535620
22535696
22535988
22536041
22536273
22536277
22536313
22536425
22536582
22536624
22536713
22536737
22536804
22536847
22536875
22536897
22536899
22536978
22536996
22537018
22537058
22537082
22537251
22537405
22537491
22537497
22537507
22537550
22537570
22537583
22537611
22537615
22537626
22537750
22537812
22537830
22537854
22537871
22537892
22538086
22538203
22538219
22538318
22538380
22538435
22538450
22538538
22538555
22538670
22538736
22538748
22538750
22538772
22538804
22538838
22538843
22538853
22538858
22538958
22538963
22539022
22539044
22539054
22539157
22539160
22539269
22539292
22539379
22539414
22539517
22539641
22539767
22539936
22540186
22540187
22540221
22540309
22540353
22540471
22540586
22540691
22540709
22540778
22540856
22540976
22541075
22541123
22541478
22541759
22541875
22541934
22542050
22542249
22542847
22542882
22542990
22543051
22543060
22543088
22543136
22543229
22543401
22543404
22543484
22543490
22543600
22543702
22543734
22543943
22543967
22543995
22544058
22544156
22544551
22544579
22544657
22544800
22544870
22545034
22545105
22545109
22545129
22545134
22545495
22545519
22545533
22545641
22545642
22545710
22545811
22545837
22545873
22546280
22546288
22546292
22546296
22546320
22546411
22546569
22546576
22546676
22546719
22546765
22546897
22546961
22547019
22547027
22547101
22547149
22547153
22547239
22547260
22547294
22547444
22547681
22547686
22547798
22547849
22547888
22547978
22548102
22548156
22548567
22548588
22548597
22548632
22548650
22548652
22548697
22548753
22548853
22548878
22548881
22548923
22548985
22549065
22549333
22549344
22549493
22549536
22549589
22549622
22549787
22549876
22549952
22550286
22550391
22550459
22550467
22550497
22550520
22550710
22550732
22550749
22550751
22550825
22550841
22551681
22551970
22552087
22552185
22552370
22552488
22552490
22552599
22552696
22552766
22552868
22553471
22553675
22553709
22553711
22553717
22553756
22553769
22553779
22553816
22553939
22554744
22554752
22554878
22555341
22555342
22555501
22555591
22555668
22555712
22555721
22555731
22555978
22556058
22556352
22556453
22556691
22556790
22556805
22556941
22556991
22557296
22557364
22557497
22557605
22557619
22557627
22557644
22558329
22558600
22558743
22558775
22558784
22559669
22560000
22560362
22560436
22560492
22560715
22560921
22561185
22561196
22561306
22561325
22561355
22561356
22561378
22561580
22561866
22562003
22562063
22562065
22562153
22562163
22562220
22562231
22562359
22562431
22562433
22562522
22562531
22562583
22563078
22563290
22563348
22563349
22563756
22563969
22564121
22564251
22564371
22564617
22564629
22564700
22564708
22564872
22564971
22565024
22565038
22565082
22565179
22565269
22565338
22565556
22565599
22565672
22565715
22565736
22565743
22565849
22565869
22565931
22566032
22566114
22566257
22566616
22566833
22566918
22567011
22567100
22567101
22567151
22567172
22567737
22567752
22567839
22567861
22567879
22567899
22567936
22567940
22567950
22567951
22567952
22567955
22567971
22567990
22568121
22568128
22568241
22568392
22568576
22568653
22568960
22569034
22569129
22569130
22569167
22569178
22569262
22569286
22569406
22569534
22569637
22569642
22569661
22569672
22569821
22569995
22570420
22570494
22570495
22570587
22570602
22570699
22570885
22570890
22571037
22571069
22571097
22571237
22571380
22571386
22571408
22571414
22571448
22571469
22571685
22572024
22572040
22572186
22572211
22572267
22572310
22572417
22572418
22572512
22572617
22572682
22572753
22572795
22573183
22573193
22573357
22573402
22573427
22573450
22573526
22573544
22573571
22573641
22573683
22573686
22573778
22573793
22574232
22574377
22574522
22574637
22574936
22574979
22575015
22575093
22575141
22575146
22575228
22575260
22575264
22575544
22575586
22575593
22575665
22575699
22575714
22575717
22575792
22575804
22575809
22575826
22575885
22575983
22576012
22576035
22576112
22576169
22576198
22576238
22576661
22576963
22577019
22577121
22577171
22577180
22577212
22577229
22577310
22577323
22577347
22577362
22577364
22577431
22577475
22577479
22577482
22577567
22577570
22577682
22577755
22577759
22577993
22578054
22578199
22587400
22587715
22587754
22587925
22588044
22588191
22588281
22588399
22588627
22588723
22589104
22589108
22589217
22589517
22589527
22589578
22589579
22589815
22590157
22590172
22590183
22590399
22590431
22590505
22590815
22590905
22590929
22591232
22591236
22591240
22591312
22591355
22591382
22591465
22591476
22591634
22591673
22591707
22591811
22591884
22591987
22592148
22592168
22592187
22592309
22592493
22592614
22592677
22592872
22592885
22592953
22593092
22593115
22593129
22593153
22593165
22593266
22593465
22593939
22593980
22594177
22594185
22594209
22594210
22594212
22594260
22594268
22594294
22594420
22594469
22594628
22594638
22594660
22594688
22594770
22595181
22595197
22595201
22595208
22595219
22595268
22595326
22595345
22595415
22595432
22595455
22595459
22595493
22595495
22595552
22595649
22595732
22595913
22595917
22595955
22595956
22595960
22595996
22596069
22596085
22596112
22596141
22596143
22596169
22596170
22596248
22596307
22596441
22596467
22596514
22596578
22596590
22596693
22596728
22596857
22596895
22596962
22596982
22597017
22597025
22597042
22597249
22597274
22597370
22597466
22597596
22597626
22597684
22597690
22597704
22597719
22597819
22597843
22597918
22598025
22598096
22598102
22598108
22598256
22598540
22598650
22599018
22599509
22599528
22599556
22599561
22599588
22599600
22599625
22599643
22599688
22599745
22599963
22599968
22600037
22600051
22600062
22600134
22600148
22600157
22600243
22600277
22600640
22600667
22600769
22600841
22601022
22601028
22601167
22601287
22601353
22601388
22601403
22601421
22601444
22601519
22601563
22601644
22601866
22601867
22601989
22601990
22602035
22602044
22602136
22602181
22602374
22602494
22602600
22602636
22602638
22602711
22602717
22602748
22602779
22602781
22602806
22602829
22602851
22602875
22603037
22603047
22603170
22603188
22603236
22603357
22603400
22603531
22603532
22603603
22603648
22603820
22603915
22603959
22604092
22604467
22604475
22604533
22604539
22604551
22604570
22604574
22604594
22604630
22604636
22604706
22604714
22604721
22605063
22605279
22605445
22605576
22605706
22605740
22605798
22605804
22605880
22605881
22605940
22605958
22605985
22606006
22606089
22606109
22606193
22606194
22606211
22606248
22606381
22606384
22606619
22606815
22606889
22606970
22607271
22607503
22607537
22607778
22607790
22607791
22608385
22608402
22608409
22608455
22608612
22608872
22609124
22609146
22609195
22609217
22609260
22609261
22609262
22609280
22609426
22609667
22609673
22609706
22609779
22609781
22609783
22609928
22610027
22610068
22610123
22610201
22610202
22610335
22610353
22610450
22610455
22610756
22610816
22611111
22611116
22611161
22611222
22611236
22611243
22611252
22611622
22611699
22611819
22611831
22612012
22612020
22612717
22612744
22612971
22613073
22613099
22613532
22613598
22613728
22613836
22613873
22613874
22613948
22614038
22614063
22614068
22614138
22614402
22614548
22614722
22614800
22614869
22614999
22615000
22615070
22615079
22615114
22615475
22615579
22615663
22615680
22615943
22616442
22616532
22616538
22616703
22616755
22616822
22616871
22616891
22616960
22617003
22617059
22617075
22617106
22617158
22617310
22617643
22617867
22617884
22618538
22618559
22618751
22618772
22618904
22619564
22619800
22620128
22620271
22620465
22620481
22620518
22620632
22620701
22620736
22620975
22621161
22621442
22621783
22621872
22622162
22622294
22622321
22622378
22622483
22622725
22622770
22622813
22623221
22623278
22623550
22623558
22624013
22624027
22624133
22624180
22624193
22624262
22624302
22624324
22624663
22624705
22624754
22624846
22624851
22625352
22625356
22625498
22625616
22625626
22625634
22625712
22625728
22625762
22625765
22625834
22625861
22625961
22626079
22626081
22626100
22626102
22626115
22626159
22626191
22626197
22626206
22626212
22626213
22626242
22626298
22626763
22626809
22626903
22626919
22627043
22627047
22627051
22627082
22627087
22627108
22627185
22627210
22627212
22627305
22627352
22627688
22627901
22627978
22628199
22628300
22628412
22628694
22628792
22628813
22628861
22628914
22628916
22628943
22628973
22628991
22628992
22629656
22629729
22629891
22629957
22629995
22630033
22630139
22630296
22630754
22630762
22630822
22630879
22631178
22631229
22631284
22631450
22631456
22631506
22631588
22631702
22631777
22631784
22631795
22631909
22632010
22632208
22632334
22632666
22632786
22632820
22632885
22632993
22633089
22633096
22633161
22633178
22633235
22633253
22633267
22633280
22633286
22633415
22633424
22633569
22633604
22633606
22633693
22633868
22634078
22634094
22634131
22634156
22634191
22634293
22634309
22634388
22634392
22634396
22634402
22634412
22634491
22634504
22634575
22634577
22634641
22634764
22634997
22635028
22635036
22635386
22635596
22635605
22635747
22635827
22635848
22635944
22636363
22636391
22636407
22636665
22636951
22637039
22637050
22637091
22637100
22637103
22637120
22637148
22637256
22637286
22637356
22637386
22637398
22637564
22637790
22637902
22637953
22637957
22638001
22638002
22638022
22638331
22638501
22638529
22638543
22638558
22638761
22638943
22639250
22639355
22639433
22639486
22639499
22639624
22639875
22639938
22640007
22640082
22640092
22640106
22640129
22640235
22640271
22640309
22640318
22640436
22640536
22640732
22640921
22640929
22641058
22641333
22641548
22641646
22641688
22641695
22641808
22641826
22641843
22641883
22642051
22642072
22642222
22642259
22642601
22642616
22642790
22642899
22643006
22643015
22643016
22643024
22643057
22643093
22643095
22643285
22643291
22643308
22643326
22643353
22643379
22643438
22643462
22643473
22643495
22643502
22643529
22643582
22643635
22643737
22643893
22643965
22644007
22644015
22644161
22644240
22644282
22644286
22644292
22644321
22644346
22644369
22645118
22645161
22645215
22645349
22645388
22645393
22645481
22645627
22645640
22645688
22645720
22645800
22645849
22645867
22645871
22645927
22645928
22645952
22645992
22646038
22646068
22646138
22646304
22646326
22646526
22646541
22646568
22646579
22646627
22646654
22646752
22646753
22646763
22646921
22647053
22647139
22647176
22647201
22647658
22648031
22648037
22648208
22648256
22648293
22648346
22648811
22648906
22648919
22648998
22649044
22649107
22649244
22649324
22649354
22649375
22649410
22649472
22649531
22649617
22649750
22649809
22649827
22649840
22650017
22650027
22650066
22650112
22650119
22650147
22650149
22650150
22650183
22650228
22650258
22650331
22650335
22650420
22650507
22650666
22650804
22650907
22650947
22651026
22651055
22651064
22651099
22651136
22651162
22651206
22651268
22651272
22651386
22651412
22651423
22651436
22651472
22651560
22651650
22651679
22651765
22651844
22651857
22651890
22651900
22651961
22652142
22652168
22652225
22652305
22652307
22652694
22652697
22652742
22652922
22652944
22653111
22653126
22653157
22653230
22653289
22653628
22653682
22653775
22653915
22654177
22654218
22654266
22654342
22654380
22654395
22654400
22654423
22654425
22654681
22654823
22654998
22655133
22655147
22655171
22655230
22655252
22655260
22656078
22656136
22656158
22656192
22656213
22656215
22656221
22656306
22656361
22656365
22656367
22656384
22656410
22656415
22656562
22656563
22656747
22656748
22656835
22656898
22656925
22656931
22656960
22656972
22656976
22657064
22657365
22657430
22657465
22657488
22657497
22657504
22657543
22657551
22657554
22657562
22657942
22657959
22657979
22658034
22658217
22658225
22658227
22658256
22658262
22658265
22658377
22658465
22658470
22658474
22658492
22658524
22658526
22658549
22658565
22658596
22658648
22658841
22658954
22659005
22659041
22659043
22659267
22659323
22659427
22659490
22659536
22659541
22659550
22659587
22659590
22659975
22660006
22660009
22660061
22660080
22660088
22660419
22660421
22660425
22660439
22660471
22660592
22660721
22660751
22660787
22661000
22661126
22661217
22661223
22661224
22661291
22661349
22661511
22661535
22661554
22661615
22661654
22661714
22661742
22661750
22661758
22661803
22661814
22661889
22661891
22661934
22662012
22662250
22662399
22662416
22662502
22662512
22662656
22662732
22662778
22662820
22663010
22663014
22663034
22663115
22663222
22663645
22663661
22663693
22663758
22663787
22663822
22663874
22663918
22664068
22664076
22664081
22664129
22664145
22664329
22664347
22664376
22664404
22664459
22664494
22664500
22664519
22664521
22664696
22664751
22664856
22664925
22664993
22665067
22665330
22665413
22665455
22665561
22665626
22665921
22666201
22666202
22666242
22666830
22666977
22667046
22667087
22667308
22667372
22667441
22667486
22667493
22667512
22667513
22667533
22667636
22667653
22667736
22667780
22667888
22667936
22669414
22669415
22669450
22669453
22669463
22669554
22669787
22669792
22669810
22669828
22669848
22670052
22670403
22670564
22670606
22670620
22670808
22670819
22670826
22670879
22670900
22670949
22671261
22671284
22671318
22671326
22671332
22671341
22671390
22671462
22671516
22671579
22671710
22672005
22672209
22672506
22672540
22672632
22672789
22672801
22672828
22672861
22672869
22672873
22672875
22672888
22672932
22673033
22673084
22673099
22673126
22673136
22673157
22673263
22673360
22673505
22673607
22673662
22673939
22674058
22674077
22674226
22674271
22674339
22674355
22674356
22674372
22674377
22674412
22674582
22674825
22674993
22675126
22675184
22675285
22675515
22675561
22675599
22675692
22675770
22675841
22675861
22676037
22676078
22676126
22676250
22676311
22676388
22676409
22676433
22676778
22677256
22677333
22677437
22677438
22677444
22677507
22677508
22677573
22677654
22677740
22677870
22677879
22678030
22678154
22678430
22678473
22678767
22678841
22678842
22678875
22678912
22678929
22678938
22679199
22679217
22679228
22679242
22679346
22679434
22679530
22679580
22679647
22679764
22679811
22679993
22680172
22680489
22680515
22680548
22680864
22680990
22681021
22681154
22681355
22681457
22681529
22681649
22681654
22681733
22681743
22681853
22682042
22682106
22682142
22682174
22682315
22682501
22682545
22682546
22682565
22682582
22682588
22682743
22682937
22683077
22683079
22683171
22683181
22683229
22683243
22683272
22683294
22684407
22684433
22684434
22684488
22684514
22684530
22684550
22685511
22685530
22685537
22685541
22685574
22685581
22685618
22685627
22685666
22685735
22685832
22685882
22685960
22685971
22686007
22686013
22686068
22686128
22686134
22686180
22686650
22686674
22686861
22686913
22686934
22687138
22687178
22687185
22687199
22687208
22687212
22687246
22687325
22687370
22687426
22687486
22687488
22687533
22687556
22687564
22687613
22687671
22687797
22687937
22688108
22688109
22688143
22688145
22688149
22688158
22688177
22688234
22688304
22688345
22688400
22688436
22688438
22688441
22688594
22688786
22688808
22688871
22688883
22688920
22689003
22689006
22689584
22689684
22689694
22689701
22689759
22689761
22689818
22689851
22689888
22689907
22689989
22689990
22690014
22690065
22690120
22690122
22690188
22690218
22690255
22690265
22690289
22690366
22690588
22691037
22691133
22691189
22691230
22691293
22691352
22691436
22691471
22691557
22691574
22691587
22691591
22691595
22691630
22691785
22691884
22691930
22691959
22691987
22692003
22692024
22692139
22692147
22692214
22692218
22692319
22692409
22692444
22692484
22692533
22692667
22692677
22692765
22693019
22693020
22693037
22693038
22693044
22693055
22693231
22693235
22693285
22693301
22693326
22693442
22693477
22693480
22693500
22693601
22693912
22694099
22694181
22694202
22694356
22694440
22694533
22694609
22694776
22694825
22694863
22694902
22694964
22695020
22695172
22695234
22695330
22695405
22695425
22695539
22695541
22695553
22695562
22695573
22695614
22695620
22695651
22696189
22696214
22696342
22696358
22696440
22696499
22696651
22696860
22696953
22696994
22697076
22697090
22697099
22697100
22697167
22697310
22697343
22697359
22697392
22697459
22697481
22697483
22697585
22697622
22697756
22697937
22697991
22698146
22698257
22698299
22698307
22698371
22698385
22698624
22698669
22698695
22698749
22698751
22699090
22699133
22699135
22699136
22699239
22699282
22699410
22699461
22699537
22699602
22699630
22699655
22699685
22699702
22699709
22699719
22699720
22699733
22699940
22701550
22701719
22702616
22702805
22703033
22703105
22703118
22703144
22703171
22703231
22703326
22703517
22703670
22703719
22703730
22703766
22703869
22704183
22704690
22704800
22704862
22705072
22705073
22705098
22705113
22705143
22705162
22705176
22705195
22705196
22705415
22705427
22705430
22705442
22705623
22705858
22705927
22705958
22706036
22706048
22706091
22706407
22706566
22707197
22707341
22707353
22707560
22707636
22707660
22707680
22707728
22708273
22708304
22708585
22708608
22708672
22708681
22708751
22708807
22708964
22708993
22709052
22709053
22709086
22709091
22709182
22709224
22709444
22709496
22709531
22709583
22709623
22709632
22709636
22709745
22710149
22710214
22710231
22710348
22710460
22710463
22710744
22711175
22711197
22711939
22712002
22712232
22712287
22712877
22713034
22713073
22713077
22713200
22713240
22713241
22713306
22713309
22713314
22713320
22713325
22713327
22713332
22713355
22713374
22713559
22713562
22713998
22714024
22714027
22714094
22714110
22714117
22714127
22714131
22714135
22714137
22714226
22714240
22714247
22714362
22714387
22714434
22714534
22714557
22714730
22714868
22714902
22714954
22715602
22715624
22715641
22715718
22715729
22715766
22715768
22715795
22716041
22718094
22718140
22718195
22718219
22718257
22718274
22718305
22718325
22718440
22718468
22718832
22718908
22719094
22719369
22719419
22719514
22719565
22719624
22719639
22719645
22719815
22719829
22719864
22720283
22720594
22721185
22721511
22721527
22721634
22721761
22721810
22721814
22721840
22721856
22721861
22721893
22721946
22721985
22722016
22722109
22722327
22722337
22722474
22722724
22723124
22723129
22723170
22723186
22723216
22723254
22723257
22723268
22723270
22723371
22723373
22723379
22723412
22723561
22723644
22723655
22723662
22723821
22723842
22723858
22724014
22724129
22724134
22724216
22724296
22724394
22724396
22724423
22724437
22724438
22724477
22724505
22724515
22724597
22724632
22724638
22724681
22724725
22724739
22724773
22724777
22724841
22725487
22725583
22725634
22725742
22725761
22725943
22726182
22726402
22727040
22727201
22727246
22727306
22727402
22727549
22727559
22727567
22727575
22727643
22727942
22727978
22728001
22728015
22728034
22728112
22728137
22728166
22728307
22728397
22728418
22728419
22728435
22728468
22728566
22728630
22728635
22728688
22728754
22728790
22728805
22728807
22728816
22728867
22728913
22729229
22729299
22729315
22729331
22729336
22729354
22729415
22729536
22729996
22730000
22730061
22730155
22730364
22730372
22730375
22730496
22730527
22730780
22730844
22730864
22731029
22731030
22731060
22731068
22731071
22731104
22731381
22731404
22731447
22731476
22731555
22731941
22732095
22732100
22732320
22732371
22732749
22732790
22732801
22732812
22732840
22732951
22732970
22732983
22733041
22733073
22733114
22733163
22733196
22733212
22733235
22733247
22733253
22733284
22733404
22733977
22734052
22734105
22734124
22734131
22734151
22734209
22734288
22734380
22734422
22734426
22734457
22734511
22734588
22734640
22734806
22734812
22734818
22734841
22734859
22734868
22734920
22734938
22735090
22735167
22735475
22735504
22735540
22735552
22735604
22735634
22736171
22736477
22736516
22736525
22736529
22736666
22736675
22736691
22736723
22737082
22737139
22737187
22737190
22737201
22737205
22737213
22737278
22737330
22737500
22737522
22737526
22737549
22737552
22737645
22737712
22737753
22737769
22737818
22737836
22737857
22737909
22738023
22738028
22738077
22738166
22738282
22738447
22738471
22738556
22738563
22738587
22738735
22738745
22738833
22738839
22738843
22738845
22738855
22739078
22739422
22739619
22739695
22739799
22740058
22741155
22741213
22741417
22741580
22741745
22741778
22741796
22741848
22742015
22742037
22742174
22742225
22742270
22742273
22742381
22742387
22742401
22742926
22743207
22743275
22743369
22743521
22743966
22744203
22744317
22744363
22744528
22744562
22744617
22744989
22745013
22745139
22745187
22745269
22745391
22745402
22745404
22745540
22745652
22745669
22745702
22745734
22746272
22746301
22746377
22746434
22746454
22746530
22746533
22746540
22746593
22746661
22746753
22746760
22746904
22746921
22747137
22747335
22747379
22747397
22747444
22747830
22747840
22747842
22747892
22747942
22747976
22747999
22748009
22748034
22748044
22748073
22748352
22748458
22748460
22748464
22748482
22748572
22748608
22748619
22748622
22748623
22748625
22748750
22748808
22748907
22749460
22749625
22749626
22749633
22749813
22749896
22750045
22750046
22750146
22750363
22750372
22750441
22750670
22751002
22751006
22751116
22751185
22751187
22751189
22751294
22751309
22751376
22751781
22751808
22751822
22751840
22751872
22751948
22751970
22752053
22752150
22752159
22752240
22752570
22752791
22752799
22752820
22752834
22752971
22753095
22753109
22753274
22753324
22753431
22753448
22753460
22753467
22753527
22753533
22753535
22753747
22753784
22753785
22753877
22753898
22753953
22753989
22754123
22754132
22754171
22754260
22754392
22754458
22754459
22754466
22754473
22754521
22754544
22754575
22754586
22754754
22754953
22755053
22755076
22755078
22755097
22755161
22755197
22755408
22755416
22755437
22755480
22755509
22755571
22755599
22755682
22755721
22755752
22755921
22756443
22756454
22756535
22756614
22756707
22757044
22757068
22757152
22757158
22757159
22757175
22757235
22757240
22757254
22757357
22757429
22757801
22757844
22757912
22757981
22758139
22758408
22758434
22758668
22758935
22759933
22760408
22760487
22760582
22760707
22760819
22760824
22760844
22760848
22760976
22761117
22761125
22761169
22761297
22761304
22761310
22761357
22761378
22761548
22761561
22761606
22761748
22761753
22761861
22761917
22762018
22762047
22762053
22762126
22762190
22762234
22762269
22762276
22762322
22762324
22762345
22762386
22762408
22762525
22762659
22762745
22763106
22763109
22763163
22763273
22763274
22763364
22763745
22764001
22764381
22764402
22764880
22765033
22765379
22765391
22765587
22766013
22766122
22766416
22766537
22766609
22766634
22766698
22766886
22766923
22766925
22766929
22766952
22766984
22767493
22767680
22767978
22767998
22768091
22768175
22768268
22768272
22768372
22768756
22768765
22768841
22768876
22768962
22768971
22768976
22768977
22768999
22769000
22769026
22769101
22769106
22769142
22769275
22769278
22769279
22769365
22769380
22769392
22769499
22769655
22769788
22769802
22769832
22769907
22770031
22770032
22770163
22770195
22770230
22770287
22770444
22770466
22770505
22771093
22771145
22771149
22771168
22771170
22771173
22771311
22771396
22771424
22771461
22771616
22772067
22772108
22772136
22772165
22772293
22772423
22772469
22772520
22772877
22772907
22772913
22772955
22772984
22773033
22773153
22773203
22773218
22773240
22773276
22773294
22773601
22773701
22773756
22773761
22773996
22774144
22774148
22774265
22774349
22774509
22774528
22774559
22774593
22774685
22774803
22774818
22774931
22775082
22775085
22775150
22775199
22775220
22775306
22775344
22775609
22775641
22775652
22775655
22775660
22775692
22775713
22775721
22775872
22775884
22775905
22775906
22776335
22776493
22776619
22776623
22776638
22776765
22776786
22776843
22776860
22777026
22777195
22777212
22777261
22777274
22777487
22777577
22777776
22777943
22777963
22778018
22778083
22778130
22778164
22778171
22778426
22778449
22778535
22778594
22778779
22778840
22778945
22778963
22779009
22779011
22779358
22779400
22779414
22779425
22779458
22779569
22779688
22779768
22779987
22779988
22780147
22780672
22780753
22781087
22781194
22781278
22781292
22781704
22781715
22781899
22781932
22782006
22782081
22782084
22782177
22782283
22782411
22782472
22782493
22782516
22782643
22782707
22782759
22782760
22782770
22782787
22782793
22782820
22782822
22782828
22782852
22782934
22782957
22782971
22783044
22783218
22783803
22783870
22783876
22784027
22784078
22784085
22784095
22784140
22784150
22784151
22784156
22784165
22784518
22784730
22784742
22784838
22784884
22784887
22784900
22784935
22785030
22785088
22785098
22785164
22785192
22785220
22785244
22785318
22785487
22785626
22785657
22785798
22785990
22786031
22786111
22786215
22786258
22786369
22786453
22786533
22786549
22786763
22786949
22786957
22786987
22787041
22787139
22787300
22787320
22788089
22788314
22788349
22788397
22788408
22788531
22788537
22788539
22788558
22788564
22788710
22788712
22788759
22788805
22789003
22789099
22789236
22789667
22789679
22790107
22790123
22790749
22790765
22790858
22791112
22791134
22791149
22791154
22791276
22791373
22791486
22791619
22791676
22791678
22791769
22791854
22791861
22791883
22792143
22792220
22792282
22792296
22792330
22792535
22792574
22792634
22792700
22792709
22792742
22792754
22792774
22792850
22793011
22793023
22793065
22793091
22793104
22793107
22793150
22793398
22793774
22794133
22794310
22794337
22794693
22794751
22794852
22794890
22794945
22794954
22807312
22807485
22807498
22807514
22807583
22807609
22807645
22807717
22807739
22807900
22808107
22808228
22808531
22808613
22808644
22809146
22809154
22809207
22809211
22809212
22809273
22809437
22810280
22810634
22810781
22810899
22810998
22811028
22811419
22811508
22811538
22811562
22811636
22811704
22811724
22811788
22811789
22811790
22811842
22811925
22811962
22811971
22812016
22812137
22812153
22812155
22812192
22812194
22812207
22812223
22812256
22812352
22812500
22812606
22812614
22812695
22812724
22812835
22813393
22813438
22813447
22813485
22813580
22813687
22813827
22813830
22813861
22813865
22813924
22813944
22813969
22814240
22814259
22814277
22814402
22814434
22814489
22814537
22814561
22814894
22814919
22815028
22815115
22815190
22815195
22815246
22815298
22815409
22815452
22815475
22815478
22815485
22815621
22816674
22816825
22816891
22816893
22816951
22817061
22817063
22817105
22817115
22817198
22817482
22817524
22817871
22817952
22818000
22818003
22818010
22818027
22818053
22818126
22818142
22818160
22818178
22818297
22818337
22818459
22818472
22818547
22818695
22818723
22818758
22818804
22818807
22818883
22818923
22818982
22818984
22818997
22819024
22819038
22819129
22819199
22819253
22819322
22819451
22819505
22819734
22819739
22819889
22819906
22819955
22820120
22820126
22820134
22820181
22820190
22820194
22820211
22820231
22820297
22820298
22820300
22820309
22820310
22820454
22820571
22820619
22820620
22820636
22820663
22820699
22820761
22820802
22820822
22820914
22820999
22821074
22821114
22821128
22821138
22821220
22821421
22821442
22821473
22821763
22821855
22821872
22821905
22822031
22822043
22822044
22822151
22822154
22822265
22822304
22822309
22822499
22822500
22822531
22822571
22822593
22822595
22822667
22822710
22822740
22822974
22823132
22823147
22823154
22823323
22823347
22823349
22823379
22823463
22823530
22823561
22823655
22823966
22823967
22823990
22823999
22824000
22824010
22824055
22824741
22824766
22824774
22825031
22825131
22825198
22825209
22825399
22825413
22825583
22825665
22825671
22825695
22825733
22825806
22826395
22826409
22826464
22826537
22826632
22826637
22826669
22826699
22826750
22826817
22826995
22831079
22831110
22831124
22831141
22834481
22834512
22834530
22834541
22834576
22834579
22834580
22834614
22834617
22834625
22834705
22834954
22834966
22835288
22835290
22835295
22835301
22835305
22835446
22835883
22835922
22835923
22836030
22836053
22836067
22836108
22836289
22836299
22836477
22836531
22836616
22836634
22836867
22836947
22837077
22837131
22837170
22837192
22837212
22837240
22837331
22837540
22837998
22838203
22838240
22838282
22838348
22838366
22838938
22838971
22839000
22839023
22839079
22839080
22839084
22839220
22839369
22839407
22839474
22839488
22839537
22839580
22839588
22839629
22839675
22839815
22839930
22839948
22839970
22840128
22840170
22840193
22840288
22840376
22840482
22840500
22840537
22840567
22840600
22840615
22840617
22840661
22840664
22840665
22840696
22840699
22840707
22840727
22840758
22840959
22841216
22841717
22841785
22841875
22841909
22841937
22842264
22842300
22842431
22842521
22842608
22842677
22842856
22842869
22842967
22842974
22843242
22843251
22843254
22843256
22843277
22843305
22843459
22843516
22843620
22843644
22843677
22843981
22844056
22844078
22844335
22844370
22845041
22845227
22845239
22845618
22845641
22846015
22846828
22847096
22847156
22847242
22847371
22847614
22848068
22848174
22848381
22849585
22851595
22852032
22852176
22852530
22852744
22852997
22853168
22853199
22853668
22853883
22853939
22854026
22854098
22854300
22854463
22855236
22855509
22855510
22855793
22855890
22855905
22855906
22858055
22858077
22858553
22858601
22858623
22858632
22858649
22858854
22859492
22859585
22859648
22860140
22860186
22861554
22861592
22861595
22862078
22862138
22862327
22862348
22862449
22862458
22862479
22862489
22862509
22862764
22862936
22863055
22865307
22865641
22865871
22866274
22866420
22866451
22866690
22866699
22866772
22867066
22869842
22869967
22870030
22870179
22870222
22870258
22870265
22870274
22870302
22870306
22870310
22870311
22870389
22870401
22870439
22870468
22870497
22870505
22870630
22873017
22873160
22873186
22873225
22873239
22873406
22873570
22873591
22873909
22874667
22874681
22875068
22875134
22875316
22875336
22875436
22875463
22875496
22875645
22875688
22876104
22876160
22876229
22876232
22876317
22876389
22878090
22878355
22878592
22878594
22878845
22879159
22879942
22880047
22886378
22886413
22887169
22887185
22887282
22887585
22887597
22887685
22887778
22887851
22887972
22888149
22888155
22888232
22888235
22888423
22888487
22888592
22888936
22889153
22889154
22889314
22889478
22889610
22889691
22889814
22889827
22889859
22889946
22890047
22890106
22890131
22890178
22890198
22890343
22890356
22890464
22890484
22890495
22890520
22890811
22890914
22891123
22891194
22891205
22891207
22891287
22891382
22891397
22891500
22891559
22891647
22891837
22891855
22891889
22892171
22892179
22892302
22892328
22892406
22892444
22892446
22892457
22892599
22892625
22892861
22893026
22893044
22893049
22893088
22893172
22893371
22893373
22893444
22893451
22893517
22893533
22893562
22893569
22893587
22893660
22893699
22893939
22893950
22893989
22894051
22894099
22894156
22894452
22894552
22894741
22895043
22895062
22895145
22895205
22895254
22895418
22895419
22895646
22895733
22895763
22895911
22896218
22896238
22896536
22896619
22896647
22896684
22896698
22896722
22896912
22897093
22897176
22897195
22897234
22897377
22897465
22897510
22897543
22897546
22897656
22897664
22902278
22902432
22902576
22902770
22902787
22902797
22902816
22902831
22902894
22902952
22903145
22903163
22903401
22903411
22903489
22903516
22903859
22903867
22903899
22903901
22904024
22904065
22904208
22904244
22904302
22904497
22904548
22904590
22904633
22904704
22904729
22904792
22904816
22904817
22905009
22905055
22905106
22905140
22905183
22905221
22905227
22905251
22905312
22905375
22905853
22906024
22906058
22906145
22906571
22906739
22906863
22906942
22907149
22907253
22907321
22907454
22907511
22907597
22907615
22907894
22908278
22908291
22908369
22908524
22908763
22908767
22908815
22908922
22909342
22909349
22909530
22909587
22909735
22909750
22910716
22910966
22910967
22911159
22911316
22911334
22911433
22911528
22911547
22911639
22911658
22911708
22911715
22911807
22911839
22911865
22912210
22912282
22912429
22912658
22913028
22915308
22915663
22916276
22916354
22916406
22916580
22916587
22916691
22916804
22916822
22916933
22917075
22917310
22917854
22917859
22918086
22918120
22918143
22918299
22918356
22918358
22918579
22918584
22918608
22918630
22918811
22918815
22918818
22918835
22918837
22918884
22918893
22918894
22918901
22918923
22919003
22919106
22919135
22919162
22919287
22919351
22919452
22919483
22919515
22919550
22919585
22919730
22919855
22919930
22919931
22919934
22919963
22919966
22920048
22920090
22920153
22920223
22920281
22920329
22920391
22920433
22920518
22920542
22920776
22920808
22920809
22921171
22921369
22921451
22921536
22921562
22921767
22922366
22922370
22922371
22922685
22922906
22923713
22923765
22923767
22923807
22923808
22923858
22923860
22923922
22923978
22924048
22924136
22924422
22924509
22924510
22924625
22924677
22924771
22924881
22925087
22925117
22925189
22925382
22925449
22925472
22925476
22925549
22926001
22926006
22926037
22926119
22926168
22926325
22926471
22926657
22926826
22926832
22926833
22931607
22931874
22931906
22932099
22932330
22932476
22932575
22932666
22932868
22933004
22933012
22933074
22933259
22933280
22933322
22933370
22933435
22937875
22937902
22937939
22938008
22938086
22938118
22938153
22938154
22938161
22938278
22938309
22938316
22938372
22938374
22938381
22938405
22938488
22938649
22938746
22938750
22938754
22938755
22938891
22938942
22939271
22939718
22939769
22939811
22939926
22940011
22940015
22940272
22940322
22940378
22940409
22940613
22940654
22940686
22940941
22941145
22941269
22941519
22941566
22941614
22941651
22941743
22941774
22941807
22941811
22941819
22941905
22941930
22941947
22941953
22942007
22942087
22942178
22942390
22942449
22942669
22942691
22942717
22942740
22942787
22943367
22943399
22943400
22943417
22943544
22943553
22943577
22943611
22943669
22943703
22944023
22944195
22944204
22944252
22944327
22944430
22944441
22944453
22944477
22944565
22944643
22944746
22944836
22944943
22945131
22945169
22945314
22945684
22945702
22945782
22945859
22945942
22946066
22946079
22946118
22946129
22946154
22946241
22946249
22946279
22946417
22946481
22946497
22946604
22947194
22947321
22947553
22947575
22947632
22947674
22947741
22948255
22948424
22948606
22948610
22948611
22948650
22948912
22948925
22948970
22949245
22949265
22949271
22949358
22949388
22949400
22949412
22949447
22949544
22949556
22949700
22949736
22949773
22949955
22950126
22950206
22950208
22950274
22950302
22950347
22950510
22950674
22950689
22953817
22953884
22953898
22953940
22954063
22954165
22954267
22954293
22954610
22954748
22954887
22954915
22955260
22955339
22955392
22955679
22955682
22955710
22955712
22955811
22955812
22955814
22956051
22956061
22956283
22956364
22956416
22956532
22956540
22956542
22956618
22956754
22956819
22956860
22957056
22957116
22957328
22958217
22958236
22958287
22958406
22958517
22958521
22958589
22958685
22958721
22958810
22958989
22959166
22959231
22959508
22959573
22959823
22959824
22959902
22960285
22960319
22960417
22960466
22960469
22960531
22960801
22961346
22961496
22961641
22961642
22969394
22970931
22970966
22971251
22971349
22971406
22971763
22972275
22972347
22972524
22972589
22972620
22972959
22973390
22973750
22973778
22974043
22974186
22974220
22974263
22974358
22974389
22974410
22974543
22974811
22974873
22974996
22975715
22975726
22976674
22976741
22976828
22976876
22976895
22976916
22976918
22977785
22978024
22978089
22978925
22978980
22979018
22979027
22979218
22979337
22979359
22979419
22979548
22979613
22979747
22979793
22980206
22980700
22980759
22980762
22982887
22998859
22998933
22999000
22999001
22999021
22999059
23000245
23001546
23003171
23003172
23003451
23003469
23003938
23004620
23005499
23005562
23005585
23005997
23006205
23006223
23006387
23007905
23008088
23009515
23009622
23009939
23009946
23010089
23010397
23011808
23011992
23012005
23012038
23012844
23014431
23014802
23014806
23014879
23014964
23014965
23015022
23015058
23015126
23015880
23016550
23016926
23016951
