# Supplementary material for: Genetic variation in recalcitrant repetitive regions of the Drosophila melanogaster genome
Source: Genome Res. 2025 Sep;35(9):2023–40. doi: 10.1101/gr.280728.125 (PMC12400953; doi:10.1101/gr.280728.125)
Supplement: Supplement 10 [file Supplemental_Code.zip › Dmel_HiFi_Asm_variation/Scripts_for_plotting_Figures/Figure_6/Panel_B/A3_stellate.out]

   16   16.5  0.0  0.0  X         13918061 13918087 (14133918) + A-rich                          Low_complexity            1     27     (0) 19955  
   18   17.9  5.9  0.0  X         13918277 13918327 (14133678) + A-rich                          Low_complexity            1     54     (0) 19956  
 6287    0.6  0.0  0.0  X         13918726 13919449 (14132556) + Stellate_EU_gene                Stellate                  1    724     (0) 19957  
   13   21.2  0.0  6.5  X         13919469 13919517 (14132488) + A-rich                          Low_complexity            1     46     (0) 19958  
 1875    9.5  1.9  7.8  X         13919582 13919948 (14132057) C DNAREP1_DM                      RC/Helitron             (1)    593     247 19959  
   16   20.3  0.0  0.0  X         13920421 13920450 (14131555) + (AT)n                           Simple_repeat             1     30     (0) 19960  
   16   19.1  0.0  0.0  X         13921962 13921991 (14130014) + (T)n                            Simple_repeat             1     30     (0) 19961  
   33    0.0  0.0  0.0  X         13921992 13922019 (14129986) + (TG)n                           Simple_repeat             1     28     (0) 19962  
   12   30.3  1.7  1.7  X         13923200 13923257 (14128748) + (GTGT)n                         Simple_repeat             1     58     (0) 19963  
   15   22.0  0.0  0.0  X         13923648 13923684 (14128321) + (TATA)n                         Simple_repeat             1     37     (0) 19964  
   12   12.6  8.6  0.0  X         13924694 13924728 (14127277) + (TACAGCA)n                      Simple_repeat             1     38     (0) 19965  
   32    3.2  0.0  0.0  X         13924729 13924760 (14127245) + (AT)n                           Simple_repeat             1     32     (0) 19966  
   17   21.8  3.2  3.2  X         13926468 13926529 (14125476) + A-rich                          Low_complexity            1     62     (0) 19967  
  525    8.2  0.0  0.0  X         13927407 13927479 (14124526) + tRNA-Arg-CGA_                   tRNA                      1     73     (3) 19968  
  336   16.9  6.1  6.1  X         13927641 13927722 (14124283) + tRNA-Ser-TCA_                   tRNA                      1     82     (3) 19969  
  336   16.9  6.1  6.1  X         13928039 13928120 (14123885) + tRNA-Ser-TCA_                   tRNA                      1     82     (3) 19970  
  505    9.6  0.0  0.0  X         13928797 13928869 (14123136) + tRNA-Arg-CGA_                   tRNA                      1     73     (3) 19971  
  307   16.2  0.0  8.6  X         13928803 13928890 (14123115) + tRNA-3_DRe                      Satellite               458    538  (1693) 19972 *
  505    9.6  0.0  0.0  X         13929403 13929475 (14122530) + tRNA-Arg-CGA_                   tRNA                      1     73     (3) 19973  
  307   16.2  0.0  8.6  X         13929409 13929496 (14122509) + tRNA-3_DRe                      Satellite               458    538  (1693) 19974 *
  505    9.6  0.0  0.0  X         13929605 13929677 (14122328) + tRNA-Arg-CGA_                   tRNA                      1     73     (3) 19975  
  307   16.2  0.0  8.6  X         13929611 13929698 (14122307) + tRNA-3_DRe                      Satellite               458    538  (1693) 19976 *
  505    9.6  0.0  0.0  X         13929807 13929879 (14122126) + tRNA-Arg-CGA_                   tRNA                      1     73     (3) 19977  
  319   16.9  0.0  3.9  X         13929813 13929892 (14122113) + tRNA-3_DRe                      Satellite               458    534  (1697) 19978 *
   19   25.8  0.0  0.0  X         13930809 13930863 (14121142) + (TCCAAC)n                       Simple_repeat             1     55     (0) 19979  
   18    0.0  0.0  0.0  X         13931203 13931222 (14120783) + (A)n                            Simple_repeat             1     20     (0) 19980  
   15   15.3  4.3  4.3  X         13931802 13931848 (14120157) + (TTCAT)n                        Simple_repeat             1     47     (0) 19981  
   24   15.6  3.9  1.9  X         13932050 13932101 (14119904) + (TG)n                           Simple_repeat             1     53     (0) 19982  
   20   18.4  0.0  0.0  X         13932283 13932319 (14119686) + (GT)n                           Simple_repeat             1     37     (0) 19983  
   12   18.1  0.0  3.1  X         13932618 13932650 (14119355) + A-rich                          Low_complexity            1     32     (0) 19984  
   18   35.0  0.0  0.0  X         13933054 13933121 (14118884) + (TT)n                           Simple_repeat             1     68     (0) 19985  
   16   37.6  0.0  0.0  X         13933321 13933398 (14118607) + (TTT)n                          Simple_repeat             1     78     (0) 19986  
   17   27.9  1.1  6.0  X         13933574 13933660 (14118345) + (CAACAA)n                       Simple_repeat             1     83     (0) 19987  
   22   18.4  0.0  2.7  X         13933736 13933783 (14118222) + A-rich                          Low_complexity            1     46     (0) 19988  
   16   25.2  0.0  0.0  X         13934439 13934481 (14117524) + A-rich                          Low_complexity            1     43     (0) 19989  
  249   22.3  0.0  4.0  X         13935280 13935290 (14116715) C P-1_DR                          DNA/P                (2592)   7376    7278 19990  
  298   20.9  1.1  1.1  X         13935291 13935382 (14116623) C DNA8-26_DR                      DNA                  (3013)   1517    1426 19991  
  261   17.1  1.4  0.0  X         13935333 13935402 (14116603) C Ginger1-N1_DR                   DNA/Ginger-1         (1956)    702     632 19992 *
   15   13.9  0.0  0.0  X         13935760 13935784 (14116221) + (A)n                            Simple_repeat             1     25     (0) 19993  
   15    5.5  0.0  0.0  X         13936508 13936526 (14115479) + (T)n                            Simple_repeat             1     19     (0) 19994  
   15   33.4  0.0  0.0  X         13937163 13937214 (14114791) + (TT)n                           Simple_repeat             1     52     (0) 19995  
   16   31.6  3.7  2.4  X         13937506 13937587 (14114418) + (AT)n                           Simple_repeat             1     83     (0) 19996  
  326   18.2  6.1  6.1  X         13937786 13937867 (14114138) C tRNA-Ser-TCY                    tRNA                    (3)     82       1 19997  
  348   16.9  6.1  6.1  X         13938243 13938324 (14113681) C tRNA-Ser-TCY                    tRNA                    (3)     82       1 19998  
   14    8.8  0.0  0.0  X         13939177 13939200 (14112805) + (TATC)n                         Simple_repeat             1     24     (0) 19999  
   23   20.9  0.0  7.0  X         13939668 13939743 (14112262) + (ATTTT)n                        Simple_repeat             1     71     (0) 20000  
   16   19.9  6.8  1.6  X         13940987 13941045 (14110960) + (TTG)n                          Simple_repeat             1     62     (0) 20001  
   11   28.3  0.0  4.1  X         13941127 13941142 (14110863) + (ACCACCC)n                      Simple_repeat             1     31    (18) 20002  
   13   11.7  3.6  0.0  X         13941143 13941170 (14110835) + (CACCA)n                        Simple_repeat             1     29     (0) 20003  
   11   28.3  0.0  4.1  X         13941171 13941177 (14110828) + (ACCACCC)n                      Simple_repeat            32     49     (0) 20002  
   18    0.0  4.3  0.0  X         13941751 13941773 (14110232) + (AT)n                           Simple_repeat             1     24     (0) 20004  
   29    6.9  0.0  4.2  X         13942057 13942106 (14109899) + (CAACAG)n                       Simple_repeat             1     48     (0) 20005  
   23   24.4  1.6  0.0  X         13942148 13942210 (14109795) + (AAC)n                          Simple_repeat             1     64     (0) 20006  
  254   18.3  0.0  0.0  X         13942275 13942334 (14109671) + ROO_I                           LTR/Pao                 648    707  (7549) 20007  
   23    7.0  0.0  0.0  X         13942711 13942740 (14109265) + (CA)n                           Simple_repeat             1     30     (0) 20008  
   18   12.2  0.0  0.0  X         13943425 13943451 (14108554) + (T)n                            Simple_repeat             1     27     (0) 20009  
  239   24.1  2.3  3.5  X         13943666 13943751 (14108254) C L1-48_DR                        LINE/L1               (179)   5588    5504 20010  
   16    0.0  0.0  0.0  X         13943936 13943953 (14108052) + (GT)n                           Simple_repeat             1     18     (0) 20011  
   18   12.0  5.3  2.6  X         13944328 13944365 (14107640) + (AT)n                           Simple_repeat             1     39     (0) 20012  
   23   25.9  1.7  0.0  X         13944469 13944528 (14107477) + (AT)n                           Simple_repeat             1     61     (0) 20013  
   12   22.4  1.9  6.0  X         13945400 13945451 (14106554) + (ATA)n                          Simple_repeat             1     50     (0) 20014  
   18   19.4  0.0  4.7  X         13945787 13945831 (14106174) + (TG)n                           Simple_repeat             1     43     (0) 20015  
   23    9.4  0.0  2.9  X         13945886 13945921 (14106084) + (CA)n                           Simple_repeat             1     35     (0) 20016  
   28    6.0  0.0  0.0  X         13945947 13945981 (14106024) + (CAA)n                          Simple_repeat             1     35     (0) 20017  
   13   10.0  0.0  0.0  X         13946140 13946161 (14105844) + (ACA)n                          Simple_repeat             1     22     (0) 20018  
   31   19.2  0.0  0.0  X         13946479 13946551 (14105454) + GA-rich                         Low_complexity            1     73     (0) 20019  
  501   18.0  7.2  0.0  X         13946950 13947088 (14104917) + XDMR                            Unknown                 175    323    (38) 20020 *
 1174   22.9  2.5  0.5  X         13946973 13947567 (14104438) C SAR2_DM                         Satellite             (593)    606       1 20021  
   14   26.5  2.5  6.4  X         13947901 13947981 (14104024) + (TTG)n                          Simple_repeat             1     78     (0) 20022  
   34    6.8  0.0  0.0  X         13948371 13948416 (14103589) + (TCGCGTTGCA)n                   Simple_repeat             1     46     (0) 20023  
   15   24.1  0.0  0.0  X         13948657 13948690 (14103315) + (TG)n                           Simple_repeat             1     34     (0) 20024  
  226   17.4  0.0  0.0  X         13948741 13948786 (14103219) + DNA6-4_DR                       DNA                    2115   2160  (1379) 20025  
   21   15.4  0.0  0.0  X         13949357 13949392 (14102613) + (AT)n                           Simple_repeat             1     36     (0) 20026  
   17   15.3  0.0  0.0  X         13950197 13950225 (14101780) + (T)n                            Simple_repeat             1     29     (0) 20027  
   25   12.0  0.0  2.2  X         13950599 13950645 (14101360) + (CACC)n                         Simple_repeat             1     46     (0) 20028  
   15   13.9  0.0  0.0  X         13951393 13951416 (14100589) + (T)n                            Simple_repeat             1     24     (0) 20029  
   22   10.5  0.0  0.0  X         13951540 13951570 (14100435) + (T)n                            Simple_repeat             1     31     (0) 20030  
   24   14.8  0.0  0.0  X         13951903 13951941 (14100064) + (T)n                            Simple_repeat             1     39     (0) 20031  
   14    3.7  6.7  3.2  X         13952904 13952933 (14099072) + (TTGT)n                         Simple_repeat             1     31     (0) 20032  
   13   31.2  0.0  0.0  X         13954045 13954095 (14097910) + (AAGTTGC)n                      Simple_repeat             1     51     (0) 20033  
  749    7.0 10.8  0.7  X         13954593 13954722 (14097283) + DNAREP1_DM                      RC/Helitron             452    594     (0) 20034  
   11   24.5  2.2  2.2  X         13954796 13954840 (14097165) + (TTTAAT)n                       Simple_repeat             1     45     (0) 20035  
 6321    0.4  0.0  0.0  X         13954965 13955688 (14096317) C Stellate_EU_gene                Stellate                (0)    724       1 20036  
   16   22.1  0.0  0.0  X         13956688 13956747 (14095258) + (T)n                            Simple_repeat             1     60     (0) 20037  
   12   22.1  0.0  0.0  X         13957016 13957047 (14094958) + (ACATCA)n                       Simple_repeat             1     32     (0) 20038  
   13   15.4  5.6  0.0  X         13958170 13958205 (14093800) + (CCCCAC)n                       Simple_repeat             1     38     (0) 20039  
   22    0.0  0.0  0.0  X         13959259 13959282 (14092723) + (T)n                            Simple_repeat             1     24     (0) 20040  
   28   31.4  0.0  1.9  X         13960036 13960140 (14091865) + (ACA)n                          Simple_repeat             1    103     (0) 20041  
   13   18.2  2.0  6.4  X         13960351 13960399 (14091606) + (AATATT)n                       Simple_repeat             1     47     (0) 20042  
   25    2.8  0.0  2.7  X         13960612 13960649 (14091356) + (GGAAGGG)n                      Simple_repeat             1     37     (0) 20043  
   17    0.0  0.0  0.0  X         13961514 13961532 (14090473) + (AT)n                           Simple_repeat             1     19     (0) 20044  
   27   16.7  0.0  0.0  X         13961667 13961713 (14090292) + (T)n                            Simple_repeat             1     47     (0) 20045  
   33   13.1  0.0  0.0  X         13962566 13962632 (14089373) + (GCAACTC)n                      Simple_repeat             1     67     (0) 20046  
   33   19.3  0.0  2.7  X         13962752 13962827 (14089178) + (CAG)n                          Simple_repeat             1     74     (0) 20047  
   21    7.5  0.0  0.0  X         13962989 13963016 (14088989) + (GT)n                           Simple_repeat             1     28     (0) 20048  
   12   22.2  3.9  3.9  X         13963325 13963375 (14088630) + (TAT)n                          Simple_repeat             1     51     (0) 20049  
   27   27.4  0.0  0.0  X         13963504 13963578 (14088427) + (TTTT)n                         Simple_repeat             1     75     (0) 20050  
   22   24.9  0.0  0.0  X         13963638 13963694 (14088311) + (TTG)n                          Simple_repeat             1     57     (0) 20051  
  418   15.9  0.9  0.6  X         13963812 13963921 (14088084) + ROO_I                           LTR/Pao                 652    742  (7514) 20052  
