# Supplementary material for: Genetic variation in recalcitrant repetitive regions of the Drosophila melanogaster genome
Source: Genome Res. 2025 Sep;35(9):2023–40. doi: 10.1101/gr.280728.125 (PMC12400953; doi:10.1101/gr.280728.125)
Supplement: Supplement 10 [file Supplemental_Code.zip › Dmel_HiFi_Asm_variation/Scripts_for_plotting_Figures/Figure_6/Panel_B/A4_stellate.out]

   16   16.5  0.0  0.0  X         13831890 13831916 (13895767) + A-rich                          Low_complexity            1     27     (0) 20022  
   18   17.9  5.9  0.0  X         13832107 13832157 (13895526) + A-rich                          Low_complexity            1     54     (0) 20023  
 6650    0.1  0.0  0.0  X         13832556 13833279 (13894404) + Stellate_EU_gene                Stellate                  1    724     (0) 20024  
   13   25.0  2.0  2.0  X         13833300 13833348 (13894335) + A-rich                          Low_complexity            1     49     (0) 20025  
 1992    9.5  1.9  7.8  X         13833413 13833779 (13893904) C DNAREP1_DM                      RC/Helitron             (1)    593     247 20026  
   16   20.3  0.0  0.0  X         13834252 13834281 (13893402) + (AT)n                           Simple_repeat             1     30     (0) 20027  
   28   23.4  0.0  0.0  X         13834365 13834424 (13893259) + (T)n                            Simple_repeat             1     60     (0) 20028  
   37    0.0  0.0  0.0  X         13835825 13835856 (13891827) + (TG)n                           Simple_repeat             1     32     (0) 20029  
   12   25.6  0.0  0.0  X         13837473 13837509 (13890174) + (TATA)n                         Simple_repeat             1     37     (0) 20030  
 1592    0.5  0.0  0.0  X         13837826 13838011 (13889672) + POGON1                          DNA/TcMar-Pogo            1    186     (0) 20031  
   12   12.6  8.6  0.0  X         13838708 13838742 (13888941) + (TACAGCA)n                      Simple_repeat             1     38     (0) 20032  
   34    3.0  0.0  0.0  X         13838743 13838776 (13888907) + (AT)n                           Simple_repeat             1     34     (0) 20033  
   17   21.8  3.2  3.2  X         13840483 13840544 (13887139) + A-rich                          Low_complexity            1     62     (0) 20034  
  525    8.2  0.0  0.0  X         13841374 13841446 (13886237) + tRNA-Arg-CGA_                   tRNA                      1     73     (3) 20035  
  336   16.9  6.1  6.1  X         13841606 13841687 (13885996) + tRNA-Ser-TCA_                   tRNA                      1     82     (3) 20036  
  336   16.9  6.1  6.1  X         13842005 13842086 (13885597) + tRNA-Ser-TCA_                   tRNA                      1     82     (3) 20037  
  505    9.6  0.0  0.0  X         13842756 13842828 (13884855) + tRNA-Arg-CGA_                   tRNA                      1     73     (3) 20038  
  307   16.2  0.0  8.6  X         13842762 13842849 (13884834) + tRNA-3_DRe                      Satellite               458    538  (1693) 20039 *
  505    9.6  0.0  0.0  X         13843361 13843433 (13884250) + tRNA-Arg-CGA_                   tRNA                      1     73     (3) 20040  
  307   16.2  0.0  8.6  X         13843367 13843454 (13884229) + tRNA-3_DRe                      Satellite               458    538  (1693) 20041 *
  505    9.6  0.0  0.0  X         13843563 13843635 (13884048) + tRNA-Arg-CGA_                   tRNA                      1     73     (3) 20042  
  307   16.2  0.0  8.6  X         13843569 13843656 (13884027) + tRNA-3_DRe                      Satellite               458    538  (1693) 20043 *
  505    9.6  0.0  0.0  X         13843765 13843837 (13883846) + tRNA-Arg-CGA_                   tRNA                      1     73     (3) 20044  
  318   16.9  0.0  3.9  X         13843771 13843850 (13883833) + tRNA-3_DRe                      Satellite               458    534  (1697) 20045 *
   22   23.3  0.0  0.0  X         13844768 13844822 (13882861) + (TCCAAC)n                       Simple_repeat             1     55     (0) 20046  
   23    0.0  0.0  0.0  X         13845160 13845184 (13882499) + (A)n                            Simple_repeat             1     25     (0) 20047  
   15   15.3  4.3  4.3  X         13845764 13845810 (13881873) + (TTCAT)n                        Simple_repeat             1     47     (0) 20048  
   20   17.1  4.2  2.0  X         13846010 13846057 (13881626) + (TG)n                           Simple_repeat             1     49     (0) 20049  
   20   18.4  0.0  0.0  X         13846242 13846278 (13881405) + (GT)n                           Simple_repeat             1     37     (0) 20050  
   12   18.1  0.0  3.1  X         13846577 13846609 (13881074) + A-rich                          Low_complexity            1     32     (0) 20051  
   19   23.2  0.0  0.0  X         13847041 13847081 (13880602) + (T)n                            Simple_repeat             1     41     (0) 20052  
   17   37.0  0.0  0.0  X         13847281 13847359 (13880324) + (TTT)n                          Simple_repeat             1     79     (0) 20053  
   14   30.3  1.2  6.1  X         13847535 13847558 (13880125) + (CAA)n                          Simple_repeat             1     42    (40) 20054  
   18   16.4  2.4  0.0  X         13847559 13847599 (13880084) + A-rich                          Low_complexity            1     42     (0) 20055  
   14   30.3  1.2  6.1  X         13847600 13847620 (13880063) + (CAA)n                          Simple_repeat            43     82     (0) 20054  
   21   17.1  1.3  2.7  X         13847696 13847742 (13879941) + A-rich                          Low_complexity            1     46     (0) 20056  
   13   25.2  0.0  0.0  X         13848398 13848435 (13879248) + A-rich                          Low_complexity            1     38     (0) 20057  
  249   22.3  0.0  4.0  X         13849234 13849244 (13878439) C P-1_DR                          DNA/P                (2592)   7376    7278 20058  
  298   20.9  1.1  1.1  X         13849245 13849336 (13878347) C DNA8-26_DR                      DNA                  (3013)   1517    1426 20059  
  261   17.1  1.4  0.0  X         13849287 13849356 (13878327) C Ginger1-N1_DR                   DNA/Ginger-1         (1956)    702     632 20060 *
   15   13.9  0.0  0.0  X         13849714 13849738 (13877945) + (A)n                            Simple_repeat             1     25     (0) 20061  
   17    8.9  0.0  0.0  X         13850423 13850446 (13877237) + (T)n                            Simple_repeat             1     24     (0) 20062  
   17   31.2  0.0  0.0  X         13851084 13851134 (13876549) + (TT)n                           Simple_repeat             1     51     (0) 20063  
  326   18.2  6.1  6.1  X         13851705 13851786 (13875897) C tRNA-Ser-TCY                    tRNA                    (3)     82       1 20064  
  348   16.9  6.1  6.1  X         13852162 13852243 (13875440) C tRNA-Ser-TCY                    tRNA                    (3)     82       1 20065  
   12   13.7  0.0  0.0  X         13853098 13853121 (13874562) + (TATC)n                         Simple_repeat             1     24     (0) 20066  
   23   27.6  1.7  5.4  X         13853589 13853703 (13873980) + (ATTAT)n                        Simple_repeat             1    111     (0) 20067  
   16   19.9  6.8  1.6  X         13854946 13855004 (13872679) + (TTG)n                          Simple_repeat             1     62     (0) 20068  
   11   28.3  0.0  4.1  X         13855086 13855101 (13872582) + (ACCACCC)n                      Simple_repeat             1     31    (18) 20069  
   13   11.7  3.6  0.0  X         13855102 13855129 (13872554) + (CACCA)n                        Simple_repeat             1     29     (0) 20070  
   11   28.3  0.0  4.1  X         13855130 13855136 (13872547) + (ACCACCC)n                      Simple_repeat            32     49     (0) 20069  
   18    0.0  4.3  0.0  X         13855710 13855732 (13871951) + (AT)n                           Simple_repeat             1     24     (0) 20071  
   29    6.9  0.0  4.2  X         13856017 13856066 (13871617) + (CAACAG)n                       Simple_repeat             1     48     (0) 20072  
   23   24.4  1.6  0.0  X         13856108 13856170 (13871513) + (AAC)n                          Simple_repeat             1     64     (0) 20073  
  254   18.3  0.0  0.0  X         13856235 13856294 (13871389) + ROO_I                           LTR/Pao                 648    707  (7549) 20074  
   14   11.2  0.0  6.5  X         13856568 13856600 (13871083) + (ATTG)n                         Simple_repeat             1     31     (0) 20075  
   23    7.0  0.0  0.0  X         13856673 13856702 (13870981) + (CA)n                           Simple_repeat             1     30     (0) 20076  
   16   15.9  0.0  0.0  X         13857389 13857416 (13870267) + (T)n                            Simple_repeat             1     28     (0) 20077  
  248   17.9 10.5  2.3  X         13857631 13857716 (13869967) C L1-53_DR                        LINE/L1              (4728)   1718    1637 20078  
  228   20.6  0.0  2.9  X         13857656 13857725 (13869958) C RMER12                          LTR/ERVK              (494)    828     761 20079 *
   16    0.0  0.0  0.0  X         13857901 13857918 (13869765) + (GT)n                           Simple_repeat             1     18     (0) 20080  
   18   12.0  5.3  2.6  X         13858295 13858332 (13869351) + (AT)n                           Simple_repeat             1     39     (0) 20081  
   21   26.9  1.7  0.0  X         13858436 13858493 (13869190) + (AT)n                           Simple_repeat             1     59     (0) 20082  
   16   22.6  0.0  4.7  X         13859735 13859779 (13867904) + (TG)n                           Simple_repeat             1     43     (0) 20083  
   21   10.1  0.0  3.0  X         13859834 13859867 (13867816) + (CA)n                           Simple_repeat             1     33     (0) 20084  
   18   17.2  0.0  2.5  X         13859893 13859933 (13867750) + (CAA)n                          Simple_repeat             1     40     (0) 20085  
   13   10.0  0.0  0.0  X         13860080 13860101 (13867582) + (ACA)n                          Simple_repeat             1     22     (0) 20086  
   25   30.5  1.9  1.9  X         13860268 13860377 (13867306) + A-rich                          Low_complexity            1    109     (0) 20087  
   24   22.3  0.0  0.0  X         13860418 13860488 (13867195) + GA-rich                         Low_complexity            1     71     (0) 20088  
  501   18.0  7.2  0.0  X         13860887 13861025 (13866658) + XDMR                            Unknown                 175    323    (38) 20089 *
  982   27.4  8.6  1.1  X         13860910 13861140 (13866543) C SAR_DM                          Satellite             (593)    879     297 20090  
 1006   24.0  4.8  0.3  X         13861141 13861495 (13866188) + SAR2_DM                         Satellite                 1    371   (275) 20091  
  982   27.4  8.6  1.1  X         13861496 13861524 (13866159) C SAR_DM                          Satellite             (593)    296     219 20090  
   16    0.0  0.0  0.0  X         13861804 13861821 (13865862) + (A)n                            Simple_repeat             1     18     (0) 20092  
   14   26.5  2.5  6.4  X         13861834 13861914 (13865769) + (TTG)n                          Simple_repeat             1     78     (0) 20093  
   15   24.1  0.0  0.0  X         13862581 13862614 (13865069) + (TG)n                           Simple_repeat             1     34     (0) 20094  
  226   17.4  0.0  0.0  X         13862667 13862712 (13864971) + DNA6-4_DR                       DNA                    2115   2160  (1379) 20095  
   21   15.4  0.0  0.0  X         13863283 13863318 (13864365) + (AT)n                           Simple_repeat             1     36     (0) 20096  
   16   15.9  0.0  0.0  X         13864123 13864150 (13863533) + (T)n                            Simple_repeat             1     28     (0) 20097  
   41    0.0  0.0  0.0  X         13864525 13864562 (13863121) + (CACCCAAC)n                     Simple_repeat             1     38     (0) 20098  
   17    0.0  0.0  0.0  X         13865302 13865320 (13862363) + (TA)n                           Simple_repeat             1     19     (0) 20099  
   23    9.8  0.0  0.0  X         13865466 13865498 (13862185) + (T)n                            Simple_repeat             1     33     (0) 20100  
   24   14.8  0.0  0.0  X         13865831 13865869 (13861814) + (T)n                            Simple_repeat             1     39     (0) 20101  
   24   18.7  0.0  4.8  X         13866522 13866530 (13861153) + (CCACCCA)n                      Simple_repeat             1     17    (46) 20102  
   17   11.7  5.4  0.0  X         13866531 13866567 (13861116) + (ACCC)n                         Simple_repeat             1     39     (0) 20103  
   24   18.7  0.0  4.8  X         13866568 13866587 (13861096) + (CCACCCA)n                      Simple_repeat            18     63     (0) 20102  
   14    3.7  6.7  3.2  X         13866824 13866853 (13860830) + (TTGT)n                         Simple_repeat             1     31     (0) 20104  
   13   31.2  0.0  0.0  X         13867911 13867961 (13859722) + (AAGTTGC)n                      Simple_repeat             1     51     (0) 20105  
  749    7.0 10.8  0.7  X         13868459 13868588 (13859095) + DNAREP1_DM                      RC/Helitron             452    594     (0) 20106  
   11   24.5  2.2  2.2  X         13868662 13868706 (13858977) + (TTTAAT)n                       Simple_repeat             1     45     (0) 20107  
 6381    0.0  0.0  0.0  X         13868832 13869555 (13858128) C Stellate_EU_gene                Stellate                (0)    724       1 20108  
   18   17.9  5.9  0.0  X         13869930 13869980 (13857703) + (TTTATT)n                       Simple_repeat             1     54     (0) 20109  
   12   24.1  0.0  0.0  X         13869987 13870020 (13857663) + A-rich                          Low_complexity            1     34     (0) 20110  
 6360    0.1  0.0  0.0  X         13870100 13870823 (13856860) C Stellate_EU_gene                Stellate                (0)    724       1 20111  
   16   13.7  4.8  2.3  X         13871198 13871239 (13856444) + (TTTATT)n                       Simple_repeat             1     43     (0) 20112  
   12   24.1  0.0  0.0  X         13871255 13871288 (13856395) + A-rich                          Low_complexity            1     34     (0) 20113  
 6335    0.3  0.0  0.0  X         13871369 13872092 (13855591) C Stellate_EU_gene                Stellate                (0)    724       1 20114  
   18   17.9  5.9  0.0  X         13872467 13872517 (13855166) + (TTTATT)n                       Simple_repeat             1     54     (0) 20115  
   12   24.1  0.0  0.0  X         13872524 13872557 (13855126) + A-rich                          Low_complexity            1     34     (0) 20116  
 6303    0.7  0.0  0.0  X         13872638 13873361 (13854322) C Stellate_EU_gene                Stellate                (0)    724       1 20117  
   16   13.7  4.8  2.3  X         13873736 13873777 (13853906) + (TTTATT)n                       Simple_repeat             1     43     (0) 20118  
   12   24.1  0.0  0.0  X         13873793 13873826 (13853857) + A-rich                          Low_complexity            1     34     (0) 20119  
 6360    0.3  0.0  0.0  X         13873907 13874630 (13853053) C Stellate_EU_gene                Stellate                (0)    724       1 20120  
   17   21.5  2.0  2.0  X         13875005 13875055 (13852628) + (ATTTTT)n                       Simple_repeat             1     51     (0) 20121  
   12   24.1  0.0  0.0  X         13875062 13875095 (13852588) + A-rich                          Low_complexity            1     34     (0) 20122  
 6360    0.1  0.0  0.0  X         13875176 13875899 (13851784) C Stellate_EU_gene                Stellate                (0)    724       1 20123  
   18   17.9  5.9  0.0  X         13876274 13876324 (13851359) + (TTTATT)n                       Simple_repeat             1     54     (0) 20124  
   12   24.1  0.0  0.0  X         13876331 13876364 (13851319) + A-rich                          Low_complexity            1     34     (0) 20125  
 6311    0.4  0.0  0.0  X         13876444 13877167 (13850516) C Stellate_EU_gene                Stellate                (0)    724       1 20126  
   19   16.4  1.9  3.9  X         13877536 13877587 (13850096) + (ATTTTT)n                       Simple_repeat             1     51     (0) 20127  
 6370    0.1  0.0  0.0  X         13877708 13878431 (13849252) C Stellate_EU_gene                Stellate                (0)    724       1 20128  
   18   17.9  5.9  0.0  X         13878806 13878856 (13848827) + (TTTATT)n                       Simple_repeat             1     54     (0) 20129  
   12   24.1  0.0  0.0  X         13878863 13878896 (13848787) + A-rich                          Low_complexity            1     34     (0) 20130  
 6381    0.0  0.0  0.0  X         13878977 13879700 (13847983) C Stellate_EU_gene                Stellate                (0)    724       1 20131  
   18   17.9  5.9  0.0  X         13880075 13880125 (13847558) + (TTTATT)n                       Simple_repeat             1     54     (0) 20132  
 6349    0.3  0.0  0.0  X         13880246 13880969 (13846714) C Stellate_EU_gene                Stellate                (0)    724       1 20133  
   18   17.9  5.9  0.0  X         13881344 13881394 (13846289) + (TTTATT)n                       Simple_repeat             1     54     (0) 20134  
   12   24.1  0.0  0.0  X         13881401 13881434 (13846249) + A-rich                          Low_complexity            1     34     (0) 20135  
 6360    0.1  0.0  0.0  X         13881515 13882238 (13845445) C Stellate_EU_gene                Stellate                (0)    724       1 20136  
   18   17.9  5.9  0.0  X         13882613 13882663 (13845020) + (TTTATT)n                       Simple_repeat             1     54     (0) 20137  
   12   24.1  0.0  0.0  X         13882670 13882703 (13844980) + A-rich                          Low_complexity            1     34     (0) 20138  
 6360    0.1  0.0  0.0  X         13882784 13883507 (13844176) C Stellate_EU_gene                Stellate                (0)    724       1 20139  
   18   17.9  5.9  0.0  X         13883882 13883932 (13843751) + (TTTATT)n                       Simple_repeat             1     54     (0) 20140  
   12   24.1  0.0  0.0  X         13883939 13883972 (13843711) + A-rich                          Low_complexity            1     34     (0) 20141  
 6331    0.3  0.0  0.0  X         13884053 13884776 (13842907) C Stellate_EU_gene                Stellate                (0)    724       1 20142  
   18   17.9  5.9  0.0  X         13885151 13885201 (13842482) + (TTTATT)n                       Simple_repeat             1     54     (0) 20143  
   12   24.1  0.0  0.0  X         13885208 13885241 (13842442) + A-rich                          Low_complexity            1     34     (0) 20144  
 6370    0.1  0.0  0.0  X         13885322 13886045 (13841638) C Stellate_EU_gene                Stellate                (0)    724       1 20145  
   12   24.1  0.0  0.0  X         13886477 13886510 (13841173) + A-rich                          Low_complexity            1     34     (0) 20146  
 6341    0.3  0.0  0.0  X         13886590 13887313 (13840370) C Stellate_EU_gene                Stellate                (0)    724       1 20147  
   18   17.9  5.9  0.0  X         13887688 13887738 (13839945) + (TTTATT)n                       Simple_repeat             1     54     (0) 20148  
   12   24.1  0.0  0.0  X         13887745 13887778 (13839905) + A-rich                          Low_complexity            1     34     (0) 20149  
 6360    0.1  0.0  0.0  X         13887859 13888582 (13839101) C Stellate_EU_gene                Stellate                (0)    724       1 20150  
   18   17.9  5.9  0.0  X         13888957 13889007 (13838676) + (TTTATT)n                       Simple_repeat             1     54     (0) 20151  
   12   24.1  0.0  0.0  X         13889015 13889048 (13838635) + A-rich                          Low_complexity            1     34     (0) 20152  
 6381    0.0  0.0  0.0  X         13889129 13889852 (13837831) C Stellate_EU_gene                Stellate                (0)    724       1 20153  
   18   17.9  5.9  0.0  X         13890227 13890277 (13837406) + (TTTATT)n                       Simple_repeat             1     54     (0) 20154  
   12   24.1  0.0  0.0  X         13890284 13890317 (13837366) + A-rich                          Low_complexity            1     34     (0) 20155  
 6349    0.3  0.0  0.0  X         13890398 13891121 (13836562) C Stellate_EU_gene                Stellate                (0)    724       1 20156  
   18   17.9  5.9  0.0  X         13891496 13891546 (13836137) + (TTTATT)n                       Simple_repeat             1     54     (0) 20157  
   12   24.1  0.0  0.0  X         13891553 13891586 (13836097) + A-rich                          Low_complexity            1     34     (0) 20158  
 6360    0.1  0.0  0.0  X         13891667 13892390 (13835293) C Stellate_EU_gene                Stellate                (0)    724       1 20159  
   16   13.7  4.8  2.3  X         13892765 13892806 (13834877) + (TTTATT)n                       Simple_repeat             1     43     (0) 20160  
   12   24.1  0.0  0.0  X         13892822 13892855 (13834828) + A-rich                          Low_complexity            1     34     (0) 20161  
 6707    0.4  0.0  0.0  X         13892936 13893659 (13834024) C Stellate_EU_gene                Stellate                (0)    724       1 20162  
   18   17.9  5.9  0.0  X         13894034 13894084 (13833599) + (TTTATT)n                       Simple_repeat             1     54     (0) 20163  
   12   24.1  0.0  0.0  X         13894091 13894124 (13833559) + A-rich                          Low_complexity            1     34     (0) 20164  
 6725    0.4  0.0  0.0  X         13894205 13894928 (13832755) C Stellate_EU_gene                Stellate                (0)    724       1 20165  
   13   23.8  2.2  2.2  X         13895053 13895098 (13832585) + (TTATG)n                        Simple_repeat             1     46     (0) 20166  
   18   17.9  5.9  0.0  X         13895303 13895353 (13832330) + (TTTATT)n                       Simple_repeat             1     54     (0) 20167  
   12   24.1  0.0  0.0  X         13895360 13895393 (13832290) + A-rich                          Low_complexity            1     34     (0) 20168  
 6756    0.1  0.0  0.0  X         13895474 13896197 (13831486) C Stellate_EU_gene                Stellate                (0)    724       1 20169  
   18   17.9  5.9  0.0  X         13896572 13896622 (13831061) + (TTTATT)n                       Simple_repeat             1     54     (0) 20170  
   12   24.1  0.0  0.0  X         13896629 13896662 (13831021) + A-rich                          Low_complexity            1     34     (0) 20171  
 6747    0.3  0.0  0.0  X         13896743 13897466 (13830217) C Stellate_EU_gene                Stellate                (0)    724       1 20172  
   18   17.9  5.9  0.0  X         13897841 13897891 (13829792) + (TTTATT)n                       Simple_repeat             1     54     (0) 20173  
   12   24.1  0.0  0.0  X         13897898 13897931 (13829752) + A-rich                          Low_complexity            1     34     (0) 20174  
 6755    0.1  0.0  0.0  X         13898012 13898735 (13828948) C Stellate_EU_gene                Stellate                (0)    724       1 20175  
   18   17.9  5.9  0.0  X         13899110 13899160 (13828523) + (TTTATT)n                       Simple_repeat             1     54     (0) 20176  
   12   24.1  0.0  0.0  X         13899167 13899200 (13828483) + A-rich                          Low_complexity            1     34     (0) 20177  
 6781    0.0  0.0  0.0  X         13899281 13900004 (13827679) C Stellate_EU_gene                Stellate                (0)    724       1 20178  
   18   17.9  5.9  0.0  X         13900379 13900429 (13827254) + (TTTATT)n                       Simple_repeat             1     54     (0) 20179  
   12   24.1  0.0  0.0  X         13900436 13900469 (13827214) + A-rich                          Low_complexity            1     34     (0) 20180  
 6747    0.3  0.0  0.0  X         13900550 13901273 (13826410) C Stellate_EU_gene                Stellate                (0)    724       1 20181  
   18   17.9  5.9  0.0  X         13901648 13901698 (13825985) + (TTTATT)n                       Simple_repeat             1     54     (0) 20182  
   12   24.1  0.0  0.0  X         13901705 13901738 (13825945) + A-rich                          Low_complexity            1     34     (0) 20183  
 6748    0.3  0.0  0.0  X         13901819 13902542 (13825141) C Stellate_EU_gene                Stellate                (0)    724       1 20184  
   16   13.7  4.8  2.3  X         13902917 13902958 (13824725) + (TTTATT)n                       Simple_repeat             1     43     (0) 20185  
   12   24.1  0.0  0.0  X         13902974 13903007 (13824676) + A-rich                          Low_complexity            1     34     (0) 20186  
 6691    0.7  0.0  0.0  X         13903088 13903811 (13823872) C Stellate_EU_gene                Stellate                (0)    724       1 20187  
   17   16.5  6.2  0.0  X         13904186 13904233 (13823450) + (TTTATT)n                       Simple_repeat             1     51     (0) 20188  
   12   24.1  0.0  0.0  X         13904243 13904276 (13823407) + A-rich                          Low_complexity            1     34     (0) 20189  
 6781    0.0  0.0  0.0  X         13904357 13905080 (13822603) C Stellate_EU_gene                Stellate                (0)    724       1 20190  
   18   17.9  5.9  0.0  X         13905455 13905505 (13822178) + (TTTATT)n                       Simple_repeat             1     54     (0) 20191  
   12   24.1  0.0  0.0  X         13905512 13905545 (13822138) + A-rich                          Low_complexity            1     34     (0) 20192  
 6759    0.1  0.0  0.0  X         13905626 13906349 (13821334) C Stellate_EU_gene                Stellate                (0)    724       1 20193  
   18   17.9  5.9  0.0  X         13906724 13906774 (13820909) + (TTTATT)n                       Simple_repeat             1     54     (0) 20194  
   12   24.1  0.0  0.0  X         13906781 13906814 (13820869) + A-rich                          Low_complexity            1     34     (0) 20195  
 6527    0.3  1.7  0.0  X         13906894 13907605 (13820078) C Stellate_EU_gene                Stellate                (0)    724       1 20196  
   18   17.9  5.9  0.0  X         13907980 13908030 (13819653) + (TTTATT)n                       Simple_repeat             1     54     (0) 20197  
   12   24.1  0.0  0.0  X         13908037 13908070 (13819613) + A-rich                          Low_complexity            1     34     (0) 20198  
 6759    0.1  0.0  0.0  X         13908151 13908874 (13818809) C Stellate_EU_gene                Stellate                (0)    724       1 20199  
   18   17.9  5.9  0.0  X         13909249 13909299 (13818384) + (TTTATT)n                       Simple_repeat             1     54     (0) 20200  
   12   24.1  0.0  0.0  X         13909306 13909339 (13818344) + A-rich                          Low_complexity            1     34     (0) 20201  
 6748    0.3  0.0  0.0  X         13909420 13910143 (13817540) C Stellate_EU_gene                Stellate                (0)    724       1 20202  
   18   17.9  5.9  0.0  X         13910518 13910568 (13817115) + (TTTATT)n                       Simple_repeat             1     54     (0) 20203  
   12   24.1  0.0  0.0  X         13910575 13910608 (13817075) + A-rich                          Low_complexity            1     34     (0) 20204  
 6724    0.4  0.0  0.0  X         13910689 13911412 (13816271) C Stellate_EU_gene                Stellate                (0)    724       1 20205  
   18   17.9  5.9  0.0  X         13911787 13911837 (13815846) + (TTTATT)n                       Simple_repeat             1     54     (0) 20206  
   12   24.1  0.0  0.0  X         13911844 13911877 (13815806) + A-rich                          Low_complexity            1     34     (0) 20207  
 6748    0.3  0.0  0.0  X         13911958 13912681 (13815002) C Stellate_EU_gene                Stellate                (0)    724       1 20208  
   18   17.9  5.9  0.0  X         13913056 13913106 (13814577) + (TTTATT)n                       Simple_repeat             1     54     (0) 20209  
   12   24.1  0.0  0.0  X         13913113 13913146 (13814537) + A-rich                          Low_complexity            1     34     (0) 20210  
 6710    0.6  0.0  0.0  X         13913227 13913950 (13813733) C Stellate_EU_gene                Stellate                (0)    724       1 20211  
   18   17.9  5.9  0.0  X         13914325 13914375 (13813308) + (TTTATT)n                       Simple_repeat             1     54     (0) 20212  
   12   24.1  0.0  0.0  X         13914382 13914415 (13813268) + A-rich                          Low_complexity            1     34     (0) 20213  
 6759    0.1  0.0  0.0  X         13914495 13915218 (13812465) C Stellate_EU_gene                Stellate                (0)    724       1 20214  
   18   17.9  5.9  0.0  X         13915593 13915643 (13812040) + (TTTATT)n                       Simple_repeat             1     54     (0) 20215  
   12   24.1  0.0  0.0  X         13915650 13915683 (13812000) + A-rich                          Low_complexity            1     34     (0) 20216  
 6747    0.3  0.0  0.0  X         13915763 13916486 (13811197) C Stellate_EU_gene                Stellate                (0)    724       1 20217  
   16   13.7  4.8  2.3  X         13916861 13916902 (13810781) + (TTTATT)n                       Simple_repeat             1     43     (0) 20218  
   12   24.1  0.0  0.0  X         13916918 13916951 (13810732) + A-rich                          Low_complexity            1     34     (0) 20219  
 6781    0.0  0.0  0.0  X         13917032 13917755 (13809928) C Stellate_EU_gene                Stellate                (0)    724       1 20220  
   13   23.8  2.2  2.2  X         13917880 13917925 (13809758) + (TTATG)n                        Simple_repeat             1     46     (0) 20221  
   18   17.9  5.9  0.0  X         13918130 13918180 (13809503) + (TTTATT)n                       Simple_repeat             1     54     (0) 20222  
   12   24.1  0.0  0.0  X         13918187 13918220 (13809463) + A-rich                          Low_complexity            1     34     (0) 20223  
 6759    0.1  0.0  0.0  X         13918301 13919024 (13808659) C Stellate_EU_gene                Stellate                (0)    724       1 20224  
   13   23.8  2.2  2.2  X         13919149 13919194 (13808489) + (TTATG)n                        Simple_repeat             1     46     (0) 20225  
   18   17.9  5.9  0.0  X         13919399 13919449 (13808234) + (TTTATT)n                       Simple_repeat             1     54     (0) 20226  
   12   24.1  0.0  0.0  X         13919456 13919489 (13808194) + A-rich                          Low_complexity            1     34     (0) 20227  
 6725    0.4  0.0  0.0  X         13919570 13920293 (13807390) C Stellate_EU_gene                Stellate                (0)    724       1 20228  
   18   17.9  5.9  0.0  X         13920668 13920718 (13806965) + (TTTATT)n                       Simple_repeat             1     54     (0) 20229  
   12   24.1  0.0  0.0  X         13920725 13920758 (13806925) + A-rich                          Low_complexity            1     34     (0) 20230  
 6747    0.4  0.0  0.0  X         13920839 13921562 (13806121) C Stellate_EU_gene                Stellate                (0)    724       1 20231  
   18   17.9  5.9  0.0  X         13921937 13921987 (13805696) + (TTTATT)n                       Simple_repeat             1     54     (0) 20232  
 6781    0.0  0.0  0.0  X         13922108 13922831 (13804852) C Stellate_EU_gene                Stellate                (0)    724       1 20233  
   16   13.7  4.8  2.3  X         13923206 13923247 (13804436) + (TTTATT)n                       Simple_repeat             1     43     (0) 20234  
   12   24.1  0.0  0.0  X         13923263 13923296 (13804387) + A-rich                          Low_complexity            1     34     (0) 20235  
 6748    0.3  0.0  0.0  X         13923377 13924100 (13803583) C Stellate_EU_gene                Stellate                (0)    724       1 20236  
   18   17.9  5.9  0.0  X         13924475 13924525 (13803158) + (TTTATT)n                       Simple_repeat             1     54     (0) 20237  
   12   24.1  0.0  0.0  X         13924532 13924565 (13803118) + A-rich                          Low_complexity            1     34     (0) 20238  
 6755    0.1  0.0  0.0  X         13924646 13925369 (13802314) C Stellate_EU_gene                Stellate                (0)    724       1 20239  
   18   17.9  5.9  0.0  X         13925744 13925794 (13801889) + (TTTATT)n                       Simple_repeat             1     54     (0) 20240  
   12   24.1  0.0  0.0  X         13925801 13925834 (13801849) + A-rich                          Low_complexity            1     34     (0) 20241  
 6736    0.4  0.0  0.0  X         13925915 13926638 (13801045) C Stellate_EU_gene                Stellate                (0)    724       1 20242  
   18   17.9  5.9  0.0  X         13927013 13927063 (13800620) + (TTTATT)n                       Simple_repeat             1     54     (0) 20243  
   12   24.1  0.0  0.0  X         13927070 13927103 (13800580) + A-rich                          Low_complexity            1     34     (0) 20244  
 6744    0.3  0.0  0.0  X         13927184 13927907 (13799776) C Stellate_EU_gene                Stellate                (0)    724       1 20245  
   18   17.9  5.9  0.0  X         13928282 13928332 (13799351) + (TTTATT)n                       Simple_repeat             1     54     (0) 20246  
   12   24.1  0.0  0.0  X         13928339 13928372 (13799311) + A-rich                          Low_complexity            1     34     (0) 20247  
 6755    0.1  0.0  0.0  X         13928452 13929175 (13798508) C Stellate_EU_gene                Stellate                (0)    724       1 20248  
   18   17.9  5.9  0.0  X         13929550 13929600 (13798083) + (TTTATT)n                       Simple_repeat             1     54     (0) 20249  
   12   24.1  0.0  0.0  X         13929607 13929640 (13798043) + A-rich                          Low_complexity            1     34     (0) 20250  
 6670    0.1  0.6  0.0  X         13929721 13930440 (13797243) C Stellate_EU_gene                Stellate                (0)    724       1 20251  
   18   17.9  5.9  0.0  X         13930815 13930865 (13796818) + (TTTATT)n                       Simple_repeat             1     54     (0) 20252  
   12   24.1  0.0  0.0  X         13930872 13930905 (13796778) + A-rich                          Low_complexity            1     34     (0) 20253  
 6748    0.3  0.0  0.0  X         13930986 13931709 (13795974) C Stellate_EU_gene                Stellate                (0)    724       1 20254  
   18   17.9  5.9  0.0  X         13932084 13932134 (13795549) + (TTTATT)n                       Simple_repeat             1     54     (0) 20255  
   12   24.1  0.0  0.0  X         13932141 13932174 (13795509) + A-rich                          Low_complexity            1     34     (0) 20256  
 6734    0.3  0.0  0.0  X         13932255 13932978 (13794705) C Stellate_EU_gene                Stellate                (0)    724       1 20257  
   18   17.9  5.9  0.0  X         13933353 13933403 (13794280) + (TTTATT)n                       Simple_repeat             1     54     (0) 20258  
   12   24.1  0.0  0.0  X         13933410 13933443 (13794240) + A-rich                          Low_complexity            1     34     (0) 20259  
 6714    0.6  0.0  0.0  X         13933524 13934247 (13793436) C Stellate_EU_gene                Stellate                (0)    724       1 20260  
   18   17.9  5.9  0.0  X         13934622 13934672 (13793011) + (TTTATT)n                       Simple_repeat             1     54     (0) 20261  
   12   24.1  0.0  0.0  X         13934679 13934712 (13792971) + A-rich                          Low_complexity            1     34     (0) 20262  
 6714    0.6  0.0  0.0  X         13934792 13935515 (13792168) C Stellate_EU_gene                Stellate                (0)    724       1 20263  
   18   17.9  5.9  0.0  X         13935890 13935940 (13791743) + (TTTATT)n                       Simple_repeat             1     54     (0) 20264  
   12   24.1  0.0  0.0  X         13935947 13935980 (13791703) + A-rich                          Low_complexity            1     34     (0) 20265  
 6733    0.3  0.0  0.0  X         13936061 13936784 (13790899) C Stellate_EU_gene                Stellate                (0)    724       1 20266  
   18   17.9  5.9  0.0  X         13937159 13937209 (13790474) + (TTTATT)n                       Simple_repeat             1     54     (0) 20267  
 6733    0.3  0.0  0.0  X         13937330 13938053 (13789630) C Stellate_EU_gene                Stellate                (0)    724       1 20268  
   12   24.1  0.0  0.0  X         13938485 13938518 (13789165) + A-rich                          Low_complexity            1     34     (0) 20269  
 6674    0.3  0.0  0.8  X         13938599 13939328 (13788355) C Stellate_EU_gene                Stellate                (0)    724       1 20270  
   18   17.9  5.9  0.0  X         13939703 13939753 (13787930) + (TTTATT)n                       Simple_repeat             1     54     (0) 20271  
   12   24.1  0.0  0.0  X         13939760 13939793 (13787890) + A-rich                          Low_complexity            1     34     (0) 20272  
 6722    0.4  0.0  0.0  X         13939874 13940597 (13787086) C Stellate_EU_gene                Stellate                (0)    724       1 20273  
   16   13.7  4.8  2.3  X         13940972 13941013 (13786670) + (TTTATT)n                       Simple_repeat             1     43     (0) 20274  
   12   24.1  0.0  0.0  X         13941029 13941062 (13786621) + A-rich                          Low_complexity            1     34     (0) 20275  
 6734    0.3  0.0  0.0  X         13941143 13941866 (13785817) C Stellate_EU_gene                Stellate                (0)    724       1 20276  
   18   17.9  5.9  0.0  X         13942241 13942291 (13785392) + (TTTATT)n                       Simple_repeat             1     54     (0) 20277  
   12   24.1  0.0  0.0  X         13942298 13942331 (13785352) + A-rich                          Low_complexity            1     34     (0) 20278  
 6756    0.1  0.0  0.0  X         13942412 13943135 (13784548) C Stellate_EU_gene                Stellate                (0)    724       1 20279  
   18   17.9  5.9  0.0  X         13943510 13943560 (13784123) + (TTTATT)n                       Simple_repeat             1     54     (0) 20280  
   12   24.1  0.0  0.0  X         13943567 13943600 (13784083) + A-rich                          Low_complexity            1     34     (0) 20281  
 6759    0.1  0.0  0.0  X         13943681 13944404 (13783279) C Stellate_EU_gene                Stellate                (0)    724       1 20282  
   18   17.9  5.9  0.0  X         13944779 13944829 (13782854) + (TTTATT)n                       Simple_repeat             1     54     (0) 20283  
   12   24.1  0.0  0.0  X         13944836 13944869 (13782814) + A-rich                          Low_complexity            1     34     (0) 20284  
 6770    0.1  0.0  0.0  X         13944950 13945673 (13782010) C Stellate_EU_gene                Stellate                (0)    724       1 20285  
   18   17.9  5.9  0.0  X         13946048 13946098 (13781585) + (TTTATT)n                       Simple_repeat             1     54     (0) 20286  
   12   24.1  0.0  0.0  X         13946105 13946138 (13781545) + A-rich                          Low_complexity            1     34     (0) 20287  
 6733    0.3  0.0  0.0  X         13946219 13946942 (13780741) C Stellate_EU_gene                Stellate                (0)    724       1 20288  
   18   17.9  5.9  0.0  X         13947317 13947367 (13780316) + (TTTATT)n                       Simple_repeat             1     54     (0) 20289  
   12   24.1  0.0  0.0  X         13947374 13947407 (13780276) + A-rich                          Low_complexity            1     34     (0) 20290  
 6733    0.3  0.0  0.0  X         13947487 13948210 (13779473) C Stellate_EU_gene                Stellate                (0)    724       1 20291  
   18   17.9  5.9  0.0  X         13948585 13948635 (13779048) + (TTTATT)n                       Simple_repeat             1     54     (0) 20292  
   12   24.1  0.0  0.0  X         13948642 13948675 (13779008) + A-rich                          Low_complexity            1     34     (0) 20293  
 6733    0.3  0.0  0.0  X         13948755 13949478 (13778205) C Stellate_EU_gene                Stellate                (0)    724       1 20294  
   18   17.9  5.9  0.0  X         13949853 13949903 (13777780) + (TTTATT)n                       Simple_repeat             1     54     (0) 20295  
   12   24.1  0.0  0.0  X         13949910 13949943 (13777740) + A-rich                          Low_complexity            1     34     (0) 20296  
 6759    0.1  0.0  0.0  X         13950024 13950747 (13776936) C Stellate_EU_gene                Stellate                (0)    724       1 20297  
   18   17.9  5.9  0.0  X         13951122 13951172 (13776511) + (TTTATT)n                       Simple_repeat             1     54     (0) 20298  
 6748    0.3  0.0  0.0  X         13951293 13952016 (13775667) C Stellate_EU_gene                Stellate                (0)    724       1 20299  
   18   17.9  5.9  0.0  X         13952391 13952441 (13775242) + (TTTATT)n                       Simple_repeat             1     54     (0) 20300  
   12   24.1  0.0  0.0  X         13952448 13952481 (13775202) + A-rich                          Low_complexity            1     34     (0) 20301  
 6748    0.4  0.0  0.0  X         13952562 13953285 (13774398) C Stellate_EU_gene                Stellate                (0)    724       1 20302  
   18   17.9  5.9  0.0  X         13953660 13953710 (13773973) + (TTTATT)n                       Simple_repeat             1     54     (0) 20303  
   12   24.1  0.0  0.0  X         13953717 13953750 (13773933) + A-rich                          Low_complexity            1     34     (0) 20304  
 6759    0.3  0.0  0.0  X         13953831 13954554 (13773129) C Stellate_EU_gene                Stellate                (0)    724       1 20305  
   18   17.9  5.9  0.0  X         13954929 13954979 (13772704) + (TTTATT)n                       Simple_repeat             1     54     (0) 20306  
   12   24.1  0.0  0.0  X         13954986 13955019 (13772664) + A-rich                          Low_complexity            1     34     (0) 20307  
 6711    0.6  0.0  0.0  X         13955100 13955823 (13771860) C Stellate_EU_gene                Stellate                (0)    724       1 20308  
   16   13.7  4.8  2.3  X         13956198 13956239 (13771444) + (TTTATT)n                       Simple_repeat             1     43     (0) 20309  
   12   24.1  0.0  0.0  X         13956255 13956288 (13771395) + A-rich                          Low_complexity            1     34     (0) 20310  
 6747    0.3  0.0  0.0  X         13956369 13957092 (13770591) C Stellate_EU_gene                Stellate                (0)    724       1 20311  
   18   17.9  5.9  0.0  X         13957467 13957517 (13770166) + (TTTATT)n                       Simple_repeat             1     54     (0) 20312  
   12   24.1  0.0  0.0  X         13957524 13957557 (13770126) + A-rich                          Low_complexity            1     34     (0) 20313  
 6769    0.1  0.0  0.0  X         13957638 13958361 (13769322) C Stellate_EU_gene                Stellate                (0)    724       1 20314  
   18   17.9  5.9  0.0  X         13958736 13958786 (13768897) + (TTTATT)n                       Simple_repeat             1     54     (0) 20315  
   12   24.1  0.0  0.0  X         13958793 13958826 (13768857) + A-rich                          Low_complexity            1     34     (0) 20316  
 6781    0.0  0.0  0.0  X         13958907 13959630 (13768053) C Stellate_EU_gene                Stellate                (0)    724       1 20317  
   18   17.9  5.9  0.0  X         13960005 13960055 (13767628) + (TTTATT)n                       Simple_repeat             1     54     (0) 20318  
   12   24.1  0.0  0.0  X         13960062 13960095 (13767588) + A-rich                          Low_complexity            1     34     (0) 20319  
 6756    0.1  0.0  0.0  X         13960176 13960899 (13766784) C Stellate_EU_gene                Stellate                (0)    724       1 20320  
   18   17.9  5.9  0.0  X         13961274 13961324 (13766359) + (TTTATT)n                       Simple_repeat             1     54     (0) 20321  
   12   24.1  0.0  0.0  X         13961331 13961364 (13766319) + A-rich                          Low_complexity            1     34     (0) 20322  
 6781    0.0  0.0  0.0  X         13961445 13962168 (13765515) C Stellate_EU_gene                Stellate                (0)    724       1 20323  
   18   17.9  5.9  0.0  X         13962543 13962593 (13765090) + (TTTATT)n                       Simple_repeat             1     54     (0) 20324  
   12   24.1  0.0  0.0  X         13962600 13962633 (13765050) + A-rich                          Low_complexity            1     34     (0) 20325  
 6733    0.3  0.0  0.0  X         13962714 13963437 (13764246) C Stellate_EU_gene                Stellate                (0)    724       1 20326  
   18   17.9  5.9  0.0  X         13963812 13963862 (13763821) + (TTTATT)n                       Simple_repeat             1     54     (0) 20327  
   12   24.1  0.0  0.0  X         13963869 13963902 (13763781) + A-rich                          Low_complexity            1     34     (0) 20328  
 6770    0.1  0.0  0.0  X         13963983 13964706 (13762977) C Stellate_EU_gene                Stellate                (0)    724       1 20329  
   12   24.1  0.0  0.0  X         13965138 13965171 (13762512) + A-rich                          Low_complexity            1     34     (0) 20330  
 6743    0.3  0.0  0.0  X         13965252 13965975 (13761708) C Stellate_EU_gene                Stellate                (0)    724       1 20331  
   18   17.9  5.9  0.0  X         13966350 13966400 (13761283) + (TTTATT)n                       Simple_repeat             1     54     (0) 20332  
   12   24.1  0.0  0.0  X         13966407 13966440 (13761243) + A-rich                          Low_complexity            1     34     (0) 20333  
 6759    0.1  0.0  0.0  X         13966521 13967244 (13760439) C Stellate_EU_gene                Stellate                (0)    724       1 20334  
   18   17.9  5.9  0.0  X         13967619 13967669 (13760014) + (TTTATT)n                       Simple_repeat             1     54     (0) 20335  
   12   24.1  0.0  0.0  X         13967676 13967709 (13759974) + A-rich                          Low_complexity            1     34     (0) 20336  
 6044    1.0  5.1  0.0  X         13967789 13968477 (13759206) C Stellate_EU_gene                Stellate                (0)    724       1 20337  
   19   16.4  1.9  3.9  X         13968846 13968897 (13758786) + (ATTTTT)n                       Simple_repeat             1     51     (0) 20338  
 6770    0.1  0.0  0.0  X         13969018 13969741 (13757942) C Stellate_EU_gene                Stellate                (0)    724       1 20339  
   18   17.9  5.9  0.0  X         13970116 13970166 (13757517) + (TTTATT)n                       Simple_repeat             1     54     (0) 20340  
   12   24.1  0.0  0.0  X         13970173 13970206 (13757477) + A-rich                          Low_complexity            1     34     (0) 20341  
 6759    0.1  0.0  0.0  X         13970287 13971010 (13756673) C Stellate_EU_gene                Stellate                (0)    724       1 20342  
   18   17.9  5.9  0.0  X         13971385 13971435 (13756248) + (TTTATT)n                       Simple_repeat             1     54     (0) 20343  
   12   24.1  0.0  0.0  X         13971442 13971475 (13756208) + A-rich                          Low_complexity            1     34     (0) 20344  
 6733    0.3  0.0  0.0  X         13971556 13972279 (13755404) C Stellate_EU_gene                Stellate                (0)    724       1 20345  
   18   17.9  5.9  0.0  X         13972654 13972704 (13754979) + (TTTATT)n                       Simple_repeat             1     54     (0) 20346  
   12   24.1  0.0  0.0  X         13972711 13972744 (13754939) + A-rich                          Low_complexity            1     34     (0) 20347  
 6770    0.1  0.0  0.0  X         13972825 13973548 (13754135) C Stellate_EU_gene                Stellate                (0)    724       1 20348  
   18   17.9  5.9  0.0  X         13973923 13973973 (13753710) + (TTTATT)n                       Simple_repeat             1     54     (0) 20349  
 6770    0.1  0.0  0.0  X         13974094 13974817 (13752866) C Stellate_EU_gene                Stellate                (0)    724       1 20350  
   18   17.9  5.9  0.0  X         13975192 13975242 (13752441) + (TTTATT)n                       Simple_repeat             1     54     (0) 20351  
 6748    0.3  0.0  0.0  X         13975363 13976086 (13751597) C Stellate_EU_gene                Stellate                (0)    724       1 20352  
   18   17.9  5.9  0.0  X         13976461 13976511 (13751172) + (TTTATT)n                       Simple_repeat             1     54     (0) 20353  
   12   24.1  0.0  0.0  X         13976518 13976551 (13751132) + A-rich                          Low_complexity            1     34     (0) 20354  
 6733    0.3  0.0  0.0  X         13976632 13977355 (13750328) C Stellate_EU_gene                Stellate                (0)    724       1 20355  
   18   17.9  5.9  0.0  X         13977730 13977780 (13749903) + (TTTATT)n                       Simple_repeat             1     54     (0) 20356  
 6781    0.0  0.0  0.0  X         13977901 13978624 (13749059) C Stellate_EU_gene                Stellate                (0)    724       1 20357  
   18   17.9  5.9  0.0  X         13978999 13979049 (13748634) + (TTTATT)n                       Simple_repeat             1     54     (0) 20358  
   12   24.1  0.0  0.0  X         13979056 13979089 (13748594) + A-rich                          Low_complexity            1     34     (0) 20359  
 6770    0.1  0.0  0.0  X         13979169 13979892 (13747791) C Stellate_EU_gene                Stellate                (0)    724       1 20360  
   18   17.9  5.9  0.0  X         13980267 13980317 (13747366) + (TTTATT)n                       Simple_repeat             1     54     (0) 20361  
   12   24.1  0.0  0.0  X         13980324 13980357 (13747326) + A-rich                          Low_complexity            1     34     (0) 20362  
 6734    0.3  0.0  0.0  X         13980438 13981161 (13746522) C Stellate_EU_gene                Stellate                (0)    724       1 20363  
   18   17.9  5.9  0.0  X         13981536 13981586 (13746097) + (TTTATT)n                       Simple_repeat             1     54     (0) 20364  
   12   24.1  0.0  0.0  X         13981593 13981626 (13746057) + A-rich                          Low_complexity            1     34     (0) 20365  
 6754    0.1  0.0  0.0  X         13981707 13982430 (13745253) C Stellate_EU_gene                Stellate                (0)    724       1 20366  
   12   24.1  0.0  0.0  X         13982862 13982895 (13744788) + A-rich                          Low_complexity            1     34     (0) 20367  
 6735    0.3  0.0  0.0  X         13982975 13983698 (13743985) C Stellate_EU_gene                Stellate                (0)    724       1 20368  
   18   17.9  5.9  0.0  X         13984073 13984123 (13743560) + (TTTATT)n                       Simple_repeat             1     54     (0) 20369  
   12   24.1  0.0  0.0  X         13984130 13984163 (13743520) + A-rich                          Low_complexity            1     34     (0) 20370  
 6781    0.0  0.0  0.0  X         13984244 13984967 (13742716) C Stellate_EU_gene                Stellate                (0)    724       1 20371  
   18   17.9  5.9  0.0  X         13985342 13985392 (13742291) + (TTTATT)n                       Simple_repeat             1     54     (0) 20372  
   12   24.1  0.0  0.0  X         13985399 13985432 (13742251) + A-rich                          Low_complexity            1     34     (0) 20373  
 6688    0.6  0.0  0.0  X         13985512 13986235 (13741448) C Stellate_EU_gene                Stellate                (0)    724       1 20374  
   18   17.9  5.9  0.0  X         13986610 13986660 (13741023) + (TTTATT)n                       Simple_repeat             1     54     (0) 20375  
   12   24.1  0.0  0.0  X         13986667 13986700 (13740983) + A-rich                          Low_complexity            1     34     (0) 20376  
 6781    0.0  0.0  0.0  X         13986781 13987504 (13740179) C Stellate_EU_gene                Stellate                (0)    724       1 20377  
   18   17.9  5.9  0.0  X         13987879 13987929 (13739754) + (TTTATT)n                       Simple_repeat             1     54     (0) 20378  
   12   24.1  0.0  0.0  X         13987936 13987969 (13739714) + A-rich                          Low_complexity            1     34     (0) 20379  
 6748    0.3  0.0  0.0  X         13988050 13988773 (13738910) C Stellate_EU_gene                Stellate                (0)    724       1 20380  
   16   13.7  4.8  2.3  X         13989148 13989189 (13738494) + (TTTATT)n                       Simple_repeat             1     43     (0) 20381  
   12   24.1  0.0  0.0  X         13989205 13989238 (13738445) + A-rich                          Low_complexity            1     34     (0) 20382  
 6748    0.3  0.0  0.0  X         13989319 13990042 (13737641) C Stellate_EU_gene                Stellate                (0)    724       1 20383  
   18   17.9  5.9  0.0  X         13990417 13990467 (13737216) + (TTTATT)n                       Simple_repeat             1     54     (0) 20384  
   12   24.1  0.0  0.0  X         13990474 13990507 (13737176) + A-rich                          Low_complexity            1     34     (0) 20385  
 6720    0.4  0.0  0.0  X         13990588 13991311 (13736372) C Stellate_EU_gene                Stellate                (0)    724       1 20386  
   18   17.9  5.9  0.0  X         13991686 13991736 (13735947) + (TTTATT)n                       Simple_repeat             1     54     (0) 20387  
   12   24.1  0.0  0.0  X         13991743 13991776 (13735907) + A-rich                          Low_complexity            1     34     (0) 20388  
 6770    0.1  0.0  0.0  X         13991857 13992580 (13735103) C Stellate_EU_gene                Stellate                (0)    724       1 20389  
   18   17.9  5.9  0.0  X         13992955 13993005 (13734678) + (TTTATT)n                       Simple_repeat             1     54     (0) 20390  
   12   24.1  0.0  0.0  X         13993012 13993045 (13734638) + A-rich                          Low_complexity            1     34     (0) 20391  
 6759    0.1  0.0  0.0  X         13993126 13993849 (13733834) C Stellate_EU_gene                Stellate                (0)    724       1 20392  
   12   24.1  0.0  0.0  X         13994281 13994314 (13733369) + A-rich                          Low_complexity            1     34     (0) 20393  
 6781    0.0  0.0  0.0  X         13994395 13995118 (13732565) C Stellate_EU_gene                Stellate                (0)    724       1 20394  
   18   17.9  5.9  0.0  X         13995493 13995543 (13732140) + (TTTATT)n                       Simple_repeat             1     54     (0) 20395  
   12   24.1  0.0  0.0  X         13995550 13995583 (13732100) + A-rich                          Low_complexity            1     34     (0) 20396  
 6732    0.3  0.0  0.0  X         13995664 13996387 (13731296) C Stellate_EU_gene                Stellate                (0)    724       1 20397  
   18   17.9  5.9  0.0  X         13996762 13996812 (13730871) + (TTTATT)n                       Simple_repeat             1     54     (0) 20398  
   12   24.1  0.0  0.0  X         13996819 13996852 (13730831) + A-rich                          Low_complexity            1     34     (0) 20399  
 6733    0.3  0.0  0.0  X         13996933 13997656 (13730027) C Stellate_EU_gene                Stellate                (0)    724       1 20400  
   18   17.9  5.9  0.0  X         13998031 13998081 (13729602) + (TTTATT)n                       Simple_repeat             1     54     (0) 20401  
   12   24.1  0.0  0.0  X         13998088 13998121 (13729562) + A-rich                          Low_complexity            1     34     (0) 20402  
 6711    0.6  0.0  0.0  X         13998202 13998925 (13728758) C Stellate_EU_gene                Stellate                (0)    724       1 20403  
   18   17.9  5.9  0.0  X         13999300 13999350 (13728333) + (TTTATT)n                       Simple_repeat             1     54     (0) 20404  
   12   24.1  0.0  0.0  X         13999357 13999390 (13728293) + A-rich                          Low_complexity            1     34     (0) 20405  
 6722    0.4  0.0  0.0  X         13999471 14000194 (13727489) C Stellate_EU_gene                Stellate                (0)    724       1 20406  
   18   17.9  5.9  0.0  X         14000569 14000619 (13727064) + (TTTATT)n                       Simple_repeat             1     54     (0) 20407  
   12   24.1  0.0  0.0  X         14000626 14000659 (13727024) + A-rich                          Low_complexity            1     34     (0) 20408  
 6769    0.1  0.0  0.0  X         14000740 14001463 (13726220) C Stellate_EU_gene                Stellate                (0)    724       1 20409  
   12   24.1  0.0  0.0  X         14001895 14001928 (13725755) + A-rich                          Low_complexity            1     34     (0) 20410  
 6759    0.1  0.0  0.0  X         14002009 14002732 (13724951) C Stellate_EU_gene                Stellate                (0)    724       1 20411  
   17   16.9  6.4  0.0  X         14003107 14003153 (13724530) + (TTTATT)n                       Simple_repeat             1     50     (0) 20412  
   12   24.1  0.0  0.0  X         14003164 14003197 (13724486) + A-rich                          Low_complexity            1     34     (0) 20413  
 6759    0.1  0.0  0.0  X         14003278 14004001 (13723682) C Stellate_EU_gene                Stellate                (0)    724       1 20414  
   18   17.9  5.9  0.0  X         14004376 14004426 (13723257) + (TTTATT)n                       Simple_repeat             1     54     (0) 20415  
   12   24.1  0.0  0.0  X         14004433 14004466 (13723217) + A-rich                          Low_complexity            1     34     (0) 20416  
 6733    0.3  0.0  0.0  X         14004546 14005269 (13722414) C Stellate_EU_gene                Stellate                (0)    724       1 20417  
   18   17.9  5.9  0.0  X         14005644 14005694 (13721989) + (TTTATT)n                       Simple_repeat             1     54     (0) 20418  
 6755    0.1  0.0  0.0  X         14005815 14006538 (13721145) C Stellate_EU_gene                Stellate                (0)    724       1 20419  
   18   17.9  5.9  0.0  X         14006913 14006963 (13720720) + (TTTATT)n                       Simple_repeat             1     54     (0) 20420  
   12   24.1  0.0  0.0  X         14006970 14007003 (13720680) + A-rich                          Low_complexity            1     34     (0) 20421  
 6770    0.1  0.0  0.0  X         14007084 14007807 (13719876) C Stellate_EU_gene                Stellate                (0)    724       1 20422  
   18   17.9  5.9  0.0  X         14008182 14008232 (13719451) + (TTTATT)n                       Simple_repeat             1     54     (0) 20423  
   12   24.1  0.0  0.0  X         14008239 14008272 (13719411) + A-rich                          Low_complexity            1     34     (0) 20424  
 6759    0.1  0.0  0.0  X         14008353 14009076 (13718607) C Stellate_EU_gene                Stellate                (0)    724       1 20425  
   18   17.9  5.9  0.0  X         14009451 14009501 (13718182) + (TTTATT)n                       Simple_repeat             1     54     (0) 20426  
   12   24.1  0.0  0.0  X         14009508 14009541 (13718142) + A-rich                          Low_complexity            1     34     (0) 20427  
 6527    0.3  1.7  0.0  X         14009622 14010333 (13717350) C Stellate_EU_gene                Stellate                (0)    724       1 20428  
   18   17.9  5.9  0.0  X         14010708 14010758 (13716925) + (TTTATT)n                       Simple_repeat             1     54     (0) 20429  
   12   24.1  0.0  0.0  X         14010765 14010798 (13716885) + A-rich                          Low_complexity            1     34     (0) 20430  
 6759    0.1  0.0  0.0  X         14010879 14011602 (13716081) C Stellate_EU_gene                Stellate                (0)    724       1 20431  
   18   17.9  5.9  0.0  X         14011977 14012027 (13715656) + (TTTATT)n                       Simple_repeat             1     54     (0) 20432  
   12   24.1  0.0  0.0  X         14012034 14012067 (13715616) + A-rich                          Low_complexity            1     34     (0) 20433  
 6759    0.1  0.0  0.0  X         14012148 14012871 (13714812) C Stellate_EU_gene                Stellate                (0)    724       1 20434  
   18   17.9  5.9  0.0  X         14013246 14013296 (13714387) + (TTTATT)n                       Simple_repeat             1     54     (0) 20435  
 6748    0.3  0.0  0.0  X         14013417 14014140 (13713543) C Stellate_EU_gene                Stellate                (0)    724       1 20436  
   18   17.9  5.9  0.0  X         14014515 14014565 (13713118) + (TTTATT)n                       Simple_repeat             1     54     (0) 20437  
   12   24.1  0.0  0.0  X         14014572 14014605 (13713078) + A-rich                          Low_complexity            1     34     (0) 20438  
 6724    0.4  0.0  0.0  X         14014686 14015409 (13712274) C Stellate_EU_gene                Stellate                (0)    724       1 20439  
   18   17.9  5.9  0.0  X         14015784 14015834 (13711849) + (TTTATT)n                       Simple_repeat             1     54     (0) 20440  
   12   24.1  0.0  0.0  X         14015841 14015874 (13711809) + A-rich                          Low_complexity            1     34     (0) 20441  
 6737    0.4  0.0  0.0  X         14015955 14016678 (13711005) C Stellate_EU_gene                Stellate                (0)    724       1 20442  
   18   17.9  5.9  0.0  X         14017053 14017103 (13710580) + (TTTATT)n                       Simple_repeat             1     54     (0) 20443  
   12   24.1  0.0  0.0  X         14017110 14017143 (13710540) + A-rich                          Low_complexity            1     34     (0) 20444  
 6733    0.3  0.0  0.0  X         14017224 14017947 (13709736) C Stellate_EU_gene                Stellate                (0)    724       1 20445  
   18   17.9  5.9  0.0  X         14018318 14018368 (13709315) + (TTTATT)n                       Simple_repeat             1     54     (0) 20446  
   12   24.1  0.0  0.0  X         14018375 14018408 (13709275) + A-rich                          Low_complexity            1     34     (0) 20447  
 6748    0.3  0.0  0.0  X         14018489 14019212 (13708471) C Stellate_EU_gene                Stellate                (0)    724       1 20448  
   12   24.1  0.0  0.0  X         14019644 14019677 (13708006) + A-rich                          Low_complexity            1     34     (0) 20449  
 6759    0.1  0.0  0.0  X         14019758 14020481 (13707202) C Stellate_EU_gene                Stellate                (0)    724       1 20450  
   18   17.9  5.9  0.0  X         14020856 14020906 (13706777) + (TTTATT)n                       Simple_repeat             1     54     (0) 20451  
   12   24.1  0.0  0.0  X         14020913 14020946 (13706737) + A-rich                          Low_complexity            1     34     (0) 20452  
 6747    0.3  0.0  0.0  X         14021026 14021749 (13705934) C Stellate_EU_gene                Stellate                (0)    724       1 20453  
   16   13.7  4.8  2.3  X         14022124 14022165 (13705518) + (TTTATT)n                       Simple_repeat             1     43     (0) 20454  
   12   24.1  0.0  0.0  X         14022181 14022214 (13705469) + A-rich                          Low_complexity            1     34     (0) 20455  
 6748    0.3  0.0  0.0  X         14022295 14023018 (13704665) C Stellate_EU_gene                Stellate                (0)    724       1 20456  
   16   13.7  4.8  2.3  X         14023393 14023434 (13704249) + (TTTATT)n                       Simple_repeat             1     43     (0) 20457  
   12   24.1  0.0  0.0  X         14023450 14023483 (13704200) + A-rich                          Low_complexity            1     34     (0) 20458  
 6748    0.3  0.0  0.0  X         14023564 14024287 (13703396) C Stellate_EU_gene                Stellate                (0)    724       1 20459  
   18   17.9  5.9  0.0  X         14024662 14024712 (13702971) + (TTTATT)n                       Simple_repeat             1     54     (0) 20460  
   12   24.1  0.0  0.0  X         14024719 14024752 (13702931) + A-rich                          Low_complexity            1     34     (0) 20461  
 6759    0.1  0.0  0.0  X         14024833 14025556 (13702127) C Stellate_EU_gene                Stellate                (0)    724       1 20462  
   18   17.9  5.9  0.0  X         14025931 14025981 (13701702) + (TTTATT)n                       Simple_repeat             1     54     (0) 20463  
   12   24.1  0.0  0.0  X         14025988 14026021 (13701662) + A-rich                          Low_complexity            1     34     (0) 20464  
 6747    0.4  0.0  0.0  X         14026102 14026825 (13700858) C Stellate_EU_gene                Stellate                (0)    724       1 20465  
   18   17.9  5.9  0.0  X         14027200 14027250 (13700433) + (TTTATT)n                       Simple_repeat             1     54     (0) 20466  
 6769    0.1  0.0  0.0  X         14027371 14028094 (13699589) C Stellate_EU_gene                Stellate                (0)    724       1 20467  
   18   17.9  5.9  0.0  X         14028469 14028519 (13699164) + (TTTATT)n                       Simple_repeat             1     54     (0) 20468  
   12   24.1  0.0  0.0  X         14028526 14028559 (13699124) + A-rich                          Low_complexity            1     34     (0) 20469  
 6722    0.4  0.0  0.0  X         14028640 14029363 (13698320) C Stellate_EU_gene                Stellate                (0)    724       1 20470  
   18   17.9  5.9  0.0  X         14029738 14029788 (13697895) + (TTTATT)n                       Simple_repeat             1     54     (0) 20471  
   12   24.1  0.0  0.0  X         14029795 14029828 (13697855) + A-rich                          Low_complexity            1     34     (0) 20472  
 6731    0.3  0.0  0.0  X         14029909 14030632 (13697051) C Stellate_EU_gene                Stellate                (0)    724       1 20473  
   18   17.9  5.9  0.0  X         14031007 14031057 (13696626) + (TTTATT)n                       Simple_repeat             1     54     (0) 20474  
   12   24.1  0.0  0.0  X         14031064 14031097 (13696586) + A-rich                          Low_complexity            1     34     (0) 20475  
 6731    0.3  0.0  0.0  X         14031178 14031901 (13695782) C Stellate_EU_gene                Stellate                (0)    724       1 20476  
   18   17.9  5.9  0.0  X         14032276 14032326 (13695357) + (TTTATT)n                       Simple_repeat             1     54     (0) 20477  
   12   24.1  0.0  0.0  X         14032333 14032366 (13695317) + A-rich                          Low_complexity            1     34     (0) 20478  
 6781    0.0  0.0  0.0  X         14032447 14033170 (13694513) C Stellate_EU_gene                Stellate                (0)    724       1 20479  
   18   17.9  5.9  0.0  X         14033545 14033595 (13694088) + (TTTATT)n                       Simple_repeat             1     54     (0) 20480  
   12   24.1  0.0  0.0  X         14033602 14033635 (13694048) + A-rich                          Low_complexity            1     34     (0) 20481  
 6670    0.1  0.6  0.0  X         14033716 14034435 (13693248) C Stellate_EU_gene                Stellate                (0)    724       1 20482  
   18   17.9  5.9  0.0  X         14034810 14034860 (13692823) + (TTTATT)n                       Simple_repeat             1     54     (0) 20483  
   12   24.1  0.0  0.0  X         14034867 14034900 (13692783) + A-rich                          Low_complexity            1     34     (0) 20484  
 6748    0.3  0.0  0.0  X         14034981 14035704 (13691979) C Stellate_EU_gene                Stellate                (0)    724       1 20485  
   18   17.9  5.9  0.0  X         14036079 14036129 (13691554) + (TTTATT)n                       Simple_repeat             1     54     (0) 20486  
   12   24.1  0.0  0.0  X         14036136 14036169 (13691514) + A-rich                          Low_complexity            1     34     (0) 20487  
 6748    0.3  0.0  0.0  X         14036250 14036973 (13690710) C Stellate_EU_gene                Stellate                (0)    724       1 20488  
   18   17.9  5.9  0.0  X         14037348 14037398 (13690285) + (TTTATT)n                       Simple_repeat             1     54     (0) 20489  
   12   24.1  0.0  0.0  X         14037405 14037438 (13690245) + A-rich                          Low_complexity            1     34     (0) 20490  
 6734    0.3  0.0  0.0  X         14037519 14038242 (13689441) C Stellate_EU_gene                Stellate                (0)    724       1 20491  
   18   17.9  5.9  0.0  X         14038617 14038667 (13689016) + (TTTATT)n                       Simple_repeat             1     54     (0) 20492  
   12   24.1  0.0  0.0  X         14038674 14038707 (13688976) + A-rich                          Low_complexity            1     34     (0) 20493  
 6781    0.0  0.0  0.0  X         14038788 14039511 (13688172) C Stellate_EU_gene                Stellate                (0)    724       1 20494  
   18   17.9  5.9  0.0  X         14039886 14039936 (13687747) + (TTTATT)n                       Simple_repeat             1     54     (0) 20495  
   12   24.1  0.0  0.0  X         14039943 14039976 (13687707) + A-rich                          Low_complexity            1     34     (0) 20496  
 5624    0.3  0.0  0.0  X         14040057 14040665 (13687018) C Stellate_EU_gene                Stellate                (0)    724     116 20497  
 5222    0.9  0.0  0.3  X         14040660 14041233 (13686450) C Stellate_EU_gene                Stellate              (152)    572       1 20498 *
   18   17.9  5.9  0.0  X         14041608 14041658 (13686025) + (TTTATT)n                       Simple_repeat             1     54     (0) 20499  
 5624    0.3  0.0  0.0  X         14041779 14042387 (13685296) C Stellate_EU_gene                Stellate                (0)    724     116 20500  
 5233    0.7  0.0  0.3  X         14042382 14042955 (13684728) C Stellate_EU_gene                Stellate              (152)    572       1 20501 *
   16   13.7  4.8  2.3  X         14043330 14043371 (13684312) + (TTTATT)n                       Simple_repeat             1     43     (0) 20502  
   12   24.1  0.0  0.0  X         14043387 14043420 (13684263) + A-rich                          Low_complexity            1     34     (0) 20503  
 6722    0.4  0.0  0.0  X         14043501 14044224 (13683459) C Stellate_EU_gene                Stellate                (0)    724       1 20504  
   12   24.1  0.0  0.0  X         14044656 14044689 (13682994) + A-rich                          Low_complexity            1     34     (0) 20505  
 6721    0.0  0.0  0.8  X         14044770 14045499 (13682184) C Stellate_EU_gene                Stellate                (0)    724       1 20506  
   18   17.9  5.9  0.0  X         14045874 14045924 (13681759) + (TTTATT)n                       Simple_repeat             1     54     (0) 20507  
   12   24.1  0.0  0.0  X         14045931 14045964 (13681719) + A-rich                          Low_complexity            1     34     (0) 20508  
 6733    0.3  0.0  0.0  X         14046044 14046767 (13680916) C Stellate_EU_gene                Stellate                (0)    724       1 20509  
   16   13.7  4.8  2.3  X         14047142 14047183 (13680500) + (TTTATT)n                       Simple_repeat             1     43     (0) 20510  
   12   24.1  0.0  0.0  X         14047199 14047232 (13680451) + A-rich                          Low_complexity            1     34     (0) 20511  
 6734    0.3  0.0  0.0  X         14047313 14048036 (13679647) C Stellate_EU_gene                Stellate                (0)    724       1 20512  
   18   17.9  5.9  0.0  X         14048411 14048461 (13679222) + (TTTATT)n                       Simple_repeat             1     54     (0) 20513  
   12   24.1  0.0  0.0  X         14048468 14048501 (13679182) + A-rich                          Low_complexity            1     34     (0) 20514  
 6746    0.3  0.0  0.0  X         14048582 14049305 (13678378) C Stellate_EU_gene                Stellate                (0)    724       1 20515  
   18   17.9  5.9  0.0  X         14049680 14049730 (13677953) + (TTTATT)n                       Simple_repeat             1     54     (0) 20516  
 6748    0.3  0.0  0.0  X         14049851 14050574 (13677109) C Stellate_EU_gene                Stellate                (0)    724       1 20517  
   18   17.9  5.9  0.0  X         14050949 14050999 (13676684) + (TTTATT)n                       Simple_repeat             1     54     (0) 20518  
   12   24.1  0.0  0.0  X         14051006 14051039 (13676644) + A-rich                          Low_complexity            1     34     (0) 20519  
 6722    0.4  0.0  0.0  X         14051120 14051843 (13675840) C Stellate_EU_gene                Stellate                (0)    724       1 20520  
   18   17.9  5.9  0.0  X         14052218 14052268 (13675415) + (TTTATT)n                       Simple_repeat             1     54     (0) 20521  
   12   24.1  0.0  0.0  X         14052275 14052308 (13675375) + A-rich                          Low_complexity            1     34     (0) 20522  
 6697    0.6  0.0  0.0  X         14052389 14053112 (13674571) C Stellate_EU_gene                Stellate                (0)    724       1 20523  
   18   17.9  5.9  0.0  X         14053486 14053536 (13674147) + (TTTATT)n                       Simple_repeat             1     54     (0) 20524  
 6708    0.4  0.0  0.0  X         14053657 14054380 (13673303) C Stellate_EU_gene                Stellate                (0)    724       1 20525  
   18   17.9  5.9  0.0  X         14054755 14054805 (13672878) + (TTTATT)n                       Simple_repeat             1     54     (0) 20526  
 6759    0.1  0.0  0.0  X         14054926 14055649 (13672034) C Stellate_EU_gene                Stellate                (0)    724       1 20527  
   12   24.1  0.0  0.0  X         14056081 14056114 (13671569) + A-rich                          Low_complexity            1     34     (0) 20528  
 6761    0.1  0.0  0.0  X         14056195 14056918 (13670765) C Stellate_EU_gene                Stellate                (0)    724       1 20529  
   18   17.9  5.9  0.0  X         14057293 14057343 (13670340) + (TTTATT)n                       Simple_repeat             1     54     (0) 20530  
   12   24.1  0.0  0.0  X         14057350 14057383 (13670300) + A-rich                          Low_complexity            1     34     (0) 20531  
 6733    0.3  0.0  0.0  X         14057464 14058187 (13669496) C Stellate_EU_gene                Stellate                (0)    724       1 20532  
   18   17.9  5.9  0.0  X         14058562 14058612 (13669071) + (TTTATT)n                       Simple_repeat             1     54     (0) 20533  
   12   24.1  0.0  0.0  X         14058619 14058652 (13669031) + A-rich                          Low_complexity            1     34     (0) 20534  
 6733    0.3  0.0  0.0  X         14058733 14059456 (13668227) C Stellate_EU_gene                Stellate                (0)    724       1 20535  
   18   17.9  5.9  0.0  X         14059831 14059881 (13667802) + (TTTATT)n                       Simple_repeat             1     54     (0) 20536  
   12   24.1  0.0  0.0  X         14059888 14059921 (13667762) + A-rich                          Low_complexity            1     34     (0) 20537  
 6748    0.3  0.0  0.0  X         14060002 14060725 (13666958) C Stellate_EU_gene                Stellate                (0)    724       1 20538  
   18   17.9  5.9  0.0  X         14061100 14061150 (13666533) + (TTTATT)n                       Simple_repeat             1     54     (0) 20539  
   12   24.1  0.0  0.0  X         14061157 14061190 (13666493) + A-rich                          Low_complexity            1     34     (0) 20540  
 6748    0.3  0.0  0.0  X         14061271 14061994 (13665689) C Stellate_EU_gene                Stellate                (0)    724       1 20541  
   18   17.9  5.9  0.0  X         14062369 14062419 (13665264) + (TTTATT)n                       Simple_repeat             1     54     (0) 20542  
   12   24.1  0.0  0.0  X         14062426 14062459 (13665224) + A-rich                          Low_complexity            1     34     (0) 20543  
 6759    0.3  0.0  0.0  X         14062540 14063263 (13664420) C Stellate_EU_gene                Stellate                (0)    724       1 20544  
   18   17.9  5.9  0.0  X         14063638 14063688 (13663995) + (TTTATT)n                       Simple_repeat             1     54     (0) 20545  
   12   24.1  0.0  0.0  X         14063695 14063728 (13663955) + A-rich                          Low_complexity            1     34     (0) 20546  
 6709    0.4  0.0  0.0  X         14063809 14064532 (13663151) C Stellate_EU_gene                Stellate                (0)    724       1 20547  
   18   17.9  5.9  0.0  X         14064907 14064957 (13662726) + (TTTATT)n                       Simple_repeat             1     54     (0) 20548  
   12   24.1  0.0  0.0  X         14064964 14064997 (13662686) + A-rich                          Low_complexity            1     34     (0) 20549  
 6736    0.4  0.0  0.0  X         14065078 14065801 (13661882) C Stellate_EU_gene                Stellate                (0)    724       1 20550  
   18   17.9  5.9  0.0  X         14066176 14066226 (13661457) + (TTTATT)n                       Simple_repeat             1     54     (0) 20551  
   12   24.1  0.0  0.0  X         14066233 14066266 (13661417) + A-rich                          Low_complexity            1     34     (0) 20552  
 6381    0.0  0.0  0.0  X         14066347 14067070 (13660613) C Stellate_EU_gene                Stellate                (0)    724       1 20553  
   18   17.9  5.9  0.0  X         14067445 14067495 (13660188) + (TTTATT)n                       Simple_repeat             1     54     (0) 20554  
 6381    0.0  0.0  0.0  X         14067616 14068339 (13659344) C Stellate_EU_gene                Stellate                (0)    724       1 20555  
   18   17.9  5.9  0.0  X         14068714 14068764 (13658919) + (TTTATT)n                       Simple_repeat             1     54     (0) 20556  
   12   24.1  0.0  0.0  X         14068771 14068804 (13658879) + A-rich                          Low_complexity            1     34     (0) 20557  
 6360    0.1  0.0  0.0  X         14068885 14069608 (13658075) C Stellate_EU_gene                Stellate                (0)    724       1 20558  
   16   13.7  4.8  2.3  X         14069983 14070024 (13657659) + (TTTATT)n                       Simple_repeat             1     43     (0) 20559  
   12   24.1  0.0  0.0  X         14070040 14070073 (13657610) + A-rich                          Low_complexity            1     34     (0) 20560  
 6325    0.4  0.0  0.0  X         14070154 14070877 (13656806) C Stellate_EU_gene                Stellate                (0)    724       1 20561  
   18   17.9  5.9  0.0  X         14071252 14071302 (13656381) + (TTTATT)n                       Simple_repeat             1     54     (0) 20562  
   12   24.1  0.0  0.0  X         14071309 14071342 (13656341) + A-rich                          Low_complexity            1     34     (0) 20563  
 6360    0.1  0.0  0.0  X         14071423 14072146 (13655537) C Stellate_EU_gene                Stellate                (0)    724       1 20564  
   18   17.9  5.9  0.0  X         14072521 14072571 (13655112) + (TTTATT)n                       Simple_repeat             1     54     (0) 20565  
   12   24.1  0.0  0.0  X         14072578 14072611 (13655072) + A-rich                          Low_complexity            1     34     (0) 20566  
 6381    0.0  0.0  0.0  X         14072692 14073415 (13654268) C Stellate_EU_gene                Stellate                (0)    724       1 20567  
   12   24.1  0.0  0.0  X         14073847 14073880 (13653803) + A-rich                          Low_complexity            1     34     (0) 20568  
 6360    0.1  0.0  0.0  X         14073961 14074684 (13652999) C Stellate_EU_gene                Stellate                (0)    724       1 20569  
   12   24.1  0.0  0.0  X         14075116 14075149 (13652534) + A-rich                          Low_complexity            1     34     (0) 20570  
 6381    0.0  0.0  0.0  X         14075230 14075953 (13651730) C Stellate_EU_gene                Stellate                (0)    724       1 20571  
   18   17.9  5.9  0.0  X         14076328 14076378 (13651305) + (TTTATT)n                       Simple_repeat             1     54     (0) 20572  
   12   24.1  0.0  0.0  X         14076385 14076418 (13651265) + A-rich                          Low_complexity            1     34     (0) 20573  
 6349    0.3  0.0  0.0  X         14076498 14077221 (13650462) C Stellate_EU_gene                Stellate                (0)    724       1 20574  
   18   17.9  5.9  0.0  X         14077596 14077646 (13650037) + (TTTATT)n                       Simple_repeat             1     54     (0) 20575  
   12   24.1  0.0  0.0  X         14077653 14077686 (13649997) + A-rich                          Low_complexity            1     34     (0) 20576  
 6335    0.3  0.0  0.0  X         14077767 14078490 (13649193) C Stellate_EU_gene                Stellate                (0)    724       1 20577  
   18   17.9  5.9  0.0  X         14078865 14078915 (13648768) + (TTTATT)n                       Simple_repeat             1     54     (0) 20578  
   12   24.1  0.0  0.0  X         14078922 14078955 (13648728) + A-rich                          Low_complexity            1     34     (0) 20579  
 6360    0.3  0.0  0.0  X         14079036 14079759 (13647924) C Stellate_EU_gene                Stellate                (0)    724       1 20580  
   18   17.9  5.9  0.0  X         14080134 14080184 (13647499) + (TTTATT)n                       Simple_repeat             1     54     (0) 20581  
   12   24.1  0.0  0.0  X         14080191 14080224 (13647459) + A-rich                          Low_complexity            1     34     (0) 20582  
 6138    0.3  1.7  0.0  X         14080304 14081015 (13646668) C Stellate_EU_gene                Stellate                (0)    724       1 20583  
   18   17.9  5.9  0.0  X         14081390 14081440 (13646243) + (TTTATT)n                       Simple_repeat             1     54     (0) 20584  
   12   24.1  0.0  0.0  X         14081447 14081480 (13646203) + A-rich                          Low_complexity            1     34     (0) 20585  
 6311    0.6  0.0  0.0  X         14081561 14082284 (13645399) C Stellate_EU_gene                Stellate                (0)    724       1 20586  
   18   17.9  5.9  0.0  X         14082659 14082709 (13644974) + (TTTATT)n                       Simple_repeat             1     54     (0) 20587  
   12   24.1  0.0  0.0  X         14082716 14082749 (13644934) + A-rich                          Low_complexity            1     34     (0) 20588  
 6335    0.3  0.0  0.0  X         14082829 14083552 (13644131) C Stellate_EU_gene                Stellate                (0)    724       1 20589  
   18   17.9  5.9  0.0  X         14083927 14083977 (13643706) + (TTTATT)n                       Simple_repeat             1     54     (0) 20590  
   12   24.1  0.0  0.0  X         14083984 14084017 (13643666) + A-rich                          Low_complexity            1     34     (0) 20591  
 6349    0.3  0.0  0.0  X         14084098 14084821 (13642862) C Stellate_EU_gene                Stellate                (0)    724       1 20592  
   18   17.9  5.9  0.0  X         14085196 14085246 (13642437) + (TTTATT)n                       Simple_repeat             1     54     (0) 20593  
   12   24.1  0.0  0.0  X         14085253 14085286 (13642397) + A-rich                          Low_complexity            1     34     (0) 20594  
 6335    0.3  0.0  0.0  X         14085367 14086090 (13641593) C Stellate_EU_gene                Stellate                (0)    724       1 20595  
   18   17.9  5.9  0.0  X         14086465 14086515 (13641168) + (TTTATT)n                       Simple_repeat             1     54     (0) 20596  
 6349    0.3  0.0  0.0  X         14086636 14087359 (13640324) C Stellate_EU_gene                Stellate                (0)    724       1 20597  
   18   17.9  5.9  0.0  X         14087734 14087784 (13639899) + (TTTATT)n                       Simple_repeat             1     54     (0) 20598  
   12   24.1  0.0  0.0  X         14087791 14087824 (13639859) + A-rich                          Low_complexity            1     34     (0) 20599  
 6349    0.3  0.0  0.0  X         14087905 14088628 (13639055) C Stellate_EU_gene                Stellate                (0)    724       1 20600  
   18   17.9  5.9  0.0  X         14089003 14089053 (13638630) + (TTTATT)n                       Simple_repeat             1     54     (0) 20601  
   12   24.1  0.0  0.0  X         14089060 14089093 (13638590) + A-rich                          Low_complexity            1     34     (0) 20602  
 6324    0.4  0.0  0.0  X         14089174 14089897 (13637786) C Stellate_EU_gene                Stellate                (0)    724       1 20603  
   18   17.9  5.9  0.0  X         14090272 14090322 (13637361) + (TTTATT)n                       Simple_repeat             1     54     (0) 20604  
 6356    0.1  0.0  0.0  X         14090443 14091166 (13636517) C Stellate_EU_gene                Stellate                (0)    724       1 20605  
   18   17.9  5.9  0.0  X         14091541 14091591 (13636092) + (TTTATT)n                       Simple_repeat             1     54     (0) 20606  
   12   24.1  0.0  0.0  X         14091598 14091631 (13636052) + A-rich                          Low_complexity            1     34     (0) 20607  
 6325    0.4  0.0  0.0  X         14091712 14092435 (13635248) C Stellate_EU_gene                Stellate                (0)    724       1 20608  
   18   17.9  5.9  0.0  X         14092810 14092860 (13634823) + (TTTATT)n                       Simple_repeat             1     54     (0) 20609  
   12   24.1  0.0  0.0  X         14092867 14092900 (13634783) + A-rich                          Low_complexity            1     34     (0) 20610  
 6360    0.1  0.0  0.0  X         14092981 14093704 (13633979) C Stellate_EU_gene                Stellate                (0)    724       1 20611  
   18   17.9  5.9  0.0  X         14094079 14094129 (13633554) + (TTTATT)n                       Simple_repeat             1     54     (0) 20612  
   12   24.1  0.0  0.0  X         14094136 14094169 (13633514) + A-rich                          Low_complexity            1     34     (0) 20613  
 6349    0.3  0.0  0.0  X         14094249 14094972 (13632711) C Stellate_EU_gene                Stellate                (0)    724       1 20614  
   18   17.9  5.9  0.0  X         14095347 14095397 (13632286) + (TTTATT)n                       Simple_repeat             1     54     (0) 20615  
   12   24.1  0.0  0.0  X         14095404 14095437 (13632246) + A-rich                          Low_complexity            1     34     (0) 20616  
 5299    0.3  0.0  0.0  X         14095518 14096126 (13631557) C Stellate_EU_gene                Stellate                (0)    724     116 20617  
 4841    0.5  0.7  0.3  X         14096123 14096690 (13630993) C Stellate_EU_gene                Stellate              (154)    570       1 20618 *
   18   17.9  5.9  0.0  X         14097065 14097115 (13630568) + (TTTATT)n                       Simple_repeat             1     54     (0) 20619  
   12   24.1  0.0  0.0  X         14097122 14097155 (13630528) + A-rich                          Low_complexity            1     34     (0) 20620  
 6339    0.4  0.0  0.0  X         14097235 14097958 (13629725) C Stellate_EU_gene                Stellate                (0)    724       1 20621  
   18   17.9  5.9  0.0  X         14098330 14098380 (13629303) + (TTTATT)n                       Simple_repeat             1     54     (0) 20622  
 6341    0.3  0.0  0.0  X         14098501 14099224 (13628459) C Stellate_EU_gene                Stellate                (0)    724       1 20623  
   18   17.9  5.9  0.0  X         14099599 14099649 (13628034) + (TTTATT)n                       Simple_repeat             1     54     (0) 20624  
   12   24.1  0.0  0.0  X         14099656 14099689 (13627994) + A-rich                          Low_complexity            1     34     (0) 20625  
 6325    0.4  0.0  0.0  X         14099770 14100493 (13627190) C Stellate_EU_gene                Stellate                (0)    724       1 20626  
   16   13.7  4.8  2.3  X         14100868 14100909 (13626774) + (TTTATT)n                       Simple_repeat             1     43     (0) 20627  
   12   24.1  0.0  0.0  X         14100925 14100958 (13626725) + A-rich                          Low_complexity            1     34     (0) 20628  
 6349    0.3  0.0  0.0  X         14101039 14101762 (13625921) C Stellate_EU_gene                Stellate                (0)    724       1 20629  
   18   17.9  5.9  0.0  X         14102137 14102187 (13625496) + (TTTATT)n                       Simple_repeat             1     54     (0) 20630  
   12   24.1  0.0  0.0  X         14102194 14102227 (13625456) + A-rich                          Low_complexity            1     34     (0) 20631  
 6346    0.3  0.0  0.0  X         14102308 14103031 (13624652) C Stellate_EU_gene                Stellate                (0)    724       1 20632  
   18   17.9  5.9  0.0  X         14103406 14103456 (13624227) + (TTTATT)n                       Simple_repeat             1     54     (0) 20633  
   12   24.1  0.0  0.0  X         14103463 14103496 (13624187) + A-rich                          Low_complexity            1     34     (0) 20634  
 6335    0.3  0.0  0.0  X         14103577 14104300 (13623383) C Stellate_EU_gene                Stellate                (0)    724       1 20635  
   13   23.8  2.2  2.2  X         14104425 14104470 (13623213) + (TTATG)n                        Simple_repeat             1     46     (0) 20636  
   18   17.9  5.9  0.0  X         14104675 14104725 (13622958) + (TTTATT)n                       Simple_repeat             1     54     (0) 20637  
 6310    0.4  0.0  0.0  X         14104846 14105569 (13622114) C Stellate_EU_gene                Stellate                (0)    724       1 20638  
   18   17.9  5.9  0.0  X         14105944 14105994 (13621689) + (TTTATT)n                       Simple_repeat             1     54     (0) 20639  
   12   24.1  0.0  0.0  X         14106001 14106034 (13621649) + A-rich                          Low_complexity            1     34     (0) 20640  
 6370    0.1  0.0  0.0  X         14106115 14106838 (13620845) C Stellate_EU_gene                Stellate                (0)    724       1 20641  
   18   17.9  5.9  0.0  X         14107213 14107263 (13620420) + (TTTATT)n                       Simple_repeat             1     54     (0) 20642  
   12   24.1  0.0  0.0  X         14107270 14107303 (13620380) + A-rich                          Low_complexity            1     34     (0) 20643  
 6356    0.1  0.0  0.0  X         14107384 14108107 (13619576) C Stellate_EU_gene                Stellate                (0)    724       1 20644  
   16   20.6  5.9  0.0  X         14108482 14108532 (13619151) + (TTTATT)n                       Simple_repeat             1     54     (0) 20645  
   12   24.1  0.0  0.0  X         14108539 14108572 (13619111) + A-rich                          Low_complexity            1     34     (0) 20646  
 3742    0.2  0.0  0.0  X         14108603 14109030 (13618653) C ROO_LTR                         LTR/Pao                 (0)    428       1 20647  
62856    1.3  0.2  0.0  X         14109031 14116548 (13611135) C ROO_I                           LTR/Pao                 (0)   8256     727 20647  
   45   12.9  0.0  0.0  X         14116549 14116634 (13611049) + (TGC)n                          Simple_repeat             1     86     (0) 20648  
62856    1.3  2.5 38.8  X         14116635 14117358 (13610325) C ROO_I                           LTR/Pao              (7530)    726       1 20647  
 3742    0.2  0.0  0.0  X         14117359 14117786 (13609897) C ROO_LTR                         LTR/Pao                 (0)    428       1 20647  
 6356    0.1  0.0  0.0  X         14117841 14118564 (13609119) C Stellate_EU_gene                Stellate                (0)    724       1 20649  
   18   17.9  5.9  0.0  X         14118939 14118989 (13608694) + (TTTATT)n                       Simple_repeat             1     54     (0) 20650  
   12   24.1  0.0  0.0  X         14118996 14119029 (13608654) + A-rich                          Low_complexity            1     34     (0) 20651  
 6335    0.3  0.0  0.0  X         14119110 14119833 (13607850) C Stellate_EU_gene                Stellate                (0)    724       1 20652  
   18   17.9  5.9  0.0  X         14120208 14120258 (13607425) + (TTTATT)n                       Simple_repeat             1     54     (0) 20653  
   12   24.1  0.0  0.0  X         14120265 14120298 (13607385) + A-rich                          Low_complexity            1     34     (0) 20654  
 6335    0.3  0.0  0.0  X         14120379 14121102 (13606581) C Stellate_EU_gene                Stellate                (0)    724       1 20655  
   18   17.9  5.9  0.0  X         14121477 14121527 (13606156) + (TTTATT)n                       Simple_repeat             1     54     (0) 20656  
   12   24.1  0.0  0.0  X         14121534 14121567 (13606116) + A-rich                          Low_complexity            1     34     (0) 20657  
 6325    0.4  0.0  0.0  X         14121648 14122371 (13605312) C Stellate_EU_gene                Stellate                (0)    724       1 20658  
   16   13.7  4.8  2.3  X         14122746 14122787 (13604896) + (TTTATT)n                       Simple_repeat             1     43     (0) 20659  
   12   24.1  0.0  0.0  X         14122803 14122836 (13604847) + A-rich                          Low_complexity            1     34     (0) 20660  
 6349    0.3  0.0  0.0  X         14122917 14123640 (13604043) C Stellate_EU_gene                Stellate                (0)    724       1 20661  
   18   17.9  5.9  0.0  X         14124015 14124065 (13603618) + (TTTATT)n                       Simple_repeat             1     54     (0) 20662  
 6759    0.1  0.0  0.0  X         14124186 14124909 (13602774) C Stellate_EU_gene                Stellate                (0)    724       1 20663  
   18   17.9  5.9  0.0  X         14125284 14125334 (13602349) + (TTTATT)n                       Simple_repeat             1     54     (0) 20664  
   12   24.1  0.0  0.0  X         14125341 14125374 (13602309) + A-rich                          Low_complexity            1     34     (0) 20665  
 6670    0.7  0.0  0.0  X         14125454 14126177 (13601506) C Stellate_EU_gene                Stellate                (0)    724       1 20666  
   18   17.9  5.9  0.0  X         14126552 14126602 (13601081) + (TTTATT)n                       Simple_repeat             1     54     (0) 20667  
   12   24.1  0.0  0.0  X         14126609 14126642 (13601041) + A-rich                          Low_complexity            1     34     (0) 20668  
 4144    0.2  0.0  0.0  X         14126723 14127169 (13600514) C Stellate_EU_gene                Stellate                (0)    724     278 20669  
 6748    0.3  0.0  0.0  X         14127256 14127979 (13599704) C Stellate_EU_gene                Stellate                (0)    724       1 20670  
   18   17.9  5.9  0.0  X         14128354 14128404 (13599279) + (TTTATT)n                       Simple_repeat             1     54     (0) 20671  
   12   24.1  0.0  0.0  X         14128411 14128444 (13599239) + A-rich                          Low_complexity            1     34     (0) 20672  
 6700    0.6  0.0  0.0  X         14128525 14129248 (13598435) C Stellate_EU_gene                Stellate                (0)    724       1 20673  
   16   21.3  0.0  0.0  X         14130232 14130292 (13597391) + (T)n                            Simple_repeat             1     61     (0) 20674  
   12   22.1  0.0  0.0  X         14130561 14130592 (13597091) + (ACATCA)n                       Simple_repeat             1     32     (0) 20675  
   14   18.9  0.0  2.7  X         14131872 14131909 (13595774) + (TAATT)n                        Simple_repeat             1     37     (0) 20676  
   22    0.0  0.0  0.0  X         14132798 14132821 (13594862) + (T)n                            Simple_repeat             1     24     (0) 20677  
   25   32.6  0.0  2.0  X         14133575 14133676 (13594007) + (ACA)n                          Simple_repeat             1    100     (0) 20678  
   13   18.2  2.0  6.4  X         14133887 14133935 (13593748) + (AATATT)n                       Simple_repeat             1     47     (0) 20679  
   11    7.2 10.3  0.0  X         14134159 14134187 (13593496) + GA-rich                         Low_complexity            1     32     (0) 20680  
   19    0.0  0.0  0.0  X         14135050 14135070 (13592613) + (AT)n                           Simple_repeat             1     21     (0) 20681  
   13    3.4  5.6  8.6  X         14135206 14135241 (13592442) + (TTTA)n                         Simple_repeat             1     35     (0) 20682  
   33   13.1  0.0  0.0  X         14136088 14136154 (13591529) + (GCAACTC)n                      Simple_repeat             1     67     (0) 20683  
   35   10.4  0.0  1.6  X         14136289 14136352 (13591331) + (GCA)n                          Simple_repeat             1     63     (0) 20684  
   12   22.2  3.9  3.9  X         14136841 14136891 (13590792) + (TAT)n                          Simple_repeat             1     51     (0) 20685  
   21   16.7  2.9  6.1  X         14137019 14137086 (13590597) + (TTTGT)n                        Simple_repeat             1     66     (0) 20686  
   25   23.4  0.0  0.0  X         14137146 14137205 (13590478) + (TTG)n                          Simple_repeat             1     60     (0) 20687  
  399   13.6  6.6  2.2  X         14137346 14137452 (13590231) + ROO_I                           LTR/Pao                 641    739  (7517) 20688  
