# Supplementary material for: Genetic variation in recalcitrant repetitive regions of the Drosophila melanogaster genome
Source: Genome Res. 2025 Sep;35(9):2023–40. doi: 10.1101/gr.280728.125 (PMC12400953; doi:10.1101/gr.280728.125)
Supplement: Supplement 10 [file Supplemental_Code.zip › Dmel_HiFi_Asm_variation/Scripts_for_plotting_Figures/Figure_6/Panel_B/ISO1_stellate.out]

   16   16.5  0.0  0.0  X         14013816 14013842 (13433979) + A-rich                          Low_complexity            1     27     (0) 19930  
   18   17.9  5.9  0.0  X         14014032 14014082 (13433739) + A-rich                          Low_complexity            1     54     (0) 19931  
 6267    0.7  0.0  0.0  X         14014454 14015177 (13432644) + Stellate_EU_gene                Stellate                  1    724     (0) 19932  
   13   21.2  0.0  6.5  X         14015197 14015245 (13432576) + A-rich                          Low_complexity            1     46     (0) 19933  
  322    7.1  0.0 33.3  X         14015310 14015391 (13432430) C DNAREP1_DM                      RC/Helitron             (1)    593     533 19934  
 1901    0.9  0.0  0.0  X         14015392 14015615 (13432206) + DIVER_LTR                       LTR/Pao                   1    224     (0) 19935  
27903    0.3  0.1  0.0  X         14015637 14018833 (13428988) + DIVER_I                         LTR/Pao                   1   3200  (2443) 19935  
20068    0.3  0.0  0.0  X         14018833 14021132 (13426689) + DIVER_I                         LTR/Pao                3344   5643     (0) 19935 *
 1901    0.9  0.0  0.0  X         14021133 14021356 (13426465) + DIVER_LTR                       LTR/Pao                   1    224     (0) 19935  
 1598   10.0  3.0  1.7  X         14021372 14021666 (13426155) C DNAREP1_DM                      RC/Helitron            (49)    545     247 19934  
   16   20.3  0.0  0.0  X         14022139 14022168 (13425653) + (AT)n                           Simple_repeat             1     30     (0) 19936  
   16   19.1  0.0  0.0  X         14023680 14023709 (13424112) + (T)n                            Simple_repeat             1     30     (0) 19937  
   33    0.0  0.0  0.0  X         14023710 14023737 (13424084) + (TG)n                           Simple_repeat             1     28     (0) 19938  
   21   25.6  1.6  1.6  X         14024903 14024964 (13422857) + (GT)n                           Simple_repeat             1     62     (0) 19939  
   15   22.0  0.0  0.0  X         14025353 14025389 (13422432) + (TATA)n                         Simple_repeat             1     37     (0) 19940  
   12   12.6  8.6  0.0  X         14026399 14026433 (13421388) + (TACAGCA)n                      Simple_repeat             1     38     (0) 19941  
   34    3.0  0.0  0.0  X         14026434 14026467 (13421354) + (AT)n                           Simple_repeat             1     34     (0) 19942  
   18   18.4  4.7  4.8  X         14028156 14028222 (13419599) + A-rich                          Low_complexity            1     66     (0) 19943  
  525    8.2  0.0  0.0  X         14029089 14029161 (13418660) + tRNA-Arg-CGA_                   tRNA                      1     73     (3) 19944  
  336   16.9  6.1  6.1  X         14029320 14029401 (13418420) + tRNA-Ser-TCA_                   tRNA                      1     82     (3) 19945  
  336   16.9  6.1  6.1  X         14029720 14029801 (13418020) + tRNA-Ser-TCA_                   tRNA                      1     82     (3) 19946  
  505    9.6  0.0  0.0  X         14030478 14030550 (13417271) + tRNA-Arg-CGA_                   tRNA                      1     73     (3) 19947  
  307   16.2  0.0  8.6  X         14030484 14030571 (13417250) + tRNA-3_DRe                      Satellite               458    538  (1693) 19948 *
  505    9.6  0.0  0.0  X         14031083 14031155 (13416666) + tRNA-Arg-CGA_                   tRNA                      1     73     (3) 19949  
  307   16.2  0.0  8.6  X         14031089 14031176 (13416645) + tRNA-3_DRe                      Satellite               458    538  (1693) 19950 *
  505    9.6  0.0  0.0  X         14031285 14031357 (13416464) + tRNA-Arg-CGA_                   tRNA                      1     73     (3) 19951  
  307   16.2  0.0  8.6  X         14031291 14031378 (13416443) + tRNA-3_DRe                      Satellite               458    538  (1693) 19952 *
  505    9.6  0.0  0.0  X         14031487 14031559 (13416262) + tRNA-Arg-CGA_                   tRNA                      1     73     (3) 19953  
  318   16.9  0.0  3.9  X         14031493 14031572 (13416249) + tRNA-3_DRe                      Satellite               458    534  (1697) 19954 *
   22   23.3  0.0  0.0  X         14032490 14032544 (13415277) + (TCCAAC)n                       Simple_repeat             1     55     (0) 19955  
   17    0.0  0.0  0.0  X         14032884 14032902 (13414919) + (A)n                            Simple_repeat             1     19     (0) 19956  
   15   15.3  4.3  4.3  X         14033482 14033528 (13414293) + (TTCAT)n                        Simple_repeat             1     47     (0) 19957  
   24   15.6  3.9  1.9  X         14033729 14033780 (13414041) + (TG)n                           Simple_repeat             1     53     (0) 19958  
   20   18.4  0.0  0.0  X         14033962 14033998 (13413823) + (GT)n                           Simple_repeat             1     37     (0) 19959  
   12   18.1  0.0  3.1  X         14034297 14034329 (13413492) + A-rich                          Low_complexity            1     32     (0) 19960  
   19   34.3  0.0  0.0  X         14034733 14034801 (13413020) + (TT)n                           Simple_repeat             1     69     (0) 19961  
   15   38.3  0.0  0.0  X         14035001 14035077 (13412744) + (TTT)n                          Simple_repeat             1     77     (0) 19962  
   14   30.3  1.2  6.1  X         14035253 14035276 (13412545) + (CAA)n                          Simple_repeat             1     42    (40) 19963  
   18   16.4  2.4  0.0  X         14035277 14035317 (13412504) + A-rich                          Low_complexity            1     42     (0) 19964  
   14   30.3  1.2  6.1  X         14035318 14035338 (13412483) + (CAA)n                          Simple_repeat            43     82     (0) 19963  
   21    9.5  0.0  0.0  X         14035414 14035447 (13412374) + (AAAACA)n                       Simple_repeat             1     34     (0) 19965  
   16   25.2  0.0  0.0  X         14036071 14036113 (13411708) + A-rich                          Low_complexity            1     43     (0) 19966  
  249   22.3  0.0  4.0  X         14036900 14036910 (13410911) C P-1_DR                          DNA/P                (2592)   7376    7278 19967  
  298   20.9  1.1  1.1  X         14036911 14037002 (13410819) C DNA8-26_DR                      DNA                  (3013)   1517    1426 19968  
  261   17.1  1.4  0.0  X         14036953 14037022 (13410799) C Ginger1-N1_DR                   DNA/Ginger-1         (1956)    702     632 19969 *
   15   13.9  0.0  0.0  X         14037380 14037404 (13410417) + (A)n                            Simple_repeat             1     25     (0) 19970  
   15    5.5  0.0  0.0  X         14038128 14038146 (13409675) + (T)n                            Simple_repeat             1     19     (0) 19971  
   15   20.9  2.2  2.2  X         14038761 14038812 (13409009) + (TTAT)n                         Simple_repeat             1     52     (0) 19972  
   16   31.6  3.7  2.4  X         14039104 14039185 (13408636) + (AT)n                           Simple_repeat             1     83     (0) 19973  
  326   18.2  6.1  6.1  X         14039384 14039465 (13408356) C tRNA-Ser-TCY                    tRNA                    (3)     82       1 19974  
  348   16.9  6.1  6.1  X         14039841 14039922 (13407899) C tRNA-Ser-TCY                    tRNA                    (3)     82       1 19975  
   16   23.3  0.0  0.0  X         14040715 14040749 (13407072) + (T)n                            Simple_repeat             1     35     (0) 19976  
   12   13.7  0.0  0.0  X         14040779 14040802 (13407019) + (TATC)n                         Simple_repeat             1     24     (0) 19977  
   23   20.9  0.0  7.0  X         14041264 14041339 (13406482) + (ATTTT)n                        Simple_repeat             1     71     (0) 19978  
   16   19.9  6.8  1.6  X         14042580 14042638 (13405183) + (TTG)n                          Simple_repeat             1     62     (0) 19979  
   19    0.0  7.7  0.0  X         14043334 14043361 (13404460) + (AT)n                           Simple_repeat             1     30     (0) 19980  
   29    6.9  0.0  4.2  X         14043646 14043695 (13404126) + (CAACAG)n                       Simple_repeat             1     48     (0) 19981  
   30    0.0  0.0  0.0  X         14043763 14043790 (13404031) + (AAC)n                          Simple_repeat             1     28     (0) 19982  
  254   18.3  0.0  0.0  X         14043870 14043929 (13403892) + ROO_I                           LTR/Pao                 648    707  (7549) 19983  
   23    7.0  0.0  0.0  X         14044307 14044336 (13403485) + (CA)n                           Simple_repeat             1     30     (0) 19984  
   18   12.2  0.0  0.0  X         14045023 14045049 (13402772) + (T)n                            Simple_repeat             1     27     (0) 19985  
 2297    0.0  0.0  0.0  X         14045082 14045357 (13402464) + Copia_LTR                       LTR/Copia                 1    276     (0) 19986  
  550    1.5  0.0  0.0  X         14045358 14045424 (13402397) + Copia_I                         LTR/Copia                 1     67  (4526) 19986 *
33207    0.5  0.1  0.0  X         14045392 14049334 (13398487) + Copia_I                         LTR/Copia               650   4593     (0) 19986  
 2297    0.0  0.0  0.0  X         14049335 14049610 (13398211) + Copia_LTR                       LTR/Copia                 1    276     (0) 19986  
  248   17.9 10.5  2.3  X         14049798 14049883 (13397938) C L1-53_DR                        LINE/L1              (4728)   1718    1637 19987  
  228   20.6  0.0  2.9  X         14049823 14049892 (13397929) C RMER12                          LTR/ERVK              (494)    828     761 19988 *
   16    0.0  0.0  0.0  X         14050068 14050085 (13397736) + (GT)n                           Simple_repeat             1     18     (0) 19989  
   18   12.0  5.3  2.6  X         14050462 14050499 (13397322) + (AT)n                           Simple_repeat             1     39     (0) 19990  
   21   26.9  1.7  0.0  X         14050603 14050660 (13397161) + (AT)n                           Simple_repeat             1     59     (0) 19991  
   16   22.8  0.0  4.7  X         14051901 14051945 (13395876) + (TG)n                           Simple_repeat             1     43     (0) 19992  
   23    9.4  0.0  2.9  X         14052000 14052035 (13395786) + (CA)n                           Simple_repeat             1     35     (0) 19993  
   16   16.9  0.0  0.0  X         14052061 14052093 (13395728) + (CAA)n                          Simple_repeat             1     33     (0) 19994  
   13   10.0  0.0  0.0  X         14052242 14052263 (13395558) + (ACA)n                          Simple_repeat             1     22     (0) 19995  
   25   30.5  1.9  1.9  X         14052430 14052539 (13395282) + A-rich                          Low_complexity            1    109     (0) 19996  
   24   22.3  0.0  0.0  X         14052580 14052650 (13395171) + GA-rich                         Low_complexity            1     71     (0) 19997  
  501   18.0  7.2  0.0  X         14053049 14053187 (13394634) + XDMR                            Unknown                 175    323    (38) 19998 *
  982   27.4  8.6  1.1  X         14053072 14053302 (13394519) C SAR_DM                          Satellite             (593)    879     297 19999  
 1006   24.0  4.8  0.3  X         14053303 14053657 (13394164) + SAR2_DM                         Satellite                 1    371   (275) 20000  
  982   27.4  8.6  1.1  X         14053658 14053686 (13394135) C SAR_DM                          Satellite             (593)    296     219 19999  
   16    0.0  0.0  0.0  X         14053966 14053983 (13393838) + (A)n                            Simple_repeat             1     18     (0) 20001  
   14   26.5  2.5  6.4  X         14053996 14054076 (13393745) + (TTG)n                          Simple_repeat             1     78     (0) 20002  
   15   24.1  0.0  0.0  X         14054743 14054776 (13393045) + (TG)n                           Simple_repeat             1     34     (0) 20003  
  226   17.4  0.0  0.0  X         14054829 14054874 (13392947) + DNA6-4_DR                       DNA                    2115   2160  (1379) 20004  
   21   15.4  0.0  0.0  X         14055445 14055480 (13392341) + (AT)n                           Simple_repeat             1     36     (0) 20005  
   16   15.9  0.0  0.0  X         14056284 14056311 (13391510) + (T)n                            Simple_repeat             1     28     (0) 20006  
   25   12.0  0.0  2.2  X         14056685 14056731 (13391090) + (CACC)n                         Simple_repeat             1     46     (0) 20007  
 3316    1.5  0.5  0.5  X         14057465 14057878 (13389943) + DM297_LTR                       LTR/Gypsy                 1    414     (0) 20008  
32878    0.1  0.0  0.1  X         14057879 14061781 (13386040) + DM297_I                         LTR/Gypsy                 1   3900  (2267) 20008  
 2019    1.6  0.0  0.0  X         14061775 14062025 (13385796) + DM297_I                         LTR/Gypsy              4198   4448  (1719) 20008 *
10055    0.2  0.0  0.0  X         14062021 14063239 (13384582) + DM297_I                         LTR/Gypsy              4949   6167     (0) 20008  
 3316    1.5  0.5  0.5  X         14063240 14063653 (13384168) + DM297_LTR                       LTR/Gypsy                 1    414     (0) 20008  
   15   13.9  0.0  0.0  X         14063665 14063688 (13384133) + (T)n                            Simple_repeat             1     24     (0) 20009  
   24    9.5  0.0  0.0  X         14063812 14063845 (13383976) + (T)n                            Simple_repeat             1     34     (0) 20010  
   24   14.8  0.0  0.0  X         14064178 14064216 (13383605) + (T)n                            Simple_repeat             1     39     (0) 20011  
   14    3.7  6.7  3.2  X         14065179 14065208 (13382613) + (TTGT)n                         Simple_repeat             1     31     (0) 20012  
   13   31.2  0.0  0.0  X         14066320 14066370 (13381451) + (AAGTTGC)n                      Simple_repeat             1     51     (0) 20013  
  749    7.0 10.8  0.7  X         14066868 14066997 (13380824) + DNAREP1_DM                      RC/Helitron             452    594     (0) 20014  
   11   24.5  2.2  2.2  X         14067071 14067115 (13380706) + (TTTAAT)n                       Simple_repeat             1     45     (0) 20015  
 6354    0.1  0.0  0.0  X         14067241 14067964 (13379857) C Stellate_EU_gene                Stellate                (0)    724       1 20016  
 6341    0.4  0.0  0.0  X         14068480 14069203 (13378618) C Stellate_EU_gene                Stellate                (0)    724       1 20017  
   18   17.9  5.9  0.0  X         14069578 14069628 (13378193) + (TTTATT)n                       Simple_repeat             1     54     (0) 20018  
   12   24.1  0.0  0.0  X         14069635 14069668 (13378153) + A-rich                          Low_complexity            1     34     (0) 20019  
 6335    0.3  0.0  0.0  X         14069749 14070472 (13377349) C Stellate_EU_gene                Stellate                (0)    724       1 20020  
   18   17.9  5.9  0.0  X         14070847 14070897 (13376924) + (TTTATT)n                       Simple_repeat             1     54     (0) 20021  
   12   24.1  0.0  0.0  X         14070904 14070937 (13376884) + A-rich                          Low_complexity            1     34     (0) 20022  
 6733    0.3  0.0  0.0  X         14071018 14071741 (13376080) C Stellate_EU_gene                Stellate                (0)    724       1 20023  
   18   17.9  5.9  0.0  X         14072116 14072166 (13375655) + (TTTATT)n                       Simple_repeat             1     54     (0) 20024  
   12   24.1  0.0  0.0  X         14072173 14072206 (13375615) + A-rich                          Low_complexity            1     34     (0) 20025  
 6707    0.4  0.0  0.0  X         14072287 14073010 (13374811) C Stellate_EU_gene                Stellate                (0)    724       1 20026  
   18   17.9  5.9  0.0  X         14073385 14073435 (13374386) + (TTTATT)n                       Simple_repeat             1     54     (0) 20027  
   12   24.1  0.0  0.0  X         14073442 14073475 (13374346) + A-rich                          Low_complexity            1     34     (0) 20028  
 6642    0.8  0.0  0.0  X         14073556 14074279 (13373542) C Stellate_EU_gene                Stellate                (0)    724       1 20029  
   18   17.9  5.9  0.0  X         14074654 14074704 (13373117) + (TTTATT)n                       Simple_repeat             1     54     (0) 20030  
   12   24.1  0.0  0.0  X         14074711 14074744 (13373077) + A-rich                          Low_complexity            1     34     (0) 20031  
 6759    0.1  0.0  0.0  X         14074825 14075548 (13372273) C Stellate_EU_gene                Stellate                (0)    724       1 20032  
   18   17.9  5.9  0.0  X         14075923 14075973 (13371848) + (TTTATT)n                       Simple_repeat             1     54     (0) 20033  
   12   24.1  0.0  0.0  X         14075980 14076013 (13371808) + A-rich                          Low_complexity            1     34     (0) 20034  
 6759    0.1  0.0  0.0  X         14076094 14076817 (13371004) C Stellate_EU_gene                Stellate                (0)    724       1 20035  
   18   17.9  5.9  0.0  X         14077192 14077242 (13370579) + (TTTATT)n                       Simple_repeat             1     54     (0) 20036  
   12   24.1  0.0  0.0  X         14077249 14077282 (13370539) + A-rich                          Low_complexity            1     34     (0) 20037  
 6755    0.1  0.0  0.0  X         14077363 14078086 (13369735) C Stellate_EU_gene                Stellate                (0)    724       1 20038  
   17   15.8  8.0  0.0  X         14078461 14078510 (13369311) + (TTTATT)n                       Simple_repeat             1     54     (0) 20039  
   12   24.1  0.0  0.0  X         14078517 14078550 (13369271) + A-rich                          Low_complexity            1     34     (0) 20040  
 6781    0.0  0.0  0.0  X         14078631 14079354 (13368467) C Stellate_EU_gene                Stellate                (0)    724       1 20041  
   18   17.9  5.9  0.0  X         14079729 14079779 (13368042) + (TTTATT)n                       Simple_repeat             1     54     (0) 20042  
   12   24.1  0.0  0.0  X         14079786 14079819 (13368002) + A-rich                          Low_complexity            1     34     (0) 20043  
 6657    0.7  0.0  0.0  X         14079900 14080623 (13367198) C Stellate_EU_gene                Stellate                (0)    724       1 20044  
   16   21.3  0.0  0.0  X         14081608 14081668 (13366153) + (T)n                            Simple_repeat             1     61     (0) 20045  
   12   22.1  0.0  0.0  X         14081939 14081970 (13365851) + (ACATCA)n                       Simple_repeat             1     32     (0) 20046  
   12   15.5  3.5  0.0  X         14083087 14083115 (13364706) + (ACC)n                          Simple_repeat             1     30     (0) 20047  
   16    0.0  0.0  0.0  X         14084174 14084191 (13363630) + (T)n                            Simple_repeat             1     18     (0) 20048  
   30   30.3  0.0  1.9  X         14084945 14085052 (13362769) + (ACA)n                          Simple_repeat             1    106     (0) 20049  
   13   18.2  2.0  6.4  X         14085263 14085311 (13362510) + (AATATT)n                       Simple_repeat             1     47     (0) 20050  
   25    2.8  0.0  2.7  X         14085524 14085561 (13362260) + (GGAAGGG)n                      Simple_repeat             1     37     (0) 20051  
   17    0.0  0.0  0.0  X         14086426 14086444 (13361377) + (AT)n                           Simple_repeat             1     19     (0) 20052  
   24   19.8  0.0  0.0  X         14086579 14086624 (13361197) + (T)n                            Simple_repeat             1     46     (0) 20053  
   36   13.3  0.0  0.0  X         14087477 14087550 (13360271) + (GCAACTC)n                      Simple_repeat             1     74     (0) 20054  
   33   19.3  0.0  2.7  X         14087670 14087745 (13360076) + (CAG)n                          Simple_repeat             1     74     (0) 20055  
   21    7.5  0.0  0.0  X         14087907 14087934 (13359887) + (GT)n                           Simple_repeat             1     28     (0) 20056  
   14   26.9  0.0  3.9  X         14088243 14088263 (13359558) + (TAT)n                          Simple_repeat             1     49     (0) 20057  
   16   19.2  0.0  0.0  X         14088264 14088293 (13359528) + (T)n                            Simple_repeat             1     30     (0) 20058  
   26   27.8  0.0  0.0  X         14088424 14088497 (13359324) + (TTTT)n                         Simple_repeat             1     74     (0) 20059  
   22   24.8  0.0  0.0  X         14088557 14088613 (13359208) + (TTG)n                          Simple_repeat             1     57     (0) 20060  
  362   14.9  0.0  2.5  X         14088754 14088866 (13358955) + ROO_I                           LTR/Pao                 641    737  (7519) 20061  
