# Supplementary material for: Genetic variation in recalcitrant repetitive regions of the Drosophila melanogaster genome
Source: Genome Res. 2025 Sep;35(9):2023–40. doi: 10.1101/gr.280728.125 (PMC12400953; doi:10.1101/gr.280728.125)
Supplement: Supplement 10 [file Supplemental_Code.zip › Dmel_HiFi_Asm_variation/Scripts_for_plotting_Figures/Figure_6/Panel_C/A3_Het.out]

  485    3.6  0.0  0.0  X         23675610 23675664  (4376341) + 28s-rRNA_Dmel                   rRNA                   2648   2702  (1267) 32655 *
 2264   14.4  7.6  0.9  X         23675665 23676098  (4375907) + R1_DM                           LINE/R1                   1    463  (4893) 32656 *
 6374    4.9  0.9  0.0  X         23676096 23676870  (4375135) + R1_DM                           LINE/R1                2119   2900  (2456) 32657  
17626    2.8  5.4  0.0  X         23676874 23679011  (4372994) C DMRT1B                          LINE/R1                 (0)   5183    2930 32658  
  435    1.9  0.0  0.0  X         23679013 23679064  (4372941) + R1_DM                           LINE/R1                2893   2944  (2412) 32657  
  391    0.0  0.0  0.0  X         23679066 23679107  (4372898) + R1_DM                           LINE/R1                3222   3263  (2093) 32657 *
 4102    5.1  4.7  0.0  X         23679105 23679614  (4372391) + R2_DM                           LINE/R2                2680   3213   (394) 32659  
 2366    4.1  1.7  1.0  X         23679618 23679912  (4372093) + 28s-rRNA_Dmel                   rRNA                   2355   2651  (1318) 32660 *
 2688    4.7 12.5  0.2  X         23679912 23680399  (4371606) + R2_DM                           LINE/R2                   3    550  (3057) 32661  
  408    2.0  2.0  0.0  X         23680402 23680445  (4371560) + R2_DM                           LINE/R2                 661    705  (2902) 32661  
  516   16.7  5.0 15.7  X         23680446 23680667  (4371338) + TABOR_LTR                       LTR/Gypsy                 1    179   (220) 32662  
 1035    8.9  0.7  0.7  X         23680700 23680846  (4371159) + Gypsy1-LTR_DM                   LTR/Gypsy                 2    148   (260) 32663  
  228   14.7  0.0  0.0  X         23681068 23681101  (4370904) + MDG1_I                          LTR/Gypsy                12     45  (6485) 32664  
  431   29.7  6.7  3.8  X         23681119 23681478  (4370527) + DM412                           LTR/Gypsy               122    491  (5986) 32665  
  544   14.2  0.0 14.8  X         23681562 23681685  (4370320) + MDG1_I                          LTR/Gypsy               537    644  (5952) 32664  
  415   10.2  6.2  0.0  X         23681682 23681809  (4370196) + MDG1_I                          LTR/Gypsy               756    891  (5705) 32664 *
  236   17.6  8.0  4.3  X         23681830 23681942  (4370063) + G_DM                            LINE/I-Jockey          1179   1295  (3051) 32666  
  461   23.6  2.5  3.6  X         23682131 23682328  (4369677) + G_DM                            LINE/I-Jockey          1937   2132  (2214) 32666  
 2639   27.9  6.0  4.6  X         23682428 23683885  (4368120) + G_DM                            LINE/I-Jockey          2679   4155   (191) 32666  
 1417    2.1  4.7  0.0  X         23683921 23684113  (4367892) + ITS1-rRNA_Dmel                  rRNA                    525    726     (0) 32667  
 1136    0.8  0.0  0.0  X         23684114 23684236  (4367769) + 5.8s-rRNA_Dmel                  rRNA                      1    123     (0) 32668  
  251    3.3  0.0  0.0  X         23684265 23684294  (4367711) + 2s-rRNA_Dmel                    rRNA                      1     30     (0) 32669  
 2790    4.2  0.5  0.0  X         23684295 23684677  (4367328) + ITS2-rRNA_Dmel                  rRNA                      1    385     (0) 32670  
 6270    0.8  0.1  0.0  X         23684678 23685381  (4366624) + 28s-rRNA_Dmel                   rRNA                      1    705  (3264) 32671  
  446    6.9 28.7  0.0  X         23685382 23685468  (4366537) + 28s-rRNA_Dmel                   rRNA                   1396   1507  (2462) 32671 *
 5833    1.9  3.4  0.0  X         23685465 23686143  (4365862) + R2_DM                           LINE/R2                 189    890  (2717) 32672  
 1870   23.5  2.2  2.9  X         23686142 23687063  (4364942) C FW2_DM                          LINE/I-Jockey        (1390)   2571    1525 32673 *
 6277   17.0  4.3  5.5  X         23687090 23688854  (4363151) C FW2_DM                          LINE/I-Jockey        (2372)   1589       2 32673  
 1031   18.5 18.4  2.6  X         23688854 23689261  (4362744) C FW2_DM                          LINE/I-Jockey        (4290)    503       7 32673 *
 5385    3.6  3.1  0.3  X         23689301 23690047  (4361958) + ETS-rRNA_Dmel                   rRNA                     87    854    (10) 32674 *
17782    0.9  1.1  0.0  X         23690047 23690225  (4361780) + 18s-rRNA_Dmel                   rRNA                     26    204  (1791) 32675  
   29    0.0  0.0  0.0  X         23690226 23690252  (4361753) + (TTA)n                          Simple_repeat             1     27     (0) 32676  
17782    0.9  1.1  0.0  X         23690253 23692021  (4359984) + 18s-rRNA_Dmel                   rRNA                    205   1994     (1) 32675  
 5903    2.1  0.8  0.3  X         23692022 23692743  (4359262) + ITS1-rRNA_Dmel                  rRNA                      1    726     (0) 32677  
 1114    1.6  0.0  0.0  X         23692744 23692866  (4359139) + 5.8s-rRNA_Dmel                  rRNA                      1    123     (0) 32678  
  251    3.3  0.0  0.0  X         23692895 23692924  (4359081) + 2s-rRNA_Dmel                    rRNA                      1     30     (0) 32679  
 2957    2.1  0.8  0.0  X         23692925 23693305  (4358700) + ITS2-rRNA_Dmel                  rRNA                      1    384     (1) 32680  
24338    1.0  0.5  0.0  X         23693308 23695996  (4356009) + 28s-rRNA_Dmel                   rRNA                      2   2702  (1267) 32681  
25763    2.6  0.1  0.0  X         23695997 23698947  (4353058) + R1_DM                           LINE/R1                   1   2953  (2403) 32682 *
33528    0.5  0.0  0.0  X         23698947 23702554  (4349451) + R2_DM                           LINE/R2                   1   3607     (0) 32683  
  462    5.5  0.0  0.0  X         23702554 23702608  (4349397) + 28s-rRNA_Dmel                   rRNA                   2648   2702  (1267) 32684 *
 4206    0.8  5.5  0.4  X         23702609 23703101  (4348904) + R1_DM                           LINE/R1                   1    518  (4838) 32685 *
38737    1.6  0.0  0.0  X         23703101 23707680  (4344325) + R1_DM                           LINE/R1                 777   5356     (0) 32685  
16282    2.0  0.1  0.1  X         23707675 23709585  (4342420) + R2_DM                           LINE/R2                1665   3576    (31) 32686 *
31453    0.8  0.5  0.1  X         23709587 23713206  (4338799) + R1_DM                           LINE/R1                1725   5356     (0) 32687  
45645    1.1  0.9  0.4  X         23713240 23718570  (4333435) + R1_DM                           LINE/R1                   1   5356     (0) 32688  
 1236    2.7  0.0  0.0  X         23718569 23718716  (4333289) + 28s-rRNA_Dmel                   rRNA                   2710   2857  (1112) 32684 *
26720    1.7  2.2  0.1  X         23718722 23721891  (4330114) + R2_DM                           LINE/R2                 370   3607     (0) 32689  
  634    1.4  0.0  0.0  X         23721892 23721964  (4330041) + 28s-rRNA_Dmel                   rRNA                   2653   2725  (1244) 32690 *
 4666    0.6  2.2  0.0  X         23721963 23722505  (4329500) + R1_DM                           LINE/R1                4802   5356     (0) 32691 *
11011    0.9  0.0  0.0  X         23722504 23723763  (4328242) + 28s-rRNA_Dmel                   rRNA                   2710   3969     (0) 32690  
  729    1.7  0.0  0.0  X         23723780 23723850  (4328155) + 92_Repeat_rRNA                  Satellite                 1     92    (87) 32692  
  325    7.0  0.0  0.0  X         23723851 23723893  (4328112) + 329_Repeat_rRNA                 Satellite                 1     43   (286) 32693  
  729    1.7  0.0  0.0  X         23723894 23723958  (4328047) + 92_Repeat_rRNA                  Satellite                93    179     (0) 32692  
12160    6.6  0.8  0.8  X         23723959 23725637  (4326368) C G_DM                            LINE/I-Jockey          (15)   4331    2653 32694  
  460    0.0 13.2  0.0  X         23725623 23725690  (4326315) + 92_Repeat_rRNA                  Satellite                16     92     (0) 32695 *
 1921    2.1  0.0  0.0  X         23725670 23726053  (4325952) + 240_Repeat_rRNA                 Satellite                 1    384    (13) 32696  
  876    6.5  3.2  1.0  X         23726041 23726228  (4325777) + 329_Repeat_rRNA                 Satellite                 1    192   (178) 32693 *
  667    2.1  0.0  0.0  X         23726293 23726386  (4325619) + ETS-rRNA_Dmel                   rRNA                     30    123   (741) 32697  
10154    8.9  2.1  1.1  X         23726538 23728718  (4323287) + G_DM                            LINE/I-Jockey           243   2377  (1969) 32698  
 2197    9.8  0.0  0.6  X         23728697 23729024  (4322981) C G_DM                            LINE/I-Jockey        (1368)   2978    2653 32699 *
  460    0.0 13.2  0.0  X         23729010 23729077  (4322928) + 92_Repeat_rRNA                  Satellite                16     92     (0) 32700 *
 1921    2.1  0.0  0.0  X         23729057 23729440  (4322565) + 240_Repeat_rRNA                 Satellite                 1    384    (13) 32701  
  876    6.5  3.2  1.0  X         23729428 23729615  (4322390) + 329_Repeat_rRNA                 Satellite                 1    192   (178) 32702 *
  667    2.1  0.0  0.0  X         23729680 23729773  (4322232) + ETS-rRNA_Dmel                   rRNA                     30    123   (741) 32703  
10140    9.0  2.1  1.1  X         23729925 23732104  (4319901) + G_DM                            LINE/I-Jockey           243   2377  (1969) 32704  
 2197    9.8  0.0  0.6  X         23732083 23732410  (4319595) C G_DM                            LINE/I-Jockey        (1368)   2978    2653 32705 *
  460    0.0 13.2  0.0  X         23732396 23732463  (4319542) + 92_Repeat_rRNA                  Satellite                16     92     (0) 32706 *
 1921    2.6  0.0  0.0  X         23732443 23732813  (4319192) + 240_Repeat_rRNA                 Satellite                 1    448   (189) 32707  
  843    1.8  2.8  0.0  X         23732814 23732922  (4319083) + 329_Repeat_rRNA                 Satellite                40    151   (178) 32708  
 1921    2.6  0.0  0.0  X         23732923 23733066  (4318939) + 240_Repeat_rRNA                 Satellite               449    624    (13) 32707  
  876    6.5  3.2  1.0  X         23733054 23733241  (4318764) + 329_Repeat_rRNA                 Satellite                 1    192   (178) 32709 *
  667    2.1  0.0  0.0  X         23733306 23733399  (4318606) + ETS-rRNA_Dmel                   rRNA                     30    123   (741) 32710  
10145    9.0  2.1  1.1  X         23733550 23735727  (4316278) + G_DM                            LINE/I-Jockey           243   2377  (1969) 32711  
 2197    9.8  0.0  0.6  X         23735706 23736033  (4315972) C G_DM                            LINE/I-Jockey        (1368)   2978    2653 32712 *
  460    0.0 13.2  0.0  X         23736019 23736086  (4315919) + 92_Repeat_rRNA                  Satellite                16     92     (0) 32713 *
 1244   10.3  6.7  4.4  X         23736066 23736384  (4315621) + 329_Repeat_rRNA                 Satellite                 1    329     (0) 32714  
  667    2.1  0.0  0.0  X         23736449 23736542  (4315463) + ETS-rRNA_Dmel                   rRNA                     30    123   (741) 32715  
25770    4.8  0.8  0.5  X         23736694 23740858  (4311147) + G2_DM                           LINE/I-Jockey             4   4346     (0) 32716  
  330    4.7  0.0  0.0  X         23740862 23740904  (4311101) C 329_Repeat_rRNA                 Satellite             (286)     43       1 32717 *
  752    1.1  0.0  3.5  X         23740884 23740962  (4311043) C 92_Repeat_rRNA                  Satellite               (0)    275     169 32718  
  325    7.0  0.0  0.0  X         23740963 23741005  (4311000) C 329_Repeat_rRNA                 Satellite             (286)     43       1 32719  
  752    1.1  0.0  3.5  X         23741006 23741054  (4310951) C 92_Repeat_rRNA                  Satellite             (107)    168     103 32718  
  325    7.0  0.0  0.0  X         23741055 23741097  (4310908) C 329_Repeat_rRNA                 Satellite             (286)     43       1 32720  
  752    1.1  0.0  3.5  X         23741098 23741168  (4310837) C 92_Repeat_rRNA                  Satellite               (0)    102       1 32718  
 7853    0.6  0.6  0.0  X         23741185 23742079  (4309926) C 28s-rRNA_Dmel                   rRNA                    (0)   3969    3070 32721  
 2061    2.9  7.7  0.0  X         23742086 23742359  (4309646) + MAX_LTR                         LTR/Pao                  27    321     (0) 32722  
 2947    5.8 10.2  6.5  X         23742360 23742907  (4309098) + MAX_I                           LTR/Pao                   1    567  (7347) 32722  
  957    4.2  0.8  0.0  X         23743155 23743274  (4308731) + MAX_I                           LTR/Pao                 551    671  (7243) 32722  
  720   15.6  6.0  4.7  X         23743327 23743684  (4308321) + MAX_I                           LTR/Pao                 856   1161  (6753) 32722  
19483    0.8  0.0  0.1  X         23743756 23745976  (4306029) + MAX_I                           LTR/Pao                1353   3570  (4344) 32722 *
33780    1.2  0.0  0.9  X         23745976 23749904  (4302101) + MAX_I                           LTR/Pao                4017   7912     (2) 32722  
 2278    3.0  7.0  0.0  X         23749914 23750213  (4301792) + MAX_LTR                         LTR/Pao                   1    321     (0) 32722  
 3061    1.1  0.0  0.0  X         23750214 23750571  (4301434) C 28s-rRNA_Dmel                   rRNA                  (902)   3067    2710 32723  
 2198    1.2  0.0  0.0  X         23750570 23750821  (4301184) C R1_DM                           LINE/R1                 (0)   5356    5105 32724 *
 9209    1.9  0.1  0.3  X         23750821 23751908  (4300097) C R1_DM                           LINE/R1               (567)   4789    3704 32724 *
19527    1.2  2.2  0.5  X         23751901 23754224  (4297781) C R1_DM                           LINE/R1              (2991)   2365       1 32724  
  431    5.5  0.0  0.0  X         23754225 23754279  (4297726) C 28s-rRNA_Dmel                   rRNA                 (1267)   2702    2648 32723 *
26574    2.1  0.5  0.1  X         23754278 23757413  (4294592) C R2_DM                           LINE/R2                 (0)   3607     461 32725  
16790    1.5  1.2  0.0  X         23757417 23759420  (4292585) C 28s-rRNA_Dmel                   rRNA                 (1940)   2029       1 32723  
  761    0.0  0.0  0.0  X         23759421 23759529  (4292476) C ITS2-rRNA_Dmel                  rRNA                    (0)    385     277 32726  
 1088    0.8  0.0  0.0  X         23759565 23759687  (4292318) C 5.8s-rRNA_Dmel                  rRNA                    (0)    123       1 32727  
 5585    1.9  0.8  0.0  X         23759688 23760407  (4291598) C ITS1-rRNA_Dmel                  rRNA                    (0)    726       1 32728  
16117    1.6  3.1  0.0  X         23760408 23762341  (4289664) C 18s-rRNA_Dmel                   rRNA                    (0)   1995       1 32729  
 3495    2.0  8.0  0.4  X         23762342 23763144  (4288861) C ETS-rRNA_Dmel                   rRNA                    (0)    864       1 32730  
 1621    5.9  1.1  5.8  X         23763138 23763604  (4288401) C 240_Repeat_rRNA                 Satellite               (0)    445       1 32731 *
  943   21.7  3.6  0.4  X         23763607 23763828  (4288177) C MICROPIA_LTR                    LTR/Gypsy               (0)    476     248 32732  
  678   10.0  2.3 20.1  X         23763832 23764006  (4287999) C MICROPIA_LTR                    LTR/Gypsy             (172)    304     156 32733  
 3223   13.3  1.0 11.0  X         23764028 23764704  (4287301) C MICROPIA_I                      LTR/Gypsy               (0)   4476    3861 32734  
 6514    3.3  3.4  0.2  X         23764707 23765504  (4286501) C TRANSIB2                        DNA/CMC-Transib       (995)   1849    1027 32735  
 5375    4.9  0.0  0.4  X         23765509 23766190  (4285815) C TRANSIB2                        DNA/CMC-Transib      (2158)    686       8 32735  
 1511   12.9  6.6  1.5  X         23766207 23766465  (4285540) C MICROPIA_I                      LTR/Gypsy            (1036)   3440    3169 32734  
 1475   11.0  1.6  2.9  X         23766468 23766684  (4285321) + Gypsy8_LTR                      LTR/Gypsy                 1    214    (90) 32736  
 1536    8.6  0.8  4.7  X         23766685 23766929  (4285076) + Gypsy8_I                        LTR/Gypsy                 1    236  (4111) 32737  
  866   22.8  8.8  6.5  X         23767378 23767706  (4284299) C G6_DM                           LINE/I-Jockey        (1705)    337       2 32738  
 8211    7.7  2.0  1.1  X         23767708 23769342  (4282663) C G6_DM                           LINE/I-Jockey        (2353)   1993     426 32739  
  311   11.4  0.0  0.0  X         23769537 23769580  (4282425) C G6_DM                           LINE/I-Jockey        (4301)     45       2 32739  
  621    2.6  0.0  0.0  X         23769581 23769657  (4282348) + 92_Repeat_rRNA                  Satellite                16     92     (0) 32740 *
 1295   10.1  3.6  2.6  X         23769638 23769908  (4282097) + 329_Repeat_rRNA                 Satellite                 2    276    (53) 32741 *
 2340    4.6  0.9  0.6  X         23769905 23770232  (4281773) + ETS-rRNA_Dmel                   rRNA                    212    540   (324) 32742  
  768    5.3  0.0  0.0  X         23770239 23770333  (4281672) + 18s-rRNA_Dmel                   rRNA                   1901   1995     (0) 32743  
 4679    3.2  9.6  0.6  X         23770334 23770999  (4281006) + ITS1-rRNA_Dmel                  rRNA                      1    726     (0) 32744  
 1127    0.8  0.0  0.0  X         23771000 23771122  (4280883) + 5.8s-rRNA_Dmel                  rRNA                      1    123     (0) 32745  
  261    0.0  0.0  0.0  X         23771151 23771180  (4280825) + 2s-rRNA_Dmel                    rRNA                      1     30     (0) 32746  
 2222    1.8  0.7  0.0  X         23771181 23771464  (4280541) + ITS2-rRNA_Dmel                  rRNA                      1    286    (99) 32747  
 1589    7.0  5.0  7.0  X         23771465 23771741  (4280264) C BATUMI_LTR                      LTR/Pao                 (0)    272       1 32748  
 5121    5.5  0.9  0.5  X         23771742 23772399  (4279606) C BATUMI_I                        LTR/Pao                 (0)   7963    7303 32748  
18614   10.4  2.2  1.0  X         23772435 23776862  (4275143) C BATUMI_I                        LTR/Pao               (668)   7246    2687 32748  
14504    3.2  3.6  3.4  X         23776878 23778599  (4273406) C BATUMI_I                        LTR/Pao              (5528)   2435     626 32748  
  282   16.1  7.1  5.6  X         23778600 23778809  (4273196) + Penelope-1_DR                   LINE/Penelope          3922   4134   (312) 32749  
14504    3.2  3.6  3.4  X         23778810 23779402  (4272603) C BATUMI_I                        LTR/Pao              (5528)    625       1 32748  
 1713    6.7  1.0  8.5  X         23779403 23779694  (4272311) C BATUMI_LTR                      LTR/Pao                 (0)    272       1 32748  
 5101    5.7  0.9  0.5  X         23779695 23780352  (4271653) C BATUMI_I                        LTR/Pao                 (0)   7963    7303 32748  
18601   10.4  2.2  1.0  X         23780388 23784815  (4267190) C BATUMI_I                        LTR/Pao               (668)   7246    2687 32748  
14498    3.1  3.6  3.5  X         23784831 23786553  (4265452) C BATUMI_I                        LTR/Pao              (5528)   2435     626 32748  
  282   16.1  7.1  5.6  X         23786554 23786763  (4265242) + Penelope-1_DR                   LINE/Penelope          3922   4134   (312) 32750  
14498    3.1  3.6  3.5  X         23786764 23787356  (4264649) C BATUMI_I                        LTR/Pao              (5528)    625       1 32748  
 1713    6.7  1.0  8.5  X         23787357 23787648  (4264357) C BATUMI_LTR                      LTR/Pao                 (0)    272       1 32748  
 4977    5.4  2.3  0.5  X         23787649 23788297  (4263708) C BATUMI_I                        LTR/Pao                 (0)   7963    7303 32748  
36790    8.3  1.1  2.5  X         23788333 23795579  (4256426) C BATUMI_I                        LTR/Pao               (668)   7246       1 32748  
 2180    3.3  0.4  2.6  X         23795580 23795857  (4256148) C BATUMI_LTR                      LTR/Pao                 (0)    272       1 32748  
 6901    0.0  0.0  0.0  X         23796131 23796862  (4255143) C Stellate_Het_gene               Stellate                (0)    732       1 32751  
  670    2.6  0.0  0.0  X         23797263 23797338  (4254667) C Stellate_Het_gene               Stellate               (38)    694     619 32752 *
 2322    2.5  6.7  0.0  X         23797334 23797617  (4254388) + R1_DM                           LINE/R1                4865   5167   (189) 32753  
 4045    1.9  0.4  0.4  X         23797625 23798087  (4253918) C R1_DM                           LINE/R1              (4893)    463       1 32754  
 1437    0.7  0.0  0.0  X         23798121 23798275  (4253730) C R1_DM                           LINE/R1                 (0)   5356    5202 32755  
 2210    5.4  7.4  0.3  X         23798276 23798573  (4253432) C MDG1_LTR                        LTR/Gypsy              (30)    412      94 32756  
   38    9.3  0.0  0.0  X         23798576 23798632  (4253373) + (TAT)n                          Simple_repeat             1     57     (0) 32757  
  677   10.3  0.6  6.8  X         23798649 23798804  (4253201) C MDG1_I                          LTR/Gypsy               (0)   6596    6450 32758 *
43205    2.2  1.2  0.1  X         23798774 23803879  (4248126) C MDG1_I                          LTR/Gypsy             (300)   6296    1135 32758  
   13   15.8  2.7  2.7  X         23803893 23803929  (4248076) + A-rich                          Low_complexity            1     37     (0) 32759  
 7995    6.6  3.1  1.6  X         23803946 23805068  (4246937) C MDG1_I                          LTR/Gypsy            (5456)   1140       1 32758  
 2263    4.7  7.4  0.3  X         23805069 23805366  (4246639) C MDG1_LTR                        LTR/Gypsy              (30)    412      94 32758  
   38    9.3  0.0  0.0  X         23805369 23805425  (4246580) + (TAT)n                          Simple_repeat             1     57     (0) 32760  
 1998    3.8  0.4  0.4  X         23805426 23805659  (4246346) C Stellate_Het_gene               Stellate              (497)    235       2 32752  
 2711    1.6  0.3  2.8  X         23805893 23806217  (4245788) + NINJA_LTR                       LTR/Pao                   1    317     (0) 32761  
 4806    1.5  3.2  4.1  X         23806218 23806837  (4245168) + NINJA_I                         LTR/Pao                   1    615  (5396) 32761 *
11615    2.0  0.0  0.3  X         23806827 23808157  (4243848) + NINJA_I                         LTR/Pao                1521   2847  (3164) 32761 *
17947    1.2  0.1  0.1  X         23808135 23810147  (4241858) + NINJA_I                         LTR/Pao                3999   6011     (0) 32761  
 2685    1.9  0.3  2.9  X         23810148 23810471  (4241534) + NINJA_LTR                       LTR/Pao                   1    316     (1) 32761  
 3113    0.9  0.0  0.0  X         23810657 23810994  (4241011) C Stellate_Het_gene               Stellate                (3)    729     392 32762  
  656    1.4  0.0  0.0  X         23810992 23811064  (4240941) C Stellate_Het_gene               Stellate              (658)     74       2 32762 *
  670    2.6  0.0  0.0  X         23811466 23811541  (4240464) C Stellate_Het_gene               Stellate               (38)    694     619 32763 *
 4363    2.0  0.4  0.0  X         23811537 23812026  (4239979) + R1_DM                           LINE/R1                4865   5356     (0) 32764  
11213    1.7  1.3  0.2  X         23812061 23813352  (4238653) + R1_DM                           LINE/R1                  24   1329  (4027) 32765  
 1298    1.4  0.0  0.0  X         23813535 23813677  (4238328) C CIRCE                           LTR/Gypsy            (1376)   4980    4838 32766  
 1061    2.2  0.7  0.0  X         23813674 23813801  (4238204) C CIRCE                           LTR/Gypsy            (1735)   4621    4493 32766 *
 1828    1.7  0.0  0.0  X         23813802 23814031  (4237974) + S_DM                            DNA/TcMar-Tc1             1    230  (1506) 32767 *
 3078    2.7  2.9  0.5  X         23814029 23814440  (4237565) C S_DM                            DNA/TcMar-Tc1        (1314)    422       1 32768  
 1132    1.5  0.0  0.8  X         23814441 23814567  (4237438) C CIRCE                           LTR/Gypsy            (1861)   4495    4370 32766  
 2486    3.1  3.7  5.7  X         23814568 23814941  (4237064) C ROVER-LTR_DM                    LTR/Gypsy               (0)    367       1 32769  
 2830    3.4  5.5  1.1  X         23814942 23815356  (4236649) C ROVER-I_DM                      LTR/Gypsy               (0)   6584    6152 32769  
 1813    1.5  0.0  0.0  X         23815357 23815559  (4236446) C Copia1-LTR_DM                   LTR/Copia               (0)    203       1 32770  
 1148    8.6  0.0  1.1  X         23815560 23815726  (4236279) C ROVER-I_DM                      LTR/Gypsy             (430)   6154    5990 32769  
27263   12.6  2.9  1.6  X         23815762 23820694  (4231311) C ROVER-I_DM                      LTR/Gypsy            (1276)   5308     263 32769  
  530    1.6  1.6  0.0  X         23820752 23820815  (4231190) C ROVER-I_DM                      LTR/Gypsy            (6519)     65       1 32769  
 2493    2.8  3.7  5.7  X         23820816 23821189  (4230816) C ROVER-LTR_DM                    LTR/Gypsy               (0)    367       1 32769  
12468    7.2  2.0  4.9  X         23821190 23824744  (4227261) C CIRCE                           LTR/Gypsy            (1983)   4373     973 32771  
 1636    1.6  0.0  0.0  X         23824887 23825069  (4226936) C CIRCE                           LTR/Gypsy            (5386)    970     788 32771  
  572    0.0  1.3  3.9  X         23825067 23825145  (4226860) C CIRCE                           LTR/Gypsy            (1299)   5057    4981 32772 *
  462    0.0  0.0  0.0  X         23825504 23825553  (4226452) C CIRCE                           LTR/Gypsy            (1376)   4980    4931 32772 *
14722    4.6  1.5  0.9  X         23825547 23828580  (4223425) + R1_DM                           LINE/R1                1279   5356     (0) 32773  
15655    0.9  1.2  0.6  X         23828614 23830382  (4221623) + R1_DM                           LINE/R1                   1   1779  (3577) 32774  
28980    0.8  2.1  0.2  X         23830383 23833702  (4218303) + R1_DM                           LINE/R1                1974   5354     (2) 32774  
13345    1.1  4.8  0.5  X         23833738 23836060  (4215945) + R1_DM                           LINE/R1                   1   2422  (2934) 32775  
 3361    0.4 22.9  0.0  X         23836061 23836514  (4215491) + ACCORD_LTR                      LTR/Gypsy                 1    558     (0) 32776  
 4966    2.9  1.5  0.7  X         23836515 23837513  (4214492) + ACCORD_I                        LTR/Gypsy                 1    764  (5524) 32776 *
28891    1.1  0.0  0.0  X         23837504 23840757  (4211248) + ACCORD_I                        LTR/Gypsy              3035   6288     (0) 32776  
 3906    0.4 14.6  0.0  X         23840758 23841244  (4210761) + ACCORD_LTR                      LTR/Gypsy                 1    558     (0) 32776  
17394    1.2  3.7  0.2  X         23841245 23844084  (4207921) + R1_DM                           LINE/R1                2418   5356     (0) 32777  
11599    0.9  0.0  0.0  X         23844083 23845342  (4206663) + 28s-rRNA_Dmel                   rRNA                   2710   3969     (0) 32778 *
  805    0.7  0.0  0.6  X         23845359 23845433  (4206572) + 92_Repeat_rRNA                  Satellite                 1    169  (1670) 32779  
  351    4.7  0.0  0.0  X         23845434 23845476  (4206529) + 329_Repeat_rRNA                 Satellite                 1     43   (286) 32780  
  264   19.6  0.0  2.0  X         23845440 23845491  (4206514) + 28s-rRNA_Dmel                   rRNA                   2640   2690  (1279) 32781 *
  805    0.7  0.0  0.6  X         23845492 23845525  (4206480) + 92_Repeat_rRNA                  Satellite               170    245  (1594) 32779  
  351    4.7  0.0  0.0  X         23845526 23845568  (4206437) + 329_Repeat_rRNA                 Satellite                 1     43   (286) 32782  
  264   19.6  0.0  2.0  X         23845532 23845583  (4206422) + 28s-rRNA_Dmel                   rRNA                   2640   2690  (1279) 32783 *
  805    0.7  0.0  0.6  X         23845584 23845617  (4206388) + 92_Repeat_rRNA                  Satellite               246    321  (1518) 32779  
  351    4.7  0.0  0.0  X         23845618 23845660  (4206345) + 329_Repeat_rRNA                 Satellite                 1     43   (286) 32784  
  264   19.6  0.0  2.0  X         23845624 23845675  (4206330) + 28s-rRNA_Dmel                   rRNA                   2640   2690  (1279) 32785 *
  805    0.7  0.0  0.6  X         23845676 23845709  (4206296) + 92_Repeat_rRNA                  Satellite               322    397  (1442) 32779  
  322    7.0  0.0  0.0  X         23845710 23845752  (4206253) + 329_Repeat_rRNA                 Satellite                 1     43   (286) 32786  
  252   19.6  0.0  2.0  X         23845716 23845767  (4206238) + 28s-rRNA_Dmel                   rRNA                   2640   2690  (1279) 32787 *
  805    0.7  0.0  0.6  X         23845768 23845801  (4206204) + 92_Repeat_rRNA                  Satellite               398    473  (1366) 32779  
  351    4.7  0.0  0.0  X         23845802 23845844  (4206161) + 329_Repeat_rRNA                 Satellite                 1     43   (286) 32788  
  264   19.6  0.0  2.0  X         23845808 23845859  (4206146) + 28s-rRNA_Dmel                   rRNA                   2640   2690  (1279) 32789 *
  805    0.7  0.0  0.6  X         23845860 23845893  (4206112) + 92_Repeat_rRNA                  Satellite               474    549  (1290) 32779  
  322    7.0  0.0  0.0  X         23845894 23845936  (4206069) + 329_Repeat_rRNA                 Satellite                 1     43   (286) 32790  
  252   19.6  0.0  2.0  X         23845900 23845951  (4206054) + 28s-rRNA_Dmel                   rRNA                   2640   2690  (1279) 32791 *
  805    0.7  0.0  0.6  X         23845952 23845985  (4206020) + 92_Repeat_rRNA                  Satellite               550    625  (1214) 32779  
  322    7.0  0.0  0.0  X         23845986 23846028  (4205977) + 329_Repeat_rRNA                 Satellite                 1     43   (286) 32792  
  805    0.7  0.0  0.6  X         23846029 23846077  (4205928) + 92_Repeat_rRNA                  Satellite               626    735  (1104) 32779  
  351    4.7  0.0  0.0  X         23846078 23846120  (4205885) + 329_Repeat_rRNA                 Satellite                 1     43   (286) 32793  
  264   19.6  0.0  2.0  X         23846084 23846135  (4205870) + 28s-rRNA_Dmel                   rRNA                   2640   2690  (1279) 32794 *
  805    0.7  0.0  0.6  X         23846136 23846169  (4205836) + 92_Repeat_rRNA                  Satellite               736    811  (1028) 32779  
  309    4.7  0.0  7.0  X         23846170 23846215  (4205790) + 329_Repeat_rRNA                 Satellite                 1     43   (286) 32795  
  805    0.7  0.0  0.6  X         23846216 23846264  (4205741) + 92_Repeat_rRNA                  Satellite               812    921   (918) 32779  
  351    4.7  0.0  0.0  X         23846265 23846307  (4205698) + 329_Repeat_rRNA                 Satellite                 1     43   (286) 32796  
  264   19.6  0.0  2.0  X         23846271 23846322  (4205683) + 28s-rRNA_Dmel                   rRNA                   2640   2690  (1279) 32797 *
  805    0.7  0.0  0.6  X         23846323 23846356  (4205649) + 92_Repeat_rRNA                  Satellite               922    997   (842) 32779  
  322    7.0  0.0  0.0  X         23846357 23846399  (4205606) + 329_Repeat_rRNA                 Satellite                 1     43   (286) 32798  
  252   19.6  0.0  2.0  X         23846363 23846414  (4205591) + 28s-rRNA_Dmel                   rRNA                   2640   2690  (1279) 32799 *
  805    0.7  0.0  0.6  X         23846415 23846448  (4205557) + 92_Repeat_rRNA                  Satellite               998   1073   (766) 32779  
  351    4.7  0.0  0.0  X         23846449 23846491  (4205514) + 329_Repeat_rRNA                 Satellite                 1     43   (286) 32800  
  264   19.6  0.0  2.0  X         23846455 23846506  (4205499) + 28s-rRNA_Dmel                   rRNA                   2640   2690  (1279) 32801 *
  805    0.7  0.0  0.6  X         23846507 23846540  (4205465) + 92_Repeat_rRNA                  Satellite              1074   1149   (690) 32779  
  309    4.7  0.0  7.0  X         23846541 23846586  (4205419) + 329_Repeat_rRNA                 Satellite                 1     43   (286) 32802  
  805    0.7  0.0  0.6  X         23846587 23846635  (4205370) + 92_Repeat_rRNA                  Satellite              1150   1259   (580) 32779  
  322    7.0  0.0  0.0  X         23846636 23846678  (4205327) + 329_Repeat_rRNA                 Satellite                 1     43   (286) 32803  
  252   19.6  0.0  2.0  X         23846642 23846693  (4205312) + 28s-rRNA_Dmel                   rRNA                   2640   2690  (1279) 32804 *
  805    0.7  0.0  0.6  X         23846694 23846727  (4205278) + 92_Repeat_rRNA                  Satellite              1260   1335   (504) 32779  
  351    4.7  0.0  0.0  X         23846728 23846770  (4205235) + 329_Repeat_rRNA                 Satellite                 1     43   (286) 32805  
  248   21.6  0.0  2.0  X         23846734 23846785  (4205220) + 28s-rRNA_Dmel                   rRNA                   2640   2690  (1279) 32806 *
  805    0.7  0.0  0.6  X         23846786 23846819  (4205186) + 92_Repeat_rRNA                  Satellite              1336   1411   (428) 32779  
  351    4.7  0.0  0.0  X         23846820 23846862  (4205143) + 329_Repeat_rRNA                 Satellite                 1     43   (286) 32807  
  264   19.6  0.0  2.0  X         23846826 23846877  (4205128) + 28s-rRNA_Dmel                   rRNA                   2640   2690  (1279) 32808 *
  805    0.7  0.0  0.6  X         23846878 23846911  (4205094) + 92_Repeat_rRNA                  Satellite              1412   1487   (352) 32779  
  322    7.0  0.0  0.0  X         23846912 23846954  (4205051) + 329_Repeat_rRNA                 Satellite                 1     43   (286) 32809  
  236   21.6  0.0  2.0  X         23846918 23846969  (4205036) + 28s-rRNA_Dmel                   rRNA                   2640   2690  (1279) 32810 *
  805    0.7  0.0  0.6  X         23846970 23847003  (4205002) + 92_Repeat_rRNA                  Satellite              1488   1563   (276) 32779  
  322    7.0  0.0  0.0  X         23847004 23847046  (4204959) + 329_Repeat_rRNA                 Satellite                 1     43   (286) 32811  
  252   19.6  0.0  2.0  X         23847010 23847061  (4204944) + 28s-rRNA_Dmel                   rRNA                   2640   2690  (1279) 32812 *
  805    0.7  0.0  0.6  X         23847062 23847095  (4204910) + 92_Repeat_rRNA                  Satellite              1564   1639   (200) 32779  
  351    4.7  0.0  0.0  X         23847096 23847138  (4204867) + 329_Repeat_rRNA                 Satellite                 1     43   (286) 32813  
  248   21.6  0.0  2.0  X         23847102 23847153  (4204852) + 28s-rRNA_Dmel                   rRNA                   2640   2690  (1279) 32814 *
  805    0.7  0.0  0.6  X         23847154 23847208  (4204797) + 92_Repeat_rRNA                  Satellite              1640   1839     (0) 32779  
  319    7.0  0.0  0.0  X         23847188 23847230  (4204775) + 329_Repeat_rRNA                 Satellite                 1     43   (286) 32815 *
24764   10.0  0.3  0.3  X         23847234 23851021  (4200984) C G_DM                            LINE/I-Jockey           (1)   4345     635 32816  
 2423    1.4  0.0  2.8  X         23851027 23851324  (4200681) C BATUMI_I                        LTR/Pao               (677)   7286    6997 32817  
 2409    3.5 21.5  0.2  X         23851321 23851855  (4200150) C G_DM                            LINE/I-Jockey        (3697)    649       1 32816 *
  805    0.8  0.0  0.0  X         23851856 23851910  (4200095) + 92_Repeat_rRNA                  Satellite                 1     97   (163) 32818  
  351    4.7  0.0  0.0  X         23851911 23851953  (4200052) + 329_Repeat_rRNA                 Satellite                 1     43   (286) 32819  
  264   19.6  0.0  2.0  X         23851917 23851968  (4200037) + 28s-rRNA_Dmel                   rRNA                   2640   2690  (1279) 32820 *
  805    0.8  0.0  0.0  X         23851969 23852002  (4200003) + 92_Repeat_rRNA                  Satellite                98    156   (104) 32818  
  351    4.7  0.0  0.0  X         23852003 23852045  (4199960) + 329_Repeat_rRNA                 Satellite                 1     43   (286) 32821  
  264   19.6  0.0  2.0  X         23852009 23852060  (4199945) + 28s-rRNA_Dmel                   rRNA                   2640   2690  (1279) 32822 *
  805    0.8  0.0  0.0  X         23852061 23852115  (4199890) + 92_Repeat_rRNA                  Satellite               157    260     (0) 32818 *
 2023    1.7  0.4  0.0  X         23852095 23852483  (4199522) + 240_Repeat_rRNA                 Satellite                 1    390    (13) 32823 *
 4990    0.8  0.0  0.2  X         23852477 23853077  (4198928) + ETS-rRNA_Dmel                   rRNA                      1    600   (264) 32824  
  234   21.6  0.7  4.3  X         23853033 23853094  (4198911) C L1-53_DR                        LINE/L1              (4821)   1625    1569 32825 *
 5966    0.1  0.0  0.3  X         23853095 23853754  (4198251) + QUASIMODO_LTR                   LTR/Gypsy                 1    658     (0) 32826  
 1695    3.7  5.2  0.0  X         23853755 23854022  (4197983) + ETS-rRNA_Dmel                   rRNA                    583    864     (0) 32827  
18405    0.8  0.0  0.0  X         23854023 23856017  (4195988) + 18s-rRNA_Dmel                   rRNA                      1   1995     (0) 32828  
 1436    2.1  2.1  0.0  X         23856018 23856206  (4195799) + ITS1-rRNA_Dmel                  rRNA                      1    193   (533) 32829  
 2757    3.4  0.0  0.6  X         23856234 23856562  (4195443) C STALKER4_LTR                    LTR/Gypsy               (0)    402      76 32830 *
50459    1.6  1.3  0.7  X         23856558 23862754  (4189251) C STALKER4_I                      LTR/Gypsy              (11)   6519     227 32831  
  296    6.5  0.0  4.3  X         23862917 23862964  (4189041) C STALKER4_I                      LTR/Gypsy            (7350)     46       1 32831  
  369    0.0  0.0  0.0  X         23862965 23862997  (4189008) C STALKER4_I                      LTR/Gypsy            (6497)     33       1 32831  
 3443    3.0  0.0  0.2  X         23862998 23863400  (4188605) C STALKER4_LTR                    LTR/Gypsy               (0)    402       1 32831  
 4562    1.1  0.4  0.0  X         23863401 23863935  (4188070) + ITS1-rRNA_Dmel                  rRNA                    190    726     (0) 32832  
 1133    1.6  0.0  0.0  X         23863936 23864058  (4187947) + 5.8s-rRNA_Dmel                  rRNA                      1    123     (0) 32833  
  261    0.0  0.0  0.0  X         23864087 23864116  (4187889) + 2s-rRNA_Dmel                    rRNA                      1     30     (0) 32834  
 2677    2.2  4.9  0.0  X         23864117 23864483  (4187522) + ITS2-rRNA_Dmel                  rRNA                      1    385     (0) 32835  
23182    1.3  1.5  0.0  X         23864484 23867094  (4184911) + 28s-rRNA_Dmel                   rRNA                      1   2651  (1318) 32836 *
32651    1.6  0.0  0.1  X         23867093 23870697  (4181308) + R2_DM                           LINE/R2                   3   3604     (3) 32837  
  483    3.6  0.0  0.0  X         23870694 23870748  (4181257) + 28s-rRNA_Dmel                   rRNA                   2648   2702  (1267) 32836 *
 3187    1.3  6.3  0.5  X         23870749 23871127  (4180878) + R1_DM                           LINE/R1                   1    401  (4955) 32838  
  372    0.0  0.0  0.0  X         23871130 23871170  (4180835) + R1_DM                           LINE/R1                 529    569  (4787) 32839 *
20757    0.8  1.1  0.0  X         23871167 23873453  (4178552) + R1_DM                           LINE/R1                 832   3142  (2214) 32838  
19155    0.6  0.1  0.1  X         23873457 23875537  (4176468) + R1_DM                           LINE/R1                3275   5356     (0) 32838  
 3822    2.5  0.5  0.4  X         23875571 23876113  (4175892) + R1_DM                           LINE/R1                   1    611  (4745) 32840  
 8959    1.2  4.3  0.1  X         23876114 23878069  (4173936) + R1_DM                           LINE/R1                1103   3142  (2214) 32840  
16220    1.3  0.1  0.1  X         23878073 23879863  (4172142) + R1_DM                           LINE/R1                3275   5066   (290) 32840  
 1045    1.8  0.0  0.0  X         23879861 23879974  (4172031) + R1_DM                           LINE/R1                5243   5356     (0) 32840 *
 4232    1.5  8.0  0.7  X         23880008 23880578  (4171427) + R1_DM                           LINE/R1                   1    613  (4743) 32841  
 4994    1.4  3.8  0.2  X         23880582 23881160  (4170845) + R1_DM                           LINE/R1                1000   1599  (3757) 32841  
 3111    2.9  1.3  0.8  X         23881161 23881537  (4170468) + STALKER4_LTR                    LTR/Gypsy                 1    379    (23) 32842  
   16    9.4  5.7  7.7  X         23881678 23881730  (4170275) + A-rich                          Low_complexity            1     52     (0) 32843  
 1416    2.8  0.6  2.2  X         23881747 23881929  (4170076) + STALKER4_I                      LTR/Gypsy               284    463  (6933) 32844 *
 5214    1.2  7.5  1.8  X         23881911 23882657  (4169348) + STALKER4_I                      LTR/Gypsy               736   1524  (5006) 32844  
37815    3.1  1.5  0.7  X         23882665 23887312  (4164693) + STALKER4_I                      LTR/Gypsy              1845   6530     (0) 32844  
 3155    1.9  1.3  1.1  X         23887313 23887690  (4164315) + STALKER4_LTR                    LTR/Gypsy                 1    379    (23) 32844  
  864    2.0  1.0  0.0  X         23887741 23887839  (4164166) + R1_DM                           LINE/R1                1596   1695  (3661) 32841  
 1011    1.6  0.0  0.0  X         23887840 23887968  (4164037) + DOC2_DM                         LINE/I-Jockey          4665   4793     (0) 32845 *
16049    1.4  1.1  0.0  X         23887954 23889734  (4162271) + R1_DM                           LINE/R1                1343   3142  (2214) 32846  
 2173    2.0  0.0  0.0  X         23889738 23889981  (4162024) + R1_DM                           LINE/R1                3275   3518  (1838) 32846 *
10843    1.0  0.6  0.0  X         23889970 23891161  (4160844) + R1_DM                           LINE/R1                4158   5356     (0) 32846  
 2054    0.4  0.9  0.0  X         23891195 23891422  (4160583) + R1_DM                           LINE/R1                   1    230  (5126) 32847  
 6176    1.3  0.1  0.1  X         23891426 23892111  (4159894) + R1_DM                           LINE/R1                 774   1459  (3897) 32847  
 1296   11.3  0.0 10.3  X         23892112 23892358  (4159647) + DIVER_LTR                       LTR/Pao                   1    224     (0) 32848  
 3495    3.6  0.7  0.0  X         23892380 23892791  (4159214) + DIVER_I                         LTR/Pao                   1    415  (5228) 32848 *
 5456    3.4  4.5  0.0  X         23892789 23893438  (4158567) + DIVER_I                         LTR/Pao                 637   1315  (4328) 32848  
  319   10.3  2.6 12.7  X         23893861 23893938  (4158067) + TIRANT_I                        LTR/Gypsy                 1     71  (7621) 32849  
   16   32.2  1.4  1.4  X         23894622 23894693  (4157312) + (CATA)n                         Simple_repeat             1     72     (0) 32850  
   13    4.3  3.9  3.9  X         23895567 23895592  (4156413) + (AATAC)n                        Simple_repeat             1     26     (0) 32851  
16467   25.5  2.4  1.6  X         23895685 23901822  (4150183) + TIRANT_I                        LTR/Gypsy              1313   7490     (0) 32849  
20864    2.1  3.8  0.0  X         23902262 23904660  (4147345) + DIVER_I                         LTR/Pao                1287   3775  (1868) 32848  
 2317    1.4  0.3  3.5  X         23904661 23904952  (4147053) + BATUMI_I                        LTR/Pao                7002   7284   (679) 32852  
 3387    9.2  7.9  3.1  X         23904953 23905554  (4146451) + BATUMI_I                        LTR/Pao                   1    631  (7332) 32853  
   54    6.8  5.4  0.0  X         23905555 23905647  (4146358) + (ATACAT)n                       Simple_repeat             1     98     (0) 32854  
 3387   13.2  9.6  4.1  X         23905648 23905714  (4146291) + BATUMI_I                        LTR/Pao                 632    646  (7317) 32853  
10411    4.7  5.5  3.8  X         23905758 23907652  (4144353) + BATUMI_I                        LTR/Pao                 749   2678  (5285) 32853 *
19163    6.5  0.3  0.5  X         23907641 23911221  (4140784) + BATUMI_I                        LTR/Pao                3009   6420  (1543) 32853  
 7565    1.3  0.5  1.6  X         23911235 23912120  (4139885) C BATUMI_I                        LTR/Pao               (661)   7302    6427 32855  
 5945    0.5  0.0  0.5  X         23912144 23912807  (4139198) + BATUMI_I                        LTR/Pao                7303   7963     (0) 32853  
 2211    1.1  6.2  2.1  X         23912808 23913079  (4138926) + BATUMI_I                        LTR/Pao                7002   7284   (679) 32856  
 1838    1.5  0.0  0.0  X         23913080 23913281  (4138724) + DIVER_I                         LTR/Pao                3771   3972  (1671) 32857 *
12690    3.0  0.0  0.0  X         23913281 23914712  (4137293) + DIVER_I                         LTR/Pao                4212   5643     (0) 32857  
 1297   10.8  0.0 10.3  X         23914713 23914959  (4137046) + DIVER_LTR                       LTR/Pao                   1    224     (0) 32857  
15420    1.1  0.1  0.0  X         23914981 23916667  (4135338) + R1_DM                           LINE/R1                1455   3142  (2214) 32858  
13476    1.3  3.7  0.1  X         23916671 23918680  (4133325) + R1_DM                           LINE/R1                3275   5356     (0) 32858  
 5507    1.1  0.5  0.3  X         23918714 23919328  (4132677) + R1_DM                           LINE/R1                   1    616  (4740) 32859 *
17039    1.0  0.6  0.1  X         23919323 23921209  (4130796) + R1_DM                           LINE/R1                1089   2985  (2371) 32859  
 5498    1.0  0.3  0.2  X         23921205 23921815  (4130190) + R1_DM                           LINE/R1                3490   4101  (1255) 32859 *
 8803    1.1  0.2  0.0  X         23921805 23922773  (4129232) + R1_DM                           LINE/R1                4235   5205   (151) 32859  
   38    9.3  0.0  0.0  X         23922790 23922846  (4129159) + (ATA)n                          Simple_repeat             1     57     (0) 32860  
 1974    4.9  0.0  0.4  X         23922850 23923094  (4128911) + MDG1_LTR                        LTR/Gypsy               169    412    (30) 32861  
 8080    6.3  3.1  1.2  X         23923095 23924213  (4127792) + MDG1_I                          LTR/Gypsy                 1   1140  (5456) 32861  
   13   15.8  2.7  2.7  X         23924230 23924266  (4127739) + (TAATT)n                        Simple_repeat             1     37     (0) 32862  
43681    2.2  0.3  0.1  X         23924280 23929427  (4122578) + MDG1_I                          LTR/Gypsy              1135   6296   (300) 32861  
  669    9.6  0.7  6.1  X         23929397 23929551  (4122454) + MDG1_I                          LTR/Gypsy              6450   6596     (0) 32861 *
 2573    4.9 11.5  1.0  X         23929552 23929924  (4122081) + MDG1_LTR                        LTR/Gypsy                 1    412    (30) 32861  
 1427    0.7  0.0  0.0  X         23929925 23930077  (4121928) + R1_DM                           LINE/R1                5202   5354     (2) 32859  
 8179    1.4  2.3  0.2  X         23930113 23931040  (4120965) + R1_DM                           LINE/R1                   1    947  (4409) 32863 *
26364    0.8  1.3  0.0  X         23931038 23933943  (4118062) + R1_DM                           LINE/R1                1870   4812   (544) 32863  
 1269    0.7  0.0  0.0  X         23933942 23934078  (4117927) + R1_DM                           LINE/R1                5218   5354     (2) 32863 *
38327    0.9  0.8  0.2  X         23934114 23939441  (4112564) + R1_DM                           LINE/R1                   1   5356     (0) 32864  
45423    1.1  0.9  0.5  X         23939475 23944805  (4107200) + R1_DM                           LINE/R1                   1   5356     (0) 32865  
45731    1.2  0.7  0.3  X         23944839 23950178  (4101827) + R1_DM                           LINE/R1                   1   5356     (0) 32866  
 8953    1.1  1.0  1.1  X         23950212 23951277  (4100728) + R1_DM                           LINE/R1                   1   1065  (4291) 32867  
 7599    1.4  1.4  0.0  X         23951273 23952157  (4099848) + R1_DM                           LINE/R1                1873   2769  (2587) 32867 *
21469    1.0  0.1  0.1  X         23952157 23954629  (4097376) + R1_DM                           LINE/R1                2885   5356     (0) 32867  
 1281    1.4  0.0  0.0  X         23954628 23954775  (4097230) + 28s-rRNA_Dmel                   rRNA                   2710   2857  (1112) 32868 *
20030    1.8  2.5  0.1  X         23954781 23957617  (4094388) + R2_DM                           LINE/R2                 370   3274   (333) 32869  
10981    2.3  0.5  0.3  X         23957635 23958953  (4093052) + 28s-rRNA_Dmel                   rRNA                   2649   3969     (0) 32870  
  539    4.8 10.8  0.0  X         23958970 23959052  (4092953) + 92_Repeat_rRNA                  Satellite                 1     92     (0) 32871  
  250    8.1  0.0  0.0  X         23959032 23959068  (4092937) + 329_Repeat_rRNA                 Satellite                 1     37   (292) 32872 *
 4329    8.0  2.5  1.9  X         23959068 23959818  (4092187) + G2_DM                           LINE/I-Jockey           101   1314  (3032) 32873  
  838   23.6  9.4  7.1  X         23959820 23960148  (4091857) + G6_DM                           LINE/I-Jockey             2    337  (1705) 32874  
 1451   10.6  0.0  3.8  X         23960597 23960841  (4091164) C Gypsy8_I                        LTR/Gypsy            (4111)    236       1 32875  
 1380   12.3  1.6  2.9  X         23960842 23961058  (4090947) C Gypsy8_LTR                      LTR/Gypsy              (90)    214       1 32876  
 1007   10.5  0.0  2.6  X         23961061 23961217  (4090788) + MICROPIA_I                      LTR/Gypsy              3169   3321  (1155) 32877  
 2133    4.9  0.0  0.3  X         23961221 23961506  (4090499) + TRANSIB2                        DNA/CMC-Transib         338    622  (2222) 32878  
 6005    3.9  3.6  0.2  X         23961535 23962330  (4089675) + TRANSIB2                        DNA/CMC-Transib        1027   1849   (995) 32879  
  513   12.0  0.9  2.8  X         23962333 23962443  (4089562) + MICROPIA_I                      LTR/Gypsy              3861   3969   (507) 32877  
 1997   10.8  2.0  2.6  X         23962448 23962797  (4089208) + MICROPIA_I                      LTR/Gypsy              4129   4476     (0) 32877  
  609   10.7  2.3 20.1  X         23962819 23962993  (4089012) + MICROPIA_LTR                    LTR/Gypsy               156    304   (172) 32880  
  686   23.2 10.6  0.4  X         23962997 23963204  (4088801) + MICROPIA_LTR                    LTR/Gypsy               248    476     (0) 32881  
 1509    9.7  0.4  7.7  X         23963207 23963390  (4088615) + 240_Repeat_rRNA                 Satellite                 1    221   (212) 32882  
  865    0.9  2.8  0.0  X         23963391 23963499  (4088506) + 329_Repeat_rRNA                 Satellite                40    151   (178) 32883  
 1509    9.7  0.4  7.7  X         23963500 23963673  (4088332) + 240_Repeat_rRNA                 Satellite               222    433     (0) 32882 *
 3153    1.9  7.0  0.4  X         23963667 23964471  (4087534) + ETS-rRNA_Dmel                   rRNA                      1    858     (6) 32884 *
 8694    1.3  1.5  0.0  X         23964471 23965495  (4086510) + 18s-rRNA_Dmel                   rRNA                     19   1058   (937) 32885  
 1420    1.2  0.0  0.0  X         23965501 23965663  (4086342) + 28s-rRNA_Dmel                   rRNA                   2489   2651  (1318) 32886 *
28299    1.7  0.0  0.1  X         23965662 23968949  (4083056) + R2_DM                           LINE/R2                 318   3604     (3) 32887  
  458    3.6  0.0  0.0  X         23968946 23969000  (4083005) + 28s-rRNA_Dmel                   rRNA                   2648   2702  (1267) 32886 *
 3018    1.3  6.3  0.5  X         23969001 23969379  (4082626) + R1_DM                           LINE/R1                   1    401  (4955) 32888  
  349   15.4  3.1  0.0  X         23969382 23969446  (4082559) + R1_DM                           LINE/R1                 529    595  (4761) 32889 *
 9329    0.7  2.3  0.1  X         23969419 23970513  (4081492) + R1_DM                           LINE/R1                 832   1950  (3406) 32890  
 6012    4.2  0.0  0.0  X         23970512 23971246  (4080759) + GTWIN_I                         LTR/Gypsy              5686   6420     (1) 32891 *
 2640    5.3  5.6  2.5  X         23971257 23971646  (4080359) + GTWIN_LTR                       LTR/Gypsy                 1    402    (93) 32891  
 1934    2.7  7.9  2.8  X         23971804 23972108  (4079897) C ITS1-rRNA_Dmel                  rRNA                  (323)    403      84 32892 *
18596    6.1  0.8  0.6  X         23972105 23975487  (4076518) C G2_DM                           LINE/I-Jockey         (779)   3567       4 32893  
  920    4.1  0.0  0.0  X         23975639 23975761  (4076244) C ETS-rRNA_Dmel                   rRNA                  (741)    123       1 32894 *
 1244   10.1  3.5  3.0  X         23975755 23976172  (4075833) C 329_Repeat_rRNA                 Satellite               (0)    420       1 32895  
  598    0.0  0.0  0.0  X         23976152 23976228  (4075777) C 92_Repeat_rRNA                  Satellite               (0)     92      16 32896 *
 7161    7.2  0.0  0.2  X         23976214 23977197  (4074808) + G_DM                            LINE/I-Jockey          2653   3634   (712) 32897  
 3555    3.9  0.0  2.2  X         23977198 23977667  (4074338) + G_DM                            LINE/I-Jockey          3885   4344     (2) 32897  
  315    7.0  0.0  0.0  X         23977671 23977713  (4074292) C 329_Repeat_rRNA                 Satellite             (286)     43       1 32898 *
  548    4.0  0.0  0.0  X         23977693 23977768  (4074237) C 92_Repeat_rRNA                  Satellite               (0)     92      17 32899  
15713    9.5  2.0  0.4  X         23977769 23981359  (4070646) + G_DM                            LINE/I-Jockey             1   3634   (712) 32900  
 3598    3.7  0.0  1.7  X         23981360 23981829  (4070176) + G_DM                            LINE/I-Jockey          3885   4346     (0) 32900  
  315    7.0  0.0  0.0  X         23981834 23981876  (4070129) C 329_Repeat_rRNA                 Satellite             (286)     43       1 32901 *
  733    3.1  0.0  0.0  X         23981856 23981910  (4070095) C 92_Repeat_rRNA                  Satellite               (0)    352     255 32902  
  245   21.6  0.0  2.0  X         23981911 23981962  (4070043) C 28s-rRNA_Dmel                   rRNA                 (1279)   2690    2640 32903 *
  293    9.3  0.0  0.0  X         23981926 23981968  (4070037) C 329_Repeat_rRNA                 Satellite             (286)     43       1 32904  
  733    3.1  0.0  0.0  X         23981969 23982002  (4070003) C 92_Repeat_rRNA                  Satellite              (98)    254     195 32902  
  253   19.6  0.0  2.0  X         23982003 23982054  (4069951) C 28s-rRNA_Dmel                   rRNA                 (1279)   2690    2640 32905 *
  333    4.7  0.0  0.0  X         23982018 23982060  (4069945) C 329_Repeat_rRNA                 Satellite             (286)     43       1 32906  
  733    3.1  0.0  0.0  X         23982061 23982108  (4069897) C 92_Repeat_rRNA                  Satellite             (158)    194     110 32902  
  321    6.8  0.0  0.0  X         23982109 23982152  (4069853) C 329_Repeat_rRNA                 Satellite             (285)     44       1 32907  
  733    3.1  0.0  0.0  X         23982153 23982207  (4069798) C 92_Repeat_rRNA                  Satellite               (0)    109       1 32902  
15654    9.6  2.0  0.4  X         23982208 23985799  (4066206) + G_DM                            LINE/I-Jockey             1   3634   (712) 32908  
 3592    3.7  0.0  1.9  X         23985800 23986270  (4065735) + G_DM                            LINE/I-Jockey          3885   4346     (0) 32908  
  315    7.0  0.0  0.0  X         23986275 23986317  (4065688) C 329_Repeat_rRNA                 Satellite             (286)     43       1 32909 *
  733    2.6  0.0  0.0  X         23986297 23986351  (4065654) C 92_Repeat_rRNA                  Satellite               (0)    352     247 32910  
  245   21.6  0.0  2.0  X         23986352 23986403  (4065602) C 28s-rRNA_Dmel                   rRNA                 (1279)   2690    2640 32911 *
  293    9.3  0.0  0.0  X         23986367 23986409  (4065596) C 329_Repeat_rRNA                 Satellite             (286)     43       1 32912  
  733    2.6  0.0  0.0  X         23986410 23986443  (4065562) C 92_Repeat_rRNA                  Satellite             (106)    246     182 32910  
  253   19.6  0.0  2.0  X         23986444 23986495  (4065510) C 28s-rRNA_Dmel                   rRNA                 (1279)   2690    2640 32913 *
  333    4.7  0.0  0.0  X         23986459 23986501  (4065504) C 329_Repeat_rRNA                 Satellite             (286)     43       1 32914  
  733    2.6  0.0  0.0  X         23986502 23986535  (4065470) C 92_Repeat_rRNA                  Satellite             (171)    181     117 32910  
  233   16.0  1.9  3.9  X         23986536 23986587  (4065418) C 28s-rRNA_Dmel                   rRNA                 (1279)   2690    2640 32915 *
  338    4.5  0.0  0.0  X         23986550 23986593  (4065412) C 329_Repeat_rRNA                 Satellite             (285)     44       1 32916  
  733    2.6  0.0  0.0  X         23986594 23986648  (4065357) C 92_Repeat_rRNA                  Satellite               (0)    116       1 32910  
23547   11.9  0.6  0.7  X         23986650 23991064  (4060941) + G_DM                            LINE/I-Jockey             1   4331    (15) 32917  
  653    3.5  0.0  0.0  X         23991065 23991151  (4060854) C 92_Repeat_rRNA                  Satellite               (5)     87       1 32918  
11105    2.0  0.5  0.0  X         23991168 23992482  (4059523) C 28s-rRNA_Dmel                   rRNA                    (0)   3969    2649 32919  
24113    1.1  0.5  0.0  X         23992500 23995710  (4056295) C R2_DM                           LINE/R2               (333)   3274       3 32920  
22843    0.9  0.1  0.0  X         23995710 23998355  (4053650) C 28s-rRNA_Dmel                   rRNA                 (1318)   2651       2 32919 *
 2651    2.6  1.3  0.0  X         23998358 23998736  (4053269) C ITS2-rRNA_Dmel                  rRNA                    (1)    384       1 32921  
  240    3.3  0.0  0.0  X         23998737 23998766  (4053239) C 2s-rRNA_Dmel                    rRNA                    (0)     30       1 32922  
 1065    1.6  0.0  0.0  X         23998795 23998917  (4053088) C 5.8s-rRNA_Dmel                  rRNA                    (0)    123       1 32923  
 2035    4.0 11.1  0.7  X         23998918 23999212  (4052793) C ITS1-rRNA_Dmel                  rRNA                    (0)    726     400 32924  
 2350    5.2 10.8  2.5  X         23999213 23999584  (4052421) + GTWIN_LTR                       LTR/Gypsy                 1    402    (93) 32925  
29302   12.6  1.7  0.7  X         23999742 24004524  (4047481) + GTWIN_I                         LTR/Gypsy                 1   4896  (1525) 32926  
11981    5.1  0.0  0.0  X         24004629 24006128  (4045877) + GTWIN_I                         LTR/Gypsy              4921   6420     (1) 32926  
 2629    5.3  5.6  2.5  X         24006138 24006527  (4045478) + GTWIN_LTR                       LTR/Gypsy                 1    402    (93) 32926  
 1973    2.4  7.9  2.8  X         24006685 24006989  (4045016) C ITS1-rRNA_Dmel                  rRNA                  (323)    403      84 32927 *
19281    5.0  0.8  0.5  X         24006986 24010366  (4041639) C G2_DM                           LINE/I-Jockey         (779)   3567       4 32928  
  934    4.1  0.0  0.0  X         24010518 24010640  (4041365) C ETS-rRNA_Dmel                   rRNA                  (741)    123       1 32929 *
 1262    7.4  5.9  5.3  X         24010634 24011051  (4040954) C 329_Repeat_rRNA                 Satellite               (0)    420       1 32930  
  613    0.0  0.0  0.0  X         24011031 24011107  (4040898) C 92_Repeat_rRNA                  Satellite               (0)     92      16 32931 *
 7068    6.7  0.0  0.2  X         24011105 24012076  (4039929) + G_DM                            LINE/I-Jockey          2665   3634   (712) 32932  
 3616    3.7  0.0  0.4  X         24012077 24012540  (4039465) + G_DM                            LINE/I-Jockey          3885   4346     (0) 32932  
  317    7.0  0.0  0.0  X         24012546 24012588  (4039417) C 329_Repeat_rRNA                 Satellite             (286)     43       1 32933 *
  706    3.1  0.0  0.0  X         24012568 24012622  (4039383) C 92_Repeat_rRNA                  Satellite               (0)    260     164 32934  
  241   18.6  0.0  0.0  X         24012623 24012665  (4039340) C 28s-rRNA_Dmel                   rRNA                 (1279)   2690    2648 32935 *
  295    9.3  0.0  0.0  X         24012638 24012680  (4039325) C 329_Repeat_rRNA                 Satellite             (286)     43       1 32936  
  706    3.1  0.0  0.0  X         24012681 24012714  (4039291) C 92_Repeat_rRNA                  Satellite              (97)    163     105 32934  
  230   16.0  1.9  3.9  X         24012715 24012766  (4039239) C 28s-rRNA_Dmel                   rRNA                 (1279)   2690    2640 32937 *
  342    4.5  0.0  0.0  X         24012729 24012772  (4039233) C 329_Repeat_rRNA                 Satellite             (285)     44       1 32938  
  706    3.1  0.0  0.0  X         24012773 24012827  (4039178) C 92_Repeat_rRNA                  Satellite               (0)    104       1 32934  
 6683   10.4  1.4  0.9  X         24012828 24014130  (4037875) + G_DM                            LINE/I-Jockey             1   1294   (748) 32939  
10856    8.2  0.3  0.0  X         24014154 24015709  (4036296) + G_DM                            LINE/I-Jockey          2074   3634   (712) 32940  
 3594    3.7  0.0  1.5  X         24015710 24016178  (4035827) + G_DM                            LINE/I-Jockey          3885   4346     (0) 32940  
  317    7.0  0.0  0.0  X         24016183 24016225  (4035780) C 329_Repeat_rRNA                 Satellite             (286)     43       1 32941 *
  745    2.6  0.0  0.0  X         24016205 24016259  (4035746) C 92_Repeat_rRNA                  Satellite               (0)    352     247 32942  
  241   18.6  0.0  0.0  X         24016260 24016302  (4035703) C 28s-rRNA_Dmel                   rRNA                 (1279)   2690    2648 32943 *
  295    9.3  0.0  0.0  X         24016275 24016317  (4035688) C 329_Repeat_rRNA                 Satellite             (286)     43       1 32944  
  745    2.6  0.0  0.0  X         24016318 24016351  (4035654) C 92_Repeat_rRNA                  Satellite             (106)    246     182 32942  
  249   19.6  0.0  2.0  X         24016352 24016403  (4035602) C 28s-rRNA_Dmel                   rRNA                 (1279)   2690    2640 32945 *
  336    4.7  0.0  0.0  X         24016367 24016409  (4035596) C 329_Repeat_rRNA                 Satellite             (286)     43       1 32946  
  745    2.6  0.0  0.0  X         24016410 24016443  (4035562) C 92_Repeat_rRNA                  Satellite             (171)    181     117 32942  
  230   16.0  1.9  3.9  X         24016444 24016495  (4035510) C 28s-rRNA_Dmel                   rRNA                 (1279)   2690    2640 32947 *
  342    4.5  0.0  0.0  X         24016458 24016501  (4035504) C 329_Repeat_rRNA                 Satellite             (285)     44       1 32948  
  745    2.6  0.0  0.0  X         24016502 24016556  (4035449) C 92_Repeat_rRNA                  Satellite               (0)    116       1 32942  
23281   11.8  0.5  1.2  X         24016558 24021013  (4030992) + G_DM                            LINE/I-Jockey             1   4346     (0) 32949  
15462    9.5  2.0  0.4  X         24021032 24024622  (4027383) + G_DM                            LINE/I-Jockey             1   3634   (712) 32950  
 3560    3.7  0.0  2.0  X         24024623 24025090  (4026915) + G_DM                            LINE/I-Jockey          3885   4343     (3) 32950  
  317    7.0  0.0  0.0  X         24025094 24025136  (4026869) C 329_Repeat_rRNA                 Satellite             (286)     43       1 32951 *
  558    4.0  0.0  0.0  X         24025116 24025191  (4026814) C 92_Repeat_rRNA                  Satellite               (0)     92      17 32952  
15409    9.6  2.0  0.4  X         24025192 24028783  (4023222) + G_DM                            LINE/I-Jockey             1   3634   (712) 32953  
 3576    3.7  0.0  2.2  X         24028784 24029255  (4022750) + G_DM                            LINE/I-Jockey          3885   4346     (0) 32953  
  317    7.0  0.0  0.0  X         24029260 24029302  (4022703) C 329_Repeat_rRNA                 Satellite             (286)     43       1 32954 *
  745    2.8  0.0  0.0  X         24029282 24029336  (4022669) C 92_Repeat_rRNA                  Satellite               (0)    352     247 32955  
  241   18.6  0.0  0.0  X         24029337 24029379  (4022626) C 28s-rRNA_Dmel                   rRNA                 (1279)   2690    2648 32956 *
  295    9.3  0.0  0.0  X         24029352 24029394  (4022611) C 329_Repeat_rRNA                 Satellite             (286)     43       1 32957  
  745    2.8  0.0  0.0  X         24029395 24029428  (4022577) C 92_Repeat_rRNA                  Satellite             (106)    246     182 32955  
  249   19.6  0.0  2.0  X         24029429 24029480  (4022525) C 28s-rRNA_Dmel                   rRNA                 (1279)   2690    2640 32958 *
  336    4.7  0.0  0.0  X         24029444 24029486  (4022519) C 329_Repeat_rRNA                 Satellite             (286)     43       1 32959  
  745    2.8  0.0  0.0  X         24029487 24029520  (4022485) C 92_Repeat_rRNA                  Satellite             (171)    181     117 32955  
  230   16.0  1.9  3.9  X         24029521 24029572  (4022433) C 28s-rRNA_Dmel                   rRNA                 (1279)   2690    2640 32960 *
  342    4.5  0.0  0.0  X         24029535 24029578  (4022427) C 329_Repeat_rRNA                 Satellite             (285)     44       1 32961  
  745    2.8  0.0  0.0  X         24029579 24029633  (4022372) C 92_Repeat_rRNA                  Satellite               (0)    116       1 32955  
20687    8.9  1.7  0.3  X         24029634 24033922  (4018083) + G_DM                            LINE/I-Jockey             1   4331    (15) 32962  
  664    3.5  0.0  0.0  X         24033923 24034009  (4017996) C 92_Repeat_rRNA                  Satellite               (5)     87       1 32963  
11143    2.0  0.5  0.0  X         24034026 24035340  (4016665) C 28s-rRNA_Dmel                   rRNA                    (0)   3969    2649 32964  
24698    1.3  1.9  0.0  X         24035358 24038568  (4013437) C R2_DM                           LINE/R2               (333)   3274       3 32965  
22718    1.1  0.1  0.0  X         24038568 24041213  (4010792) C 28s-rRNA_Dmel                   rRNA                 (1318)   2651       2 32964 *
 2651    2.6  1.3  0.0  X         24041216 24041594  (4010411) C ITS2-rRNA_Dmel                  rRNA                    (1)    384       1 32966  
  240    3.3  0.0  0.0  X         24041595 24041624  (4010381) C 2s-rRNA_Dmel                    rRNA                    (0)     30       1 32967  
 1065    1.6  0.0  0.0  X         24041653 24041775  (4010230) C 5.8s-rRNA_Dmel                  rRNA                    (0)    123       1 32968  
 2035    4.0 11.1  0.7  X         24041776 24042070  (4009935) C ITS1-rRNA_Dmel                  rRNA                    (0)    726     400 32969  
 2350    5.2 10.8  2.5  X         24042071 24042442  (4009563) + GTWIN_LTR                       LTR/Gypsy                 1    402    (93) 32970  
29302   12.6  1.7  0.7  X         24042600 24047382  (4004623) + GTWIN_I                         LTR/Gypsy                 1   4896  (1525) 32971  
11981    5.1  0.0  0.0  X         24047487 24048986  (4003019) + GTWIN_I                         LTR/Gypsy              4921   6420     (1) 32971  
 2629    5.3  5.6  2.5  X         24048997 24049386  (4002619) + GTWIN_LTR                       LTR/Gypsy                 1    402    (93) 32971  
 1973    2.4  7.9  2.8  X         24049544 24049848  (4002157) C ITS1-rRNA_Dmel                  rRNA                  (323)    403      84 32972 *
18473    5.2  0.4  0.4  X         24049845 24052842  (3999163) C G2_DM                           LINE/I-Jockey         (779)   3567       4 32973  
 7170    2.3  2.4  0.0  X         24052841 24053660  (3998345) + 28s-rRNA_Dmel                   rRNA                   2675   3514   (455) 32974 *
 2679    6.0  3.8  0.3  X         24053661 24054025  (3997980) + PROTOP_B                        DNA/P                     1    378   (775) 32975  
 2056    9.3  1.0  4.8  X         24053999 24054383  (3997622) + PROTOP_B                        DNA/P                   518    888   (265) 32976 *
  295   12.5  2.1  0.0  X         24054370 24054417  (3997588) + 28s-rRNA_Dmel                   rRNA                   3921   3969     (0) 32977 *
  823    0.0  0.0  5.2  X         24054434 24054504  (3997501) + 92_Repeat_rRNA                  Satellite                 1     95    (88) 32978  
  327    7.0  0.0  0.0  X         24054505 24054547  (3997458) + 329_Repeat_rRNA                 Satellite                 1     43   (286) 32979  
  240   21.6  0.0  2.0  X         24054511 24054562  (3997443) + 28s-rRNA_Dmel                   rRNA                   2640   2690  (1279) 32980 *
  823    0.0  0.0  5.2  X         24054563 24054626  (3997379) + 92_Repeat_rRNA                  Satellite                96    183     (0) 32978  
  353    4.7  0.0  0.0  X         24054606 24054648  (3997357) + 329_Repeat_rRNA                 Satellite                 1     43   (286) 32981 *
   26    0.0  0.0  0.0  X         24054652 24054676  (3997329) + (T)n                            Simple_repeat             1     25     (0) 32982  
22500    4.9  2.4  0.4  X         24054678 24058383  (3993622) C G2_DM                           LINE/I-Jockey         (395)   3951       4 32983  
 7187    2.2  2.4  0.0  X         24058382 24059201  (3992804) + 28s-rRNA_Dmel                   rRNA                   2675   3514   (455) 32984 *
 2702    5.8  3.8  0.3  X         24059202 24059566  (3992439) + PROTOP_B                        DNA/P                     1    378   (775) 32985  
 2056    9.3  1.0  4.8  X         24059540 24059924  (3992081) + PROTOP_B                        DNA/P                   518    888   (265) 32986 *
  295   12.5  2.1  0.0  X         24059911 24059958  (3992047) + 28s-rRNA_Dmel                   rRNA                   3921   3969     (0) 32987 *
  823    0.0  0.0  5.2  X         24059975 24060045  (3991960) + 92_Repeat_rRNA                  Satellite                 1     95    (88) 32988  
  327    7.0  0.0  0.0  X         24060046 24060088  (3991917) + 329_Repeat_rRNA                 Satellite                 1     43   (286) 32989  
  240   21.6  0.0  2.0  X         24060052 24060103  (3991902) + 28s-rRNA_Dmel                   rRNA                   2640   2690  (1279) 32990 *
  823    0.0  0.0  5.2  X         24060104 24060167  (3991838) + 92_Repeat_rRNA                  Satellite                96    183     (0) 32988  
  353    4.7  0.0  0.0  X         24060147 24060189  (3991816) + 329_Repeat_rRNA                 Satellite                 1     43   (286) 32991 *
   26    0.0  0.0  0.0  X         24060193 24060217  (3991788) + (T)n                            Simple_repeat             1     25     (0) 32992  
 9557    2.5  5.4  0.0  X         24060219 24061628  (3990377) C G2_DM                           LINE/I-Jockey          (23)   3079    1594 32993  
 3101    6.2  6.6  1.7  X         24061631 24062142  (3989863) C ETS-rRNA_Dmel                   rRNA                  (128)    736     200 32994  
  747    7.5  7.4  1.9  X         24062100 24062252  (3989753) C 329_Repeat_rRNA                 Satellite              (33)    161       1 32995 *
  281    5.7  0.0  0.0  X         24062240 24062274  (3989731) C 240_Repeat_rRNA                 Satellite               (0)    240     206 32996 *
 3633    0.4  0.1  1.8  X         24062275 24062714  (3989291) C STALKER4_LTR                    LTR/Gypsy               (3)    399       1 32997  
 3326    1.2  0.7  1.4  X         24062715 24063133  (3988872) C STALKER4_I                      LTR/Gypsy               (0)   6530    6115 32997  
16021    0.1  0.0  0.0  X         24063134 24064858  (3987147) C BARI_DM                         DNA/TcMar-Tc1           (0)   1728       4 32998  
15972    0.1  0.0  0.0  X         24064859 24066582  (3985423) C BARI_DM                         DNA/TcMar-Tc1           (1)   1727       4 32999  
16000    0.1  0.0  0.0  X         24066583 24068306  (3983699) C BARI_DM                         DNA/TcMar-Tc1           (1)   1727       4 33000  
15925    0.2  0.0  0.0  X         24068307 24070030  (3981975) C BARI_DM                         DNA/TcMar-Tc1           (1)   1727       4 33001  
16004    0.1  0.0  0.0  X         24070031 24071754  (3980251) C BARI_DM                         DNA/TcMar-Tc1           (1)   1727       4 33002  
 2862    0.3  0.0  0.3  X         24071755 24072075  (3979930) C BARI_DM                         DNA/TcMar-Tc1           (1)   1727    1408 33003  
  877    5.2  0.0  0.0  X         24072058 24072172  (3979833) C STALKER4_LTR                    LTR/Gypsy             (287)    115       1 33004 *
51717    0.8  1.1  0.3  X         24072173 24078099  (3973906) C STALKER4_I                      LTR/Gypsy               (0)   6530     559 33004  
12489    2.0  1.1  0.3  X         24078102 24079511  (3972494) + 18s-rRNA_Dmel                   rRNA                    453   1873   (122) 33005  
 1073    3.8  2.3  0.0  X         24079507 24079637  (3972368) + 28s-rRNA_Dmel                   rRNA                   1003   1136  (2833) 33006 *
  353    6.4  0.0  0.0  X         24079631 24079677  (3972328) + 28s-rRNA_Dmel                   rRNA                   1601   1647  (2322) 33006 *
 2616    5.1 25.7  0.6  X         24079668 24080123  (3971882) + 28s-rRNA_Dmel                   rRNA                   2079   2648  (1321) 33006 *
 5443    7.1  3.8  0.1  X         24080122 24080830  (3971175) + R2_DM                           LINE/R2                1649   2383  (1224) 33007  
  333   33.5  2.4  2.4  X         24080942 24081149  (3970856) C G2_DM                           LINE/I-Jockey        (2618)    484     277 33008  
  503   29.8  2.9  1.7  X         24081494 24081817  (3970188) C G6_DM                           LINE/I-Jockey         (866)   1176     859 33009  
 3159   19.7 10.8  1.2  X         24082440 24084159  (3967846) C DMRT1A                          LINE/R1                 (0)   5183    3300 33010  
  663   20.1  1.5  0.0  X         24084159 24084292  (3967713) C DMRT1A                          LINE/R1              (2012)   3171    3036 33010 *
 1355   17.8  0.0  0.0  X         24084308 24084537  (3967468) C DMRT1A                          LINE/R1              (2229)   2954    2725 33010  
 2794   21.1  2.2  1.4  X         24084539 24085115  (3966890) C DMRT1A                          LINE/R1              (2565)   2618    2037 33010  
  652   15.0  0.0  1.9  X         24085144 24085252  (3966753) C DMRT1A                          LINE/R1              (3395)   1788    1682 33010  
  647   31.3  8.4  0.6  X         24085257 24085590  (3966415) C DMRT1B                          LINE/R1              (3552)   1631    1272 33011  
 1493   28.9  7.4  5.1  X         24085685 24086602  (3965403) C DMRT1B                          LINE/R1              (4243)    940       3 33011  
15284   11.1  5.3  0.3  X         24086846 24089136  (3962869) C DMRT1B                          LINE/R1                 (0)   5183    2779 33012  
 1696   11.7 11.3  0.2  X         24089140 24089509  (3962496) C STALKER4_I                      LTR/Gypsy             (171)   6359    5949 33013  
 1264   10.8  2.0  0.0  X         24089505 24089699  (3962306) C STALKER4_I                      LTR/Gypsy            (1385)   5145    4947 33013 *
 4592    6.2  1.7  0.3  X         24089687 24090267  (3961738) C STALKER4_I                      LTR/Gypsy            (1782)   4748    4160 33013 *
 7788    3.3  4.4  0.0  X         24090263 24091208  (3960797) C R1_DM                           LINE/R1              (1671)   3685    2698 33014  
 6063    3.8 13.2  1.3  X         24091214 24092251  (3959754) C R2_DM                           LINE/R2              (1537)   2070     805 33015 *
20716    1.2  1.1  0.0  X         24092250 24094560  (3957445) C 28s-rRNA_Dmel                   rRNA                 (1632)   2337       1 33016  
 2996    1.8  0.8  0.8  X         24094561 24094945  (3957060) C ITS2-rRNA_Dmel                  rRNA                    (0)    385       1 33017  
  250    3.3  0.0  0.0  X         24094946 24094975  (3957030) C 2s-rRNA_Dmel                    rRNA                    (0)     30       1 33018  
 1117    1.6  0.0  0.0  X         24095004 24095126  (3956879) C 5.8s-rRNA_Dmel                  rRNA                    (0)    123       1 33019  
 6099    1.2  0.8  0.0  X         24095127 24095846  (3956159) C ITS1-rRNA_Dmel                  rRNA                    (0)    726       1 33020  
 1187    0.7 17.6  0.0  X         24095847 24095994  (3956011) C 18s-rRNA_Dmel                   rRNA                    (0)   1995    1822 33021  
 3217    1.1  0.0  0.0  X         24095995 24096347  (3955658) + Gypsy2_LTR                      LTR/Gypsy                 1    353     (0) 33022  
 7878    2.6  0.1  2.4  X         24096348 24097282  (3954723) + Gypsy6_I                        LTR/Gypsy                 1    914  (5221) 33022  
21838   15.3  2.1  0.6  X         24097293 24101856  (3950149) + Gypsy6_I                        LTR/Gypsy              1026   5318  (1694) 33022  
   15    7.0  2.9  6.1  X         24101857 24101890  (3950115) + (ATTT)n                         Simple_repeat             1     33     (0) 33023  
 3897    1.6  0.0  1.6  X         24101927 24102372  (3949633) + Gypsy6_I                        LTR/Gypsy              4900   5338   (797) 33022  
 2342    1.5  0.0  1.5  X         24102373 24102643  (3949362) C MDG3_LTR                        LTR/Gypsy               (0)    267       1 33024  
44558    0.8  0.1  0.7  X         24102644 24107660  (3944345) C MDG3_I                          LTR/Gypsy               (0)   4986       1 33024  
 2387    1.5  0.0  0.0  X         24107660 24107926  (3944079) C MDG3_LTR                        LTR/Gypsy               (0)    267       1 33024 *
 6475    3.7  0.0  6.3  X         24107927 24108769  (3943236) + Gypsy6_I                        LTR/Gypsy              5335   6127     (8) 33022  
 3164    1.7  0.0  0.0  X         24108772 24109124  (3942881) + Gypsy2_LTR                      LTR/Gypsy                 1    353     (0) 33022  
12396    1.4  1.0  0.3  X         24109125 24110510  (3941495) C 18s-rRNA_Dmel                   rRNA                  (170)   1825     430 33025  
  626   10.8  2.9 20.1  X         24110571 24110744  (3941261) C MICROPIA_LTR                    LTR/Gypsy             (172)    304     156 33026  
  228   16.3  0.0  2.0  X         24110766 24110815  (3941190) C MICROPIA_I                      LTR/Gypsy               (0)   4476    4428 33027 *
 4277    1.3  0.0  0.0  X         24110797 24111261  (3940744) + Stellate_Het_gene               Stellate                267    731     (1) 33028  
 6800    0.6  0.0  0.0  X         24111682 24112412  (3939593) + Stellate_Het_gene               Stellate                  1    731     (1) 33029  
 6757    0.8  0.0  0.0  X         24112847 24113577  (3938428) + Stellate_Het_gene               Stellate                  1    731     (1) 33030  
 6760    0.6  0.1  0.0  X         24113998 24114727  (3937278) + Stellate_Het_gene               Stellate                  1    731     (1) 33031  
 6843    0.3  0.0  0.0  X         24115147 24115877  (3936128) + Stellate_Het_gene               Stellate                  1    731     (1) 33032  
 2265    2.6  0.0  2.6  X         24116152 24116430  (3935575) + BATUMI_LTR                      LTR/Pao                   1    272     (0) 33033  
20523    1.9  0.6  1.6  X         24116431 24118891  (3933114) + BATUMI_I                        LTR/Pao                   1   2435  (5528) 33033  
 6871    1.1  0.2  1.4  X         24118930 24119726  (3932279) + BATUMI_I                        LTR/Pao                2687   3474  (4489) 33033  
 2724    1.6  0.9  0.9  X         24119720 24120044  (3931961) C BATUMI_I                        LTR/Pao              (1212)   6751    6427 33034 *
 1471    3.2  0.0  0.0  X         24120068 24120254  (3931751) + BATUMI_I                        LTR/Pao                7303   7489   (474) 33033 *
17280    1.1  2.1  0.8  X         24120253 24122336  (3929669) C STALKER4_I                      LTR/Gypsy            (3863)   2667     559 33035  
14001    0.8  0.9  0.0  X         24122339 24123867  (3928138) + 18s-rRNA_Dmel                   rRNA                    453   1995     (0) 33036  
 5281    2.0  6.5  0.0  X         24123868 24124549  (3927456) + ITS1-rRNA_Dmel                  rRNA                      1    726     (0) 33037  
 1118    1.6  0.0  0.0  X         24124550 24124672  (3927333) + 5.8s-rRNA_Dmel                  rRNA                      1    123     (0) 33038  
  251    3.3  0.0  0.0  X         24124701 24124730  (3927275) + 2s-rRNA_Dmel                    rRNA                      1     30     (0) 33039  
 2852    2.9  0.8  0.0  X         24124731 24125111  (3926894) + ITS2-rRNA_Dmel                  rRNA                      1    384     (1) 33040  
23812    1.2  0.2  0.1  X         24125114 24127760  (3924245) + 28s-rRNA_Dmel                   rRNA                      2   2651  (1318) 33041  
 1841    1.5  0.0  0.5  X         24127782 24127987  (3924018) + R2_DM                           LINE/R2                   3    207  (3400) 33042 *
19965    2.5  2.6  0.3  X         24127986 24131111  (3920894) + R2_DM                           LINE/R2                 409   3607     (0) 33042  
  669    1.4  0.0  0.0  X         24131113 24131185  (3920820) + 28s-rRNA_Dmel                   rRNA                   2653   2725  (1244) 33041 *
 3857    2.8  4.1  0.2  X         24131184 24131651  (3920354) + R1_DM                           LINE/R1                4802   5287    (69) 33043  
 5396    1.7  0.0  0.0  X         24131674 24132265  (3919740) + R2_DM                           LINE/R2                1932   2523  (1084) 33044  
 2546    1.3  0.3  2.6  X         24132261 24132573  (3919432) + BATUMI_I                        LTR/Pao                6997   7302   (661) 33045 *
37211    7.1  0.6  1.9  X         24132587 24139235  (3912770) C BATUMI_I                        LTR/Pao              (1543)   6420       1 33046  
 2265    2.6  0.0  2.6  X         24139236 24139514  (3912491) C BATUMI_LTR                      LTR/Pao                 (0)    272       1 33046  
 6780    0.8  0.0  0.0  X         24139788 24140519  (3911486) C Stellate_Het_gene               Stellate                (0)    732       1 33047  
 6766    0.8  0.0  0.0  X         24140939 24141669  (3910336) C Stellate_Het_gene               Stellate                (1)    731       1 33048  
 6725    1.1  0.0  0.0  X         24142089 24142819  (3909186) C Stellate_Het_gene               Stellate                (1)    731       1 33049  
 6774    0.8  0.0  0.0  X         24143240 24143970  (3908035) C Stellate_Het_gene               Stellate                (1)    731       1 33050  
 6783    0.8  0.0  0.0  X         24144389 24145120  (3906885) C Stellate_Het_gene               Stellate                (0)    732       1 33051  
 6788    0.8  0.0  0.0  X         24145539 24146270  (3905735) C Stellate_Het_gene               Stellate                (0)    732       1 33052  
 6787    0.7  0.0  0.0  X         24146690 24147420  (3904585) C Stellate_Het_gene               Stellate                (1)    731       1 33053  
 6746    1.0  0.0  0.0  X         24147840 24148570  (3903435) C Stellate_Het_gene               Stellate                (1)    731       1 33054  
 6805    0.6  0.0  0.0  X         24148992 24149722  (3902283) C Stellate_Het_gene               Stellate                (1)    731       1 33055  
 6783    0.7  0.0  0.0  X         24150142 24150872  (3901133) C Stellate_Het_gene               Stellate                (1)    731       1 33056  
 6771    0.8  0.0  0.0  X         24151292 24152022  (3899983) C Stellate_Het_gene               Stellate                (1)    731       1 33057  
 4277    1.3  0.0  0.0  X         24152443 24152907  (3899098) C Stellate_Het_gene               Stellate                (1)    731     267 33058  
  228   16.3  0.0  2.0  X         24152889 24152938  (3899067) + MICROPIA_I                      LTR/Gypsy              4428   4476     (0) 33059 *
  626   10.8  2.9 20.1  X         24152960 24153133  (3898872) + MICROPIA_LTR                    LTR/Gypsy               156    304   (172) 33060  
12396    1.4  1.0  0.3  X         24153194 24154579  (3897426) + 18s-rRNA_Dmel                   rRNA                    430   1825   (170) 33061  
 3198    1.4  0.0  0.0  X         24154580 24154932  (3897073) C Gypsy2_LTR                      LTR/Gypsy               (0)    353       1 33062  
 2791    3.9  0.0 13.3  X         24154935 24155344  (3896661) C Gypsy2_I                        LTR/Gypsy               (6)   6129    5768 33062 *
 8213    3.2  1.5  2.2  X         24155344 24156349  (3895656) + R1_DM                           LINE/R1                3531   4529   (827) 33063  
10197    6.8  5.8  6.0  X         24156350 24158685  (3893320) C Gypsy12_LTR                     LTR/Gypsy               (0)   2336       1 33064  
 6286    4.3  1.2  0.1  X         24158686 24159439  (3892566) + R1_DM                           LINE/R1                4526   5287    (69) 33063  
14861    2.5  0.1  0.0  X         24159462 24161136  (3890869) + R2_DM                           LINE/R2                1932   3607     (0) 33065  
11683    1.9  0.5  0.3  X         24161141 24162459  (3889546) + 28s-rRNA_Dmel                   rRNA                   2649   3969     (0) 33066  
  579    4.8 10.8  0.0  X         24162476 24162558  (3889447) + 92_Repeat_rRNA                  Satellite                 1     92     (0) 33067  
  263    8.1  0.0  0.0  X         24162538 24162574  (3889431) + 329_Repeat_rRNA                 Satellite                 1     37   (292) 33068 *
 5791   10.2  3.7  3.2  X         24162574 24163762  (3888243) + G2_DM                           LINE/I-Jockey             2    747  (2355) 33069  
 1517    9.4  0.8  4.7  X         24164211 24164455  (3887550) C Gypsy8_I                        LTR/Gypsy            (4111)    236       1 33070  
 1402   12.3  1.6  2.9  X         24164456 24164672  (3887333) C Gypsy8_LTR                      LTR/Gypsy              (90)    214       1 33071  
 1472   12.9  6.5  1.8  X         24164675 24164934  (3887071) + MICROPIA_I                      LTR/Gypsy              3169   3440  (1036) 33072  
 4175    4.5  7.1  0.5  X         24164951 24165527  (3886478) + TRANSIB2                        DNA/CMC-Transib           8    622  (2222) 33073  
 6392    3.9  3.6  0.2  X         24165556 24166351  (3885654) + TRANSIB2                        DNA/CMC-Transib        1027   1849   (995) 33074  
 3284   12.8  1.0 11.0  X         24166354 24167030  (3884975) + MICROPIA_I                      LTR/Gypsy              3861   4476     (0) 33072  
  678   10.0  2.3 20.1  X         24167052 24167226  (3884779) + MICROPIA_LTR                    LTR/Gypsy               156    304   (172) 33075  
  943   21.7  3.6  0.4  X         24167230 24167451  (3884554) + MICROPIA_LTR                    LTR/Gypsy               248    476     (0) 33076  
 1495    5.1  0.0  0.0  X         24167454 24167650  (3884355) + 240_Repeat_rRNA                 Satellite                44    240     (0) 33077  
  608   10.3  0.0 20.0  X         24167639 24167807  (3884198) + 329_Repeat_rRNA                 Satellite                 1    135   (189) 33078 *
 2237    0.4  0.7  1.1  X         24167822 24168097  (3883908) + BLASTOPIA_LTR                   LTR/Gypsy                 1    275     (0) 33079  
37576    1.9  0.1  0.0  X         24168098 24172573  (3879432) + BLASTOPIA_I                     LTR/Gypsy                 1   4481     (0) 33079  
 2253    0.0  0.7  1.1  X         24172574 24172849  (3879156) + BLASTOPIA_LTR                   LTR/Gypsy                 1    275     (0) 33079  
  322    2.5  0.0  0.0  X         24172852 24172891  (3879114) C BARI1                           DNA/TcMar-Tc1        (1648)     41       2 33080 *
 3744    7.7  4.2  0.5  X         24172861 24173433  (3878572) + IDEFIX_LTR                      LTR/Gypsy                 1    594     (0) 33081  
   14   10.7  3.1  3.1  X         24174023 24174054  (3877951) + (GAC)n                          Simple_repeat             1     32     (0) 33082  
  922   27.1  4.2  2.2  X         24174103 24174502  (3877503) + G2_DM                           LINE/I-Jockey           888   1295  (3051) 33069  
 2198   28.8  7.0  4.4  X         24174964 24176413  (3875592) + G2_DM                           LINE/I-Jockey          2621   4074   (272) 33069  
   16    7.4  0.0  6.5  X         24176489 24176521  (3875484) + (ATTAA)n                        Simple_repeat             1     31     (0) 33083  
 1324   13.1  8.3  4.2  X         24176661 24176938  (3875067) + Gypsy2-LTR_DM                   LTR/Gypsy                28    316    (22) 33084  
 4705    4.8  5.6  0.1  X         24176951 24177700  (3874305) + ETS-rRNA_Dmel                   rRNA                     74    864     (0) 33085  
 8411    2.0  3.0  0.2  X         24177701 24179522  (3872483) + 18s-rRNA_Dmel                   rRNA                      1   1873   (122) 33086  
 1001    4.6  2.3  0.0  X         24179518 24179648  (3872357) + 28s-rRNA_Dmel                   rRNA                   1003   1136  (2833) 33087 *
  332    6.4  0.0  0.0  X         24179642 24179688  (3872317) + 28s-rRNA_Dmel                   rRNA                   1601   1647  (2322) 33087 *
 2651    5.2 23.0  0.2  X         24179685 24180145  (3871860) + 28s-rRNA_Dmel                   rRNA                   2083   2648  (1321) 33087 *
 5127    7.3  3.8  0.1  X         24180144 24180852  (3871153) + R2_DM                           LINE/R2                1649   2383  (1224) 33088  
  337   33.0  2.4  2.4  X         24180964 24181171  (3870834) C G2_DM                           LINE/I-Jockey        (2618)    484     277 33089  
  453   29.5  2.9  1.7  X         24181516 24181839  (3870166) C G6_DM                           LINE/I-Jockey         (866)   1176     859 33090  
 2975   19.1  9.6  1.9  X         24182462 24183277  (3868728) C DMRT1A                          LINE/R1                 (0)   5183    4305 33091  
 2492   19.7 13.0  0.8  X         24183301 24184139  (3867866) C DMRT1A                          LINE/R1               (943)   4240    3300 33091  
  623   17.9  1.6  0.0  X         24184143 24184265  (3867740) C DMRT1A                          LINE/R1              (2016)   3167    3043 33091  
 1295   18.3  0.0  0.0  X         24184288 24184517  (3867488) C DMRT1A                          LINE/R1              (2229)   2954    2725 33091  
 2660   20.9  2.2  1.4  X         24184519 24185095  (3866910) C DMRT1A                          LINE/R1              (2565)   2618    2037 33091  
  634   15.0  0.0  1.9  X         24185124 24185232  (3866773) C DMRT1A                          LINE/R1              (3395)   1788    1682 33091  
  652   31.0  8.4  0.6  X         24185237 24185570  (3866435) C DMRT1B                          LINE/R1              (3552)   1631    1272 33092  
 1366   28.8  7.7  5.3  X         24185665 24186581  (3865424) C DMRT1B                          LINE/R1              (4243)    940       3 33092  
14439   11.3  5.6  0.3  X         24186830 24189114  (3862891) C DMRT1B                          LINE/R1                 (0)   5183    2779 33093  
 1542   12.2 11.4  0.0  X         24189118 24189486  (3862519) C STALKER4_I                      LTR/Gypsy             (171)   6359    5949 33094 *
 7615    3.7  1.4  0.3  X         24189482 24190456  (3861549) C STALKER4_I                      LTR/Gypsy            (1385)   5145    4160 33094 *
 7686    2.7  3.5  0.6  X         24190452 24191415  (3860590) C R1_DM                           LINE/R1              (1671)   3685    2694 33095  
 5832    3.5 23.0  0.9  X         24191417 24192454  (3859551) C R2_DM                           LINE/R2              (1537)   2070     805 33096 *
15450    1.6  1.1  0.8  X         24192453 24194313  (3857692) C 28s-rRNA_Dmel                   rRNA                 (1632)   2337     472 33097  
 1101    5.6  0.0  0.0  X         24194319 24194462  (3857543) C 28s-rRNA_Dmel                   rRNA                 (3824)    145       2 33097  
 2612    2.9  1.3  0.0  X         24194465 24194843  (3857162) C ITS2-rRNA_Dmel                  rRNA                    (1)    384       1 33098  
  240    3.3  0.0  0.0  X         24194844 24194873  (3857132) C 2s-rRNA_Dmel                    rRNA                    (0)     30       1 33099  
 1089    0.8  0.0  0.0  X         24194902 24195024  (3856981) C 5.8s-rRNA_Dmel                  rRNA                    (0)    123       1 33100  
 5661    1.7  0.8  0.0  X         24195025 24195744  (3856261) C ITS1-rRNA_Dmel                  rRNA                    (0)    726       1 33101  
 1562    0.0  0.0  0.0  X         24195745 24195918  (3856087) C 18s-rRNA_Dmel                   rRNA                    (0)   1995    1822 33102  
 3471    3.0  0.0  0.0  X         24195919 24196325  (3855680) C Gypsy6_LTR                      LTR/Gypsy               (0)    407       1 33103  
23360   16.1  0.1  0.0  X         24196329 24200277  (3851728) C Gypsy6_I                        LTR/Gypsy               (2)   7010    3058 33103  
 1780    2.3  4.4 12.5  X         24200281 24200573  (3851432) C Gypsy6_I                        LTR/Gypsy            (6740)    272       1 33103  
 1707    5.8  5.3  0.0  X         24200574 24200799  (3851206) C Gypsy6_LTR                      LTR/Gypsy               (0)    407     170 33103  
16074    0.8  0.0  0.0  X         24200816 24202640  (3849365) C 18s-rRNA_Dmel                   rRNA                  (170)   1825       1 33104  
 5349    1.0  2.8  0.1  X         24202638 24202737  (3849268) C ETS-rRNA_Dmel                   rRNA                  (154)    710     592 33105 *
   57    0.0  3.6  0.0  X         24202738 24202793  (3849212) + (AT)n                           Simple_repeat             1     58     (0) 33106  
 5349    1.0  2.8  0.1  X         24202794 24203384  (3848621) C ETS-rRNA_Dmel                   rRNA                  (273)    591       2 33105  
 1442    4.3 11.5  1.5  X         24203378 24203730  (3848275) C 240_Repeat_rRNA                 Satellite              (58)    271       1 33107 *
  745    2.0  0.0  0.0  X         24203710 24203764  (3848241) C 92_Repeat_rRNA                  Satellite               (0)    352     256 33108 *
  241   18.6  0.0  0.0  X         24203765 24203807  (3848198) C 28s-rRNA_Dmel                   rRNA                 (1279)   2690    2648 33109 *
  295    9.3  0.0  0.0  X         24203780 24203822  (3848183) C 329_Repeat_rRNA                 Satellite             (286)     43       1 33110  
  745    2.0  0.0  0.0  X         24203823 24203871  (3848134) C 92_Repeat_rRNA                  Satellite              (97)    255     169 33108  
  305    7.0  0.0  0.0  X         24203872 24203914  (3848091) C 329_Repeat_rRNA                 Satellite             (286)     43       1 33111  
  745    2.0  0.0  0.0  X         24203915 24203948  (3848057) C 92_Repeat_rRNA                  Satellite             (184)    168     109 33108  
  230   16.0  1.9  3.9  X         24203949 24204000  (3848005) C 28s-rRNA_Dmel                   rRNA                 (1279)   2690    2640 33112 *
  342    4.5  0.0  0.0  X         24203963 24204006  (3847999) C 329_Repeat_rRNA                 Satellite             (285)     44       1 33113  
  745    2.0  0.0  0.0  X         24204007 24204061  (3847944) C 92_Repeat_rRNA                  Satellite               (0)    108       1 33108  
30392    8.3  0.2  0.1  X         24204062 24208397  (3843608) + G_DM                            LINE/I-Jockey             1   4343     (3) 33114  
  317    7.0  0.0  0.0  X         24208401 24208443  (3843562) C 329_Repeat_rRNA                 Satellite             (286)     43       1 33115 *
  745    2.6  0.0  0.0  X         24208423 24208477  (3843528) C 92_Repeat_rRNA                  Satellite               (0)    352     256 33116  
  241   18.6  0.0  0.0  X         24208478 24208520  (3843485) C 28s-rRNA_Dmel                   rRNA                 (1279)   2690    2648 33117 *
  295    9.3  0.0  0.0  X         24208493 24208535  (3843470) C 329_Repeat_rRNA                 Satellite             (286)     43       1 33118  
  745    2.6  0.0  0.0  X         24208536 24208584  (3843421) C 92_Repeat_rRNA                  Satellite              (97)    255     169 33116  
  305    7.0  0.0  0.0  X         24208585 24208627  (3843378) C 329_Repeat_rRNA                 Satellite             (286)     43       1 33119  
  745    2.6  0.0  0.0  X         24208628 24208661  (3843344) C 92_Repeat_rRNA                  Satellite             (184)    168     109 33116  
  230   16.0  1.9  3.9  X         24208662 24208713  (3843292) C 28s-rRNA_Dmel                   rRNA                 (1279)   2690    2640 33120 *
  342    4.5  0.0  0.0  X         24208676 24208719  (3843286) C 329_Repeat_rRNA                 Satellite             (285)     44       1 33121  
  745    2.6  0.0  0.0  X         24208720 24208774  (3843231) C 92_Repeat_rRNA                  Satellite               (0)    108       1 33116  
30412    8.2  0.2  0.1  X         24208775 24213110  (3838895) + G_DM                            LINE/I-Jockey             1   4343     (3) 33122  
  317    7.0  0.0  0.0  X         24213114 24213156  (3838849) C 329_Repeat_rRNA                 Satellite             (286)     43       1 33123 *
  745    2.6  0.0  0.0  X         24213136 24213190  (3838815) C 92_Repeat_rRNA                  Satellite               (0)    352     256 33124  
  241   18.6  0.0  0.0  X         24213191 24213233  (3838772) C 28s-rRNA_Dmel                   rRNA                 (1279)   2690    2648 33125 *
  295    9.3  0.0  0.0  X         24213206 24213248  (3838757) C 329_Repeat_rRNA                 Satellite             (286)     43       1 33126  
  745    2.6  0.0  0.0  X         24213249 24213297  (3838708) C 92_Repeat_rRNA                  Satellite              (97)    255     169 33124  
  305    7.0  0.0  0.0  X         24213298 24213340  (3838665) C 329_Repeat_rRNA                 Satellite             (286)     43       1 33127  
  745    2.6  0.0  0.0  X         24213341 24213374  (3838631) C 92_Repeat_rRNA                  Satellite             (184)    168     109 33124  
  230   16.0  1.9  3.9  X         24213375 24213426  (3838579) C 28s-rRNA_Dmel                   rRNA                 (1279)   2690    2640 33128 *
  342    4.5  0.0  0.0  X         24213389 24213432  (3838573) C 329_Repeat_rRNA                 Satellite             (285)     44       1 33129  
  745    2.6  0.0  0.0  X         24213433 24213487  (3838518) C 92_Repeat_rRNA                  Satellite               (0)    108       1 33124  
 8685    7.6  0.9  0.1  X         24213488 24214692  (3837313) + G_DM                            LINE/I-Jockey             1   1215  (3131) 33130  
 9318    9.5  2.8  0.1  X         24214693 24216822  (3835183) + G_DM                            LINE/I-Jockey          1342   3527   (819) 33130  
 7933    1.8  1.6  0.2  X         24216821 24217788  (3834217) C R1_DM                           LINE/R1              (4374)    982       1 33131 *
27266    0.8  2.4  0.0  X         24217824 24221126  (3830879) C R1_DM                           LINE/R1                 (2)   5354    1974 33132  
14887    1.0  1.0  0.2  X         24221127 24222891  (3829114) C R1_DM                           LINE/R1              (3577)   1779       1 33132  
27035    1.1  2.5  0.1  X         24222925 24226226  (3825779) C R1_DM                           LINE/R1                 (0)   5356    1974 33133  
15608    1.4  1.0  0.2  X         24226227 24227991  (3824014) C R1_DM                           LINE/R1              (3577)   1779       1 33133  
28047    1.3  1.9  0.7  X         24228027 24233297  (3818708) C R1_DM                           LINE/R1                 (2)   5354      24 33134  
25624    0.8  0.3  0.0  X         24233334 24236141  (3815864) C R1_DM                           LINE/R1                 (2)   5354    2540 33135  
 1514    2.4  0.0  0.0  X         24236142 24236309  (3815696) + PROTOP                          DNA/P                     1    168  (4312) 33136 *
28183    2.6  0.2  0.3  X         24236307 24240046  (3811959) + G2_DM                           LINE/I-Jockey             4   4346     (0) 33137 *
37238    1.1  0.7  0.1  X         24240046 24244340  (3807665) + PROTOP                          DNA/P                   159   4480     (0) 33138  
 3393    1.0 11.9  0.0  X         24244341 24244852  (3807153) C R1_DM                           LINE/R1              (2810)   2546    1974 33139  
15462    1.7  1.0  0.2  X         24244853 24246616  (3805389) C R1_DM                           LINE/R1              (3577)   1779       1 33139  
32378    0.9  2.0  0.1  X         24246652 24251906  (3800099) C R1_DM                           LINE/R1                 (2)   5354       1 33140  
22885    1.1  2.9  0.1  X         24251942 24254941  (3797064) C R1_DM                           LINE/R1                 (2)   5354    2271 33141  
  462    0.0  0.0  0.0  X         24254935 24254984  (3797021) + CIRCE                           LTR/Gypsy              4931   4980  (1376) 33142 *
 3681    1.2  0.5  4.7  X         24255344 24255814  (3796191) + CIRCE                           LTR/Gypsy              4981   5427   (929) 33142  
 8233    1.7  1.0  0.0  X         24255897 24256816  (3795189) + CIRCE                           LTR/Gypsy              5428   6356     (0) 33142  
 7807    1.7  4.6  2.8  X         24256817 24257769  (3794236) + CIRCE                           LTR/Gypsy                 1    970  (5386) 33143  
 8940    4.7  2.3  4.5  X         24257912 24260750  (3791255) + CIRCE                           LTR/Gypsy               973   3667  (2689) 33143  
12495    3.6  2.7  1.4  X         24260761 24263674  (3788331) + CIRCE                           LTR/Gypsy              1494   4372  (1984) 33144  
 3371    7.1  0.2  0.0  X         24263675 24264096  (3787909) + Invader1_LTR                    LTR/Gypsy                 1    423     (0) 33145  
28443    2.2  0.1  0.0  X         24264097 24267280  (3784725) + Invader1_I                      LTR/Gypsy                 1   3186     (0) 33145  
 3371    7.1  0.2  0.0  X         24267281 24267702  (3784303) + Invader1_LTR                    LTR/Gypsy                 1    423     (0) 33145  
28497    2.2  0.0  0.0  X         24267703 24270887  (3781118) + Invader1_I                      LTR/Gypsy                 1   3186     (0) 33145  
 3371    7.1  0.2  0.0  X         24270888 24271309  (3780696) + Invader1_LTR                    LTR/Gypsy                 1    423     (0) 33145  
 1098    1.5  1.5  0.7  X         24271310 24271437  (3780568) + CIRCE                           LTR/Gypsy              4367   4495  (1861) 33144  
14469    2.0  0.7  0.3  X         24271438 24273167  (3778838) + S_DM                            DNA/TcMar-Tc1             1   1736     (0) 33146  
 1042    2.2  0.7  0.0  X         24273168 24273295  (3778710) + CIRCE                           LTR/Gypsy              4493   4621  (1735) 33144 *
 1279    2.1  0.0  0.0  X         24273292 24273434  (3778571) + CIRCE                           LTR/Gypsy              4838   4980  (1376) 33144  
 3677    1.2  0.7  4.4  X         24273792 24274260  (3777745) + CIRCE                           LTR/Gypsy              4981   5427   (929) 33144  
 8233    1.7  1.0  0.0  X         24274343 24275262  (3776743) + CIRCE                           LTR/Gypsy              5428   6356     (0) 33144  
 7807    1.7  4.6  2.8  X         24275263 24276215  (3775790) + CIRCE                           LTR/Gypsy                 1    970  (5386) 33147  
13585    3.7  2.2  3.8  X         24276358 24280019  (3771986) + CIRCE                           LTR/Gypsy               973   4495  (1861) 33147  
14353    2.0  0.6  1.3  X         24280020 24281767  (3770238) + S_DM                            DNA/TcMar-Tc1             1   1736     (0) 33148  
 1787    0.9  0.4  0.4  X         24281768 24281985  (3770020) + CIRCE                           LTR/Gypsy              4493   4710  (1646) 33147 *
 3018    2.3  0.6  0.6  X         24281968 24282316  (3769689) C R1_DM                           LINE/R1              (4993)    363      15 33149 *
21901    1.0  1.0  0.1  X         24282316 24285161  (3766844) C R1_DM                           LINE/R1               (551)   4805    1938 33150  
 2123    0.4  0.0  0.4  X         24285146 24285388  (3766617) C R1_DM                           LINE/R1              (4741)    615     374 33150 *
 2213    1.6  0.8  0.0  X         24285389 24285642  (3766363) C R1_DM                           LINE/R1              (5100)    256       1 33150  
27761    1.0  0.4  0.1  X         24285676 24288752  (3763253) C R1_DM                           LINE/R1                 (0)   5356    2271 33151  
  464    0.0  0.0  0.0  X         24288746 24288795  (3763210) + CIRCE                           LTR/Gypsy              4931   4980  (1376) 33147 *
 3707    1.4  0.5  4.4  X         24289154 24289623  (3762382) + CIRCE                           LTR/Gypsy              4981   5427   (929) 33147  
 8164    2.2  1.0  0.0  X         24289706 24290625  (3761380) + CIRCE                           LTR/Gypsy              5428   6356     (0) 33147  
 7692    1.7  4.9  3.5  X         24290626 24291582  (3760423) + CIRCE                           LTR/Gypsy                 1    970  (5386) 33152  
 8944    4.9  2.3  4.5  X         24291725 24294548  (3757457) + CIRCE                           LTR/Gypsy               973   3652  (2704) 33152  
 2179    1.6  0.0  0.0  X         24294551 24294792  (3757213) + CIRCE                           LTR/Gypsy              4132   4373  (1983) 33152  
 2496    3.1  3.7  5.7  X         24294793 24295166  (3756839) + ROVER-LTR_DM                    LTR/Gypsy                 1    367     (0) 33153  
  532    1.6  1.6  0.0  X         24295167 24295230  (3756775) + ROVER-I_DM                      LTR/Gypsy                 1     65  (6519) 33153  
27160   13.0  2.9  1.7  X         24295288 24300092  (3751913) + ROVER-I_DM                      LTR/Gypsy               263   5127  (1457) 33153  
 2710    3.7  0.0  0.9  X         24300103 24300432  (3751573) C STALKER4_LTR                    LTR/Gypsy               (0)    402      76 33154 *
52146    0.8  1.1  0.6  X         24300428 24306604  (3745401) C STALKER4_I                      LTR/Gypsy              (11)   6519     246 33155  
  293    6.5  0.0  4.3  X         24306779 24306826  (3745179) C STALKER4_I                      LTR/Gypsy            (7350)     46       1 33155  
  371    0.0  0.0  0.0  X         24306827 24306859  (3745146) C STALKER4_I                      LTR/Gypsy            (6497)     33       1 33155  
 3488    2.7  0.0  0.2  X         24306860 24307262  (3744743) C STALKER4_LTR                    LTR/Gypsy               (0)    402       1 33155  
 1667    2.5  0.0  0.0  X         24307263 24307461  (3744544) + ROVER-I_DM                      LTR/Gypsy              5110   5308  (1276) 33153  
 1148    8.6  0.0  1.1  X         24307497 24307663  (3744342) + ROVER-I_DM                      LTR/Gypsy              5990   6154   (430) 33153  
 1813    1.5  0.0  0.0  X         24307664 24307866  (3744139) + Copia1-LTR_DM                   LTR/Copia                 1    203     (0) 33156  
 2634    3.8  5.5  1.2  X         24307867 24308264  (3743741) + ROVER-I_DM                      LTR/Gypsy              6152   6566    (18) 33153  
 2487    3.1  3.7  5.7  X         24308273 24308646  (3743359) + ROVER-LTR_DM                    LTR/Gypsy                 1    367     (0) 33153  
  928    1.0  0.0  0.0  X         24308647 24308743  (3743262) + CIRCE                           LTR/Gypsy              4370   4466  (1890) 33157  
 1045    1.7  0.0  0.0  X         24308754 24308872  (3743133) C R1_DM                           LINE/R1              (4081)   1275    1157 33158  
 5307    0.7  0.3  0.3  X         24308875 24309462  (3742543) C R1_DM                           LINE/R1              (4745)    611      24 33158  
 4374    1.8  0.4  0.0  X         24309497 24309986  (3742019) C R1_DM                           LINE/R1                 (0)   5356    4865 33159  
  670    2.6  0.0  0.0  X         24309982 24310057  (3741948) + Stellate_Het_gene               Stellate                619    694    (38) 33160 *
 6733    1.0  0.0  0.0  X         24310459 24311187  (3740818) + Stellate_Het_gene               Stellate                  1    729     (3) 33161  
 2712    1.3  0.3  2.9  X         24311373 24311696  (3740309) C NINJA_LTR                       LTR/Pao                 (1)    316       1 33162  
17836    1.5  0.1  0.1  X         24311697 24313709  (3738296) C NINJA_I                         LTR/Pao                 (0)   6011    3999 33162  
12251    1.4  0.0  0.3  X         24313687 24315071  (3736934) C NINJA_I                         LTR/Pao              (3164)   2847    1467 33162 *
 6338    1.8  2.7  3.6  X         24315045 24315858  (3736147) C NINJA_I                         LTR/Pao              (5204)    807       1 33162 *
 2687    1.6  0.3  2.8  X         24315859 24316183  (3735822) C NINJA_LTR                       LTR/Pao                 (0)    317       1 33162  
 1989    1.8  0.0  0.0  X         24316421 24316638  (3735367) + Stellate_Het_gene               Stellate                  1    218   (514) 33163  
   38    9.3  0.0  0.0  X         24316655 24316711  (3735294) + (ATA)n                          Simple_repeat             1     57     (0) 33164  
 2235    5.0  7.4  0.3  X         24316714 24317011  (3734994) + MDG1_LTR                        LTR/Gypsy                94    412    (30) 33165  
 7983    7.0  3.2  0.9  X         24317012 24318129  (3733876) + MDG1_I                          LTR/Gypsy                 1   1144  (5452) 33165  
   13   15.8  2.7  2.7  X         24318146 24318182  (3733823) + (TAATT)n                        Simple_repeat             1     37     (0) 33166  
43178    2.2  1.3  0.1  X         24318196 24323296  (3728709) + MDG1_I                          LTR/Gypsy              1134   6296   (300) 33165  
  775    8.9  0.7  4.8  X         24323266 24323418  (3728587) + MDG1_I                          LTR/Gypsy              6450   6596     (0) 33165 *
 2561    4.9 11.6  1.0  X         24323419 24323789  (3728216) + MDG1_LTR                        LTR/Gypsy                 1    410    (32) 33165 *
 4868    0.6  0.0  0.0  X         24323789 24324309  (3727696) + Stellate_Het_gene               Stellate                212    732     (0) 33163  
 2064    4.5  3.0  1.5  X         24324583 24324850  (3727155) + BATUMI_LTR                      LTR/Pao                   1    272     (0) 33167  
31804    6.9  0.9  3.4  X         24324851 24330370  (3721635) + BATUMI_I                        LTR/Pao                   1   5459  (2455) 33167  
 6675   12.8  0.9  1.4  X         24330449 24331806  (3720199) + BATUMI_I                        LTR/Pao                5672   7246   (668) 33167  
 4937    1.2  0.7  1.1  X         24331243 24331818  (3720187) C BATUMI_I                        LTR/Pao               (963)   7000    6427 33168 *
 5903    0.6  0.0  0.5  X         24331842 24332505  (3719500) + BATUMI_I                        LTR/Pao                7303   7963     (0) 33167  
 2441    0.7  0.0  2.8  X         24332506 24332798  (3719207) + BATUMI_I                        LTR/Pao                7002   7286   (677) 33169  
15334   12.5  0.2  0.3  X         24332804 24335416  (3716589) + G_DM                            LINE/I-Jockey           635   3168  (1178) 33170  
 1644    4.2  0.0  0.0  X         24335413 24335628  (3716377) + G_DM                            LINE/I-Jockey          3405   3620   (726) 33170 *
  700    3.8  0.0  0.0  X         24335636 24335703  (3716302) C 92_Repeat_rRNA                  Satellite             (295)    181      84 33171  
  266   19.6  0.0  2.0  X         24335704 24335755  (3716250) C 28s-rRNA_Dmel                   rRNA                 (1279)   2690    2640 33172 *
  354    4.7  0.0  0.0  X         24335719 24335761  (3716244) C 329_Repeat_rRNA                 Satellite             (286)     43       1 33173  
  700    3.8  0.0  0.0  X         24335762 24335816  (3716189) C 92_Repeat_rRNA                  Satellite             (295)     83       1 33171  
 5382    2.7  1.6  0.1  X         24335817 24336456  (3715549) + G_DM                            LINE/I-Jockey             1    649  (3697) 33174  
 2376    1.7  0.0  2.8  X         24336453 24336748  (3715257) + BATUMI_I                        LTR/Pao                6997   7284   (679) 33175 *
 3436    8.0  8.1  3.3  X         24336749 24337351  (3714654) + BATUMI_I                        LTR/Pao                   1    631  (7332) 33176  
   40    6.5  4.6  0.0  X         24337352 24337416  (3714589) + (ATACAT)n                       Simple_repeat             1     68     (0) 33177  
 3436   13.1 10.0 205.8  X         24337417 24337483  (3714522) + BATUMI_I                        LTR/Pao                 632    635  (7328) 33176  
25269    5.2  2.6  2.6  X         24337523 24341429  (3710576) + BATUMI_I                        LTR/Pao                 749   4736  (3178) 33176  
13101    8.6  0.4  0.7  X         24341429 24343544  (3708461) + BATUMI_I                        LTR/Pao                4900   7246   (668) 33176 *
 5619    0.8  0.0  0.5  X         24343580 24344243  (3707762) + BATUMI_I                        LTR/Pao                7303   7963     (0) 33176  
 2278    1.1  0.3  2.8  X         24344244 24344535  (3707470) + BATUMI_I                        LTR/Pao                7002   7286   (677) 33178  
10753   13.5  0.3  0.3  X         24344541 24346610  (3705395) + G_DM                            LINE/I-Jockey           635   2627  (1719) 33179  
 1088    7.7  0.0  0.0  X         24346609 24346751  (3705254) + G_DM                            LINE/I-Jockey          3026   3168  (1178) 33179 *
 6763    5.4  0.0  2.5  X         24346748 24347697  (3704308) + G_DM                            LINE/I-Jockey          3405   4331    (15) 33179  
  694    2.3  0.0  0.0  X         24347698 24347784  (3704221) C 92_Repeat_rRNA                  Satellite               (5)     87       1 33180  
10953    0.9  0.1  0.0  X         24347805 24349056  (3702949) C 28s-rRNA_Dmel                   rRNA                    (7)   3962    2710 33181 *
22974    1.1  5.1  0.2  X         24349055 24353461  (3698544) C R1_DM                           LINE/R1                 (0)   5356     736 33182  
 3228    1.6  0.5  0.5  X         24353459 24353845  (3698160) C R1_DM                           LINE/R1              (4969)    387       1 33182 *
17827    0.9  0.1  0.1  X         24353879 24355936  (3696069) C R1_DM                           LINE/R1                 (0)   5356    3298 33183  
 2162    1.6  0.0  0.0  X         24355935 24356191  (3695814) C R1_DM                           LINE/R1              (2425)   2931    2675 33183 *
 9076    2.3  2.5  0.7  X         24356194 24357335  (3694670) C R1_DM                           LINE/R1              (4194)   1162       1 33183  
20945    1.4  2.1  0.1  X         24357369 24361388  (3690617) C R1_DM                           LINE/R1                 (0)   5356    1257 33184  
12429    7.4  3.2  0.5  X         24361389 24364295  (3687710) C R1_DM                           LINE/R1                (87)   5269    1279 33185  
 2250    3.6  0.0  0.0  X         24364301 24364575  (3687430) C R1_DM                           LINE/R1              (3770)   1586    1312 33186 *
18314    1.9  2.1  0.7  X         24364572 24366799  (3685206) C R1_DM                           LINE/R1              (3098)   2258       1 33185  
23310    1.0  1.4  0.2  X         24366833 24371120  (3680885) C R1_DM                           LINE/R1                 (0)   5356    1019 33187  
 5039    1.3  2.0  0.3  X         24371119 24371721  (3680284) C R1_DM                           LINE/R1              (4743)    613       1 33187 *
14096    1.1  2.4  0.1  X         24371755 24373419  (3678586) C R1_DM                           LINE/R1                 (0)   5356    3653 33188  
 3447    0.7  0.1  1.5  X         24373420 24373858  (3678147) + STALKER4_LTR                    LTR/Gypsy                 1    399     (3) 33189  
 3850    1.5  4.8  2.7  X         24373995 24374531  (3677474) + Stalker2_I                      LTR/Gypsy               284    831  (6565) 33190  
 4382    0.4  0.0  0.0  X         24374533 24375039  (3676966) + DM176_LTR                       LTR/Gypsy                 1    507     (0) 33191  
54297    0.2  0.0  0.5  X         24375040 24375585  (3676420) + DM176_I                         LTR/Gypsy                 1    535  (5885) 33191  
   27    0.0  2.6  5.4  X         24375586 24375623  (3676382) + (ATA)n                          Simple_repeat             1     37     (0) 33192  
54297    0.2  0.0  0.5  X         24375624 24381527  (3670478) + DM176_I                         LTR/Gypsy               536   6420     (0) 33191  
 4382    0.4  0.0  0.0  X         24381528 24382034  (3669971) + DM176_LTR                       LTR/Gypsy                 1    507     (0) 33191  
45641    1.5  0.5  0.6  X         24382037 24387675  (3664330) + STALKER4_I                      LTR/Gypsy               884   6519    (11) 33193  
 2716    1.1  0.1  2.5  X         24387671 24388036  (3663969) + STALKER4_LTR                    LTR/Gypsy                70    399     (3) 33194 *
11965    1.4  4.2  0.4  X         24388037 24391452  (3660553) C R1_DM                           LINE/R1              (1700)   3656       1 33188  
 8200    0.6  0.2  0.7  X         24391486 24392440  (3659565) C R1_DM                           LINE/R1                 (0)   5356    4407 33195  
13782    1.2  3.8  0.0  X         24392456 24395242  (3656763) C R1_DM                           LINE/R1              (1069)   4287    1397 33195  
 8541   20.9  3.4  3.7  X         24395251 24399938  (3652067) + FW2_DM                          LINE/I-Jockey             2   4740     (0) 33196  
 3703    3.2  2.6  0.2  X         24399947 24400410  (3651595) C R1_DM                           LINE/R1              (3947)   1409     935 33197 *
 5238    1.3  0.3  0.3  X         24400393 24401008  (3650997) C R1_DM                           LINE/R1              (4740)    616       1 33197  
33098    1.2  0.1  0.3  X         24401042 24405216  (3646789) C R1_DM                           LINE/R1                 (0)   5356    1081 33198  
 2482    1.4  0.0  0.7  X         24405211 24405504  (3646501) C R1_DM                           LINE/R1              (3748)   1608    1317 33199 *
13648    1.5  1.5  0.8  X         24405503 24407155  (3644850) C R1_DM                           LINE/R1              (3528)   1828     164 33200 *
24209    1.0  2.8  0.1  X         24407150 24411460  (3640545) C R1_DM                           LINE/R1                (92)   5264     836 33201  
 2807    5.6 24.0  0.8  X         24411437 24411919  (3640086) C R1_DM                           LINE/R1              (4761)    595       1 33198 *
  437    5.5  0.0  0.0  X         24411920 24411974  (3640031) C 28s-rRNA_Dmel                   rRNA                 (1267)   2702    2648 33202 *
31323    1.3  0.1  0.0  X         24411971 24415568  (3636437) C R2_DM                           LINE/R2                 (4)   3603       3 33203  
15563    1.0  0.1  0.0  X         24415568 24417368  (3634637) C 28s-rRNA_Dmel                   rRNA                 (1318)   2651     850 33202 *
 1196    0.0  0.0  0.0  X         24417374 24417510  (3634495) C 28s-rRNA_Dmel                   rRNA                 (3832)    137       1 33202  
  761    0.0  0.0  0.0  X         24417511 24417619  (3634386) C ITS2-rRNA_Dmel                  rRNA                    (0)    385     277 33204  
 1056    1.6  0.0  0.0  X         24417655 24417777  (3634228) C 5.8s-rRNA_Dmel                  rRNA                    (0)    123       1 33205  
 5479    1.1  1.7  0.0  X         24417783 24418487  (3633518) C ITS1-rRNA_Dmel                  rRNA                    (9)    717       1 33206  
 1546    0.6  0.0  0.0  X         24418488 24418661  (3633344) C 18s-rRNA_Dmel                   rRNA                    (0)   1995    1822 33207  
 3514    2.5  0.0  0.0  X         24418662 24419068  (3632937) C Gypsy6_LTR                      LTR/Gypsy               (0)    407       1 33208  
23703   16.2  0.1  0.0  X         24419072 24423020  (3628985) C Gypsy6_I                        LTR/Gypsy               (2)   7010    3058 33208  
 1761    2.3  4.4 12.5  X         24423024 24423316  (3628689) C Gypsy6_I                        LTR/Gypsy            (6740)    272       1 33208  
 1716    5.8  5.3  0.0  X         24423317 24423542  (3628463) C Gypsy6_LTR                      LTR/Gypsy               (0)    407     170 33208  
15992    0.8  0.0  0.0  X         24423559 24425383  (3626622) C 18s-rRNA_Dmel                   rRNA                  (170)   1825       1 33209  
 5247    1.0  2.8  0.1  X         24425381 24425480  (3626525) C ETS-rRNA_Dmel                   rRNA                  (154)    710     592 33210 *
   55    0.0  3.7  0.0  X         24425481 24425534  (3626471) + (AT)n                           Simple_repeat             1     56     (0) 33211  
 5247    1.0  2.8  0.1  X         24425535 24426125  (3625880) C ETS-rRNA_Dmel                   rRNA                  (273)    591       2 33210  
 1936    1.7  0.0  0.0  X         24426119 24426505  (3625500) C 240_Repeat_rRNA                 Satellite               (0)    387       1 33212 *
  556    2.6  0.0  0.0  X         24426485 24426560  (3625445) C 92_Repeat_rRNA                  Satellite               (0)     92      17 33213 *
30785    8.3  0.2  0.1  X         24426561 24430897  (3621108) + G_DM                            LINE/I-Jockey             1   4344     (2) 33214  
  315    7.0  0.0  0.0  X         24430901 24430943  (3621062) C 329_Repeat_rRNA                 Satellite             (286)     43       1 33215 *
  733    2.6  0.0  0.0  X         24430923 24430977  (3621028) C 92_Repeat_rRNA                  Satellite               (0)    352     256 33216  
  245   21.6  0.0  2.0  X         24430978 24431029  (3620976) C 28s-rRNA_Dmel                   rRNA                 (1279)   2690    2640 33217 *
  293    9.3  0.0  0.0  X         24430993 24431035  (3620970) C 329_Repeat_rRNA                 Satellite             (286)     43       1 33218  
  733    2.6  0.0  0.0  X         24431036 24431084  (3620921) C 92_Repeat_rRNA                  Satellite              (97)    255     169 33216  
  302    7.0  0.0  0.0  X         24431085 24431127  (3620878) C 329_Repeat_rRNA                 Satellite             (286)     43       1 33219  
  733    2.6  0.0  0.0  X         24431128 24431161  (3620844) C 92_Repeat_rRNA                  Satellite             (184)    168     109 33216  
  233   16.0  1.9  3.9  X         24431162 24431213  (3620792) C 28s-rRNA_Dmel                   rRNA                 (1279)   2690    2640 33220 *
  338    4.5  0.0  0.0  X         24431176 24431219  (3620786) C 329_Repeat_rRNA                 Satellite             (285)     44       1 33221  
  733    2.6  0.0  0.0  X         24431220 24431274  (3620731) C 92_Repeat_rRNA                  Satellite               (0)    108       1 33216  
30796    8.3  0.2  0.1  X         24431275 24435610  (3616395) + G_DM                            LINE/I-Jockey             1   4343     (3) 33222  
  315    7.0  0.0  0.0  X         24435614 24435656  (3616349) C 329_Repeat_rRNA                 Satellite             (286)     43       1 33223 *
  733    2.9  0.0  0.0  X         24435636 24435690  (3616315) C 92_Repeat_rRNA                  Satellite               (0)    352     256 33224  
  245   21.6  0.0  2.0  X         24435691 24435742  (3616263) C 28s-rRNA_Dmel                   rRNA                 (1279)   2690    2640 33225 *
  293    9.3  0.0  0.0  X         24435706 24435748  (3616257) C 329_Repeat_rRNA                 Satellite             (286)     43       1 33226  
  733    2.9  0.0  0.0  X         24435749 24435797  (3616208) C 92_Repeat_rRNA                  Satellite              (97)    255     169 33224  
  302    7.0  0.0  0.0  X         24435798 24435840  (3616165) C 329_Repeat_rRNA                 Satellite             (286)     43       1 33227  
  733    2.9  0.0  0.0  X         24435841 24435874  (3616131) C 92_Repeat_rRNA                  Satellite             (184)    168     109 33224  
  233   16.0  1.9  3.9  X         24435875 24435926  (3616079) C 28s-rRNA_Dmel                   rRNA                 (1279)   2690    2640 33228 *
  338    4.5  0.0  0.0  X         24435889 24435932  (3616073) C 329_Repeat_rRNA                 Satellite             (285)     44       1 33229  
  733    2.9  0.0  0.0  X         24435933 24435987  (3616018) C 92_Repeat_rRNA                  Satellite               (0)    108       1 33224  
 5315    3.8  1.5  0.1  X         24435988 24436665  (3615340) + G_DM                            LINE/I-Jockey             1    687  (3659) 33230  
 2014   15.1  0.0  0.0  X         24436667 24436997  (3615008) + G_DM                            LINE/I-Jockey           885   1215  (3131) 33230  
 9516    9.4  2.7  0.1  X         24436998 24439128  (3612877) + G_DM                            LINE/I-Jockey          1342   3527   (819) 33230  
 7995    1.8  1.6  0.2  X         24439127 24440094  (3611911) C R1_DM                           LINE/R1              (4374)    982       1 33231 *
27378    0.8  2.4  0.0  X         24440130 24443432  (3608573) C R1_DM                           LINE/R1                 (2)   5354    1974 33232  
14926    1.1  1.0  0.2  X         24443433 24445196  (3606809) C R1_DM                           LINE/R1              (3577)   1779       1 33232  
27170    1.1  2.5  0.1  X         24445230 24448531  (3603474) C R1_DM                           LINE/R1                 (0)   5356    1974 33233  
14880    0.8  0.7  0.7  X         24448532 24450287  (3601718) C R1_DM                           LINE/R1              (3577)   1779      24 33233  
24474    0.7  0.3  0.0  X         24450324 24453131  (3598874) C R1_DM                           LINE/R1                 (2)   5354    2540 33234  
36613    1.1  0.7  0.1  X         24453132 24457583  (3594422) + PROTOP                          DNA/P                     1   4480     (0) 33235  
 3347    1.0 11.9  0.0  X         24457584 24458095  (3593910) C R1_DM                           LINE/R1              (2810)   2546    1974 33234  
15155    1.7  1.0  0.2  X         24458096 24459859  (3592146) C R1_DM                           LINE/R1              (3577)   1779       1 33234  
47227    1.0  0.6  0.1  X         24459895 24465218  (3586787) C R1_DM                           LINE/R1                 (2)   5354       1 33236  
13386    1.1  4.0  0.1  X         24465233 24467194  (3584811) C R1_DM                           LINE/R1              (1048)   4308    2271 33237  
  473    7.2  0.0  5.7  X         24467164 24467237  (3584768) + CIRCE                           LTR/Gypsy              4911   4980  (1376) 33238 *
 3735    1.2  0.5  4.7  X         24467597 24468067  (3583938) + CIRCE                           LTR/Gypsy              4981   5427   (929) 33238  
 8251    1.7  1.0  0.0  X         24468150 24469069  (3582936) + CIRCE                           LTR/Gypsy              5428   6356     (0) 33238  
 7840    1.7  4.6  2.8  X         24469070 24470022  (3581983) + CIRCE                           LTR/Gypsy                 1    970  (5386) 33239  
12491    4.0  2.3  3.7  X         24470165 24473699  (3578306) + CIRCE                           LTR/Gypsy               973   4372  (1984) 33239  
 3356    7.1  0.2  0.0  X         24473700 24474121  (3577884) + Invader1_LTR                    LTR/Gypsy                 1    423     (0) 33240  
28557    2.2  0.0  0.0  X         24474122 24477306  (3574699) + Invader1_I                      LTR/Gypsy                 1   3186     (0) 33240  
 3356    7.1  0.2  0.0  X         24477307 24477728  (3574277) + Invader1_LTR                    LTR/Gypsy                 1    423     (0) 33240  
 1113    1.5  1.5  0.7  X         24477729 24477856  (3574149) + CIRCE                           LTR/Gypsy              4367   4495  (1861) 33239  
14690    2.1  0.7  0.3  X         24477857 24479586  (3572419) + S_DM                            DNA/TcMar-Tc1             1   1736     (0) 33241  
 1077    2.2  0.7  0.0  X         24479587 24479714  (3572291) + CIRCE                           LTR/Gypsy              4493   4621  (1735) 33239 *
 1280    2.1  0.0  0.0  X         24479711 24479853  (3572152) + CIRCE                           LTR/Gypsy              4838   4980  (1376) 33239  
 3731    1.2  0.7  4.4  X         24480211 24480679  (3571326) + CIRCE                           LTR/Gypsy              4981   5427   (929) 33239  
 8251    1.7  1.0  0.0  X         24480762 24481681  (3570324) + CIRCE                           LTR/Gypsy              5428   6356     (0) 33239  
 7840    1.7  4.6  2.8  X         24481682 24482634  (3569371) + CIRCE                           LTR/Gypsy                 1    970  (5386) 33242  
13619    3.8  2.2  3.7  X         24482777 24486437  (3565568) + CIRCE                           LTR/Gypsy               973   4495  (1861) 33242  
14570    2.1  0.6  1.3  X         24486438 24488185  (3563820) + S_DM                            DNA/TcMar-Tc1             1   1736     (0) 33243  
 1826    1.3  0.4  0.4  X         24488186 24488403  (3563602) + CIRCE                           LTR/Gypsy              4493   4710  (1646) 33242 *
 2948    3.2  0.6  0.6  X         24488386 24488734  (3563271) C R1_DM                           LINE/R1              (4993)    363      15 33244 *
25335    1.1  0.9  0.1  X         24488734 24491579  (3560426) C R1_DM                           LINE/R1               (551)   4805    1938 33245  
 2088    0.4  0.0  0.4  X         24491564 24491806  (3560199) C R1_DM                           LINE/R1              (4741)    615     374 33245 *
 2212    1.6  0.8  0.0  X         24491807 24492060  (3559945) C R1_DM                           LINE/R1              (5100)    256       1 33245  
27528    1.1  0.3  0.1  X         24492094 24495173  (3556832) C R1_DM                           LINE/R1                 (0)   5356    2271 33246  
  466    0.0  0.0  0.0  X         24495167 24495216  (3556789) + CIRCE                           LTR/Gypsy              4931   4980  (1376) 33242 *
 3730    1.4  0.5  4.4  X         24495575 24496044  (3555961) + CIRCE                           LTR/Gypsy              4981   5427   (929) 33242  
 8221    2.0  1.0  0.0  X         24496127 24497046  (3554959) + CIRCE                           LTR/Gypsy              5428   6356     (0) 33242  
 7768    1.7  5.0  2.8  X         24497047 24497996  (3554009) + CIRCE                           LTR/Gypsy                 1    970  (5386) 33247  
12422    4.0  2.3  3.8  X         24498139 24501678  (3550327) + CIRCE                           LTR/Gypsy               973   4373  (1983) 33247  
 2527    2.8  3.7  5.7  X         24501679 24502052  (3549953) + ROVER-LTR_DM                    LTR/Gypsy                 1    367     (0) 33248  
  533    1.6  1.6  0.0  X         24502053 24502116  (3549889) + ROVER-I_DM                      LTR/Gypsy                 1     65  (6519) 33248 *
27429   12.9  2.9  1.3  X         24502109 24506798  (3545207) + ROVER-I_DM                      LTR/Gypsy               363   5127  (1457) 33248  
 2790    3.1  0.0  0.6  X         24506809 24507137  (3544868) C STALKER4_LTR                    LTR/Gypsy               (0)    402      76 33249 *
52204    1.1  1.1  0.5  X         24507133 24513335  (3538670) C STALKER4_I                      LTR/Gypsy              (11)   6519     227 33250  
  289    6.5  0.0  4.3  X         24513483 24513530  (3538475) C STALKER4_I                      LTR/Gypsy            (7350)     46       1 33250  
  372    0.0  0.0  0.0  X         24513531 24513563  (3538442) C STALKER4_I                      LTR/Gypsy            (6497)     33       1 33250  
 3500    2.7  0.0  0.2  X         24513564 24513966  (3538039) C STALKER4_LTR                    LTR/Gypsy               (0)    402       1 33250  
 1676    2.5  0.0  0.0  X         24513967 24514165  (3537840) + ROVER-I_DM                      LTR/Gypsy              5110   5308  (1276) 33248  
 1166    8.6  0.0  1.1  X         24514201 24514367  (3537638) + ROVER-I_DM                      LTR/Gypsy              5990   6154   (430) 33248  
 1821    1.5  0.0  0.0  X         24514368 24514570  (3537435) + Copia1-LTR_DM                   LTR/Copia                 1    203     (0) 33251  
 2674    3.8  5.5  1.2  X         24514571 24514968  (3537037) + ROVER-I_DM                      LTR/Gypsy              6152   6566    (18) 33248  
 2502    3.1  3.7  5.7  X         24514977 24515350  (3536655) + ROVER-LTR_DM                    LTR/Gypsy                 1    367     (0) 33248  
 1138    1.5  0.0  0.8  X         24515351 24515477  (3536528) + CIRCE                           LTR/Gypsy              4370   4495  (1861) 33252  
 3254    2.4  0.7  0.7  X         24515478 24515899  (3536106) + S_DM                            DNA/TcMar-Tc1             1    422  (1314) 33253  
 1713    1.7  0.0  0.0  X         24515897 24516126  (3535879) C S_DM                            DNA/TcMar-Tc1        (1506)    230       1 33254 *
 1267    1.2  0.6  0.0  X         24516127 24516285  (3535720) + CIRCE                           LTR/Gypsy              4493   4652  (1704) 33252  
  398    1.8  0.0  0.0  X         24516292 24516347  (3535658) + CIRCE                           LTR/Gypsy              4566   4621  (1735) 33255 *
 1204    2.8  0.0  0.0  X         24516344 24516486  (3535519) + CIRCE                           LTR/Gypsy              4838   4980  (1376) 33255  
 1401    2.3  1.2  0.0  X         24516669 24516839  (3535166) C R1_DM                           LINE/R1              (4027)   1329    1157 33256  
 5062    0.7  0.3  0.3  X         24516842 24517429  (3534576) C R1_DM                           LINE/R1              (4745)    611      24 33256  
 4181    1.6  0.4  0.0  X         24517464 24517953  (3534052) C R1_DM                           LINE/R1                 (0)   5356    4865 33257  
  638    2.6  0.0  0.0  X         24517949 24518024  (3533981) + Stellate_Het_gene               Stellate                619    694    (38) 33258 *
 6443    0.8  0.0  0.0  X         24518426 24519154  (3532851) + Stellate_Het_gene               Stellate                  1    729     (3) 33259  
 2571    1.3  0.3  2.9  X         24519340 24519663  (3532342) C NINJA_LTR                       LTR/Pao                 (1)    316       1 33260  
17039    1.5  0.1  0.1  X         24519664 24521676  (3530329) C NINJA_I                         LTR/Pao                 (0)   6011    3999 33260  
11560    1.4  0.7  0.3  X         24521654 24523029  (3528976) C NINJA_I                         LTR/Pao              (3164)   2847    1467 33260 *
 6066    1.0  2.5  3.2  X         24523028 24523816  (3528189) C NINJA_I                         LTR/Pao              (5227)    784       1 33260 *
 2571    1.3  0.3  2.8  X         24523817 24524141  (3527864) C NINJA_LTR                       LTR/Pao                 (0)    317       1 33260  
 1894    1.8  0.0  0.0  X         24524375 24524592  (3527413) + Stellate_Het_gene               Stellate                  1    218   (514) 33261  
   38    9.3  0.0  0.0  X         24524609 24524665  (3527340) + (ATA)n                          Simple_repeat             1     57     (0) 33262  
 2114    5.0  7.4  0.3  X         24524668 24524965  (3527040) + MDG1_LTR                        LTR/Gypsy                94    412    (30) 33263  
 7564    7.0  3.2  0.9  X         24524966 24526083  (3525922) + MDG1_I                          LTR/Gypsy                 1   1144  (5452) 33263  
   13   15.8  2.7  2.7  X         24526100 24526136  (3525869) + (TAATT)n                        Simple_repeat             1     37     (0) 33264  
40897    2.3  1.2  0.0  X         24526150 24531251  (3520754) + MDG1_I                          LTR/Gypsy              1134   6296   (300) 33263  
  726    8.9  0.7  4.8  X         24531221 24531373  (3520632) + MDG1_I                          LTR/Gypsy              6450   6596     (0) 33263 *
 2409    4.9 11.6  1.0  X         24531374 24531744  (3520261) + MDG1_LTR                        LTR/Gypsy                 1    410    (32) 33263 *
 4642    0.6  0.0  0.0  X         24531744 24532264  (3519741) + Stellate_Het_gene               Stellate                212    732     (0) 33261  
 1960    4.5  3.0  1.5  X         24532538 24532805  (3519200) + BATUMI_LTR                      LTR/Pao                   1    272     (0) 33265  
34683    6.8  0.8  3.7  X         24532806 24538325  (3513680) + BATUMI_I                        LTR/Pao                   1   5459  (2455) 33265  
 6359   12.9  0.8  1.3  X         24538408 24539761  (3512244) + BATUMI_I                        LTR/Pao                5672   7246   (668) 33265  
 4680    1.6  0.7  1.1  X         24539198 24539773  (3512232) C BATUMI_I                        LTR/Pao               (963)   7000    6427 33266 *
 5663    0.5  0.0  0.5  X         24539797 24540460  (3511545) + BATUMI_I                        LTR/Pao                7303   7963     (0) 33265  
 2314    1.0  0.0  2.8  X         24540461 24540753  (3511252) + BATUMI_I                        LTR/Pao                7002   7286   (677) 33267  
14559   12.5  0.2  0.3  X         24540759 24543371  (3508634) + G_DM                            LINE/I-Jockey           635   3168  (1178) 33268  
 1572    4.2  0.0  0.0  X         24543368 24543583  (3508422) + G_DM                            LINE/I-Jockey          3405   3620   (726) 33268 *
  665    3.8  0.0  0.0  X         24543591 24543658  (3508347) C 92_Repeat_rRNA                  Satellite             (295)    181      84 33269  
  249   19.6  0.0  2.0  X         24543659 24543710  (3508295) C 28s-rRNA_Dmel                   rRNA                 (1279)   2690    2640 33270 *
  336    4.7  0.0  0.0  X         24543674 24543716  (3508289) C 329_Repeat_rRNA                 Satellite             (286)     43       1 33271  
  665    3.8  0.0  0.0  X         24543717 24543771  (3508234) C 92_Repeat_rRNA                  Satellite             (295)     83       1 33269  
 5105    2.8  1.6  0.1  X         24543772 24544411  (3507594) + G_DM                            LINE/I-Jockey             1    649  (3697) 33272  
 2253    2.1  0.0  2.8  X         24544408 24544703  (3507302) + BATUMI_I                        LTR/Pao                6997   7284   (679) 33273 *
 3222    8.2  8.1  3.3  X         24544704 24545306  (3506699) + BATUMI_I                        LTR/Pao                   1    631  (7332) 33274  
   40    6.5  4.6  0.0  X         24545307 24545371  (3506634) + (ATACAT)n                       Simple_repeat             1     68     (0) 33275  
 3222   14.0 10.0 205.8  X         24545372 24545438  (3506567) + BATUMI_I                        LTR/Pao                 632    635  (7328) 33274  
24011    9.4  2.3  2.5  X         24545485 24550104  (3501901) + BATUMI_I                        LTR/Pao                 756   5459  (2455) 33274  
 6359   12.9  0.8  1.3  X         24550187 24551540  (3500465) + BATUMI_I                        LTR/Pao                5672   7246   (668) 33274  
 4680    1.6  0.7  1.1  X         24550977 24551552  (3500453) C BATUMI_I                        LTR/Pao               (963)   7000    6427 33276 *
 1938    3.3  0.3  0.5  X         24551576 24551838  (3500167) + BATUMI_I                        LTR/Pao                7303   7539   (424) 33274  
 1046    0.8  0.0  2.4  X         24551813 24551941  (3500064) + BATUMI_I                        LTR/Pao                7161   7286   (677) 33274 *
10722   13.5  0.3  0.3  X         24551947 24554016  (3497989) + G_DM                            LINE/I-Jockey           635   2627  (1719) 33277  
 1088    7.7  0.0  0.0  X         24554015 24554157  (3497848) + G_DM                            LINE/I-Jockey          3026   3168  (1178) 33277 *
 6782    5.3  0.0  2.5  X         24554154 24555103  (3496902) + G_DM                            LINE/I-Jockey          3405   4331    (15) 33277  
  694    2.3  0.0  0.0  X         24555104 24555190  (3496815) C 92_Repeat_rRNA                  Satellite               (5)     87       1 33278  
10963    1.0  0.0  0.0  X         24555211 24556463  (3495542) C 28s-rRNA_Dmel                   rRNA                    (7)   3962    2710 33279 *
22948    1.1  5.1  0.2  X         24556462 24560868  (3491137) C R1_DM                           LINE/R1                 (0)   5356     736 33280  
 3228    1.6  0.5  0.5  X         24560866 24561252  (3490753) C R1_DM                           LINE/R1              (4969)    387       1 33280 *
17852    0.9  0.1  0.1  X         24561286 24563343  (3488662) C R1_DM                           LINE/R1                 (0)   5356    3298 33281  
 2162    1.6  0.0  0.0  X         24563342 24563598  (3488407) C R1_DM                           LINE/R1              (2425)   2931    2675 33281 *
 9070    2.3  2.5  0.7  X         24563601 24564742  (3487263) C R1_DM                           LINE/R1              (4194)   1162       1 33281  
19735    0.8  1.3  0.0  X         24564776 24567063  (3484942) C R1_DM                           LINE/R1                 (0)   5356    3040 33282 *
22845    1.6  1.2  0.5  X         24567062 24569810  (3482195) C R1_DM                           LINE/R1              (2587)   2769       1 33282  
23369    1.0  1.4  0.2  X         24569844 24574131  (3477874) C R1_DM                           LINE/R1                 (0)   5356    1019 33283  
 5322    1.3  2.0  0.3  X         24574130 24574732  (3477273) C R1_DM                           LINE/R1              (4743)    613       1 33283 *
14903    1.1  2.4  0.1  X         24574766 24576430  (3475575) C R1_DM                           LINE/R1                 (0)   5356    3653 33284  
 3616    0.6  0.1  1.5  X         24576431 24576869  (3475136) + STALKER4_LTR                    LTR/Gypsy                 1    399     (3) 33285  
50704    1.3  0.9  1.0  X         24577006 24583191  (3468814) + STALKER4_I                      LTR/Gypsy               284   6530     (0) 33286  
 3616    0.6  0.1  1.5  X         24583192 24583630  (3468375) + STALKER4_LTR                    LTR/Gypsy                 1    399     (3) 33286  
50778    1.3  0.9  1.0  X         24583767 24589952  (3462053) + STALKER4_I                      LTR/Gypsy               284   6530     (0) 33287  
 3640    0.3  0.1  1.5  X         24589953 24590391  (3461614) + STALKER4_LTR                    LTR/Gypsy                 1    399     (3) 33287  
12664    1.4  6.2  0.0  X         24590392 24592511  (3459494) C R1_DM                           LINE/R1              (1700)   3656    1296 33284  
 5501    1.3  0.3  0.3  X         24592512 24593128  (3458877) C R1_DM                           LINE/R1              (4739)    617       1 33284  
 8651    0.5  0.2  0.7  X         24593162 24594116  (3457889) C R1_DM                           LINE/R1                 (0)   5356    4407 33288  
14567    1.2  3.8  0.0  X         24594132 24596918  (3455087) C R1_DM                           LINE/R1              (1069)   4287    1397 33288  
 9103   20.9  2.5  3.9  X         24596927 24601611  (3450394) + FW2_DM                          LINE/I-Jockey             2   4740     (0) 33289  
 3865    3.5  2.6  0.2  X         24601620 24602083  (3449922) C R1_DM                           LINE/R1              (3947)   1409     935 33290 *
 5507    1.3  0.3  0.3  X         24602066 24602681  (3449324) C R1_DM                           LINE/R1              (4740)    616       1 33290  
34652    1.3  0.1  0.3  X         24602715 24606889  (3445116) C R1_DM                           LINE/R1                 (0)   5356    1081 33291  
 2603    1.4  0.0  0.7  X         24606884 24607177  (3444828) C R1_DM                           LINE/R1              (3748)   1608    1317 33292 *
14379    1.5  1.5  0.7  X         24607176 24608827  (3443178) C R1_DM                           LINE/R1              (3528)   1828     164 33293  
 8789    1.3  0.5  0.0  X         24608826 24609794  (3442211) C R1_DM                           LINE/R1                (96)   5260    4287 33294 *
 9057   20.7  2.1  4.1  X         24609800 24614075  (3437930) C FW2_DM                          LINE/I-Jockey           (0)   4740       2 33295  
 1013   18.3 19.2  3.0  X         24614075 24614482  (3437523) C FW2_DM                          LINE/I-Jockey        (4290)    503       6 33295 *
25362    0.9  3.5  0.1  X         24614502 24617833  (3434172) C R1_DM                           LINE/R1              (1075)   4281     836 33296  
 2973    5.6 24.0  0.8  X         24617810 24618292  (3433713) C R1_DM                           LINE/R1              (4761)    595       1 33297 *
  460    5.5  0.0  0.0  X         24618293 24618347  (3433658) C 28s-rRNA_Dmel                   rRNA                 (1267)   2702    2648 33298 *
32740    1.2  0.6  0.1  X         24618344 24621927  (3430078) C R2_DM                           LINE/R2                 (3)   3604       3 33299  
16415    1.0  0.1  0.0  X         24621926 24623726  (3428279) C 28s-rRNA_Dmel                   rRNA                 (1318)   2651     850 33298 *
 1248    0.7  0.0  0.0  X         24623732 24623868  (3428137) C 28s-rRNA_Dmel                   rRNA                 (3832)    137       1 33298  
  816    0.0  0.0  0.0  X         24623869 24623977  (3428028) C ITS2-rRNA_Dmel                  rRNA                    (0)    385     277 33300  
 1086    2.4  0.0  0.0  X         24624013 24624135  (3427870) C 5.8s-rRNA_Dmel                  rRNA                    (0)    123       1 33301  
 5822    1.1  1.7  0.0  X         24624141 24624845  (3427160) C ITS1-rRNA_Dmel                  rRNA                    (9)    717       1 33302  
 1626    0.6  0.0  0.0  X         24624846 24625019  (3426986) C 18s-rRNA_Dmel                   rRNA                    (0)   1995    1822 33303  
 3689    2.5  0.0  0.0  X         24625020 24625426  (3426579) C Gypsy6_LTR                      LTR/Gypsy               (0)    407       1 33304  
24611   16.2  0.1  0.0  X         24625430 24629378  (3422627) C Gypsy6_I                        LTR/Gypsy               (2)   7010    3058 33304  
 1882    2.3  4.4 12.5  X         24629382 24629674  (3422331) C Gypsy6_I                        LTR/Gypsy            (6740)    272       1 33304  
 1848    4.9  5.3  0.0  X         24629675 24629900  (3422105) C Gypsy6_LTR                      LTR/Gypsy               (0)    407     170 33304  
16861    0.8  0.0  0.0  X         24629917 24631741  (3420264) C 18s-rRNA_Dmel                   rRNA                  (170)   1825       1 33305  
 5229    1.2  2.8  0.1  X         24631739 24631838  (3420167) C ETS-rRNA_Dmel                   rRNA                  (154)    710     592 33306 *
   48    0.0  4.2  0.0  X         24631839 24631886  (3420119) + (AT)n                           Simple_repeat             1     50     (0) 33307  
 5229    1.2  2.8  0.1  X         24631887 24632477  (3419528) C ETS-rRNA_Dmel                   rRNA                  (273)    591       2 33306  
 1936    1.7  0.0  0.0  X         24632471 24632857  (3419148) C 240_Repeat_rRNA                 Satellite               (0)    387       1 33308 *
  569    1.3  0.0  0.0  X         24632837 24632912  (3419093) C 92_Repeat_rRNA                  Satellite               (0)     92      17 33309 *
23963   11.8  0.4  0.7  X         24632914 24637345  (3414660) + G_DM                            LINE/I-Jockey             1   4343     (3) 33310  
  315    7.0  0.0  0.0  X         24637349 24637391  (3414614) C 329_Repeat_rRNA                 Satellite             (286)     43       1 33311 *
  733    2.6  0.0  0.0  X         24637371 24637425  (3414580) C 92_Repeat_rRNA                  Satellite               (0)    352     256 33312  
  245   21.6  0.0  2.0  X         24637426 24637477  (3414528) C 28s-rRNA_Dmel                   rRNA                 (1279)   2690    2640 33313 *
  293    9.3  0.0  0.0  X         24637441 24637483  (3414522) C 329_Repeat_rRNA                 Satellite             (286)     43       1 33314  
  733    2.6  0.0  0.0  X         24637484 24637532  (3414473) C 92_Repeat_rRNA                  Satellite              (97)    255     169 33312  
  302    7.0  0.0  0.0  X         24637533 24637575  (3414430) C 329_Repeat_rRNA                 Satellite             (286)     43       1 33315  
  733    2.6  0.0  0.0  X         24637576 24637609  (3414396) C 92_Repeat_rRNA                  Satellite             (184)    168     109 33312  
  233   16.0  1.9  3.9  X         24637610 24637661  (3414344) C 28s-rRNA_Dmel                   rRNA                 (1279)   2690    2640 33316 *
  338    4.5  0.0  0.0  X         24637624 24637667  (3414338) C 329_Repeat_rRNA                 Satellite             (285)     44       1 33317  
  733    2.6  0.0  0.0  X         24637668 24637722  (3414283) C 92_Repeat_rRNA                  Satellite               (0)    108       1 33312  
14890    9.7  2.0  0.4  X         24637723 24641211  (3410794) + G_DM                            LINE/I-Jockey             1   3527   (819) 33318  
 7927    2.0  1.8  0.2  X         24641210 24642176  (3409829) C R1_DM                           LINE/R1              (4374)    982       1 33319 *
27400    0.7  2.4  0.2  X         24642212 24645520  (3406485) C R1_DM                           LINE/R1                 (2)   5354    1974 33320  
14590    1.3  2.2  0.2  X         24645521 24647264  (3404741) C R1_DM                           LINE/R1              (3577)   1779       1 33320  
27794    0.7  1.5  0.4  X         24647298 24652570  (3399435) C R1_DM                           LINE/R1                 (0)   5356      24 33321  
24447    0.7  0.3  0.0  X         24652607 24655414  (3396591) C R1_DM                           LINE/R1                 (2)   5354    2540 33322  
36694    1.2  0.5  0.1  X         24655415 24659874  (3392131) + PROTOP                          DNA/P                     1   4480     (0) 33323  
 3231    1.0 11.9  0.0  X         24659875 24660386  (3391619) C R1_DM                           LINE/R1              (2810)   2546    1974 33322  
14769    1.6  1.0  0.2  X         24660387 24662150  (3389855) C R1_DM                           LINE/R1              (3577)   1779       1 33322  
30854    0.9  2.0  0.1  X         24662186 24667440  (3384565) C R1_DM                           LINE/R1                 (2)   5354       1 33324  
18401    1.1  0.8  0.1  X         24667476 24669611  (3382394) C R1_DM                           LINE/R1                 (2)   5354    3203 33325  
  300    5.0  0.0  0.0  X         24669613 24669652  (3382353) C R1_DM                           LINE/R1              (3343)   2013    1974 33325  
14792    1.5  1.0  0.2  X         24669653 24671416  (3380589) C R1_DM                           LINE/R1              (3577)   1779       1 33325  
30874    0.8  2.0  0.1  X         24671452 24676706  (3375299) C R1_DM                           LINE/R1                 (2)   5354       1 33326  
26387    0.9  0.9  0.1  X         24676742 24679799  (3372206) C R1_DM                           LINE/R1                 (2)   5354    2271 33327  
  438    0.0  0.0  0.0  X         24679793 24679842  (3372163) + CIRCE                           LTR/Gypsy              4931   4980  (1376) 33328 *
 3474    1.1  0.4  4.5  X         24680202 24680666  (3371339) + CIRCE                           LTR/Gypsy              4981   5427   (929) 33328  
 7811    1.7  1.0  0.0  X         24680754 24681673  (3370332) + CIRCE                           LTR/Gypsy              5428   6356     (0) 33328  
 7377    1.8  4.6  2.8  X         24681674 24682626  (3369379) + CIRCE                           LTR/Gypsy                 1    970  (5386) 33329  
11862    4.1  2.2  3.6  X         24682769 24686303  (3365702) + CIRCE                           LTR/Gypsy               973   4372  (1984) 33329  
 3223    6.9  0.2  0.0  X         24686304 24686725  (3365280) + Invader1_LTR                    LTR/Gypsy                 1    423     (0) 33330  
27027    2.3  0.0  0.0  X         24686726 24689911  (3362094) + Invader1_I                      LTR/Gypsy                 1   3186     (0) 33330  
 3367    6.9  0.2  0.0  X         24689912 24690333  (3361672) + Invader1_LTR                    LTR/Gypsy                 1    423     (0) 33330  
 1113    1.5  1.5  0.7  X         24690334 24690461  (3361544) + CIRCE                           LTR/Gypsy              4367   4495  (1861) 33329  
14721    2.0  0.7  0.3  X         24690462 24692191  (3359814) + S_DM                            DNA/TcMar-Tc1             1   1736     (0) 33331  
 1077    2.2  0.7  0.0  X         24692192 24692319  (3359686) + CIRCE                           LTR/Gypsy              4493   4621  (1735) 33329 *
 1280    2.1  0.0  0.0  X         24692316 24692458  (3359547) + CIRCE                           LTR/Gypsy              4838   4980  (1376) 33329  
 3731    1.2  0.7  4.4  X         24692816 24693284  (3358721) + CIRCE                           LTR/Gypsy              4981   5427   (929) 33329  
 8251    1.7  1.0  0.0  X         24693367 24694286  (3357719) + CIRCE                           LTR/Gypsy              5428   6356     (0) 33329  
 7747    1.8  4.6  3.5  X         24694287 24695246  (3356759) + CIRCE                           LTR/Gypsy                 1    970  (5386) 33332  
13595    3.8  2.2  3.7  X         24695389 24699049  (3352956) + CIRCE                           LTR/Gypsy               973   4495  (1861) 33332  
14512    2.1  0.7  1.3  X         24699050 24700796  (3351209) + S_DM                            DNA/TcMar-Tc1             1   1736     (0) 33333  
 1844    0.9  0.4  0.4  X         24700797 24701014  (3350991) + CIRCE                           LTR/Gypsy              4493   4710  (1646) 33332 *
 3017    2.3  0.6  0.6  X         24700997 24701345  (3350660) C R1_DM                           LINE/R1              (4993)    363      15 33334 *
25616    1.2  0.1  0.1  X         24701345 24704213  (3347792) C R1_DM                           LINE/R1               (551)   4805    1938 33335  
 2088    0.4  0.0  0.4  X         24704198 24704440  (3347565) C R1_DM                           LINE/R1              (4741)    615     374 33335 *
 2212    1.6  0.8  0.0  X         24704441 24704694  (3347311) C R1_DM                           LINE/R1              (5100)    256       1 33335  
27471    1.1  0.3  0.1  X         24704728 24707807  (3344198) C R1_DM                           LINE/R1                 (0)   5356    2271 33336  
  466    0.0  0.0  0.0  X         24707801 24707850  (3344155) + CIRCE                           LTR/Gypsy              4931   4980  (1376) 33332 *
 3736    1.4  0.5  4.2  X         24708209 24708677  (3343328) + CIRCE                           LTR/Gypsy              4981   5427   (929) 33332  
 8234    1.9  1.0  0.0  X         24708760 24709679  (3342326) + CIRCE                           LTR/Gypsy              5428   6356     (0) 33332  
 7799    1.9  4.6  2.8  X         24709680 24710632  (3341373) + CIRCE                           LTR/Gypsy                 1    970  (5386) 33337  
12434    4.0  2.1  3.9  X         24710775 24714323  (3337682) + CIRCE                           LTR/Gypsy               973   4373  (1983) 33337  
 2527    2.8  3.7  5.7  X         24714324 24714697  (3337308) + ROVER-LTR_DM                    LTR/Gypsy                 1    367     (0) 33338  
  533    1.6  1.6  0.0  X         24714698 24714761  (3337244) + ROVER-I_DM                      LTR/Gypsy                 1     65  (6519) 33338  
27359   13.0  2.8  1.5  X         24714819 24719623  (3332382) + ROVER-I_DM                      LTR/Gypsy               263   5127  (1457) 33338  
 2790    3.1  0.0  0.6  X         24719634 24719962  (3332043) C STALKER4_LTR                    LTR/Gypsy               (0)    402      76 33339 *
52157    1.1  1.1  0.7  X         24719958 24726158  (3325847) C STALKER4_I                      LTR/Gypsy              (11)   6519     227 33340  
  289    6.5  0.0  4.3  X         24726306 24726353  (3325652) C STALKER4_I                      LTR/Gypsy            (7350)     46       1 33340  
  372    0.0  0.0  0.0  X         24726354 24726386  (3325619) C STALKER4_I                      LTR/Gypsy            (6497)     33       1 33340  
 3500    2.7  0.0  0.2  X         24726387 24726789  (3325216) C STALKER4_LTR                    LTR/Gypsy               (0)    402       1 33340  
 1676    2.5  0.0  0.0  X         24726790 24726988  (3325017) + ROVER-I_DM                      LTR/Gypsy              5110   5308  (1276) 33338  
 1166    8.6  0.0  1.1  X         24727024 24727190  (3324815) + ROVER-I_DM                      LTR/Gypsy              5990   6154   (430) 33338  
 1821    1.5  0.0  0.0  X         24727191 24727393  (3324612) + Copia1-LTR_DM                   LTR/Copia                 1    203     (0) 33341  
 2838    3.6  5.5  1.1  X         24727394 24727808  (3324197) + ROVER-I_DM                      LTR/Gypsy              6152   6584     (0) 33338  
 2243    3.6  9.3  2.7  X         24727809 24728153  (3323852) + ROVER-LTR_DM                    LTR/Gypsy                 1    367     (0) 33338  
 1138    1.5  0.0  0.8  X         24728154 24728280  (3323725) + CIRCE                           LTR/Gypsy              4370   4495  (1861) 33342  
 3087    3.2  2.9  0.5  X         24728281 24728692  (3323313) + S_DM                            DNA/TcMar-Tc1             1    422  (1314) 33343  
 1846    1.7  0.0  0.0  X         24728690 24728919  (3323086) C S_DM                            DNA/TcMar-Tc1        (1506)    230       1 33344 *
 1362    1.2  0.6  0.0  X         24728920 24729078  (3322927) + CIRCE                           LTR/Gypsy              4493   4652  (1704) 33342  
  430    1.8  0.0  0.0  X         24729085 24729140  (3322865) + CIRCE                           LTR/Gypsy              4566   4621  (1735) 33345 *
 1269    2.8  0.0  0.0  X         24729137 24729279  (3322726) + CIRCE                           LTR/Gypsy              4838   4980  (1376) 33345  
 1459    2.3  1.2  0.0  X         24729462 24729632  (3322373) C R1_DM                           LINE/R1              (4027)   1329    1157 33346  
 5269    0.7  0.3  0.3  X         24729635 24730222  (3321783) C R1_DM                           LINE/R1              (4745)    611      24 33346  
 4349    1.6  0.4  0.0  X         24730257 24730746  (3321259) C R1_DM                           LINE/R1                 (0)   5356    4865 33347  
  670    2.6  0.0  0.0  X         24730742 24730817  (3321188) + Stellate_Het_gene               Stellate                619    694    (38) 33348 *
 6718    0.8  0.0  0.0  X         24731215 24731943  (3320062) + Stellate_Het_gene               Stellate                  1    729     (3) 33349  
 2710    1.3  0.3  2.9  X         24732129 24732452  (3319553) C NINJA_LTR                       LTR/Pao                 (1)    316       1 33350  
17647    1.5  0.1  0.1  X         24732453 24734465  (3317540) C NINJA_I                         LTR/Pao                 (0)   6011    3999 33350  
11947    1.4  0.7  0.3  X         24734443 24735818  (3316187) C NINJA_I                         LTR/Pao              (3164)   2847    1467 33350 *
 6230    1.5  2.8  3.7  X         24735792 24736605  (3315400) C NINJA_I                         LTR/Pao              (5204)    807       1 33350 *
 2712    1.3  0.3  2.8  X         24736606 24736930  (3315075) C NINJA_LTR                       LTR/Pao                 (0)    317       1 33350  
 1983    1.8  0.0  0.0  X         24737164 24737381  (3314624) + Stellate_Het_gene               Stellate                  1    218   (514) 33351  
   38    9.3  0.0  0.0  X         24737398 24737454  (3314551) + (ATA)n                          Simple_repeat             1     57     (0) 33352  
 2241    5.0  7.4  0.3  X         24737457 24737754  (3314251) + MDG1_LTR                        LTR/Gypsy                94    412    (30) 33353  
 7975    8.1  3.6  1.3  X         24737755 24738950  (3313055) + MDG1_I                          LTR/Gypsy                 1   1223  (5373) 33353 *
43451    2.2  1.2  0.1  X         24738940 24744043  (3307962) + MDG1_I                          LTR/Gypsy              1133   6296   (300) 33353  
  794    9.6  0.7  4.8  X         24744013 24744165  (3307840) + MDG1_I                          LTR/Gypsy              6450   6596     (0) 33353 *
 2582    4.9 11.6  1.0  X         24744166 24744536  (3307469) + MDG1_LTR                        LTR/Gypsy                 1    410    (32) 33353 *
 4821    0.8  0.0  0.0  X         24744536 24745056  (3306949) + Stellate_Het_gene               Stellate                212    732     (0) 33351  
 1882    4.7  7.0  1.5  X         24745330 24745587  (3306418) + BATUMI_LTR                      LTR/Pao                   1    272     (0) 33354  
29390    7.0  0.6  3.3  X         24745588 24751102  (3300903) + BATUMI_I                        LTR/Pao                   1   5459  (2455) 33354  
 6374   13.1  0.7  1.2  X         24751185 24752538  (3299467) + BATUMI_I                        LTR/Pao                5672   7246   (668) 33354  
 4678    1.8  0.7  1.1  X         24751975 24752550  (3299455) C BATUMI_I                        LTR/Pao               (963)   7000    6427 33355 *
 5709    0.5  0.0  0.5  X         24752574 24753237  (3298768) + BATUMI_I                        LTR/Pao                7303   7963     (0) 33354  
 2320    1.0  0.0  2.8  X         24753238 24753530  (3298475) + BATUMI_I                        LTR/Pao                7002   7286   (677) 33356  
14850   12.6  0.2  0.3  X         24753536 24756148  (3295857) + G_DM                            LINE/I-Jockey           635   3168  (1178) 33357  
 1589    4.2  0.0  0.0  X         24756145 24756360  (3295645) + G_DM                            LINE/I-Jockey          3405   3620   (726) 33357 *
  657    3.8  0.0  0.0  X         24756368 24756435  (3295570) C 92_Repeat_rRNA                  Satellite             (295)    181      84 33358  
  253   19.6  0.0  2.0  X         24756436 24756487  (3295518) C 28s-rRNA_Dmel                   rRNA                 (1279)   2690    2640 33359 *
  333    4.7  0.0  0.0  X         24756451 24756493  (3295512) C 329_Repeat_rRNA                 Satellite             (286)     43       1 33360  
  657    3.8  0.0  0.0  X         24756494 24756548  (3295457) C 92_Repeat_rRNA                  Satellite             (295)     83       1 33358  
 5094    3.1  1.6  0.1  X         24756549 24757188  (3294817) + G_DM                            LINE/I-Jockey             1    649  (3697) 33361  
 2259    2.1  0.0  2.8  X         24757185 24757480  (3294525) + BATUMI_I                        LTR/Pao                6997   7284   (679) 33362 *
 3223    8.2  8.1  3.3  X         24757481 24758083  (3293922) + BATUMI_I                        LTR/Pao                   1    631  (7332) 33363  
   40    6.5  4.6  0.0  X         24758084 24758148  (3293857) + (ATACAT)n                       Simple_repeat             1     68     (0) 33364  
 3223   14.0 10.0 205.8  X         24758149 24758215  (3293790) + BATUMI_I                        LTR/Pao                 632    635  (7328) 33363  
24040   10.8  1.5  1.7  X         24758255 24764667  (3287338) + BATUMI_I                        LTR/Pao                 749   7246   (668) 33363  
 5689    0.6  0.0  0.5  X         24764703 24765366  (3286639) + BATUMI_I                        LTR/Pao                7303   7963     (0) 33363  
 2283    1.1  0.3  2.8  X         24765367 24765658  (3286347) + BATUMI_I                        LTR/Pao                7002   7286   (677) 33365  
10959   13.6  0.3  0.2  X         24765664 24767739  (3284266) + G_DM                            LINE/I-Jockey           635   2633  (1713) 33366  
 1096    7.7  0.0  0.0  X         24767732 24767874  (3284131) + G_DM                            LINE/I-Jockey          3026   3168  (1178) 33366 *
 6839    5.3  0.0  2.5  X         24767871 24768820  (3283185) + G_DM                            LINE/I-Jockey          3405   4331    (15) 33366  
  682    2.3  0.0  0.0  X         24768821 24768907  (3283098) C 92_Repeat_rRNA                  Satellite               (5)     87       1 33367  
10580    1.0  1.9  0.0  X         24768928 24770157  (3281848) C 28s-rRNA_Dmel                   rRNA                    (7)   3962    2710 33368 *
23020    1.1  5.3  0.2  X         24770156 24774555  (3277450) C R1_DM                           LINE/R1                 (0)   5356     736 33369  
 3226    1.6  0.5  0.5  X         24774553 24774939  (3277066) C R1_DM                           LINE/R1              (4969)    387       1 33369 *
17920    0.9  0.1  0.1  X         24774973 24777030  (3274975) C R1_DM                           LINE/R1                 (0)   5356    3298 33370  
 2179    3.0  0.0  0.0  X         24777022 24777285  (3274720) C R1_DM                           LINE/R1              (2418)   2938    2675 33370 *
 9187    2.1  2.5  0.7  X         24777288 24778429  (3273576) C R1_DM                           LINE/R1              (4194)   1162       1 33370  
19842    0.8  1.3  0.0  X         24778463 24780750  (3271255) C R1_DM                           LINE/R1                 (0)   5356    3040 33371 *
22864    1.7  1.4  0.6  X         24780749 24783494  (3268511) C R1_DM                           LINE/R1              (2587)   2769       1 33371  
21077    1.3  2.1  0.1  X         24783528 24787547  (3264458) C R1_DM                           LINE/R1                 (0)   5356    1257 33372  
30487    6.2  3.1  0.7  X         24787548 24792676  (3259329) C R1_DM                           LINE/R1                (87)   5269       1 33373  
23460    1.0  1.4  0.2  X         24792710 24796997  (3255008) C R1_DM                           LINE/R1                 (0)   5356    1019 33374  
 5036    1.5  2.0  0.3  X         24796996 24797598  (3254407) C R1_DM                           LINE/R1              (4743)    613       1 33374 *
14199    1.0  2.4  0.1  X         24797632 24799296  (3252709) C R1_DM                           LINE/R1                 (0)   5356    3653 33375  
 3424    0.7  0.1  1.5  X         24799297 24799735  (3252270) + STALKER4_LTR                    LTR/Gypsy                 1    399     (3) 33376  
47333    1.9  1.0  0.9  X         24799872 24806055  (3245950) + STALKER4_I                      LTR/Gypsy               284   6530     (0) 33377  
 3446    0.4  0.1  1.5  X         24806056 24806494  (3245511) + STALKER4_LTR                    LTR/Gypsy                 1    399     (3) 33377  
12059    1.4  6.2  0.0  X         24806495 24808614  (3243391) C R1_DM                           LINE/R1              (1700)   3656    1296 33375  
 5233    1.3  0.3  0.3  X         24808615 24809231  (3242774) C R1_DM                           LINE/R1              (4739)    617       1 33375  
 8233    0.6  0.2  0.7  X         24809265 24810219  (3241786) C R1_DM                           LINE/R1                 (0)   5356    4407 33378  
13883    1.2  3.8  0.0  X         24810235 24813021  (3238984) C R1_DM                           LINE/R1              (1069)   4287    1397 33378  
 8723   22.0  2.7  3.2  X         24813030 24817711  (3234294) + FW2_DM                          LINE/I-Jockey             2   4740     (0) 33379  
 3703    3.2  2.6  0.2  X         24817720 24818183  (3233822) C R1_DM                           LINE/R1              (3947)   1409     935 33380 *
 5238    1.3  0.3  0.3  X         24818166 24818781  (3233224) C R1_DM                           LINE/R1              (4740)    616       1 33380  
33086    1.2  0.1  0.3  X         24818815 24822989  (3229016) C R1_DM                           LINE/R1                 (0)   5356    1081 33381  
 2482    1.4  0.0  0.7  X         24822984 24823277  (3228728) C R1_DM                           LINE/R1              (3748)   1608    1317 33382 *
13697    1.5  1.5  0.7  X         24823276 24824927  (3227078) C R1_DM                           LINE/R1              (3528)   1828     164 33383 *
24178    1.0  2.8  0.1  X         24824922 24829231  (3222774) C R1_DM                           LINE/R1                (92)   5264     836 33384  
 2807    5.6 24.0  0.8  X         24829208 24829690  (3222315) C R1_DM                           LINE/R1              (4761)    595       1 33381 *
  437    5.5  0.0  0.0  X         24829691 24829745  (3222260) C 28s-rRNA_Dmel                   rRNA                 (1267)   2702    2648 33385 *
31098    1.3  0.6  0.0  X         24829742 24833323  (3218682) C R2_DM                           LINE/R2                 (4)   3603       3 33386  
15563    1.0  0.1  0.0  X         24833323 24835123  (3216882) C 28s-rRNA_Dmel                   rRNA                 (1318)   2651     850 33385 *
 1196    0.0  0.0  0.0  X         24835129 24835265  (3216740) C 28s-rRNA_Dmel                   rRNA                 (3832)    137       1 33385  
  761    0.0  0.0  0.0  X         24835266 24835374  (3216631) C ITS2-rRNA_Dmel                  rRNA                    (0)    385     277 33387  
 1034    2.4  0.0  0.0  X         24835410 24835532  (3216473) C 5.8s-rRNA_Dmel                  rRNA                    (0)    123       1 33388  
 5479    1.1  1.7  0.0  X         24835538 24836242  (3215763) C ITS1-rRNA_Dmel                  rRNA                    (9)    717       1 33389  
 1546    0.6  0.0  0.0  X         24836243 24836416  (3215589) C 18s-rRNA_Dmel                   rRNA                    (0)   1995    1822 33390  
 3514    2.5  0.0  0.0  X         24836417 24836823  (3215182) C Gypsy6_LTR                      LTR/Gypsy               (0)    407       1 33391  
23678   16.2  0.1  0.0  X         24836827 24840775  (3211230) C Gypsy6_I                        LTR/Gypsy               (2)   7010    3058 33391  
 1761    2.3  4.4 12.5  X         24840779 24841071  (3210934) C Gypsy6_I                        LTR/Gypsy            (6740)    272       1 33391  
 1740    5.3  5.3  0.0  X         24841072 24841297  (3210708) C Gypsy6_LTR                      LTR/Gypsy               (0)    407     170 33391  
15964    0.9  0.0  0.0  X         24841314 24843138  (3208867) C 18s-rRNA_Dmel                   rRNA                  (170)   1825       1 33392  
 5229    1.2  2.8  0.1  X         24843136 24843235  (3208770) C ETS-rRNA_Dmel                   rRNA                  (154)    710     592 33393 *
   48    0.0  4.2  0.0  X         24843236 24843283  (3208722) + (AT)n                           Simple_repeat             1     50     (0) 33394  
 5229    1.2  2.8  0.1  X         24843284 24843874  (3208131) C ETS-rRNA_Dmel                   rRNA                  (273)    591       2 33393  
 1936    1.7  0.0  0.0  X         24843868 24844254  (3207751) C 240_Repeat_rRNA                 Satellite               (0)    387       1 33395 *
  569    1.3  0.0  0.0  X         24844234 24844309  (3207696) C 92_Repeat_rRNA                  Satellite               (0)     92      17 33396 *
23947   11.8  0.4  0.7  X         24844311 24848741  (3203264) + G_DM                            LINE/I-Jockey             1   4342     (4) 33397  
  307    9.3  0.0  0.0  X         24848745 24848787  (3203218) C 329_Repeat_rRNA                 Satellite             (286)     43       1 33398 *
  733    2.9  0.0  0.0  X         24848767 24848821  (3203184) C 92_Repeat_rRNA                  Satellite               (0)    352     256 33399  
  245   21.6  0.0  2.0  X         24848822 24848873  (3203132) C 28s-rRNA_Dmel                   rRNA                 (1279)   2690    2640 33400 *
  293    9.3  0.0  0.0  X         24848837 24848879  (3203126) C 329_Repeat_rRNA                 Satellite             (286)     43       1 33401  
  733    2.9  0.0  0.0  X         24848880 24848928  (3203077) C 92_Repeat_rRNA                  Satellite              (97)    255     169 33399  
  302    7.0  0.0  0.0  X         24848929 24848971  (3203034) C 329_Repeat_rRNA                 Satellite             (286)     43       1 33402  
  733    2.9  0.0  0.0  X         24848972 24849005  (3203000) C 92_Repeat_rRNA                  Satellite             (184)    168     109 33399  
  233   16.0  1.9  3.9  X         24849006 24849057  (3202948) C 28s-rRNA_Dmel                   rRNA                 (1279)   2690    2640 33403 *
  338    4.5  0.0  0.0  X         24849020 24849063  (3202942) C 329_Repeat_rRNA                 Satellite             (285)     44       1 33404  
  733    2.9  0.0  0.0  X         24849064 24849118  (3202887) C 92_Repeat_rRNA                  Satellite               (0)    108       1 33399  
14950    9.8  2.0  0.4  X         24849119 24852607  (3199398) + G_DM                            LINE/I-Jockey             1   3527   (819) 33405  
 7975    1.9  1.6  0.2  X         24852606 24853573  (3198432) C R1_DM                           LINE/R1              (4374)    982       1 33406 *
27461    0.7  2.4  0.1  X         24853609 24856915  (3195090) C R1_DM                           LINE/R1                 (2)   5354    1974 33407  
14600    1.3  2.2  0.2  X         24856916 24858659  (3193346) C R1_DM                           LINE/R1              (3577)   1779       1 33407  
 8232    0.6  0.5  0.2  X         24858693 24859639  (3192366) C R1_DM                           LINE/R1                 (0)   5356    4407 33408  
18276    0.9  1.9  0.5  X         24859655 24863859  (3188146) C R1_DM                           LINE/R1              (1069)   4287      24 33408  
25513    0.6  0.3  0.0  X         24863896 24866703  (3185302) C R1_DM                           LINE/R1                 (2)   5354    2540 33409  
39243    1.2  0.5  0.1  X         24866704 24871164  (3180841) + PROTOP                          DNA/P                     1   4480     (0) 33410  
 3372    1.0 11.9  0.0  X         24871165 24871676  (3180329) C R1_DM                           LINE/R1              (2810)   2546    1974 33409  
15361    1.6  1.0  0.2  X         24871677 24873440  (3178565) C R1_DM                           LINE/R1              (3577)   1779       1 33409  
27213    0.8  2.1  0.0  X         24873476 24878176  (3173829) C R1_DM                           LINE/R1                 (2)   5354     556 33411  
 1311    2.6  0.6  0.0  X         24878180 24878335  (3173670) C R1_DM                           LINE/R1              (5199)    157       1 33411  
27509    0.9  0.9  0.1  X         24878371 24881428  (3170577) C R1_DM                           LINE/R1                 (2)   5354    2271 33412  
  464    0.0  0.0  0.0  X         24881422 24881471  (3170534) + CIRCE                           LTR/Gypsy              4931   4980  (1376) 33413 *
 3716    1.2  0.5  4.4  X         24881831 24882300  (3169705) + CIRCE                           LTR/Gypsy              4981   5427   (929) 33413  
 8247    1.7  1.0  0.0  X         24882383 24883302  (3168703) + CIRCE                           LTR/Gypsy              5428   6356     (0) 33413  
 7829    1.7  4.6  2.8  X         24883303 24884255  (3167750) + CIRCE                           LTR/Gypsy                 1    970  (5386) 33414  
12530    3.9  2.3  3.7  X         24884398 24887932  (3164073) + CIRCE                           LTR/Gypsy               973   4372  (1984) 33414  
 3377    6.9  0.2  0.0  X         24887933 24888354  (3163651) + Invader1_LTR                    LTR/Gypsy                 1    423     (0) 33415  
28479    2.3  0.0  0.0  X         24888355 24891539  (3160466) + Invader1_I                      LTR/Gypsy                 1   3186     (0) 33415  
 3377    6.9  0.2  0.0  X         24891540 24891961  (3160044) + Invader1_LTR                    LTR/Gypsy                 1    423     (0) 33415  
 1106    1.5  1.5  0.7  X         24891962 24892089  (3159916) + CIRCE                           LTR/Gypsy              4367   4495  (1861) 33414  
14475    2.1  1.2  0.2  X         24892090 24893808  (3158197) + S_DM                            DNA/TcMar-Tc1             1   1736     (0) 33416  
 1061    2.2  0.7  0.0  X         24893809 24893936  (3158069) + CIRCE                           LTR/Gypsy              4493   4621  (1735) 33414 *
 1280    2.1  0.0  0.0  X         24893933 24894075  (3157930) + CIRCE                           LTR/Gypsy              4838   4980  (1376) 33414  
 3707    1.2  0.7  4.4  X         24894433 24894901  (3157104) + CIRCE                           LTR/Gypsy              4981   5427   (929) 33414  
 8247    1.7  1.0  0.0  X         24894984 24895903  (3156102) + CIRCE                           LTR/Gypsy              5428   6356     (0) 33414  
 7736    1.8  4.6  3.5  X         24895904 24896863  (3155142) + CIRCE                           LTR/Gypsy                 1    970  (5386) 33417  
13591    3.8  2.2  3.7  X         24897006 24900666  (3151339) + CIRCE                           LTR/Gypsy               973   4495  (1861) 33417  
14286    2.3  1.2  1.2  X         24900667 24902402  (3149603) + S_DM                            DNA/TcMar-Tc1             1   1736     (0) 33418  
 1818    0.9  0.4  0.4  X         24902403 24902620  (3149385) + CIRCE                           LTR/Gypsy              4493   4710  (1646) 33417 *
 2994    2.6  0.6  0.6  X         24902603 24902951  (3149054) C R1_DM                           LINE/R1              (4993)    363      15 33419 *
25798    1.1  0.2  0.1  X         24902951 24905815  (3146190) C R1_DM                           LINE/R1               (551)   4805    1938 33420  
 2123    0.4  0.0  0.4  X         24905800 24906042  (3145963) C R1_DM                           LINE/R1              (4741)    615     374 33420 *
 2213    1.6  0.8  0.0  X         24906043 24906296  (3145709) C R1_DM                           LINE/R1              (5100)    256       1 33420  
27832    1.0  0.3  0.1  X         24906330 24909409  (3142596) C R1_DM                           LINE/R1                 (0)   5356    2271 33421  
  464    0.0  0.0  0.0  X         24909403 24909452  (3142553) + CIRCE                           LTR/Gypsy              4931   4980  (1376) 33417 *
 3713    1.4  0.5  4.2  X         24909811 24910279  (3141726) + CIRCE                           LTR/Gypsy              4981   5427   (929) 33417  
 8231    1.9  1.0  0.0  X         24910362 24911281  (3140724) + CIRCE                           LTR/Gypsy              5428   6356     (0) 33417  
 7788    1.9  4.6  2.8  X         24911282 24912234  (3139771) + CIRCE                           LTR/Gypsy                 1    970  (5386) 33422  
12435    3.9  2.1  3.9  X         24912377 24915925  (3136080) + CIRCE                           LTR/Gypsy               973   4373  (1983) 33422  
 2512    2.8  3.7  5.7  X         24915926 24916299  (3135706) + ROVER-LTR_DM                    LTR/Gypsy                 1    367     (0) 33423  
  532    1.6  1.6  0.0  X         24916300 24916363  (3135642) + ROVER-I_DM                      LTR/Gypsy                 1     65  (6519) 33423  
27121   13.0  2.8  1.6  X         24916421 24921225  (3130780) + ROVER-I_DM                      LTR/Gypsy               263   5127  (1457) 33423  
 2790    3.1  0.0  0.6  X         24921236 24921564  (3130441) C STALKER4_LTR                    LTR/Gypsy               (0)    402      76 33424 *
52231    1.0  1.2  0.6  X         24921560 24927756  (3124249) C STALKER4_I                      LTR/Gypsy              (11)   6519     227 33425  
  289    6.5  0.0  4.3  X         24927904 24927951  (3124054) C STALKER4_I                      LTR/Gypsy            (7350)     46       1 33425  
  372    0.0  0.0  0.0  X         24927952 24927984  (3124021) C STALKER4_I                      LTR/Gypsy            (6497)     33       1 33425  
 3500    2.7  0.0  0.2  X         24927985 24928387  (3123618) C STALKER4_LTR                    LTR/Gypsy               (0)    402       1 33425  
 1676    2.5  0.0  0.0  X         24928388 24928586  (3123419) + ROVER-I_DM                      LTR/Gypsy              5110   5308  (1276) 33423  
 1166    8.6  0.0  1.1  X         24928622 24928788  (3123217) + ROVER-I_DM                      LTR/Gypsy              5990   6154   (430) 33423  
 1821    1.5  0.0  0.0  X         24928789 24928991  (3123014) + Copia1-LTR_DM                   LTR/Copia                 1    203     (0) 33426  
 2838    3.6  5.5  1.1  X         24928992 24929406  (3122599) + ROVER-I_DM                      LTR/Gypsy              6152   6584     (0) 33423  
 2487    3.4  3.7  5.7  X         24929407 24929780  (3122225) + ROVER-LTR_DM                    LTR/Gypsy                 1    367     (0) 33423  
 1138    1.5  0.0  0.8  X         24929781 24929907  (3122098) + CIRCE                           LTR/Gypsy              4370   4495  (1861) 33427  
14516    2.0  1.3  0.3  X         24929908 24931627  (3120378) + S_DM                            DNA/TcMar-Tc1             1   1736     (0) 33428  
 1077    2.2  0.7  0.0  X         24931628 24931755  (3120250) + CIRCE                           LTR/Gypsy              4493   4621  (1735) 33427 *
 1280    2.1  0.0  0.0  X         24931752 24931894  (3120111) + CIRCE                           LTR/Gypsy              4838   4980  (1376) 33427  
 3731    1.2  0.7  4.4  X         24932252 24932720  (3119285) + CIRCE                           LTR/Gypsy              4981   5427   (929) 33427  
 8251    1.7  1.0  0.0  X         24932803 24933722  (3118283) + CIRCE                           LTR/Gypsy              5428   6356     (0) 33427  
 7840    1.7  4.6  2.8  X         24933723 24934675  (3117330) + CIRCE                           LTR/Gypsy                 1    970  (5386) 33429  
12504    3.9  2.3  3.7  X         24934818 24938352  (3113653) + CIRCE                           LTR/Gypsy               973   4372  (1984) 33429  
 3367    6.9  0.2  0.0  X         24938353 24938774  (3113231) + Invader1_LTR                    LTR/Gypsy                 1    423     (0) 33430  
28506    2.2  0.0  0.0  X         24938775 24941959  (3110046) + Invader1_I                      LTR/Gypsy                 1   3186     (0) 33430  
 3367    6.9  0.2  0.0  X         24941960 24942381  (3109624) + Invader1_LTR                    LTR/Gypsy                 1    423     (0) 33430  
28506    2.2  0.0  0.0  X         24942382 24945566  (3106439) + Invader1_I                      LTR/Gypsy                 1   3186     (0) 33430  
 3367    6.9  0.2  0.0  X         24945567 24945988  (3106017) + Invader1_LTR                    LTR/Gypsy                 1    423     (0) 33430  
 1113    1.5  1.5  0.7  X         24945989 24946116  (3105889) + CIRCE                           LTR/Gypsy              4367   4495  (1861) 33429  
 3223    2.6  0.7  0.7  X         24946117 24946538  (3105467) + S_DM                            DNA/TcMar-Tc1             1    422  (1314) 33431  
 1874    1.3  0.0  0.0  X         24946536 24946765  (3105240) C S_DM                            DNA/TcMar-Tc1        (1506)    230       1 33432 *
 1362    1.2  0.6  0.0  X         24946766 24946924  (3105081) + CIRCE                           LTR/Gypsy              4493   4652  (1704) 33429  
  424    3.6  0.0  0.0  X         24946931 24946986  (3105019) + CIRCE                           LTR/Gypsy              4566   4621  (1735) 33433 *
 1286    2.1  0.0  0.0  X         24946983 24947125  (3104880) + CIRCE                           LTR/Gypsy              4838   4980  (1376) 33433  
 1459    2.3  1.2  0.0  X         24947308 24947478  (3104527) C R1_DM                           LINE/R1              (4027)   1329    1157 33434  
 5269    0.7  0.3  0.3  X         24947481 24948068  (3103937) C R1_DM                           LINE/R1              (4745)    611      24 33434  
 4376    1.4  0.4  0.0  X         24948104 24948593  (3103412) C R1_DM                           LINE/R1                 (0)   5356    4865 33435  
  670    2.6  0.0  0.0  X         24948589 24948664  (3103341) + Stellate_Het_gene               Stellate                619    694    (38) 33436 *
 6718    0.8  0.0  0.0  X         24949066 24949794  (3102211) + Stellate_Het_gene               Stellate                  1    729     (3) 33437  
 2710    1.3  0.3  2.9  X         24949980 24950303  (3101702) C NINJA_LTR                       LTR/Pao                 (1)    316       1 33438  
17665    1.5  0.1  0.1  X         24950304 24952316  (3099689) C NINJA_I                         LTR/Pao                 (0)   6011    3999 33438  
11947    1.4  0.7  0.3  X         24952294 24953669  (3098336) C NINJA_I                         LTR/Pao              (3164)   2847    1467 33438 *
 6215    1.5  2.8  3.7  X         24953643 24954456  (3097549) C NINJA_I                         LTR/Pao              (5204)    807       1 33438 *
 2687    1.6  0.3  2.8  X         24954457 24954781  (3097224) C NINJA_LTR                       LTR/Pao                 (0)    317       1 33438  
 1983    1.8  0.0  0.0  X         24955015 24955232  (3096773) + Stellate_Het_gene               Stellate                  1    218   (514) 33439  
   38    9.3  0.0  0.0  X         24955249 24955305  (3096700) + (ATA)n                          Simple_repeat             1     57     (0) 33440  
 2241    5.0  7.4  0.3  X         24955308 24955605  (3096400) + MDG1_LTR                        LTR/Gypsy                94    412    (30) 33441  
 7998    7.0  3.2  1.0  X         24955606 24956724  (3095281) + MDG1_I                          LTR/Gypsy                 1   1144  (5452) 33441  
   13   15.8  2.7  2.7  X         24956741 24956777  (3095228) + (TAATT)n                        Simple_repeat             1     37     (0) 33442  
16229    3.0  3.1  0.1  X         24956791 24958762  (3093243) + MDG1_I                          LTR/Gypsy              1134   3165  (3431) 33441  
   44    7.7  1.4  1.4  X         24958779 24958848  (3093157) + (ATA)n                          Simple_repeat             1     70     (0) 33443  
 3113    2.2  0.0  0.0  X         24958849 24959204  (3092801) + MDG1_LTR                        LTR/Gypsy                87    442     (0) 33444  
38522    1.0  0.6  0.3  X         24959205 24964982  (3087023) + MDG1_I                          LTR/Gypsy                 1   6296   (300) 33444  
  798    8.9  0.7  4.8  X         24964952 24965104  (3086901) + MDG1_I                          LTR/Gypsy              6450   6596     (0) 33444 *
 2582    4.9 11.6  1.0  X         24965105 24965475  (3086530) + MDG1_LTR                        LTR/Gypsy                 1    410    (32) 33444 *
 4845    0.6  0.0  0.0  X         24965475 24965995  (3086010) + Stellate_Het_gene               Stellate                212    732     (0) 33445  
 1967    4.5  2.9  5.2  X         24966269 24966546  (3085459) + BATUMI_LTR                      LTR/Pao                   1    272     (0) 33446  
31648    9.4  1.5  2.4  X         24966547 24973826  (3078179) + BATUMI_I                        LTR/Pao                   1   7246   (668) 33446  
 2180    0.4  0.0  0.4  X         24973862 24974121  (3077884) + BATUMI_I                        LTR/Pao                7303   7561   (402) 33446  
  660    3.5  0.0  2.4  X         24974122 24974208  (3077797) + BATUMI_I                        LTR/Pao                7083   7167   (796) 33447 *
 4318    8.1  0.0  0.3  X         24974206 24974788  (3077217) + G_DM                            LINE/I-Jockey          2588   3168  (1178) 33448  
 1620    4.2  0.0  0.0  X         24974785 24975000  (3077005) + G_DM                            LINE/I-Jockey          3405   3620   (726) 33448 *
