# Supplementary material for: Genetic variation in recalcitrant repetitive regions of the Drosophila melanogaster genome
Source: Genome Res. 2025 Sep;35(9):2023–40. doi: 10.1101/gr.280728.125 (PMC12400953; doi:10.1101/gr.280728.125)
Supplement: Supplement 10 [file Supplemental_Code.zip › Dmel_HiFi_Asm_variation/Scripts_for_plotting_Figures/Figure_6/Panel_C/A4_Het.out]

  459    3.6  0.0  0.0  X         23447777 23447831  (4279852) + 28s-rRNA_Dmel                   rRNA                   2648   2702  (1267) 32574 *
 2118   14.7  7.6  0.9  X         23447832 23448265  (4279418) + R1_DM                           LINE/R1                   1    463  (4893) 32575 *
 6133    4.9  0.6  0.0  X         23448263 23449040  (4278643) + R1_DM                           LINE/R1                2119   2901  (2455) 32576  
 9956    2.6  6.3  0.0  X         23449043 23451163  (4276520) C DMRT1B                          LINE/R1                 (0)   5183    2930 32577  
  418    1.9  0.0  0.0  X         23451165 23451216  (4276467) + R1_DM                           LINE/R1                2893   2944  (2412) 32576  
  348    2.4  0.0  0.0  X         23451218 23451259  (4276424) + R1_DM                           LINE/R1                3222   3263  (2093) 32576 *
 3878    5.3  4.7  0.0  X         23451257 23451766  (4275917) + R2_DM                           LINE/R2                2680   3213   (394) 32578  
 2264    3.8  1.7  1.0  X         23451770 23452064  (4275619) + 28s-rRNA_Dmel                   rRNA                   2355   2651  (1318) 32579 *
 2533    4.9 12.5  0.2  X         23452064 23452551  (4275132) + R2_DM                           LINE/R2                   3    550  (3057) 32580  
  388    2.0  2.0  0.0  X         23452554 23452597  (4275086) + R2_DM                           LINE/R2                 661    705  (2902) 32580  
  476    5.8  6.5  6.5  X         23452598 23452689  (4274994) + TABOR_LTR                       LTR/Gypsy                 1     92   (414) 32581  
  983    9.6  0.7  0.7  X         23452852 23452998  (4274685) + Gypsy1-LTR_DM                   LTR/Gypsy                 2    148   (260) 32582  
  395   28.5  3.8  4.0  X         23453246 23453632  (4274051) + MDG1_I                          LTR/Gypsy               120    491  (5986) 32583  
  516   14.2  0.0 14.8  X         23453716 23453839  (4273844) + MDG1_I                          LTR/Gypsy               537    644  (5952) 32583  
  346   10.4  8.8  0.0  X         23453836 23453960  (4273723) + MDG1_I                          LTR/Gypsy               756    891  (5705) 32583 *
  401   24.6  2.5  3.6  X         23454282 23454479  (4273204) + G_DM                            LINE/I-Jockey          1937   2132  (2214) 32584  
 2315   28.3  5.8  4.5  X         23454579 23456037  (4271646) + G_DM                            LINE/I-Jockey          2679   4155   (191) 32584  
 1285    3.1  4.7  0.0  X         23456073 23456265  (4271418) + ITS1-rRNA_Dmel                  rRNA                    525    726     (0) 32585  
 1102    0.0  0.0  0.0  X         23456266 23456388  (4271295) + 5.8s-rRNA_Dmel                  rRNA                      1    123     (0) 32586  
  249    0.0  0.0  0.0  X         23456417 23456446  (4271237) + 2s-rRNA_Dmel                    rRNA                      1     30     (0) 32587  
 2621    4.4  0.5  0.0  X         23456447 23456829  (4270854) + ITS2-rRNA_Dmel                  rRNA                      1    385     (0) 32588  
 5760    2.3  0.0  0.0  X         23456830 23457534  (4270149) + 28s-rRNA_Dmel                   rRNA                      1    705  (3264) 32589  
  408    8.1 28.7  0.0  X         23457535 23457621  (4270062) + 28s-rRNA_Dmel                   rRNA                   1396   1507  (2462) 32589 *
28434    1.9  1.0  0.1  X         23457618 23460973  (4266710) + R2_DM                           LINE/R2                 189   3576    (31) 32590  
20877    0.9  1.6  0.1  X         23460975 23464552  (4263131) + R1_DM                           LINE/R1                1725   5356     (0) 32591  
 5309    0.3  0.5  0.3  X         23464586 23465200  (4262483) + R1_DM                           LINE/R1                   1    616  (4740) 32592  
 4794    0.5  0.2  0.2  X         23465199 23465758  (4261925) + R1_DM                           LINE/R1                 831   1390  (3966) 32592 *
 7894   21.0  4.1  3.9  X         23465764 23469948  (4257735) C FW2_DM                          LINE/I-Jockey           (0)   4740       2 32593  
  989   18.7 18.1  2.6  X         23469948 23470355  (4257328) C FW2_DM                          LINE/I-Jockey        (4290)    503       7 32593 *
 5144    3.2  2.9  0.3  X         23470395 23471142  (4256541) + ETS-rRNA_Dmel                   rRNA                     87    854    (10) 32594 *
15563    0.8  0.8  0.0  X         23471142 23472927  (4254756) + 18s-rRNA_Dmel                   rRNA                     26   1825   (170) 32595  
 1958    3.5  0.0  0.0  X         23472950 23473181  (4254502) + Gypsy6_LTR                      LTR/Gypsy               176    407     (0) 32596  
14394   10.3  0.5  4.4  X         23473182 23475490  (4252193) + Gypsy6_I                        LTR/Gypsy                 1   2223  (4789) 32596 *
26319   16.4  0.0  0.3  X         23475489 23480016  (4247667) + Gypsy6_I                        LTR/Gypsy              2496   7010     (2) 32596  
 3488    2.7  0.0  0.0  X         23480020 23480426  (4247257) + Gypsy6_LTR                      LTR/Gypsy                 1    407     (0) 32596  
 1533    1.1  0.0  0.0  X         23480427 23480600  (4247083) + 18s-rRNA_Dmel                   rRNA                   1822   1995     (0) 32597  
 5738    1.4  0.8  0.0  X         23480601 23481320  (4246363) + ITS1-rRNA_Dmel                  rRNA                      1    726     (0) 32598  
 1073    1.6  0.0  0.0  X         23481321 23481443  (4246240) + 5.8s-rRNA_Dmel                  rRNA                      1    123     (0) 32599  
  249    0.0  0.0  0.0  X         23481472 23481501  (4246182) + 2s-rRNA_Dmel                    rRNA                      1     30     (0) 32600  
 2618    1.9  4.6  0.0  X         23481502 23481869  (4245814) + ITS2-rRNA_Dmel                  rRNA                      1    385     (0) 32601  
 4703    1.6  7.1  0.0  X         23481870 23482527  (4245156) + 28s-rRNA_Dmel                   rRNA                      1    705  (3264) 32602  
  408    8.1 28.7  0.0  X         23482528 23482614  (4245069) + 28s-rRNA_Dmel                   rRNA                   1396   1507  (2462) 32602 *
28736    1.6  0.8  0.1  X         23482611 23485972  (4241711) + R2_DM                           LINE/R2                 189   3576    (31) 32603  
20842    1.0  1.6  0.1  X         23485974 23489551  (4238132) + R1_DM                           LINE/R1                1725   5356     (0) 32604  
30285    1.1  1.7  0.6  X         23489585 23494882  (4232801) + R1_DM                           LINE/R1                   1   5356     (0) 32605  
 1237    1.4  0.0  0.0  X         23494885 23495028  (4232655) + 28s-rRNA_Dmel                   rRNA                   2714   2857  (1112) 32606  
26914    1.6  1.7  0.1  X         23495038 23498218  (4229465) + R2_DM                           LINE/R2                 374   3607     (0) 32607  
  636    1.4  0.0  0.0  X         23498222 23498294  (4229389) + 28s-rRNA_Dmel                   rRNA                   2653   2725  (1244) 32608 *
 4438    1.3  3.1  0.2  X         23498293 23498831  (4228852) + R1_DM                           LINE/R1                4802   5356     (0) 32609  
 1052    1.6  0.8  0.0  X         23498865 23498992  (4228691) + R1_DM                           LINE/R1                   1    129  (5227) 32610  
 5193    0.7  0.3  0.3  X         23499049 23499653  (4228030) + R1_DM                           LINE/R1                   1    605  (4751) 32611  
 1947    0.4  0.0  0.4  X         23499651 23499876  (4227807) + R1_DM                           LINE/R1                1147   1371  (3985) 32611 *
19080    1.2  1.8  1.1  X         23499899 23502417  (4225266) + DOC2_DM                         LINE/I-Jockey            10   2589  (2204) 32612  
10138    1.3  3.8  0.0  X         23502419 23504056  (4223627) + DOC2_DM                         LINE/I-Jockey          3094   4793     (0) 32612  
15351    1.2  0.1  0.0  X         23504061 23505841  (4221842) + R1_DM                           LINE/R1                1361   3142  (2214) 32611  
18015    1.0  0.1  0.1  X         23505845 23507926  (4219757) + R1_DM                           LINE/R1                3275   5356     (0) 32611  
 1901    1.3  0.9  0.0  X         23507960 23508187  (4219496) + R1_DM                           LINE/R1                   1    230  (5126) 32610  
 5816    1.4  0.1  0.1  X         23508191 23508876  (4218807) + R1_DM                           LINE/R1                 774   1459  (3897) 32610  
 1214   11.7  0.0 10.3  X         23508877 23509123  (4218560) + DIVER_LTR                       LTR/Pao                   1    224     (0) 32613  
 3375    3.4  0.5  0.0  X         23509145 23509557  (4218126) + DIVER_I                         LTR/Pao                   1    415  (5228) 32613 *
 5147    3.5  4.5  0.0  X         23509555 23510204  (4217479) + DIVER_I                         LTR/Pao                 637   1315  (4328) 32613  
  295   10.3  2.6 12.7  X         23510627 23510704  (4216979) + TIRANT_I                        LTR/Gypsy                 1     71  (7621) 32614  
   16   18.3  0.0  2.6  X         23511375 23511413  (4216270) + (CATA)n                         Simple_repeat             1     38     (0) 32615  
   16   32.2  1.4  1.4  X         23511514 23511585  (4216098) + (CATA)n                         Simple_repeat             1     72     (0) 32616  
   13    4.3  3.9  3.9  X         23512459 23512484  (4215199) + (AATAC)n                        Simple_repeat             1     26     (0) 32617  
  229   25.9  0.0  0.0  X         23512577 23512634  (4215049) + TIRANT_I                        LTR/Gypsy              1313   1370  (6120) 32618  
15449   25.6  2.1  1.0  X         23512768 23518714  (4208969) + TIRANT_I                        LTR/Gypsy              1621   7490     (0) 32618  
 9694    2.1  7.9  0.0  X         23519154 23521459  (4206224) + DIVER_I                         LTR/Pao                1287   3775  (1868) 32619  
 2164    2.1  0.3  3.5  X         23521460 23521751  (4205932) + BATUMI_I                        LTR/Pao                7002   7284   (679) 32620  
 3198    9.2  7.9  3.1  X         23521752 23522353  (4205330) + BATUMI_I                        LTR/Pao                   1    631  (7332) 32621  
   54    6.8  5.4  0.0  X         23522354 23522446  (4205237) + (ATACAT)n                       Simple_repeat             1     98     (0) 32622  
 3198   14.0  9.6  4.1  X         23522447 23522513  (4205170) + BATUMI_I                        LTR/Pao                 632    646  (7317) 32621  
 9725    5.0  5.8  3.7  X         23522557 23524446  (4203237) + BATUMI_I                        LTR/Pao                 749   2678  (5285) 32621 *
11324    8.3  0.3  0.5  X         23524435 23527223  (4200460) + BATUMI_I                        LTR/Pao                3009   5632  (2331) 32621  
 2258    4.1  0.0  0.0  X         23527214 23527511  (4200172) + BATUMI_I                        LTR/Pao                6162   6697  (1217) 32621 *
 7119    1.7  0.5  1.6  X         23527491 23528376  (4199307) C BATUMI_I                        LTR/Pao               (661)   7302    6427 32623  
 5650    0.3  0.0  0.5  X         23528400 23529063  (4198620) + BATUMI_I                        LTR/Pao                7303   7963     (0) 32621  
 2058    1.9  6.2  2.1  X         23529064 23529335  (4198348) + BATUMI_I                        LTR/Pao                7002   7284   (679) 32624  
15887    2.6  0.0  0.0  X         23529336 23531208  (4196475) + DIVER_I                         LTR/Pao                3771   5643     (0) 32625  
 1229   10.8  0.0 10.3  X         23531209 23531455  (4196228) + DIVER_LTR                       LTR/Pao                   1    224     (0) 32625  
 6600    1.4  0.0  0.0  X         23531477 23532242  (4195441) + R1_DM                           LINE/R1                1455   2220  (3136) 32626  
 6370    1.3  0.1  0.0  X         23532238 23532982  (4194701) + R1_DM                           LINE/R1                2397   3142  (2214) 32626 *
12625    1.4  4.2  0.1  X         23532986 23534983  (4192700) + R1_DM                           LINE/R1                3275   5354     (2) 32626  
 5134    1.8  0.7  0.0  X         23535019 23535630  (4192053) + R1_DM                           LINE/R1                   1    616  (4740) 32627 *
15901    1.2  0.9  0.1  X         23535628 23537505  (4190178) + R1_DM                           LINE/R1                1093   2985  (2371) 32627  
11766    1.3  3.6  0.0  X         23537499 23539156  (4188527) + R1_DM                           LINE/R1                3488   5205   (151) 32627 *
   38    9.3  0.0  0.0  X         23539173 23539229  (4188454) + (ATA)n                          Simple_repeat             1     57     (0) 32628  
 1882    4.9  0.0  0.4  X         23539233 23539477  (4188206) + MDG1_LTR                        LTR/Gypsy               169    412    (30) 32629  
 7521    8.0  3.6  1.4  X         23539478 23540672  (4187011) + MDG1_I                          LTR/Gypsy                 1   1221  (5375) 32629 *
41719    2.2  0.3  0.0  X         23540664 23545810  (4181873) + MDG1_I                          LTR/Gypsy              1135   6296   (300) 32629  
  650    9.6  0.7  5.4  X         23545780 23545933  (4181750) + MDG1_I                          LTR/Gypsy              6450   6596     (0) 32629 *
   38    9.3  0.0  0.0  X         23545950 23546006  (4181677) + (ATA)n                          Simple_repeat             1     57     (0) 32630  
 1919    4.8  8.2  0.3  X         23546009 23546276  (4181407) + MDG1_LTR                        LTR/Gypsy                94    382    (60) 32631  
 3819    0.0  0.0  0.0  X         23546277 23546704  (4180979) C ROO_LTR                         LTR/Pao                 (0)    428       1 32632  
 1375    0.7  0.0  0.0  X         23546740 23546894  (4180789) + R1_DM                           LINE/R1                5202   5356     (0) 32627  
44387    1.3  1.8  0.3  X         23546928 23552204  (4175479) + R1_DM                           LINE/R1                   1   5354     (2) 32633  
45402    1.0  0.9  0.3  X         23552240 23557565  (4170118) + R1_DM                           LINE/R1                   1   5356     (0) 32634  
 7664    1.8  1.7  1.4  X         23557599 23558542  (4169141) + R1_DM                           LINE/R1                   1    947  (4409) 32635 *
29674    1.1  0.9  0.5  X         23558540 23562014  (4165669) + R1_DM                           LINE/R1                1870   5356     (0) 32635  
45196    1.2  1.3  0.3  X         23562048 23562733  (4164950) + R1_DM                           LINE/R1                   1    680  (4676) 32636  
   36    4.9  0.0  0.0  X         23562734 23562776  (4164907) + (CGCTGCCAC)n                    Simple_repeat             1     43     (0) 32637  
45196    1.2  1.3  0.3  X         23562777 23567396  (4160287) + R1_DM                           LINE/R1                 681   5355     (1) 32636  
 8957    1.0  1.0  1.2  X         23567430 23568496  (4159187) + R1_DM                           LINE/R1                   1   1065  (4291) 32638  
 7616    1.2  1.4  0.0  X         23568492 23569376  (4158307) + R1_DM                           LINE/R1                1873   2769  (2587) 32638 *
21490    0.8  0.1  0.1  X         23569376 23571847  (4155836) + R1_DM                           LINE/R1                2885   5356     (0) 32638  
 1281    1.4  0.0  0.0  X         23571846 23571993  (4155690) + 28s-rRNA_Dmel                   rRNA                   2710   2857  (1112) 32639 *
 4133    1.4  4.4  0.5  X         23571999 23572818  (4154865) + R2_DM                           LINE/R2                 370   1221  (2386) 32640  
15976    1.7  0.6  0.4  X         23572827 23574697  (4152986) + R2_DM                           LINE/R2                1399   3274   (333) 32640  
10613    2.3  2.2  0.3  X         23574715 23576011  (4151672) + 28s-rRNA_Dmel                   rRNA                   2649   3969     (0) 32641  
  539    4.8 10.8  0.0  X         23576028 23576110  (4151573) + 92_Repeat_rRNA                  Satellite                 1     92     (0) 32642  
  250    8.1  0.0  0.0  X         23576090 23576126  (4151557) + 329_Repeat_rRNA                 Satellite                 1     37   (292) 32643 *
 4103    8.6  3.7  1.9  X         23576126 23576867  (4150816) + G2_DM                           LINE/I-Jockey           101   1314  (3032) 32644  
  849   23.2  9.4  7.1  X         23576869 23577197  (4150486) + G6_DM                           LINE/I-Jockey             2    337  (1705) 32645  
 1451   10.6  0.0  3.8  X         23577646 23577890  (4149793) C Gypsy8_I                        LTR/Gypsy            (4111)    236       1 32646  
 1327   13.1  1.6  2.9  X         23577891 23578107  (4149576) C Gypsy8_LTR                      LTR/Gypsy              (90)    214       1 32647  
 1477   12.2  6.6  1.5  X         23578110 23578368  (4149315) + MICROPIA_I                      LTR/Gypsy              3169   3440  (1036) 32648  
 4496    5.0  0.0  0.5  X         23578385 23579002  (4148681) + TRANSIB2                        DNA/CMC-Transib           8    622  (2222) 32649  
 5478    3.7  8.7  0.2  X         23579031 23579789  (4147894) + TRANSIB2                        DNA/CMC-Transib        1027   1849   (995) 32650  
  513   12.0  0.9  2.8  X         23579792 23579902  (4147781) + MICROPIA_I                      LTR/Gypsy              3861   3969   (507) 32648  
 2057   12.0  1.8  0.3  X         23579907 23580249  (4147434) + MICROPIA_I                      LTR/Gypsy              4129   4476     (0) 32648  
  586   11.4  2.3 20.1  X         23580271 23580445  (4147238) + MICROPIA_LTR                    LTR/Gypsy               156    304   (172) 32651  
  672   23.7 10.6  0.4  X         23580449 23580656  (4147027) + MICROPIA_LTR                    LTR/Gypsy               248    476     (0) 32652  
 1509    9.7  0.4  7.7  X         23580659 23580842  (4146841) + 240_Repeat_rRNA                 Satellite                 1    221   (212) 32653  
  865    0.9  2.8  0.0  X         23580843 23580951  (4146732) + 329_Repeat_rRNA                 Satellite                40    151   (178) 32654  
 1509    9.7  0.4  7.7  X         23580952 23581125  (4146558) + 240_Repeat_rRNA                 Satellite               222    433     (0) 32653 *
 3230    1.7  6.9  0.4  X         23581119 23581929  (4145754) + ETS-rRNA_Dmel                   rRNA                      1    864     (0) 32655  
 8869    1.3  1.3  0.0  X         23581930 23582973  (4144710) + 18s-rRNA_Dmel                   rRNA                      1   1058   (937) 32656  
 1406    1.8  0.0  0.0  X         23582979 23583141  (4144542) + 28s-rRNA_Dmel                   rRNA                   2489   2651  (1318) 32657 *
26969    2.0  2.1  0.1  X         23583140 23586362  (4141321) + R2_DM                           LINE/R2                 318   3607     (0) 32658  
  458    3.6  0.0  0.0  X         23586362 23586416  (4141267) + 28s-rRNA_Dmel                   rRNA                   2648   2702  (1267) 32657 *
 4107    0.6  4.8  0.4  X         23586417 23586912  (4140771) + R1_DM                           LINE/R1                   1    518  (4838) 32659 *
14924    1.8  1.6  0.5  X         23586912 23588691  (4138992) + R1_DM                           LINE/R1                 777   2576  (2780) 32659 *
17286    1.6  0.2  0.1  X         23588691 23590713  (4136970) + R1_DM                           LINE/R1                2725   4751   (605) 32659 *
23289    1.6  0.2  0.0  X         23590712 23593425  (4134258) + R1_DM                           LINE/R1                2072   4789   (567) 32660  
 2140    2.4  0.0  0.0  X         23593425 23593676  (4134007) + R1_DM                           LINE/R1                5105   5356     (0) 32660 *
10194    2.0  2.4  0.0  X         23593675 23594904  (4132779) + 28s-rRNA_Dmel                   rRNA                   2710   3969     (0) 32657  
  737    0.4  3.8  0.0  X         23594921 23594991  (4132692) + 92_Repeat_rRNA                  Satellite                 1    141   (105) 32661  
  303    7.0  0.0  0.0  X         23594992 23595034  (4132649) + 329_Repeat_rRNA                 Satellite                 1     43   (286) 32662  
  225   21.6  0.0  2.0  X         23594998 23595049  (4132634) + 28s-rRNA_Dmel                   rRNA                   2640   2690  (1279) 32663 *
  737    0.4  3.8  0.0  X         23595050 23595074  (4132609) + 92_Repeat_rRNA                  Satellite               142    190    (56) 32661  
  333    4.7  0.0  0.0  X         23595075 23595117  (4132566) + 329_Repeat_rRNA                 Satellite                 1     43   (286) 32664  
  253   19.6  0.0  2.0  X         23595081 23595132  (4132551) + 28s-rRNA_Dmel                   rRNA                   2640   2690  (1279) 32665 *
  737    0.4  3.8  0.0  X         23595133 23595157  (4132526) + 92_Repeat_rRNA                  Satellite               191    246     (0) 32661  
   40    0.0  0.0  0.0  X         23595158 23595194  (4132489) + (TAAAGAATT)n                    Simple_repeat             1     37     (0) 32666  
  254    7.9  0.0  0.0  X         23595195 23595227  (4132456) + 329_Repeat_rRNA                 Satellite                10     42   (287) 32667  
25993    4.8  0.6  0.5  X         23595233 23599420  (4128263) C G2_DM                           LINE/I-Jockey           (0)   4346       4 32668  
  920    4.1  0.0  0.0  X         23599574 23599696  (4127987) C ETS-rRNA_Dmel                   rRNA                  (741)    123       1 32669 *
 1183    9.3  5.4  3.5  X         23599690 23600104  (4127579) C 329_Repeat_rRNA                 Satellite               (0)    423       1 32670  
  598    0.0  0.0  0.0  X         23600084 23600160  (4127523) C 92_Repeat_rRNA                  Satellite               (0)     92      16 32671 *
 7143    7.2  0.0  0.2  X         23600146 23601129  (4126554) + G_DM                            LINE/I-Jockey          2653   3634   (712) 32672  
 3616    3.7  0.0  1.1  X         23601130 23601596  (4126087) + G_DM                            LINE/I-Jockey          3885   4346     (0) 32672  
  315    7.0  0.0  0.0  X         23601602 23601644  (4126039) C 329_Repeat_rRNA                 Satellite             (286)     43       1 32673 *
  733    2.6  0.0  0.0  X         23601624 23601678  (4126005) C 92_Repeat_rRNA                  Satellite               (0)    352     247 32674  
  245   21.6  0.0  2.0  X         23601679 23601730  (4125953) C 28s-rRNA_Dmel                   rRNA                 (1279)   2690    2640 32675 *
  293    9.3  0.0  0.0  X         23601694 23601736  (4125947) C 329_Repeat_rRNA                 Satellite             (286)     43       1 32676  
  733    2.6  0.0  0.0  X         23601737 23601770  (4125913) C 92_Repeat_rRNA                  Satellite             (106)    246     182 32674  
  253   19.6  0.0  2.0  X         23601771 23601822  (4125861) C 28s-rRNA_Dmel                   rRNA                 (1279)   2690    2640 32677 *
  333    4.7  0.0  0.0  X         23601786 23601828  (4125855) C 329_Repeat_rRNA                 Satellite             (286)     43       1 32678  
  733    2.6  0.0  0.0  X         23601829 23601862  (4125821) C 92_Repeat_rRNA                  Satellite             (171)    181     117 32674  
  233   16.0  1.9  3.9  X         23601863 23601914  (4125769) C 28s-rRNA_Dmel                   rRNA                 (1279)   2690    2640 32679 *
  338    4.5  0.0  0.0  X         23601877 23601920  (4125763) C 329_Repeat_rRNA                 Satellite             (285)     44       1 32680  
  733    2.6  0.0  0.0  X         23601921 23601975  (4125708) C 92_Repeat_rRNA                  Satellite               (0)    116       1 32674  
15557    9.7  2.2  0.4  X         23601976 23605558  (4122125) + G_DM                            LINE/I-Jockey             1   3634   (712) 32681  
 3601    3.9  0.0  1.3  X         23605559 23606026  (4121657) + G_DM                            LINE/I-Jockey          3885   4346     (0) 32681  
  315    7.0  0.0  0.0  X         23606030 23606072  (4121611) C 329_Repeat_rRNA                 Satellite             (286)     43       1 32682 *
  733    2.6  0.0  0.0  X         23606052 23606106  (4121577) C 92_Repeat_rRNA                  Satellite               (0)    352     247 32683  
  245   21.6  0.0  2.0  X         23606107 23606158  (4121525) C 28s-rRNA_Dmel                   rRNA                 (1279)   2690    2640 32684 *
  293    9.3  0.0  0.0  X         23606122 23606164  (4121519) C 329_Repeat_rRNA                 Satellite             (286)     43       1 32685  
  733    2.6  0.0  0.0  X         23606165 23606198  (4121485) C 92_Repeat_rRNA                  Satellite             (106)    246     182 32683  
  253   19.6  0.0  2.0  X         23606199 23606250  (4121433) C 28s-rRNA_Dmel                   rRNA                 (1279)   2690    2640 32686 *
  333    4.7  0.0  0.0  X         23606214 23606256  (4121427) C 329_Repeat_rRNA                 Satellite             (286)     43       1 32687  
  733    2.6  0.0  0.0  X         23606257 23606290  (4121393) C 92_Repeat_rRNA                  Satellite             (171)    181     117 32683  
  233   16.0  1.9  3.9  X         23606291 23606342  (4121341) C 28s-rRNA_Dmel                   rRNA                 (1279)   2690    2640 32688 *
  338    4.5  0.0  0.0  X         23606305 23606348  (4121335) C 329_Repeat_rRNA                 Satellite             (285)     44       1 32689  
  733    2.6  0.0  0.0  X         23606349 23606403  (4121280) C 92_Repeat_rRNA                  Satellite               (0)    116       1 32683  
15679    9.7  2.0  0.4  X         23606404 23609994  (4117689) + G_DM                            LINE/I-Jockey             1   3634   (712) 32690  
 3600    3.9  0.0  1.1  X         23609995 23610460  (4117223) + G_DM                            LINE/I-Jockey          3885   4345     (1) 32690  
  315    7.0  0.0  0.0  X         23610464 23610506  (4117177) C 329_Repeat_rRNA                 Satellite             (286)     43       1 32691 *
  733    2.6  0.0  0.0  X         23610486 23610540  (4117143) C 92_Repeat_rRNA                  Satellite               (0)    352     247 32692  
  245   21.6  0.0  2.0  X         23610541 23610592  (4117091) C 28s-rRNA_Dmel                   rRNA                 (1279)   2690    2640 32693 *
  293    9.3  0.0  0.0  X         23610556 23610598  (4117085) C 329_Repeat_rRNA                 Satellite             (286)     43       1 32694  
  733    2.6  0.0  0.0  X         23610599 23610632  (4117051) C 92_Repeat_rRNA                  Satellite             (106)    246     182 32692  
  253   19.6  0.0  2.0  X         23610633 23610684  (4116999) C 28s-rRNA_Dmel                   rRNA                 (1279)   2690    2640 32695 *
  333    4.7  0.0  0.0  X         23610648 23610690  (4116993) C 329_Repeat_rRNA                 Satellite             (286)     43       1 32696  
  733    2.6  0.0  0.0  X         23610691 23610724  (4116959) C 92_Repeat_rRNA                  Satellite             (171)    181     117 32692  
  233   16.0  1.9  3.9  X         23610725 23610776  (4116907) C 28s-rRNA_Dmel                   rRNA                 (1279)   2690    2640 32697 *
  338    4.5  0.0  0.0  X         23610739 23610782  (4116901) C 329_Repeat_rRNA                 Satellite             (285)     44       1 32698  
  733    2.6  0.0  0.0  X         23610783 23610837  (4116846) C 92_Repeat_rRNA                  Satellite               (0)    116       1 32692  
20981    9.0  1.7  0.3  X         23610838 23615125  (4112558) + G_DM                            LINE/I-Jockey             1   4331    (15) 32699  
  682    2.3  0.0  0.0  X         23615126 23615212  (4112471) C 92_Repeat_rRNA                  Satellite               (5)     87       1 32700  
 4107    1.3  0.0  0.0  X         23615229 23615702  (4111981) C 28s-rRNA_Dmel                   rRNA                    (0)   3969    3496 32701  
 5256    1.9  0.0  0.0  X         23615710 23616330  (4111353) C 28s-rRNA_Dmel                   rRNA                  (700)   3269    2649 32701  
 3995    2.1  0.0  0.0  X         23616348 23616818  (4110865) C R2_DM                           LINE/R2               (333)   3274    2804 32702 *
23737    1.9  0.5  0.3  X         23616818 23619480  (4108203) C R2_DM                           LINE/R2               (937)   2670       3 32702  
23367    1.4  1.4  0.0  X         23619478 23622089  (4105594) C 28s-rRNA_Dmel                   rRNA                 (1318)   2651       2 32701 *
 2875    2.4  1.3  0.0  X         23622092 23622470  (4105213) C ITS2-rRNA_Dmel                  rRNA                    (1)    384       1 32703  
  261    0.0  0.0  0.0  X         23622471 23622500  (4105183) C 2s-rRNA_Dmel                    rRNA                    (0)     30       1 32704  
 1112    1.6  0.0  0.0  X         23622529 23622651  (4105032) C 5.8s-rRNA_Dmel                  rRNA                    (0)    123       1 32705  
 2183    2.7 11.5  0.7  X         23622652 23622946  (4104737) C ITS1-rRNA_Dmel                  rRNA                    (0)    726     400 32706  
 2779    5.3  5.6  2.5  X         23622947 23623336  (4104347) + GTWIN_LTR                       LTR/Gypsy                 1    402    (93) 32707  
30279   12.6  2.3  0.8  X         23623494 23628273  (4099410) + GTWIN_I                         LTR/Gypsy                 1   4916  (1505) 32708  
12524    5.1  0.0  0.0  X         23628359 23629858  (4097825) + GTWIN_I                         LTR/Gypsy              4921   6420     (1) 32708  
 2779    5.3  5.6  2.5  X         23629869 23630258  (4097425) + GTWIN_LTR                       LTR/Gypsy                 1    402    (93) 32708  
 2131    2.4  7.9  2.8  X         23630416 23630720  (4096963) C ITS1-rRNA_Dmel                  rRNA                  (323)    403      84 32709 *
18963    5.3  0.8  0.4  X         23630717 23633703  (4093980) C G2_DM                           LINE/I-Jockey         (779)   3567       4 32710  
 6953    3.2  2.4  0.5  X         23633702 23634525  (4093158) + 28s-rRNA_Dmel                   rRNA                   2675   3514   (455) 32711 *
 2712    5.8  3.8  0.3  X         23634526 23634890  (4092793) + PROTOP_B                        DNA/P                     1    378   (775) 32712  
 2067    9.0  1.0  4.8  X         23634864 23635248  (4092435) + PROTOP_B                        DNA/P                   518    888   (265) 32713 *
  295   12.5  2.1  0.0  X         23635235 23635282  (4092401) + 28s-rRNA_Dmel                   rRNA                   3921   3969     (0) 32714 *
  745    0.0  0.0  9.8  X         23635299 23635399  (4092284) + 92_Repeat_rRNA                  Satellite                 1     92     (0) 32715  
  353    4.7  0.0  0.0  X         23635379 23635421  (4092262) + 329_Repeat_rRNA                 Satellite                 1     43   (286) 32716 *
   31    0.0  0.0  0.0  X         23635425 23635453  (4092230) + (T)n                            Simple_repeat             1     29     (0) 32717  
 9591    2.3  5.4  0.0  X         23635455 23636864  (4090819) C G2_DM                           LINE/I-Jockey          (23)   3079    1594 32718  
 3065    6.2  6.8  1.7  X         23636867 23637377  (4090306) C ETS-rRNA_Dmel                   rRNA                  (128)    736     200 32719  
  747    7.5  7.4  1.9  X         23637335 23637487  (4090196) C 329_Repeat_rRNA                 Satellite              (33)    161       1 32720 *
  281    5.7  0.0  0.0  X         23637475 23637509  (4090174) C 240_Repeat_rRNA                 Satellite               (0)    240     206 32721 *
 3584    0.8  0.1  1.8  X         23637510 23637949  (4089734) C STALKER4_LTR                    LTR/Gypsy               (3)    399       1 32722  
 3328    1.0  0.7  1.7  X         23637950 23638369  (4089314) C STALKER4_I                      LTR/Gypsy               (0)   6530    6115 32722  
16008    0.1  0.0  0.0  X         23638370 23640094  (4087589) C BARI_DM                         DNA/TcMar-Tc1           (0)   1728       4 32723  
15859    0.1  0.3  0.0  X         23640095 23641812  (4085871) C BARI_DM                         DNA/TcMar-Tc1           (1)   1727       4 32724  
15882    0.1  0.3  0.0  X         23641813 23643530  (4084153) C BARI_DM                         DNA/TcMar-Tc1           (1)   1727       4 32725  
15977    0.1  0.0  0.0  X         23643531 23645254  (4082429) C BARI_DM                         DNA/TcMar-Tc1           (1)   1727       4 32726  
15854    0.1  0.3  0.0  X         23645255 23646972  (4080711) C BARI_DM                         DNA/TcMar-Tc1           (1)   1727       4 32727  
15979    0.1  0.0  0.0  X         23646973 23648696  (4078987) C BARI_DM                         DNA/TcMar-Tc1           (1)   1727       4 32728  
 2824    0.9  0.0  0.3  X         23648697 23649017  (4078666) C BARI_DM                         DNA/TcMar-Tc1           (1)   1727    1408 32729  
  920    3.5  0.0  0.0  X         23649000 23649114  (4078569) C STALKER4_LTR                    LTR/Gypsy             (287)    115       1 32730 *
29246    1.6  0.2  0.0  X         23649115 23652460  (4075223) C STALKER4_I                      LTR/Gypsy               (0)   6530    3178 32730  
  282   10.0  8.0  0.0  X         23652470 23652519  (4075164) C Gypsy1-LTR_DM                   LTR/Gypsy               (0)    408     355 32731  
 2845    9.1  0.5  3.4  X         23652532 23652951  (4074732) C Gypsy1-LTR_DM                   LTR/Gypsy               (0)    408       1 32732  
10595    5.5  0.0  0.0  X         23652952 23654235  (4073448) C Gypsy1-I_DM                     LTR/Gypsy               (0)   6727    5444 32732  
45741    3.8  0.0  0.0  X         23654236 23659511  (4068172) C Gypsy1-I_DM                     LTR/Gypsy            (1451)   5276       1 32732  
  282   10.0  8.0  0.0  X         23659528 23659577  (4068106) C Gypsy1-LTR_DM                   LTR/Gypsy               (0)    408     355 32732  
 2830    9.1  0.5  3.4  X         23659590 23660008  (4067675) C Gypsy1-LTR_DM                   LTR/Gypsy               (0)    408       2 32733  
21791    1.2  2.6  1.7  X         23660009 23662820  (4064863) C STALKER4_I                      LTR/Gypsy            (3346)   3184     284 32730  
  778   10.2  1.6  2.2  X         23662984 23663114  (4064569) C STALKER4_LTR                    LTR/Gypsy              (23)    379     224 32734  
   33    0.0  0.0  0.0  X         23663115 23663145  (4064538) + (T)n                            Simple_repeat             1     31     (0) 32735  
  588   14.5  1.4  5.0  X         23663146 23663158  (4064525) C STALKER4_LTR                    LTR/Gypsy             (149)    223     210 32734 *
24927    1.2  0.0  0.0  X         23663152 23665905  (4061778) C BS2                             LINE/I-Jockey           (0)   4721    1968 32736  
 4987    1.1  0.2  0.0  X         23665895 23666451  (4061232) C R1_DM                           LINE/R1              (3203)   2153    1596 32737 *
 3232    3.2  0.5  0.0  X         23666502 23666878  (4060805) C STALKER4_LTR                    LTR/Gypsy              (23)    379       1 32738  
12370    2.0  5.7  0.4  X         23666879 23668397  (4059286) C R1_DM                           LINE/R1              (3757)   1599       1 32737  
 1241    1.4  0.0  0.7  X         23668433 23668573  (4059110) C R1_DM                           LINE/R1                 (2)   5354    5215 32739 *
29957    1.1  0.6  0.0  X         23668568 23671926  (4055757) C R1_DM                           LINE/R1               (383)   4973    1596 32739  
 3308    2.1  0.5  0.0  X         23671977 23672353  (4055330) C STALKER4_LTR                    LTR/Gypsy              (23)    379       1 32740  
39069    1.0  0.8  0.3  X         23672354 23678291  (4049392) C STALKER4_I                      LTR/Gypsy               (0)   6530     559 32740  
12233    2.0  2.1  0.3  X         23678294 23679689  (4047994) + 18s-rRNA_Dmel                   rRNA                    453   1873   (122) 32741  
 1072    3.8  2.3  0.0  X         23679685 23679815  (4047868) + 28s-rRNA_Dmel                   rRNA                   1003   1136  (2833) 32742 *
  349    6.4  0.0  0.0  X         23679809 23679855  (4047828) + 28s-rRNA_Dmel                   rRNA                   1601   1647  (2322) 32742 *
 2567    5.3 25.7  0.6  X         23679846 23680301  (4047382) + 28s-rRNA_Dmel                   rRNA                   2079   2648  (1321) 32742  
  589   10.1  1.3  0.0  X         23680300 23680378  (4047305) + R2_DM                           LINE/R2                1649   1728  (1879) 32743 *
 2186    1.0  0.6  2.6  X         23680379 23680662  (4047021) + STALKER4_LTR                    LTR/Gypsy               126    399     (3) 32744  
 1783    9.9  1.6  6.9  X         23680663 23680966  (4046717) + R2_DM                           LINE/R2                2095   2383  (1224) 32743  
  346   33.5  2.4  2.4  X         23681078 23681285  (4046398) C G2_DM                           LINE/I-Jockey        (2618)    484     277 32745  
  531   29.9  3.3  1.6  X         23681614 23681953  (4045730) C G6_DM                           LINE/I-Jockey         (866)   1176     859 32746  
 3189   19.1 13.7  1.4  X         23682577 23684254  (4043429) C DMRT1A                          LINE/R1                 (0)   5183    3300 32747  
  675   18.9  1.6  0.0  X         23684254 23684380  (4043303) C DMRT1A                          LINE/R1              (2012)   3171    3043 32747 *
 1384   17.8  0.0  0.0  X         23684406 23684635  (4043048) C DMRT1A                          LINE/R1              (2229)   2954    2725 32747  
 2803   21.3  2.2  1.4  X         23684637 23685213  (4042470) C DMRT1A                          LINE/R1              (2565)   2618    2037 32747  
  675   15.0  0.0  1.9  X         23685242 23685350  (4042333) C DMRT1A                          LINE/R1              (3395)   1788    1682 32747  
  717   31.0  8.4  0.6  X         23685355 23685688  (4041995) C DMRT1B                          LINE/R1              (3552)   1631    1272 32748  
 1555   28.7  7.7  5.3  X         23685783 23686699  (4040984) C DMRT1B                          LINE/R1              (4243)    940       3 32748  
15781   11.2  4.0  0.3  X         23686948 23689267  (4038416) C DMRT1B                          LINE/R1                 (0)   5183    2779 32749  
 1531   11.8 10.6  0.0  X         23689294 23689623  (4038060) C STALKER4_I                      LTR/Gypsy             (217)   6313    5949 32750 *
 7937    4.0  1.4  0.3  X         23689619 23690593  (4037090) C STALKER4_I                      LTR/Gypsy            (1385)   5145    4160 32750  
 7751    3.9  4.6  0.0  X         23690589 23691536  (4036147) C R1_DM                           LINE/R1              (1671)   3685    2694 32751 *
 6129    3.6 23.0  0.9  X         23691538 23692575  (4035108) C R2_DM                           LINE/R2              (1537)   2070     805 32752 *
20273    1.9  0.9  0.6  X         23692574 23694904  (4032779) C 28s-rRNA_Dmel                   rRNA                 (1632)   2337       2 32753  
 2823    2.1  1.1  0.0  X         23694907 23695286  (4032397) C ITS2-rRNA_Dmel                  rRNA                    (1)    384       1 32754  
  261    0.0  0.0  0.0  X         23695287 23695316  (4032367) C 2s-rRNA_Dmel                    rRNA                    (0)     30       1 32755  
 1147    0.8  0.0  0.0  X         23695345 23695467  (4032216) C 5.8s-rRNA_Dmel                  rRNA                    (0)    123       1 32756  
 5898    1.8  0.8  0.0  X         23695468 23696187  (4031496) C ITS1-rRNA_Dmel                  rRNA                    (0)    726       1 32757  
 1611    1.1  0.0  0.0  X         23696188 23696361  (4031322) C 18s-rRNA_Dmel                   rRNA                    (0)   1995    1822 32758  
 3677    2.7  0.0  0.0  X         23696362 23696768  (4030915) C Gypsy6_LTR                      LTR/Gypsy               (0)    407       1 32759  
24199   16.1  0.8  0.3  X         23696772 23700705  (4026978) C Gypsy6_I                        LTR/Gypsy               (2)   7010    3058 32759  
 1882    2.3  4.4 12.5  X         23700709 23701001  (4026682) C Gypsy6_I                        LTR/Gypsy            (6740)    272       1 32759  
 1830    5.3  5.3  0.0  X         23701002 23701227  (4026456) C Gypsy6_LTR                      LTR/Gypsy               (0)    407     170 32759  
17020    0.3  0.0  0.0  X         23701244 23703068  (4024615) C 18s-rRNA_Dmel                   rRNA                  (170)   1825       1 32760  
 5556    1.3  2.8  0.1  X         23703066 23703165  (4024518) C ETS-rRNA_Dmel                   rRNA                  (154)    710     592 32761 *
   55    0.0  3.7  0.0  X         23703166 23703219  (4024464) + (AT)n                           Simple_repeat             1     56     (0) 32762  
 5556    1.3  2.8  0.1  X         23703220 23703810  (4023873) C ETS-rRNA_Dmel                   rRNA                  (273)    591       2 32761  
 1638    2.5  0.0  0.0  X         23703804 23704006  (4023677) C 240_Repeat_rRNA                 Satellite               (0)    240      38 32763 *
  412    2.0  0.0  0.0  X         23704005 23704053  (4023630) C 329_Repeat_rRNA                 Satellite             (280)     49       1 32764 *
  727    3.0  0.0  0.0  X         23704033 23704087  (4023596) C 92_Repeat_rRNA                  Satellite               (0)    168      87 32765  
  264   19.6  0.0  2.0  X         23704088 23704139  (4023544) C 28s-rRNA_Dmel                   rRNA                 (1279)   2690    2640 32766 *
  351    4.7  0.0  0.0  X         23704103 23704145  (4023538) C 329_Repeat_rRNA                 Satellite             (286)     43       1 32767  
  727    3.0  0.0  0.0  X         23704146 23704200  (4023483) C 92_Repeat_rRNA                  Satellite               (0)     86       1 32765  
32190    8.4  0.2  0.1  X         23704201 23708536  (4019147) + G_DM                            LINE/I-Jockey             1   4343     (3) 32768  
  331    7.0  0.0  0.0  X         23708536 23708582  (4019101) C 329_Repeat_rRNA                 Satellite              (66)     47       1 32769 *
  778    2.6  0.0  0.0  X         23708562 23708616  (4019067) C 92_Repeat_rRNA                  Satellite               (0)    352     247 32770  
  253   18.6  0.0  0.0  X         23708617 23708659  (4019024) C 28s-rRNA_Dmel                   rRNA                 (1279)   2690    2648 32771 *
  308    9.3  0.0  0.0  X         23708632 23708674  (4019009) C 329_Repeat_rRNA                 Satellite             (286)     43       1 32772  
  778    2.6  0.0  0.0  X         23708675 23708708  (4018975) C 92_Repeat_rRNA                  Satellite             (106)    246     182 32770  
  235   21.6  0.0  2.0  X         23708709 23708760  (4018923) C 28s-rRNA_Dmel                   rRNA                 (1279)   2690    2640 32773 *
  319    7.0  0.0  0.0  X         23708724 23708766  (4018917) C 329_Repeat_rRNA                 Satellite             (286)     43       1 32774  
  778    2.6  0.0  0.0  X         23708767 23708800  (4018883) C 92_Repeat_rRNA                  Satellite             (171)    181     117 32770  
  247   16.0  1.9  3.9  X         23708801 23708852  (4018831) C 28s-rRNA_Dmel                   rRNA                 (1279)   2690    2640 32775 *
  357    4.5  0.0  0.0  X         23708815 23708858  (4018825) C 329_Repeat_rRNA                 Satellite             (285)     44       1 32776  
  778    2.6  0.0  0.0  X         23708859 23708913  (4018770) C 92_Repeat_rRNA                  Satellite               (0)    116       1 32770  
  556    0.0  0.0  0.0  X         23708914 23708973  (4018710) + G_DM                            LINE/I-Jockey             1     60  (4286) 32777  
 3765    1.4  0.0  0.0  X         23708987 23709412  (4018271) + G2_DM                           LINE/I-Jockey          2674   3099     (3) 32778  
 7076    8.9  1.7  0.5  X         23709423 23710639  (4017044) + G_DM                            LINE/I-Jockey             1   1215  (3131) 32779  
 9920    9.4  2.7  0.1  X         23710640 23712770  (4014913) + G_DM                            LINE/I-Jockey          1342   3527   (819) 32779  
 8381    1.8  1.6  0.2  X         23712769 23713736  (4013947) C R1_DM                           LINE/R1              (4374)    982       1 32780 *
28762    0.8  2.4  0.0  X         23713772 23717074  (4010609) C R1_DM                           LINE/R1                 (2)   5354    1974 32781  
15650    1.4  1.0  0.2  X         23717075 23718839  (4008844) C R1_DM                           LINE/R1              (3577)   1779       1 32781  
28167    1.0  2.7  0.3  X         23718873 23724081  (4003602) C R1_DM                           LINE/R1                 (0)   5356      24 32782  
25676    1.0  0.2  0.0  X         23724118 23726928  (4000755) C R1_DM                           LINE/R1                 (2)   5354    2540 32783  
38487    1.2  0.8  0.1  X         23726929 23731375  (3996308) + PROTOP                          DNA/P                     1   4480     (0) 32784  
18521    1.4  3.2  0.1  X         23731376 23733845  (3993838) C R1_DM                           LINE/R1              (2810)   2546       1 32783  
27437    0.8  1.1  0.1  X         23733881 23736931  (3990752) C R1_DM                           LINE/R1                 (2)   5354    2271 32785  
  464    0.0  0.0  0.0  X         23736925 23736974  (3990709) + CIRCE                           LTR/Gypsy              4931   4980  (1376) 32786 *
 7829    1.7  4.6  2.8  X         23737223 23738175  (3989508) + CIRCE                           LTR/Gypsy                 1    970  (5386) 32787  
13567    3.8  2.2  3.7  X         23738318 23741979  (3985704) + CIRCE                           LTR/Gypsy               973   4495  (1861) 32787  
14431    2.1  0.7  1.3  X         23741980 23743726  (3983957) + S_DM                            DNA/TcMar-Tc1             1   1736     (0) 32788  
 1818    0.9  0.4  0.4  X         23743727 23743944  (3983739) + CIRCE                           LTR/Gypsy              4493   4710  (1646) 32787 *
 3020    2.3  0.6  0.6  X         23743927 23744275  (3983408) C R1_DM                           LINE/R1              (4993)    363      15 32789 *
25807    1.3  0.1  0.1  X         23744275 23747143  (3980540) C R1_DM                           LINE/R1               (551)   4805    1938 32790  
 2123    0.4  0.0  0.4  X         23747128 23747370  (3980313) C R1_DM                           LINE/R1              (4741)    615     374 32790 *
 2175    2.4  0.8  0.0  X         23747371 23747624  (3980059) C R1_DM                           LINE/R1              (5100)    256       1 32790  
27311    1.1  1.1  0.1  X         23747658 23750710  (3976973) C R1_DM                           LINE/R1                 (0)   5356    2271 32791  
  464    0.0  0.0  0.0  X         23750704 23750753  (3976930) + CIRCE                           LTR/Gypsy              4931   4980  (1376) 32786 *
 3707    1.4  0.5  4.4  X         23751112 23751581  (3976102) + CIRCE                           LTR/Gypsy              4981   5427   (929) 32786  
 8175    2.2  1.0  0.0  X         23751664 23752583  (3975100) + CIRCE                           LTR/Gypsy              5428   6356     (0) 32786  
 7748    1.8  4.6  3.5  X         23752584 23753543  (3974140) + CIRCE                           LTR/Gypsy                 1    970  (5386) 32792  
12433    4.0  2.0  4.0  X         23753686 23757240  (3970443) + CIRCE                           LTR/Gypsy               973   4373  (1983) 32792  
 2512    2.8  3.7  5.7  X         23757241 23757614  (3970069) + ROVER-LTR_DM                    LTR/Gypsy                 1    367     (0) 32793  
  532    1.6  1.6  0.0  X         23757615 23757678  (3970005) + ROVER-I_DM                      LTR/Gypsy                 1     65  (6519) 32793  
27025   13.0  3.0  1.7  X         23757736 23762535  (3965148) + ROVER-I_DM                      LTR/Gypsy               263   5127  (1457) 32793  
 3488    2.7  0.0  0.2  X         23762546 23762948  (3964735) C STALKER4_LTR                    LTR/Gypsy               (0)    402       1 32794  
 1667    2.5  0.0  0.0  X         23762949 23763147  (3964536) + ROVER-I_DM                      LTR/Gypsy              5110   5308  (1276) 32793  
 1148    8.6  0.0  1.1  X         23763183 23763349  (3964334) + ROVER-I_DM                      LTR/Gypsy              5990   6154   (430) 32793  
 1813    1.5  0.0  0.0  X         23763350 23763552  (3964131) + Copia1-LTR_DM                   LTR/Copia                 1    203     (0) 32795  
 2799    3.6  5.5  1.1  X         23763553 23763967  (3963716) + ROVER-I_DM                      LTR/Gypsy              6152   6584     (0) 32793  
 2487    3.1  3.7  5.7  X         23763968 23764341  (3963342) + ROVER-LTR_DM                    LTR/Gypsy                 1    367     (0) 32793  
 1132    1.5  0.0  0.8  X         23764342 23764468  (3963215) + CIRCE                           LTR/Gypsy              4370   4495  (1861) 32796  
 3071    3.2  2.9  0.2  X         23764469 23764879  (3962804) + S_DM                            DNA/TcMar-Tc1             1    422  (1314) 32797  
 1843    1.3  0.0  0.0  X         23764877 23765106  (3962577) C S_DM                            DNA/TcMar-Tc1        (1506)    230       1 32798 *
 1343    1.2  0.6  0.0  X         23765107 23765265  (3962418) + CIRCE                           LTR/Gypsy              4493   4652  (1704) 32796  
  421    1.8  0.0  0.0  X         23765272 23765327  (3962356) + CIRCE                           LTR/Gypsy              4566   4621  (1735) 32799 *
 1286    2.1  0.0  0.0  X         23765324 23765466  (3962217) + CIRCE                           LTR/Gypsy              4838   4980  (1376) 32799  
 1469    2.3  1.2  0.0  X         23765649 23765819  (3961864) C R1_DM                           LINE/R1              (4027)   1329    1157 32800  
 5307    0.7  0.3  0.3  X         23765822 23766409  (3961274) C R1_DM                           LINE/R1              (4745)    611      24 32800  
 4411    1.4  0.4  0.0  X         23766444 23766933  (3960750) C R1_DM                           LINE/R1                 (0)   5356    4865 32801  
  670    2.6  0.0  0.0  X         23766929 23767004  (3960679) + Stellate_Het_gene               Stellate                619    694    (38) 32802 *
 6726    1.0  0.0  0.0  X         23767405 23768133  (3959550) + Stellate_Het_gene               Stellate                  1    729     (3) 32803  
 2700    1.6  0.3  2.9  X         23768319 23768642  (3959041) C NINJA_LTR                       LTR/Pao                 (1)    316       1 32804  
17755    1.7  0.1  0.1  X         23768643 23770655  (3957028) C NINJA_I                         LTR/Pao                 (0)   6011    3999 32804  
11452    2.1  0.6  0.3  X         23770633 23771955  (3955728) C NINJA_I                         LTR/Pao              (3164)   2847    1521 32804 *
 4678    1.5  4.2  4.1  X         23771945 23772558  (3955125) C NINJA_I                         LTR/Pao              (5396)    615       1 32804 *
 2687    1.9  0.3  2.8  X         23772559 23772883  (3954800) C NINJA_LTR                       LTR/Pao                 (0)    317       1 32804  
 1964    2.3  0.0  0.0  X         23773117 23773334  (3954349) + Stellate_Het_gene               Stellate                  1    218   (514) 32805  
   38    9.3  0.0  0.0  X         23773351 23773407  (3954276) + (ATA)n                          Simple_repeat             1     57     (0) 32806  
 2263    4.7  7.4  0.3  X         23773410 23773707  (3953976) + MDG1_LTR                        LTR/Gypsy                94    412    (30) 32807  
 8013    6.5  3.1  1.5  X         23773708 23774829  (3952854) + MDG1_I                          LTR/Gypsy                 1   1140  (5456) 32807  
   13   15.8  2.7  2.7  X         23774846 23774882  (3952801) + (TAATT)n                        Simple_repeat             1     37     (0) 32808  
42580    2.4  1.6  0.2  X         23774896 23776014  (3951669) + MDG1_I                          LTR/Gypsy              1135   2307  (4289) 32807  
   26    3.2  0.0  3.0  X         23776015 23776048  (3951635) + (ATAC)n                         Simple_repeat             1     33     (0) 32809  
42580    2.4  1.6  0.2  X         23776049 23780020  (3947663) + MDG1_I                          LTR/Gypsy              2308   6295   (301) 32807  
  683   10.3  0.7  6.1  X         23779990 23780144  (3947539) + MDG1_I                          LTR/Gypsy              6450   6596     (0) 32807 *
   38    9.3  0.0  0.0  X         23780161 23780217  (3947466) + (ATA)n                          Simple_repeat             1     57     (0) 32810  
 2253    4.7  7.4  0.3  X         23780220 23780517  (3947166) + MDG1_LTR                        LTR/Gypsy                94    412    (30) 32811  
 1418    1.3  0.0  0.0  X         23780518 23780672  (3947011) + R1_DM                           LINE/R1                5202   5356     (0) 32812  
 4045    1.9  0.4  0.4  X         23780706 23781168  (3946515) + R1_DM                           LINE/R1                   1    463  (4893) 32813  
 2597    1.7  1.7  0.0  X         23781176 23781473  (3946210) C R1_DM                           LINE/R1               (189)   5167    4865 32814  
  670    2.6  0.0  0.0  X         23781469 23781544  (3946139) + Stellate_Het_gene               Stellate                619    694    (38) 32815 *
 6851    0.3  0.0  0.0  X         23781945 23782676  (3945007) + Stellate_Het_gene               Stellate                  1    732     (0) 32816  
 2010    3.5  4.1  2.6  X         23782950 23783217  (3944466) + BATUMI_LTR                      LTR/Pao                   1    272     (0) 32817  
31687    5.8  0.8  2.6  X         23783218 23789203  (3938480) + BATUMI_I                        LTR/Pao                   1   5693  (2270) 32817  
 2942   27.0  2.4  3.2  X         23789196 23790121  (3937562) + BATUMI_I                        LTR/Pao                6328   7246   (668) 32817 *
 4937    1.2  0.7  1.1  X         23789558 23790133  (3937550) C BATUMI_I                        LTR/Pao               (963)   7000    6427 32818  
 5930    0.3  0.0  0.5  X         23790157 23790820  (3936863) + BATUMI_I                        LTR/Pao                7303   7963     (0) 32817  
 2299    1.4  0.0  2.8  X         23790821 23791113  (3936570) + BATUMI_I                        LTR/Pao                7002   7286   (677) 32819  
14940   12.5  0.3  0.2  X         23791119 23793728  (3933955) + G_DM                            LINE/I-Jockey           635   3168  (1178) 32820  
 1601    4.2  0.0  0.0  X         23793725 23793940  (3933743) + G_DM                            LINE/I-Jockey          3405   3620   (726) 32820 *
  649    3.8  0.0  0.0  X         23793948 23794015  (3933668) C 92_Repeat_rRNA                  Satellite             (295)    181      84 32821  
  252   19.6  0.0  2.0  X         23794016 23794067  (3933616) C 28s-rRNA_Dmel                   rRNA                 (1279)   2690    2640 32822 *
  328    4.7  0.0  0.0  X         23794031 23794073  (3933610) C 329_Repeat_rRNA                 Satellite             (286)     43       1 32823  
  649    3.8  0.0  0.0  X         23794074 23794128  (3933555) C 92_Repeat_rRNA                  Satellite             (295)     83       1 32821  
 5150    3.0  1.6  0.1  X         23794129 23794768  (3932915) + G_DM                            LINE/I-Jockey             1    649  (3697) 32824  
 2201    2.4  0.3  2.8  X         23794765 23795059  (3932624) + BATUMI_I                        LTR/Pao                6997   7284   (679) 32825 *
 3191    8.0  8.2  3.5  X         23795060 23795662  (3932021) + BATUMI_I                        LTR/Pao                   1    631  (7332) 32826  
   40    6.5  4.6  0.0  X         23795663 23795727  (3931956) + (ATACAT)n                       Simple_repeat             1     68     (0) 32827  
13764    2.0  0.3  0.7  X         23795740 23797482  (3930201) C S_DM                            DNA/TcMar-Tc1           (0)   1736       1 32828  
  293    9.7  0.0  9.6  X         23797483 23797539  (3930144) + BATUMI_I                        LTR/Pao                 720    771  (7192) 32826  
24190   10.7  1.3  1.6  X         23797579 23803999  (3923684) + BATUMI_I                        LTR/Pao                 749   7246   (668) 32826  
 5726    0.6  0.0  0.5  X         23804035 23804698  (3922985) + BATUMI_I                        LTR/Pao                7303   7963     (0) 32826  
 2296    1.4  0.0  2.8  X         23804699 23804991  (3922692) + BATUMI_I                        LTR/Pao                7002   7286   (677) 32829  
11052   13.8  0.2  0.2  X         23804997 23807072  (3920611) + G_DM                            LINE/I-Jockey           635   2633  (1713) 32830  
 1103    7.7  0.0  0.0  X         23807065 23807207  (3920476) + G_DM                            LINE/I-Jockey          3026   3168  (1178) 32830 *
 6874    5.3  0.0  2.5  X         23807204 23808153  (3919530) + G_DM                            LINE/I-Jockey          3405   4331    (15) 32830  
  671    2.3  0.0  0.0  X         23808154 23808240  (3919443) C 92_Repeat_rRNA                  Satellite               (5)     87       1 32831  
10871    1.0  0.0  0.0  X         23808261 23809513  (3918170) C 28s-rRNA_Dmel                   rRNA                    (7)   3962    2710 32832 *
14300    1.1  5.2  0.0  X         23809512 23812795  (3914888) C R1_DM                           LINE/R1                 (0)   5356    1905 32833  
 6052    1.2  1.9  0.1  X         23812794 23813518  (3914165) C R1_DM                           LINE/R1              (3883)   1473     736 32833 *
 3226    1.3  0.5  0.5  X         23813516 23813902  (3913781) C R1_DM                           LINE/R1              (4969)    387       1 32833 *
17868    1.2  0.1  0.1  X         23813936 23815993  (3911690) C R1_DM                           LINE/R1                 (0)   5356    3298 32834  
 2193    3.0  0.0  0.0  X         23815985 23816248  (3911435) C R1_DM                           LINE/R1              (2418)   2938    2675 32834 *
 9166    2.5  2.5  0.7  X         23816251 23817392  (3910291) C R1_DM                           LINE/R1              (4194)   1162       1 32834  
13189    6.1  1.8  0.3  X         23817426 23819668  (3908015) C R1_DM                           LINE/R1                 (0)   5356    2016 32835 *
22941    1.9  1.4  0.1  X         23819664 23821798  (3905885) C R1_DM                           LINE/R1              (2587)   2769     615 32835  
   26    0.0  0.0  0.0  X         23821799 23821823  (3905860) + (G)n                            Simple_repeat             1     25     (0) 32836  
22941    1.9  1.4  0.1  X         23821824 23822421  (3905262) C R1_DM                           LINE/R1              (4742)    614       2 32835  
22359    1.3  3.4  0.1  X         23822455 23826661  (3901022) C R1_DM                           LINE/R1                 (0)   5356    1012 32837  
 5049    1.3  2.0  0.3  X         23826653 23827255  (3900428) C R1_DM                           LINE/R1              (4743)    613       1 32837 *
31827    1.3  1.9  0.2  X         23827289 23832448  (3895235) C R1_DM                           LINE/R1                 (0)   5356       1 32838  
 8311    0.5  0.1  0.7  X         23832482 23833437  (3894246) C R1_DM                           LINE/R1                 (0)   5356    4407 32839  
12573    1.7  3.5  0.1  X         23833453 23836447  (3891236) C R1_DM                           LINE/R1              (1069)   4287    1081 32839  
 1766    2.8  0.0  0.9  X         23836442 23836655  (3891028) C R1_DM                           LINE/R1              (3748)   1608    1397 32840 *
 1031   19.2 26.8  3.1  X         23836664 23837071  (3890612) + DOC2_DM                         LINE/I-Jockey             6    503  (4290) 32841  
 8773   21.8  1.7  3.1  X         23837179 23841321  (3886362) + FW2_DM                          LINE/I-Jockey             2   4740     (0) 32842  
 3699    3.5  2.6  0.2  X         23841332 23841795  (3885888) C R1_DM                           LINE/R1              (3947)   1409     935 32843 *
 5225    1.5  0.3  0.3  X         23841778 23842393  (3885290) C R1_DM                           LINE/R1              (4740)    616       1 32843  
35106    0.9  0.3  0.2  X         23842427 23846465  (3881218) C R1_DM                           LINE/R1                 (0)   5356    1317 32844  
13579    1.6  2.1  0.7  X         23846464 23848106  (3879577) C R1_DM                           LINE/R1              (3528)   1828     164 32845 *
24245    1.0  1.8  0.1  X         23848101 23852454  (3875229) C R1_DM                           LINE/R1                (92)   5264     836 32846  
 2697    3.4 16.2  1.6  X         23852449 23852913  (3874770) C R1_DM                           LINE/R1              (4779)    577       1 32846 *
  437    5.5  0.0  0.0  X         23852914 23852968  (3874715) C 28s-rRNA_Dmel                   rRNA                 (1267)   2702    2648 32847 *
30796    1.2  1.1  0.0  X         23852965 23856530  (3871153) C R2_DM                           LINE/R2                 (0)   3607       3 32848  
15691    0.8  0.1  0.0  X         23856530 23858330  (3869353) C 28s-rRNA_Dmel                   rRNA                 (1318)   2651     850 32847 *
 1206    0.0  0.0  0.0  X         23858336 23858472  (3869211) C 28s-rRNA_Dmel                   rRNA                 (3832)    137       1 32847  
  787    0.0  0.0  0.0  X         23858473 23858581  (3869102) C ITS2-rRNA_Dmel                  rRNA                    (0)    385     277 32849  
 1075    0.8  0.0  0.0  X         23858617 23858739  (3868944) C 5.8s-rRNA_Dmel                  rRNA                    (0)    123       1 32850  
 5544    1.5  1.7  0.3  X         23858740 23859455  (3868228) C ITS1-rRNA_Dmel                  rRNA                    (0)    726       1 32851  
 1548    0.6  0.0  0.0  X         23859456 23859629  (3868054) C 18s-rRNA_Dmel                   rRNA                    (0)   1995    1822 32852  
 3478    2.7  0.0  0.0  X         23859630 23860036  (3867647) C Gypsy6_LTR                      LTR/Gypsy               (0)    407       1 32853  
14798   16.8  0.6  0.0  X         23860040 23862591  (3865092) C Gypsy6_I                        LTR/Gypsy               (2)   7010    4445 32853  
 2298   13.7  0.0  0.0  X         23862592 23862963  (3864720) + Stalker3_LTR                    LTR/Gypsy                 1    372     (0) 32854  
  234    3.2  0.0  0.0  X         23862970 23863000  (3864683) + Stalker2_I                      LTR/Gypsy                 1     31  (7365) 32854  
 2768   17.9  2.8  1.1  X         23863196 23863835  (3863848) + Stalker2_I                      LTR/Gypsy               236    886  (6510) 32854  
 1007   32.2  3.9  3.0  X         23864061 23865059  (3862624) + Stalker2_I                      LTR/Gypsy              1456   2463  (4150) 32854  
  517    1.6  0.0  0.0  X         23865046 23865106  (3862577) C 18s-rRNA_Dmel                   rRNA                 (1909)     86      26 32855 *
 1460    2.7 12.8  0.3  X         23865106 23865336  (3862347) C ETS-rRNA_Dmel                   rRNA                   (10)    854     592 32856  
   34    0.0  5.6  0.0  X         23865337 23865372  (3862311) + (AT)n                           Simple_repeat             1     38     (0) 32857  
 1460    2.7 12.8  0.3  X         23865373 23865397  (3862286) C ETS-rRNA_Dmel                   rRNA                  (273)    591     567 32856 *
 2963    0.6  0.0  0.0  X         23865390 23865746  (3861937) C ETS-rRNA_Dmel                   rRNA                  (507)    357       1 32856  
 1884    6.8  0.8  5.0  X         23865740 23866252  (3861431) C 240_Repeat_rRNA                 Satellite               (0)    491       1 32858 *
 1333   11.8  6.1  4.8  X         23866088 23866399  (3861284) C 329_Repeat_rRNA                 Satellite              (13)    316       1 32859 *
  772    1.4  0.4  0.7  X         23866379 23866433  (3861250) C 92_Repeat_rRNA                  Satellite               (0)    551     462 32860 *
  249   19.6  0.0  2.0  X         23866434 23866485  (3861198) C 28s-rRNA_Dmel                   rRNA                 (1279)   2690    2640 32861 *
  336    4.7  0.0  0.0  X         23866449 23866491  (3861192) C 329_Repeat_rRNA                 Satellite             (286)     43       1 32862  
  772    1.4  0.4  0.7  X         23866492 23866540  (3861143) C 92_Repeat_rRNA                  Satellite              (90)    461     382 32860  
  308    7.0  0.0  0.0  X         23866541 23866583  (3861100) C 329_Repeat_rRNA                 Satellite             (286)     43       1 32863  
  772    1.4  0.4  0.7  X         23866584 23866632  (3861051) C 92_Repeat_rRNA                  Satellite             (170)    381     302 32860  
  314    7.0  0.0  0.0  X         23866633 23866675  (3861008) C 329_Repeat_rRNA                 Satellite             (286)     43       1 32864  
  772    1.4  0.4  0.7  X         23866676 23866724  (3860959) C 92_Repeat_rRNA                  Satellite             (250)    301     222 32860  
  307    9.3  0.0  0.0  X         23866725 23866767  (3860916) C 329_Repeat_rRNA                 Satellite             (286)     43       1 32865  
  772    1.4  0.4  0.7  X         23866768 23866816  (3860867) C 92_Repeat_rRNA                  Satellite             (330)    221     142 32860  
  288    4.9  4.9  0.0  X         23866817 23866857  (3860826) C 329_Repeat_rRNA                 Satellite             (286)     43       1 32866  
  772    1.4  0.4  0.7  X         23866858 23866932  (3860751) C 92_Repeat_rRNA                  Satellite               (0)    141       1 32860  
 8954    1.2  0.8  0.0  X         23866949 23867989  (3859694) C 28s-rRNA_Dmel                   rRNA                    (0)   3969    2921 32867  
  331    4.9  0.0  0.0  X         23867986 23868026  (3859657) C 28s-rRNA_Dmel                   rRNA                 (1219)   2750    2710 32867 *
 4862    0.4  0.0  0.0  X         23868025 23868575  (3859108) C R1_DM                           LINE/R1                 (0)   5356    4806 32868  
  593    1.5  0.0  0.0  X         23868582 23868649  (3859034) C 28s-rRNA_Dmel                   rRNA                 (1250)   2719    2652 32867  
   26    0.0  0.0  0.0  X         23868650 23868674  (3859009) + (T)n                            Simple_repeat             1     25     (0) 32869  
23314    1.1  1.7  0.0  X         23868676 23871834  (3855849) C R2_DM                           LINE/R2                (21)   3586     374 32870  
 1297    0.7  0.0  0.0  X         23871844 23871991  (3855692) C 28s-rRNA_Dmel                   rRNA                 (1112)   2857    2710 32871 *
29794    0.9  0.4  0.0  X         23871990 23875428  (3852255) C R1_DM                           LINE/R1                 (0)   5356    1905 32872  
 5363    1.4  2.6  0.1  X         23875427 23876085  (3851598) C R1_DM                           LINE/R1              (3883)   1473     799 32872 *
 4842    1.1  0.3  0.3  X         23876077 23876644  (3851039) C R1_DM                           LINE/R1              (4765)    591      24 32872 *
14609    0.8  4.1  0.0  X         23876679 23879171  (3848512) C R1_DM                           LINE/R1                 (0)   5356    2763 32873  
 7209    1.4  9.8  0.1  X         23879170 23880464  (3847219) C R1_DM                           LINE/R1              (3126)   2230     810 32873 *
 5277    0.5  0.3  0.3  X         23880465 23881078  (3846605) C R1_DM                           LINE/R1              (4742)    614       1 32873  
 2896    0.9  0.0  0.0  X         23881112 23881443  (3846240) C R1_DM                           LINE/R1                 (0)   5356    5025 32874 *
29029    1.5  0.8  0.1  X         23881441 23884858  (3842825) C R1_DM                           LINE/R1               (526)   4830    1388 32874  
 5078    1.5  0.3  0.3  X         23884860 23885464  (3842219) C R1_DM                           LINE/R1              (4751)    605       1 32874  
25735    1.0  1.8  0.1  X         23885498 23888524  (3839159) C R1_DM                           LINE/R1                 (0)   5356    2277 32875  
  421    2.0  0.0  0.0  X         23888525 23888574  (3839109) + CIRCE                           LTR/Gypsy              4931   4980  (1376) 32876  
 3520    1.1  0.4  4.5  X         23888933 23889397  (3838286) + CIRCE                           LTR/Gypsy              4981   5427   (929) 32876  
 3846    2.0  1.8  0.0  X         23889497 23889952  (3837731) + CIRCE                           LTR/Gypsy              5893   6356     (0) 32876  
 7556    1.9  3.3  2.8  X         23889953 23890917  (3836766) + CIRCE                           LTR/Gypsy                 1    970  (5386) 32877  
 9419    3.8  3.3  3.5  X         23891060 23895160  (3832523) + CIRCE                           LTR/Gypsy               973   4980  (1376) 32877  
 9174    1.4  0.3  0.7  X         23895305 23896410  (3831273) C R1_DM                           LINE/R1              (4027)   1329     229 32878 *
22276    1.0  0.1  0.0  X         23896410 23898980  (3828703) C R1_DM                           LINE/R1                (84)   5272    2701 32879  
  511    1.7  0.0  0.0  X         23898994 23899052  (3828631) C R1_DM                           LINE/R1              (2858)   2498    2440 32879  
 4571    0.0  0.0  0.0  X         23899076 23899590  (3828093) + R1_DM                           LINE/R1                3142   3656  (1700) 32880  
 3453    0.6  0.1  1.5  X         23899591 23900029  (3827654) C STALKER4_LTR                    LTR/Gypsy               (3)    399       1 32881  
47765    1.9  1.3  0.8  X         23900030 23906156  (3821527) C STALKER4_I                      LTR/Gypsy               (0)   6530     163 32881  
 3399    0.8  0.0  0.8  X         23906257 23906658  (3821025) C STALKER4_LTR                    LTR/Gypsy               (3)    399       1 32882  
27022    1.1  0.8  0.1  X         23906659 23909781  (3817902) C R1_DM                           LINE/R1              (2211)   3145       1 32883  
34993    1.1  0.3  0.0  X         23909815 23913832  (3813851) C R1_DM                           LINE/R1                 (0)   5356    1328 32884  
 2886    1.1  0.3  1.1  X         23913830 23914180  (3813503) C R1_DM                           LINE/R1              (4179)   1177     830 32884 *
 5055    0.8  2.0  0.3  X         23914166 23914767  (3812916) C R1_DM                           LINE/R1              (4744)    612       1 32884  
  980    2.6  0.0  0.0  X         23914801 23914914  (3812769) C R1_DM                           LINE/R1                 (0)   5356    5243 32885 *
32505    0.9  0.2  0.1  X         23914912 23918647  (3809036) C R1_DM                           LINE/R1               (290)   5066    1328 32885  
 2843    2.0  0.3  1.1  X         23918645 23918995  (3808688) C R1_DM                           LINE/R1              (4179)   1177     830 32885 *
 5253    0.8  0.3  0.3  X         23918981 23919592  (3808091) C R1_DM                           LINE/R1              (4744)    612       1 32885  
  980    2.6  0.0  0.0  X         23919626 23919739  (3807944) C R1_DM                           LINE/R1                 (0)   5356    5243 32886 *
 1399    0.0  0.0  2.4  X         23919737 23919904  (3807779) C R1_DM                           LINE/R1               (290)   5066    4903 32886 *
34501    1.0  0.3  0.4  X         23919900 23923909  (3803774) C R1_DM                           LINE/R1              (1348)   4008       1 32886  
 5301    2.4  2.3  0.3  X         23923943 23924897  (3802786) C R1_DM                           LINE/R1                 (0)   5356    4322 32887 *
17242    1.4  0.6  0.0  X         23924897 23926890  (3800793) C R1_DM                           LINE/R1              (1169)   4187    2183 32887  
10058    0.9  9.8  0.2  X         23926889 23928394  (3799289) C R1_DM                           LINE/R1              (3705)   1651       1 32887 *
11686    0.9  0.1  0.0  X         23928428 23929757  (3797926) C R1_DM                           LINE/R1                 (0)   5356    4026 32888  
10895    1.3  0.3  0.0  X         23929760 23931012  (3796671) C R1_DM                           LINE/R1              (1679)   3677    2421 32888  
 1662    3.8  0.9  1.9  X         23931013 23931228  (3796455) C ACCORD2_LTR                     LTR/Gypsy               (1)    214       1 32889  
  683    5.8  0.0  0.0  X         23931229 23931313  (3796370) C ACCORD2_I                       LTR/Gypsy               (6)   7206    7122 32889 *
 2915    5.7 19.9  1.0  X         23931310 23931891  (3795792) C ACCORD2_I                       LTR/Gypsy            (5441)   1771    1081 32889  
 3922    0.8  0.0  6.5  X         23931892 23932398  (3795285) + MICROPIA_LTR                    LTR/Gypsy                 1    476     (0) 32890  
 9711    3.8  3.0  0.0  X         23932399 23933664  (3794019) + MICROPIA_I                      LTR/Gypsy                 1   1304  (3172) 32890  
 8585    1.2  8.6  0.1  X         23933663 23934809  (3792874) C R1_DM                           LINE/R1              (3100)   2256    1012 32888 *
 7332    0.7  0.2  0.2  X         23934794 23935635  (3792048) C R1_DM                           LINE/R1              (4514)    842       1 32888 *
 5263    2.4  2.4  0.3  X         23935669 23936622  (3791061) C R1_DM                           LINE/R1                 (0)   5356    4322 32891  
 1436    0.0  0.0  0.0  X         23936622 23936783  (3790900) C R1_DM                           LINE/R1              (1169)   4187    4026 32892 *
10862    1.5  0.3  0.0  X         23936786 23938038  (3789645) C R1_DM                           LINE/R1              (1679)   3677    2421 32891  
 1645    4.2  0.9  1.9  X         23938039 23938254  (3789429) C ACCORD2_LTR                     LTR/Gypsy               (1)    214       1 32893  
  753    2.2  0.0  0.0  X         23938255 23938345  (3789338) C ACCORD2_I                       LTR/Gypsy               (0)   7212    7122 32893 *
 2966    5.7 18.9  1.2  X         23938342 23938929  (3788754) C ACCORD2_I                       LTR/Gypsy            (5441)   1771    1081 32893  
 3649    1.7  0.8  8.8  X         23938930 23939443  (3788240) + MICROPIA_LTR                    LTR/Gypsy                 1    476     (0) 32894  
 8493    2.0  1.8  1.3  X         23939444 23940522  (3787161) C ACCORD2_I                       LTR/Gypsy            (6128)   1084       1 32893  
 1782    1.9  0.0  1.9  X         23940523 23940741  (3786942) C ACCORD2_LTR                     LTR/Gypsy               (0)    215       1 32893  
11513    1.1  0.6  0.1  X         23940742 23942057  (3785626) C R1_DM                           LINE/R1              (2931)   2425    1103 32891  
 5108    1.6  0.7  0.3  X         23942058 23942666  (3785017) C R1_DM                           LINE/R1              (4745)    611       1 32891  
 6763    0.9  0.1  0.0  X         23942700 23943472  (3784211) C R1_DM                           LINE/R1                 (0)   5356    4583 32895  
11061    0.5  2.6  0.0  X         23943475 23944759  (3782924) + DMRT1B                          LINE/R1                2378   3696  (1487) 32896  
 2443    2.7  0.3  0.3  X         23944753 23945048  (3782635) C R1_DM                           LINE/R1              (3958)   1398    1103 32897 *
 5079    2.0  0.7  0.3  X         23945049 23945657  (3782026) C R1_DM                           LINE/R1              (4745)    611       1 32897  
 6729    1.2  0.1  0.0  X         23945691 23946463  (3781220) C R1_DM                           LINE/R1                 (0)   5356    4583 32898  
24586    0.8  0.1  0.0  X         23946466 23949267  (3778416) + DMRT1B                          LINE/R1                2378   5182     (1) 32899  
 1639    2.1  0.0  0.0  X         23949273 23949462  (3778221) C R1_DM                           LINE/R1               (760)   4596    4407 32898  
 8850    0.8  6.2  0.1  X         23949478 23951240  (3776443) C R1_DM                           LINE/R1              (1069)   4287    2416 32898  
 3704    0.2 14.6  0.0  X         23951241 23951727  (3775956) C ACCORD_LTR                      LTR/Gypsy               (0)    558       1 32900  
26959    1.3  0.0  0.0  X         23951728 23954981  (3772702) C ACCORD_I                        LTR/Gypsy               (0)   6288    3035 32900  
 4647    3.5  1.8  0.4  X         23954959 23955969  (3771714) C ACCORD_I                        LTR/Gypsy            (5510)    778       1 32900 *
 3704    0.2 14.6  0.0  X         23955970 23956456  (3771227) C ACCORD_LTR                      LTR/Gypsy               (0)    558       1 32900  
 9575    1.3  0.3  0.0  X         23956457 23957556  (3770127) C R1_DM                           LINE/R1              (2937)   2419    1317 32901  
 3751    0.9  0.0  0.0  X         23957555 23957982  (3769701) C R1_DM                           LINE/R1              (3528)   1828    1401 32902 *
12306    1.6  0.9  0.2  X         23957974 23959421  (3768262) C R1_DM                           LINE/R1              (3898)   1458       1 32902  
 1008    0.9  0.0  0.0  X         23959455 23959568  (3768115) C R1_DM                           LINE/R1                 (0)   5356    5243 32903 *
31529    1.2  1.9  0.0  X         23959566 23963248  (3764435) C R1_DM                           LINE/R1               (290)   5066    1317 32903  
 4517    1.0  0.0  0.0  X         23963247 23963758  (3763925) C R1_DM                           LINE/R1              (3528)   1828    1317 32904 *
15174    1.8  1.8  0.3  X         23963757 23965558  (3762125) C R1_DM                           LINE/R1              (3528)   1828       1 32905  
 1008    0.9  0.0  0.0  X         23965592 23965705  (3761978) C R1_DM                           LINE/R1                 (0)   5356    5243 32906 *
42927    1.3  0.8  0.4  X         23965703 23970747  (3756936) C R1_DM                           LINE/R1               (290)   5066       1 32906  
  995    1.8  0.0  0.0  X         23970781 23970894  (3756789) C R1_DM                           LINE/R1                 (0)   5356    5243 32907 *
 5779    0.8  0.1  0.0  X         23970892 23971551  (3756132) C R1_DM                           LINE/R1               (290)   5066    4406 32907  
36035    1.4  1.3  0.3  X         23971566 23975122  (3752561) C R1_DM                           LINE/R1              (1069)   4287     682 32907  
   31    7.4  0.0  0.0  X         23975123 23975165  (3752518) + (GGCAGTGGT)n                    Simple_repeat             1     43     (0) 32908  
36035    1.4  1.3  0.3  X         23975166 23975850  (3751833) C R1_DM                           LINE/R1              (4675)    681       2 32907  
  993    1.8  0.0  0.0  X         23975884 23975997  (3751686) C R1_DM                           LINE/R1                 (0)   5356    5243 32909 *
33426    1.7  2.2  0.2  X         23975995 23980001  (3747682) C R1_DM                           LINE/R1               (290)   5066     981 32909  
 3945    0.8  3.0  0.4  X         23980003 23980474  (3747209) C R1_DM                           LINE/R1              (4872)    484       1 32909  
25919    0.8  2.2  0.1  X         23980508 23983527  (3744156) C R1_DM                           LINE/R1                 (0)   5356    2271 32910  
  394    4.0  0.0  0.0  X         23983521 23983570  (3744113) + CIRCE                           LTR/Gypsy              4931   4980  (1376) 32911 *
 1664    0.9  0.9  0.9  X         23983929 23984148  (3743535) + CIRCE                           LTR/Gypsy              4981   5200  (1156) 32911  
 3822    1.8  1.8  0.0  X         23984247 23984702  (3742981) + CIRCE                           LTR/Gypsy              5893   6356     (0) 32911  
 7529    1.7  3.3  2.8  X         23984703 23985667  (3742016) + CIRCE                           LTR/Gypsy                 1    970  (5386) 32912  
25281    4.1  1.1  3.3  X         23985810 23989997  (3737686) + CIRCE                           LTR/Gypsy               973   4980  (1376) 32912  
10646    1.6  3.3  0.2  X         23990181 23991469  (3736214) C R1_DM                           LINE/R1              (4027)   1329       1 32913  
 4261    0.9  6.4  0.0  X         23991503 23992395  (3735288) C R1_DM                           LINE/R1                 (0)   5356    4407 32914  
24180    1.9  1.8  0.1  X         23992411 23995273  (3732410) C R1_DM                           LINE/R1              (1069)   4287    1377 32914  
 1051   21.1 27.6  3.9  X         23995283 23995996  (3731687) + DOC2_DM                         LINE/I-Jockey             6    882  (3911) 32915  
 8336   21.9  2.2  2.1  X         23996040 23998887  (3728796) + FW2_DM                          LINE/I-Jockey          1876   4725     (0) 32916  
  274    2.9  0.0  0.0  X         23998899 23998932  (3728751) C R1_DM                           LINE/R1              (3966)   1390    1357 32917 *
10100    1.0  1.2  1.2  X         23998931 24000137  (3727546) C R1_DM                           LINE/R1              (4148)   1208       1 32917  
12417    1.5  0.8  0.1  X         24000171 24001611  (3726072) C R1_DM                           LINE/R1                 (0)   5356    3907 32918  
 5081    1.3  0.7  0.3  X         24001606 24002206  (3725477) C R1_DM                           LINE/R1              (4753)    603       1 32918 *
 9359    0.6  0.1  0.0  X         24002240 24003301  (3724382) C R1_DM                           LINE/R1                 (0)   5356    4294 32919 *
21762    1.2  2.8  0.3  X         24003300 24006974  (3720709) C R1_DM                           LINE/R1              (1591)   3765       1 32919  
11655    1.1  0.1  0.0  X         24007008 24008337  (3719346) C R1_DM                           LINE/R1                 (0)   5356    4026 32920  
10836    1.2  0.1  0.0  X         24008339 24009583  (3718100) C R1_DM                           LINE/R1              (1690)   3666    2421 32920  
 1595    5.2  1.9  0.0  X         24009584 24009793  (3717890) C ACCORD2_LTR                     LTR/Gypsy               (1)    214       1 32921  
  695    4.7  0.0  0.0  X         24009794 24009876  (3717807) C ACCORD2_I                       LTR/Gypsy               (8)   7204    7122 32921 *
  981    2.3  0.8  0.0  X         24009873 24010002  (3717681) C ACCORD2_I                       LTR/Gypsy            (5441)   1771    1641 32921  
   28    7.9  0.0  0.0  X         24010003 24010042  (3717641) + (T)n                            Simple_repeat             1     40     (0) 32922  
 2238    5.8 18.6  1.2  X         24010043 24010462  (3717221) C ACCORD2_I                       LTR/Gypsy            (5640)   1572    1081 32921  
 3789    1.1  0.0  8.8  X         24010463 24010980  (3716703) + MICROPIA_LTR                    LTR/Gypsy                 1    476     (0) 32923  
29103    5.8  0.2  0.9  X         24010981 24015391  (3712292) + MICROPIA_I                      LTR/Gypsy                 1   4476     (0) 32923  
 3100    0.8  0.0  8.1  X         24015395 24015809  (3711874) + MICROPIA_LTR                    LTR/Gypsy                93    476     (0) 32924  
 8391    1.7  2.6  1.3  X         24015810 24016879  (3710804) C ACCORD2_I                       LTR/Gypsy            (6128)   1084       1 32921  
 1783    1.9  0.0  1.9  X         24016880 24017098  (3710585) C ACCORD2_LTR                     LTR/Gypsy               (0)    215       1 32921  
20214    1.3  2.0  0.1  X         24017099 24019478  (3708205) C R1_DM                           LINE/R1              (2931)   2425       1 32920  
 6700    1.4  0.1  0.0  X         24019512 24020284  (3707399) C R1_DM                           LINE/R1                 (0)   5356    4583 32925  
24093    0.8  0.0  0.0  X         24020287 24023089  (3704594) + DMRT1B                          LINE/R1                2378   5183     (0) 32926  
 1639    2.1  0.0  0.0  X         24023095 24023284  (3704399) C R1_DM                           LINE/R1               (760)   4596    4407 32925  
17966    1.0  2.3  0.0  X         24023300 24026204  (3701479) C R1_DM                           LINE/R1              (1069)   4287    1317 32925  
 3920    1.1  0.0  1.3  X         24026203 24026660  (3701023) C R1_DM                           LINE/R1              (3528)   1828    1377 32927 *
  432   11.5 37.6  0.0  X         24026670 24026778  (3700905) + FW2_DM                          LINE/I-Jockey             6    155  (4638) 32928  
 1130   23.1  7.3  6.8  X         24026794 24027557  (3700126) + FW2_DM                          LINE/I-Jockey             2   1061  (3732) 32928  
 5216   17.3  0.4  2.1  X         24027564 24028648  (3699035) + FW2_DM                          LINE/I-Jockey          2895   3961     (0) 32928  
   16    0.0  0.0  0.0  X         24028649 24028666  (3699017) + (A)n                            Simple_repeat             1     18     (0) 32929  
11392    1.3  2.6  0.2  X         24028667 24029345  (3698338) C R1_DM                           LINE/R1              (3963)   1393     682 32930  
   41    2.4  0.0  0.0  X         24029346 24029388  (3698295) + (GGCAGCGGT)n                    Simple_repeat             1     43     (0) 32931  
11392    1.3  2.6  0.2  X         24029389 24030068  (3697615) C R1_DM                           LINE/R1              (4675)    681       2 32930  
 6799    1.6  0.2  0.2  X         24030102 24030899  (3696784) C R1_DM                           LINE/R1                 (0)   5356    4559 32932 *
 9789    1.5  1.4  0.1  X         24030898 24032045  (3695638) C R1_DM                           LINE/R1              (1270)   4086    2924 32932 *
11720    1.5  3.7  0.0  X         24032038 24033422  (3694261) C R1_DM                           LINE/R1              (2544)   2812    1377 32932  
  432   11.5 37.6  0.0  X         24033432 24033540  (3694143) + FW2_DM                          LINE/I-Jockey             6    155  (4638) 32933  
 1157   22.1  7.4  6.9  X         24033556 24034319  (3693364) + FW2_DM                          LINE/I-Jockey             2   1061  (3732) 32933  
 5196   17.4  0.4  2.1  X         24034326 24035410  (3692273) + FW2_DM                          LINE/I-Jockey          2895   3961     (0) 32933  
   16    0.0  0.0  0.0  X         24035411 24035427  (3692256) + (A)n                            Simple_repeat             1     17     (0) 32934  
11711    1.3  1.0  0.2  X         24035428 24036809  (3690874) C R1_DM                           LINE/R1              (3963)   1393       1 32935  
  981    2.6  0.0  0.0  X         24036843 24036956  (3690727) C R1_DM                           LINE/R1                 (0)   5356    5243 32936 *
 5601    1.1  1.2  0.0  X         24036954 24037605  (3690078) C R1_DM                           LINE/R1               (290)   5066    4407 32936  
23098    1.4  4.4  0.1  X         24037621 24041731  (3685952) C R1_DM                           LINE/R1              (1069)   4287       1 32936  
 3614    1.2  1.9  0.0  X         24041765 24042185  (3685498) C R1_DM                           LINE/R1                 (0)   5356    4928 32937 *
11314    0.8  3.4  0.1  X         24042177 24043997  (3683686) C R1_DM                           LINE/R1               (551)   4805    2924 32937 *
17445    1.6  1.6  0.2  X         24043990 24046057  (3681626) C R1_DM                           LINE/R1              (2544)   2812     715 32937  
   41    6.1  0.0  0.0  X         24046058 24046109  (3681574) + (GGCAGCGGT)n                    Simple_repeat             1     52     (0) 32938  
  967    1.7  0.0  0.0  X         24046110 24046222  (3681461) C R1_DM                           LINE/R1              (4790)    566     454 32937  
  859    2.8  0.9  0.0  X         24046216 24046322  (3681361) C R1_DM                           LINE/R1              (5248)    108       1 32937 *
 3677    2.3  0.0  0.0  X         24046356 24046784  (3680899) C R1_DM                           LINE/R1                 (0)   5356    4928 32939 *
27198    1.2  1.9  0.0  X         24046776 24049952  (3677731) C R1_DM                           LINE/R1               (551)   4805    1570 32939  
  255    8.7  0.0  4.3  X         24049965 24050012  (3677671) + STALKER4_I                      LTR/Gypsy                 1     46  (7350) 32940  
47667    1.1  1.4  0.8  X         24050160 24056366  (3671317) + STALKER4_I                      LTR/Gypsy               227   6530     (0) 32940  
 3260    2.7  0.0  0.2  X         24056367 24056769  (3670914) + STALKER4_LTR                    LTR/Gypsy                 1    402     (0) 32940  
13105    0.9  1.6  1.2  X         24056797 24058359  (3669324) C R1_DM                           LINE/R1              (3787)   1569       1 32941  
  791    2.1  1.1  0.0  X         24058393 24058487  (3669196) C R1_DM                           LINE/R1                 (0)   5356    5261 32942  
37643    1.2  1.5  0.0  X         24058489 24062885  (3664798) C R1_DM                           LINE/R1               (302)   5054     593 32942  
 1517    2.1  1.6  0.0  X         24062884 24063072  (3664611) C R1_DM                           LINE/R1              (5164)    192       1 32942 *
40285    1.1  1.1  0.2  X         24063106 24067780  (3659903) C R1_DM                           LINE/R1                 (0)   5356     638 32943  
 1398    0.0  0.6  0.0  X         24067779 24067945  (3659738) C R1_DM                           LINE/R1              (5188)    168       1 32943 *
  847    1.0  0.0  0.0  X         24067979 24068074  (3659609) C R1_DM                           LINE/R1                 (0)   5356    5261 32944  
40189    1.3  1.3  0.6  X         24068076 24072826  (3654857) C R1_DM                           LINE/R1               (302)   5054     268 32944  
32748    1.3  1.8  0.1  X         24072826 24076673  (3651010) C R1_DM                           LINE/R1              (1442)   3914       1 32945 *
 4497    1.3  0.6  0.0  X         24076707 24077227  (3650456) C R1_DM                           LINE/R1                 (0)   5356    4833 32946 *
27490    1.2  0.9  0.3  X         24077226 24080427  (3647256) C R1_DM                           LINE/R1              (1697)   3659     439 32946  
14009    1.2  2.1  0.1  X         24080435 24082084  (3645599) C R1_DM                           LINE/R1              (1404)   3952    2271 32947  
  396    4.0  0.0  0.0  X         24082078 24082127  (3645556) + CIRCE                           LTR/Gypsy              4931   4980  (1376) 32948 *
 1978    0.8  0.8  0.8  X         24082480 24082735  (3644948) + CIRCE                           LTR/Gypsy              4981   5236  (1120) 32948 *
 6488    2.0  2.9  0.0  X         24082734 24083521  (3644162) + CIRCE                           LTR/Gypsy              5546   6356     (0) 32948  
 7535    2.1  3.3  2.8  X         24083522 24084486  (3643197) + CIRCE                           LTR/Gypsy                 1    970  (5386) 32949  
15881    4.4  0.6  4.5  X         24084629 24087625  (3640058) + CIRCE                           LTR/Gypsy               973   3768  (2588) 32949  
11402    2.3  1.8  0.0  X         24087626 24087769  (3639914) + M4DM                            DNA/CMC-Transib           1    144  (1291) 32950  
   31    0.0  0.0  0.0  X         24087770 24087798  (3639885) + (T)n                            Simple_repeat             1     29     (0) 32951  
11402    2.3  1.8  0.0  X         24087799 24089063  (3638620) + M4DM                            DNA/CMC-Transib         145   1434     (1) 32950  
10270    1.1  0.0  0.8  X         24089064 24090290  (3637393) + CIRCE                           LTR/Gypsy              3764   4980  (1376) 32949  
 5740    1.9  1.7  0.1  X         24090475 24091171  (3636512) C R1_DM                           LINE/R1              (4027)   1329     622 32952  
 4303    1.4  0.4  0.4  X         24091185 24091692  (3635991) C R1_DM                           LINE/R1              (4848)    508       1 32952  
 8196    1.3  0.1  0.2  X         24091726 24092674  (3635009) C R1_DM                           LINE/R1                 (0)   5356    4409 32953  
 9915    1.8  0.1  0.1  X         24092692 24093853  (3633830) C R1_DM                           LINE/R1              (1069)   4287    3126 32953  
 4915    0.0  0.0  0.0  X         24093854 24094411  (3633272) C ACCORD_LTR                      LTR/Gypsy               (0)    558       1 32954  
52860    1.1  0.0  0.0  X         24094412 24100697  (3626986) C ACCORD_I                        LTR/Gypsy               (0)   6288       1 32954  
 4906    0.2  0.0  0.0  X         24100698 24101255  (3626428) C ACCORD_LTR                      LTR/Gypsy               (0)    558       1 32954  
24094    2.0  3.8  0.3  X         24101256 24104279  (3623404) C R1_DM                           LINE/R1              (2227)   3129       1 32953  
 8191    1.1  0.2  0.2  X         24104313 24105260  (3622423) C R1_DM                           LINE/R1                 (0)   5356    4409 32955  
15143    2.1  2.4  0.1  X         24105278 24107102  (3620581) C R1_DM                           LINE/R1              (1069)   4287    2421 32955  
 1739    2.8  0.0  1.9  X         24107103 24107320  (3620363) C ACCORD2_LTR                     LTR/Gypsy               (1)    214       1 32956  
  672    6.8  0.0  0.0  X         24107319 24107406  (3620277) C ACCORD2_I                       LTR/Gypsy               (3)   7209    7122 32956 *
 2837    6.6 18.0  1.0  X         24107400 24107993  (3619690) C ACCORD2_I                       LTR/Gypsy            (5438)   1774    1081 32956  
 3932    0.4  0.2  6.5  X         24107994 24108499  (3619184) + MICROPIA_LTR                    LTR/Gypsy                 1    476     (0) 32957  
25124    6.4  0.0  1.1  X         24108500 24112028  (3615655) + MICROPIA_I                      LTR/Gypsy                 1   3490   (986) 32957  
 4948    1.9  3.7  0.1  X         24112028 24112654  (3615029) + MICROPIA_I                      LTR/Gypsy              3828   4476     (0) 32957 *
  905    0.9  0.0  0.0  X         24112655 24112759  (3614924) + MICROPIA_LTR                    LTR/Gypsy                 1    105   (371) 32957 *
 1365    2.4  0.0  2.4  X         24112756 24112926  (3614757) C ACCORD2_LTR                     LTR/Gypsy              (48)    167       1 32958  
 8699    1.1  3.2  0.0  X         24112927 24113942  (3613741) C R1_DM                           LINE/R1              (2931)   2425    1377 32955  
 8455   21.6  2.8  3.6  X         24113952 24118616  (3609067) + FW2_DM                          LINE/I-Jockey             2   4740     (0) 32959  
11389    1.1  2.8  0.2  X         24118628 24119303  (3608380) C R1_DM                           LINE/R1              (3966)   1390     682 32960  
   47    4.0  0.0  0.0  X         24119304 24119355  (3608328) + (GGCAGCGGT)n                    Simple_repeat             1     52     (0) 32961  
11389    1.1  2.8  0.2  X         24119356 24120033  (3607650) C R1_DM                           LINE/R1              (4675)    681       2 32960  
 6735    2.0  0.2  0.2  X         24120067 24120864  (3606819) C R1_DM                           LINE/R1                 (0)   5356    4559 32962 *
19787    1.3  4.2  0.2  X         24120863 24123443  (3604240) C R1_DM                           LINE/R1              (1270)   4086    1401 32962  
12320    1.9  0.3  0.2  X         24123434 24124891  (3602792) C R1_DM                           LINE/R1              (3897)   1459       1 32962 *
 1007    0.9  0.0  0.0  X         24124925 24125038  (3602645) C R1_DM                           LINE/R1                 (0)   5356    5243 32963 *
 1730    4.1  0.5  0.0  X         24125036 24125254  (3602429) C R1_DM                           LINE/R1               (290)   5066    4847 32963  
 1301    4.2  0.6  0.0  X         24125243 24125409  (3602274) C R1_DM                           LINE/R1              (5114)    242      75 32964 *
12145    1.6  2.9  0.1  X         24125410 24126869  (3600814) C R1_DM                           LINE/R1               (509)   4847    3347 32963  
 7725    1.8  7.8  0.0  X         24126866 24128033  (3599650) C R1_DM                           LINE/R1              (2696)   2660    1401 32963 *
11872    1.7  2.6  0.2  X         24128024 24128767  (3598916) C R1_DM                           LINE/R1              (3897)   1459     682 32963  
   36    4.9  0.0  0.0  X         24128768 24128810  (3598873) + (GGCAGCGGT)n                    Simple_repeat             1     43     (0) 32965  
11872    1.7  2.6  0.2  X         24128811 24129490  (3598193) C R1_DM                           LINE/R1              (4675)    681       2 32963  
 1007    0.9  0.0  0.0  X         24129524 24129637  (3598046) C R1_DM                           LINE/R1                 (0)   5356    5243 32966 *
20271    1.2  1.8  0.0  X         24129635 24132023  (3595660) C R1_DM                           LINE/R1               (290)   5066    2635 32966  
19568    1.2  2.0  0.1  X         24132012 24133638  (3594045) C R1_DM                           LINE/R1              (3004)   2352     682 32966 *
   36    4.9  0.0  0.0  X         24133639 24133681  (3594002) + (GGCAGCGGT)n                    Simple_repeat             1     43     (0) 32967  
19568    1.2  2.0  0.1  X         24133682 24134361  (3593322) C R1_DM                           LINE/R1              (4675)    681       2 32966  
 1007    0.9  0.0  0.0  X         24134395 24134508  (3593175) C R1_DM                           LINE/R1                 (0)   5356    5243 32968 *
20090    1.3  2.1  0.0  X         24134506 24136888  (3590795) C R1_DM                           LINE/R1               (290)   5066    2635 32968  
12671    1.4  0.8  0.1  X         24136877 24138366  (3589317) C R1_DM                           LINE/R1              (3004)   2352     852 32968 *
 3916    1.2  1.8  0.0  X         24138364 24138862  (3588821) C R1_DM                           LINE/R1              (4227)   1129     622 32969 *
 3906    0.8  0.4  0.4  X         24138876 24139361  (3588322) C R1_DM                           LINE/R1              (4848)    508      23 32969  
31503    1.0  0.1  0.4  X         24139383 24143247  (3584436) C R1_DM                           LINE/R1                 (0)   5356    1503 32970  
 2403    1.3  0.7  0.7  X         24143245 24143553  (3584130) C R1_DM                           LINE/R1              (5047)    309       1 32970 *
  936    1.8  0.0  0.0  X         24143587 24143700  (3583983) C R1_DM                           LINE/R1                 (0)   5356    5243 32971 *
40266    1.2  1.2  0.1  X         24143698 24148708  (3578975) C R1_DM                           LINE/R1               (290)   5066       1 32971  
  925    2.6  0.0  0.0  X         24148742 24148855  (3578828) C R1_DM                           LINE/R1                 (0)   5356    5243 32972 *
13637    0.7  0.2  0.1  X         24148853 24150512  (3577171) C R1_DM                           LINE/R1               (290)   5066    3405 32972  
25114    1.6  0.6  0.3  X         24150516 24153667  (3574016) C R1_DM                           LINE/R1              (2194)   3162       1 32972  
42952    1.2  0.8  0.4  X         24153701 24159035  (3568648) C R1_DM                           LINE/R1                 (0)   5356       1 32973  
  933    0.9  0.0  0.0  X         24159069 24159180  (3568503) C R1_DM                           LINE/R1                 (0)   5356    5245 32974 *
 8521    1.1  0.1  0.0  X         24159180 24160219  (3567464) C R1_DM                           LINE/R1               (290)   5066    4026 32974  
 6971    1.7  4.2  0.5  X         24160222 24161300  (3566383) C R1_DM                           LINE/R1              (1679)   3677    2559 32974  
42356    1.3  0.0  0.2  X         24161479 24166696  (3560987) + DMRT1B                          LINE/R1                   1   5169    (14) 32975  
34626    1.4  1.1  0.2  X         24166698 24171017  (3556666) C R1_DM                           LINE/R1               (995)   4361       1 32976  
  773    1.1  0.0  0.0  X         24171051 24171144  (3556539) C R1_DM                           LINE/R1                 (0)   5356    5263 32977 *
16396    1.1  2.3  0.3  X         24171144 24173517  (3554166) C R1_DM                           LINE/R1               (301)   5055    2635 32977  
13074    1.4  0.6  0.0  X         24173513 24175126  (3552557) C R1_DM                           LINE/R1              (3013)   2343     721 32977 *
 1381    2.2  0.0  1.7  X         24175137 24175318  (3552365) C R1_DM                           LINE/R1              (4954)    402     224 32977 *
 1537    4.9  0.0  0.5  X         24175302 24175507  (3552176) C R1_DM                           LINE/R1               (118)   5238    5034 32978 *
16241    1.1  1.8  0.1  X         24175498 24177519  (3550164) C R1_DM                           LINE/R1               (665)   4691    2635 32978 *
18240    1.4  2.0  0.2  X         24177515 24179816  (3547867) C R1_DM                           LINE/R1              (3013)   2343       1 32978  
  773    1.1  0.0  0.0  X         24179850 24179943  (3547740) C R1_DM                           LINE/R1                 (0)   5356    5263 32979 *
16420    1.1  2.3  0.3  X         24179943 24182316  (3545367) C R1_DM                           LINE/R1               (301)   5055    2635 32979  
13074    1.4  0.6  0.0  X         24182312 24183925  (3543758) C R1_DM                           LINE/R1              (3013)   2343     721 32979 *
 1381    2.2  0.0  1.7  X         24183936 24184117  (3543566) C R1_DM                           LINE/R1              (4954)    402     224 32979 *
 1537    4.9  0.0  0.5  X         24184101 24184306  (3543377) C R1_DM                           LINE/R1               (118)   5238    5034 32980 *
16241    1.1  1.8  0.1  X         24184297 24186318  (3541365) C R1_DM                           LINE/R1               (665)   4691    2635 32980  
12664    1.4  2.1  0.1  X         24186314 24187904  (3539779) C R1_DM                           LINE/R1              (3013)   2343     721 32980 *
 1381    2.2  0.0  1.7  X         24187915 24188096  (3539587) C R1_DM                           LINE/R1              (4954)    402     224 32980 *
 1537    4.9  0.0  0.5  X         24188080 24188285  (3539398) C R1_DM                           LINE/R1               (118)   5238    5034 32981 *
19593    1.2  3.1  0.2  X         24188276 24190891  (3536792) C R1_DM                           LINE/R1               (665)   4691    2001 32981  
12739    1.2  1.4  0.3  X         24190904 24192502  (3535181) C R1_DM                           LINE/R1              (3739)   1617       1 32981  
15331    0.9  0.4  0.1  X         24192536 24194410  (3533273) C R1_DM                           LINE/R1                 (0)   5356    3475 32982 *
37736    1.3  0.2  0.1  X         24194409 24199042  (3528641) C R1_DM                           LINE/R1               (712)   4644       1 32983  
24594    1.2  2.1  0.2  X         24199076 24204276  (3523407) C R1_DM                           LINE/R1                 (0)   5356       1 32984  
20397    0.8  0.3  0.0  X         24204310 24206645  (3521038) C R1_DM                           LINE/R1                 (0)   5356    3015 32985  
10135    1.1  0.1  0.1  X         24206644 24207808  (3519875) C R1_DM                           LINE/R1              (3091)   2265    1101 32985 *
 5249    1.5  0.3  0.3  X         24207808 24208424  (3519259) C R1_DM                           LINE/R1              (4739)    617       1 32985 *
20151    1.0  0.8  0.0  X         24208458 24210781  (3516902) C R1_DM                           LINE/R1                 (0)   5356    3015 32986  
 7501    1.5  0.1  0.0  X         24210780 24211643  (3516040) C R1_DM                           LINE/R1              (3091)   2265    1401 32986 *
 3053    0.6  0.6  0.3  X         24211634 24211991  (3515692) C R1_DM                           LINE/R1              (3897)   1459    1101 32986 *
 5249    1.5  0.3  0.3  X         24211991 24212607  (3515076) C R1_DM                           LINE/R1              (4739)    617       1 32986  
31395    0.9  2.6  0.0  X         24212641 24216294  (3511389) C R1_DM                           LINE/R1                 (0)   5356    1609 32987  
 3020    1.7  0.3  0.3  X         24216295 24216654  (3511029) C R1_DM                           LINE/R1              (3896)   1460    1101 32987 *
 4653    2.2  0.2  0.4  X         24216654 24217206  (3510477) C R1_DM                           LINE/R1              (4739)    617      66 32987  
35352    1.1  1.1  0.1  X         24217235 24221323  (3506360) C R1_DM                           LINE/R1                 (0)   5356    1224 32988  
 5939    2.0  2.4  0.3  X         24221320 24222037  (3505646) C R1_DM                           LINE/R1              (4623)    733       1 32988 *
25107    1.1  1.5  0.1  X         24222071 24224991  (3502692) C R1_DM                           LINE/R1                 (0)   5356    2394 32989  
 9968    1.6  0.2  0.3  X         24224994 24226163  (3501520) C R1_DM                           LINE/R1              (3291)   2065     897 32989  
 1364    2.7  7.0  0.0  X         24226161 24226345  (3501338) C R1_DM                           LINE/R1              (4566)    790     593 32989 *
 1517    2.1  1.6  0.0  X         24226344 24226532  (3501151) C R1_DM                           LINE/R1              (5164)    192       1 32989  
25094    0.9  1.4  0.2  X         24226566 24229491  (3498192) C R1_DM                           LINE/R1                 (0)   5356    2394 32990  
 4386    1.4  0.2  0.0  X         24229494 24230002  (3497681) C R1_DM                           LINE/R1              (3291)   2065    1556 32990  
 1764    3.8  0.0  0.0  X         24230014 24230226  (3497457) C R1_DM                           LINE/R1              (3897)   1459    1247 32990  
 4471    2.0  0.2  0.6  X         24230229 24230767  (3496916) C R1_DM                           LINE/R1              (4745)    611      75 32990 *
23879    1.2  2.2  0.1  X         24230767 24233583  (3494100) C R1_DM                           LINE/R1                (87)   5269    2394 32991  
 4389    1.4  0.2  0.0  X         24233586 24234094  (3493589) C R1_DM                           LINE/R1              (3291)   2065    1556 32991  
 1826    1.9  0.0  0.0  X         24234106 24234318  (3493365) C R1_DM                           LINE/R1              (3897)   1459    1247 32991  
 5165    1.3  0.3  0.5  X         24234321 24234932  (3492751) C R1_DM                           LINE/R1              (4745)    611       1 32991  
  977    1.8  0.0  0.0  X         24234966 24235077  (3492606) C R1_DM                           LINE/R1                 (0)   5356    5245 32992 *
 2021    1.7  0.4  0.0  X         24235077 24235312  (3492371) C R1_DM                           LINE/R1               (290)   5066    4830 32992  
 2286   14.0  0.0  0.0  X         24235313 24235684  (3491999) + Stalker3_LTR                    LTR/Gypsy                 1    372     (0) 32993  
  262   11.1  0.0  4.4  X         24235691 24235737  (3491946) + TABOR_I                         LTR/Gypsy                 1     45  (7351) 32993  
 2369   18.4  8.4  2.0  X         24235924 24236567  (3491116) + TABOR_I                         LTR/Gypsy               236    919  (6477) 32993  
10888   26.7  2.9  2.3  X         24236763 24241792  (3485891) + TABOR_I                         LTR/Gypsy              1369   6241   (289) 32993  
   33    0.0  2.9  0.0  X         24241889 24241923  (3485760) + (AAAAT)n                        Simple_repeat             1     36     (0) 32994  
   33   25.2  0.0  0.0  X         24241939 24242014  (3485669) + GA-rich                         Low_complexity            1     76     (0) 32995  
 2249   14.5  0.0  0.0  X         24242071 24242442  (3485241) + Stalker3_LTR                    LTR/Gypsy                 1    372     (0) 32996  
40049    1.3  2.3  0.1  X         24242443 24247170  (3480513) C R1_DM                           LINE/R1               (523)   4833       1 32997  
  995    1.8  0.0  0.0  X         24247204 24247317  (3480366) C R1_DM                           LINE/R1                 (0)   5356    5243 32998 *
18211    1.4  0.5  0.1  X         24247315 24249433  (3478250) C R1_DM                           LINE/R1               (290)   5066    2938 32998  
13619    1.6  1.1  0.1  X         24249433 24251021  (3476662) C R1_DM                           LINE/R1              (2626)   2730    1126 32998 *
 6352    5.9  8.8  0.3  X         24251023 24251930  (3475753) C R1_DM                           LINE/R1              (4371)    985       1 32998  
  248   10.8  0.0  0.0  X         24251964 24252000  (3475683) C R1_DM                           LINE/R1                 (0)   5356    5320 32999 *
 3425    1.5  0.2  0.0  X         24251992 24252389  (3475294) C R1_DM                           LINE/R1               (493)   4863    4465 33000 *
13916    1.7  1.9  0.0  X         24252389 24255415  (3472268) C R1_DM                           LINE/R1              (1028)   4328    1247 33000  
 5172    1.3  0.3  0.5  X         24255418 24256029  (3471654) C R1_DM                           LINE/R1              (4745)    611       1 33000  
  734    3.0 15.2  0.0  X         24256063 24256161  (3471522) C R1_DM                           LINE/R1                 (0)   5356    5243 33001 *
 2026    1.7  0.4  0.0  X         24256159 24256394  (3471289) C R1_DM                           LINE/R1               (290)   5066    4830 33001  
 2311   13.7  0.0  0.0  X         24256395 24256766  (3470917) + Stalker3_LTR                    LTR/Gypsy                 1    372     (0) 33002  
  262   11.1  0.0  4.4  X         24256773 24256819  (3470864) + TABOR_I                         LTR/Gypsy                 1     45  (7351) 33002  
 2402   18.1  8.4  2.0  X         24257006 24257649  (3470034) + TABOR_I                         LTR/Gypsy               236    919  (6477) 33002  
11373   26.7  2.3  1.4  X         24257845 24262862  (3464821) + TABOR_I                         LTR/Gypsy              1369   6241   (289) 33002  
   33    0.0  2.9  0.0  X         24262959 24262993  (3464690) + (AAAAT)n                        Simple_repeat             1     36     (0) 33003  
   33   25.2  0.0  0.0  X         24263009 24263084  (3464599) + GA-rich                         Low_complexity            1     76     (0) 33004  
 2202   13.9  1.4  0.0  X         24263141 24263507  (3464176) + Stalker3_LTR                    LTR/Gypsy                 1    372     (0) 33005  
29785    1.1  0.5  0.0  X         24263508 24266924  (3460759) C R1_DM                           LINE/R1               (523)   4833    1401 33006  
12403    0.9  0.9  0.6  X         24266915 24268369  (3459314) C R1_DM                           LINE/R1              (3897)   1459       1 33006 *
  968    3.5  0.0  0.0  X         24268403 24268516  (3459167) C R1_DM                           LINE/R1                 (0)   5356    5243 33007 *
31133    0.9  1.7  0.2  X         24268514 24272125  (3455558) C R1_DM                           LINE/R1               (290)   5066    1401 33007  
12172    1.7  0.9  1.0  X         24272116 24273575  (3454108) C R1_DM                           LINE/R1              (3897)   1459       1 33007 *
16412    1.9  3.1  0.3  X         24273609 24275608  (3452075) C R1_DM                           LINE/R1                 (0)   5356    3301 33008  
 4596    2.1  1.6  0.3  X         24275602 24276162  (3451521) C R1_DM                           LINE/R1              (4745)    611      44 33008 *
  714    1.2  0.0  0.0  X         24276143 24276225  (3451458) C R1_DM                           LINE/R1              (1414)   3942    3860 33009 *
12772    2.1  0.1  0.3  X         24276206 24277708  (3449975) C R1_DM                           LINE/R1              (1949)   3407    1907 33009  
 3033    0.9  0.0  0.0  X         24277696 24278040  (3449643) C R1_DM                           LINE/R1              (3695)   1661    1317 33009 *
 3982    0.7  0.0  0.0  X         24278039 24278490  (3449193) C R1_DM                           LINE/R1              (3528)   1828    1377 33010  
 7272   19.4 10.5  4.2  X         24278500 24280681  (3447002) + FW2_DM                          LINE/I-Jockey             2   1581  (2380) 33011  
   31    0.0  0.0  0.0  X         24280682 24280710  (3446973) + (C)n                            Simple_repeat             1     29     (0) 33012  
 7272   26.6  3.6  4.6  X         24280711 24282185  (3445498) + FW2_DM                          LINE/I-Jockey          1368   2816   (316) 33011  
 4231   17.6  1.0  2.4  X         24282182 24283095  (3444588) + FW2_DM                          LINE/I-Jockey          3061   3961     (0) 33011 *
11989    0.8  0.4  0.3  X         24283113 24284501  (3443182) C R1_DM                           LINE/R1              (3966)   1390       1 33013  
20089    7.2  2.0  0.5  X         24284535 24288042  (3439641) C R1_DM                           LINE/R1                 (0)   5356     748 33014  
 1219    0.7  0.0  0.0  X         24288039 24288176  (3439507) C R1_DM                           LINE/R1              (3965)   1391    1254 33014 *
 5434    1.7  0.5  2.1  X         24288173 24288842  (3438841) C R1_DM                           LINE/R1              (4675)    681      23 33014  
40255    1.4  2.9  0.3  X         24288864 24294088  (3433595) C R1_DM                           LINE/R1                 (0)   5356       1 33015  
  981    2.6  0.0  0.0  X         24294122 24294235  (3433448) C R1_DM                           LINE/R1                 (0)   5356    5243 33016 *
42118    1.1  1.9  0.4  X         24294233 24299199  (3428484) C R1_DM                           LINE/R1               (290)   5066      23 33016  
40479    1.1  2.7  0.3  X         24299221 24304432  (3423251) C R1_DM                           LINE/R1                 (0)   5356      23 33017  
40402    1.6  2.2  0.2  X         24304454 24309682  (3418001) C R1_DM                           LINE/R1                 (0)   5356      23 33017  
27032    1.1  2.0  0.2  X         24309704 24314915  (3412768) C R1_DM                           LINE/R1                 (0)   5356       1 33018  
  925    2.6  0.0  0.0  X         24314949 24315062  (3412621) C R1_DM                           LINE/R1                 (0)   5356    5243 33019 *
22811    0.9  1.4  0.1  X         24315060 24319431  (3408252) C R1_DM                           LINE/R1               (290)   5066     638 33019  
 1313    0.6  0.6  0.0  X         24319430 24319596  (3408087) C R1_DM                           LINE/R1              (5188)    168       1 33019 *
  889    2.7  0.0  0.0  X         24319630 24319740  (3407943) C R1_DM                           LINE/R1                 (0)   5356    5246 33020  
20742    1.3  3.7  0.4  X         24319748 24324638  (3403045) C R1_DM                           LINE/R1               (304)   5052       1 33020  
29345    1.3  1.1  0.1  X         24324649 24328286  (3399397) C R1_DM                           LINE/R1              (1043)   4313     638 33021  
 1326    0.0  0.6  0.0  X         24328285 24328451  (3399232) C R1_DM                           LINE/R1              (5188)    168       1 33021 *
  951    0.9  0.0  0.0  X         24328485 24328598  (3399085) C R1_DM                           LINE/R1                 (0)   5356    5243 33022 *
27487    1.2  1.2  0.3  X         24328596 24333592  (3394091) C R1_DM                           LINE/R1               (290)   5066      23 33022  
25687    1.1  2.9  0.0  X         24333614 24337245  (3390438) C R1_DM                           LINE/R1                 (0)   5356    1620 33023  
 6414    1.8  1.5  1.8  X         24337246 24338088  (3389595) C R1_DM                           LINE/R1              (4515)    841       1 33023  
  925    2.6  0.0  0.0  X         24338122 24338235  (3389448) C R1_DM                           LINE/R1                 (0)   5356    5243 33024 *
 8725    0.6  0.8  0.0  X         24338233 24339294  (3388389) C R1_DM                           LINE/R1               (290)   5066    3996 33024 *
20900    1.6  1.4  0.1  X         24339294 24341302  (3386381) C R1_DM                           LINE/R1              (2699)   2657     616 33024  
   28    0.0  0.0  0.0  X         24341303 24341329  (3386354) + (G)n                            Simple_repeat             1     27     (0) 33025  
20900    1.6  1.4  0.1  X         24341330 24341941  (3385742) C R1_DM                           LINE/R1              (4741)    615       2 33024  
  914    1.8  0.0  0.0  X         24341975 24342085  (3385598) C R1_DM                           LINE/R1                 (0)   5356    5246 33026  
32308    1.3  3.2  0.3  X         24342093 24347004  (3380679) C R1_DM                           LINE/R1               (304)   5052       1 33026  
  925    2.6  0.0  0.0  X         24347038 24347151  (3380532) C R1_DM                           LINE/R1                 (0)   5356    5243 33027 *
27085    1.2  3.0  0.4  X         24347149 24352089  (3375594) C R1_DM                           LINE/R1               (290)   5066       1 33027  
  914    1.8  0.0  0.0  X         24352123 24352233  (3375450) C R1_DM                           LINE/R1                 (0)   5356    5246 33028  
32342    1.3  3.2  0.4  X         24352241 24357154  (3370529) C R1_DM                           LINE/R1               (304)   5052       1 33028  
  925    2.6  0.0  0.0  X         24357188 24357301  (3370382) C R1_DM                           LINE/R1                 (0)   5356    5243 33029 *
12994    1.1  2.1  0.2  X         24357299 24360177  (3367506) C R1_DM                           LINE/R1               (290)   5066    2135 33029 *
15363    1.2  1.7  0.3  X         24360173 24362092  (3365591) C R1_DM                           LINE/R1              (2772)   2584     638 33030  
 1326    0.0  0.6  0.0  X         24362091 24362257  (3365426) C R1_DM                           LINE/R1              (5188)    168       1 33030 *
  951    0.9  0.0  0.0  X         24362291 24362404  (3365279) C R1_DM                           LINE/R1                 (0)   5356    5243 33031 *
40011    1.0  1.6  0.5  X         24362402 24367410  (3360273) C R1_DM                           LINE/R1               (290)   5066       1 33031  
23208    1.1  0.2  0.7  X         24367444 24370520  (3357163) C R1_DM                           LINE/R1                 (0)   5356    2277 33032  
  441    0.0  0.0  0.0  X         24370521 24370570  (3357113) + CIRCE                           LTR/Gypsy              4931   4980  (1376) 33033  
 7682    2.7  1.7  2.9  X         24370923 24372363  (3355320) + CIRCE                           LTR/Gypsy              4981   6356     (0) 33033  
 7522    2.0  3.3  2.8  X         24372364 24373324  (3354359) + CIRCE                           LTR/Gypsy                 1    966  (5390) 33034  
  263    2.4 26.2  0.0  X         24373326 24373367  (3354316) C 240_Repeat_rRNA                 Satellite               (6)    234     182 33035  
25783    4.5  0.9  0.5  X         24373483 24377641  (3350042) + G2_DM                           LINE/I-Jockey             4   4344     (2) 33036  
26196    3.2  0.4  3.4  X         24377798 24382014  (3345669) + CIRCE                           LTR/Gypsy               973   4980  (1376) 33034  
 2812    1.0 15.1  0.5  X         24382169 24382777  (3344906) C R1_DM                           LINE/R1              (4037)   1319     622 33037  
 4363    0.6  0.4  0.4  X         24382791 24383298  (3344385) C R1_DM                           LINE/R1              (4848)    508       1 33037  
 5200    1.0  0.2  0.3  X         24383332 24383936  (3343747) C R1_DM                           LINE/R1                 (0)   5356    4753 33038  
 7582    0.7  5.8  0.1  X         24383938 24384209  (3343474) + R1_DM                           LINE/R1                 409    680  (4676) 33039  
   41    2.4  0.0  0.0  X         24384210 24384252  (3343431) + (CGCTGCCAC)n                    Simple_repeat             1     43     (0) 33040  
 7582    0.7  5.8  0.1  X         24384253 24384908  (3342775) + R1_DM                           LINE/R1                 681   1389  (3967) 33039  
 4007   17.6  2.1  2.3  X         24384923 24385825  (3341858) C FW2_DM                          LINE/I-Jockey           (0)   3961    3061 33041  
 3798   21.0  3.2  3.1  X         24385822 24387363  (3340320) C FW2_DM                          LINE/I-Jockey         (945)   3016    1419 33042 *
 3047    0.6  0.6  0.6  X         24387360 24387716  (3339967) C R1_DM                           LINE/R1              (4977)    379      23 33043 *
 5200    1.0  0.2  0.3  X         24387738 24388342  (3339341) C R1_DM                           LINE/R1                 (0)   5356    4753 33044  
 7591    0.5  5.8  0.1  X         24388344 24388615  (3339068) + R1_DM                           LINE/R1                 409    680  (4676) 33045  
   52    2.0  0.0  0.0  X         24388616 24388667  (3339016) + (CGCTGCCAC)n                    Simple_repeat             1     52     (0) 33046  
 7591    0.5  5.8  0.1  X         24388668 24389323  (3338360) + R1_DM                           LINE/R1                 681   1389  (3967) 33045  
 4018   15.8  5.6  2.2  X         24389336 24390577  (3337106) C FW2_DM                          LINE/I-Jockey           (0)   3961    2677 33047  
 7466   20.7  2.8  4.8  X         24390578 24393255  (3334428) C FW2_DM                          LINE/I-Jockey         (928)   2204       2 33048  
  995   20.5 18.1  2.2  X         24393255 24393662  (3334021) C FW2_DM                          LINE/I-Jockey        (4290)    503       6 33048 *
 8978    0.9  1.6  0.0  X         24393672 24394703  (3332980) + R1_DM                           LINE/R1                1377   2425  (2931) 33049  
 1371    2.4  0.0  2.4  X         24394704 24394874  (3332809) + ACCORD2_LTR                     LTR/Gypsy                 1    167    (48) 33050  
  910    0.9  0.0  0.0  X         24394871 24394975  (3332708) C MICROPIA_LTR                    LTR/Gypsy             (371)    105       1 33051 *
24626    6.5  0.0  1.3  X         24394976 24398486  (3329197) C MICROPIA_I                      LTR/Gypsy               (0)   4476    1011 33051  
42089    2.8  0.0  0.1  X         24398487 24403865  (3323818) + I_DM                            LINE/I                    1   5374     (0) 33052  
 4351    2.6  0.0  0.0  X         24403869 24404397  (3323286) C MICROPIA_I                      LTR/Gypsy            (3453)   1023     495 33051 *
 5405   17.6  2.3  5.6  X         24404397 24406020  (3321663) C FW2_DM                          LINE/I-Jockey        (2545)   1416       2 33042  
  995   20.5 18.1  2.2  X         24406020 24406427  (3321256) C FW2_DM                          LINE/I-Jockey        (4290)    503       6 33042 *
 8978    0.9  1.6  0.0  X         24406437 24407468  (3320215) + R1_DM                           LINE/R1                1377   2425  (2931) 33053  
 1371    2.4  0.0  2.4  X         24407469 24407639  (3320044) + ACCORD2_LTR                     LTR/Gypsy                 1    167    (48) 33054  
  910    0.9  0.0  0.0  X         24407636 24407740  (3319943) C MICROPIA_LTR                    LTR/Gypsy             (371)    105       1 33055 *
32852    5.8  0.0  1.0  X         24407741 24412261  (3315422) C MICROPIA_I                      LTR/Gypsy               (0)   4476       1 33055  
 3936    1.1  0.0  6.5  X         24412262 24412768  (3314915) C MICROPIA_LTR                    LTR/Gypsy               (0)    476       1 33055  
 2133    1.8  4.0  0.3  X         24412769 24413045  (3314638) + ACCORD2_I                       LTR/Gypsy              1081   1367  (5845) 33056  
   12   19.6  0.0  0.0  X         24413083 24413111  (3314572) + (GTTCA)n                        Simple_repeat             1     29     (0) 33057  
 1005    2.2 21.8  2.1  X         24413118 24413349  (3314334) + ACCORD2_I                       LTR/Gypsy              1498   1774  (5438) 33056  
  661    4.8  0.0  0.0  X         24413343 24413424  (3314259) + ACCORD2_I                       LTR/Gypsy              7122   7203     (9) 33056 *
 1742    2.8  0.0  1.9  X         24413425 24413642  (3314041) + ACCORD2_LTR                     LTR/Gypsy                 1    214     (1) 33056  
10472    1.6  1.0  0.0  X         24413643 24414886  (3312797) + R1_DM                           LINE/R1                2421   3677  (1679) 33053  
 4887    1.2  0.9  0.0  X         24414889 24415455  (3312228) + R1_DM                           LINE/R1                4026   4597   (759) 33053  
11216    1.1  6.1  0.4  X         24415469 24417901  (3309782) + R1_DM                           LINE/R1                   1   2571  (2785) 33058  
   35    0.0  0.0  0.0  X         24417902 24417934  (3309749) + (T)n                            Simple_repeat             1     33     (0) 33059  
44771    1.1  0.0  0.0  X         24417936 24423106  (3304577) C DMRT1B                          LINE/R1                (12)   5171       1 33060  
11937    1.3  4.1  0.1  X         24423324 24425934  (3301749) + R1_DM                           LINE/R1                2559   5272    (84) 33058  
31070    1.5  5.4  0.3  X         24425938 24430754  (3296929) + R1_DM                           LINE/R1                 292   5356     (0) 33061  
 3102    0.9  0.0  0.6  X         24430762 24431107  (3296576) + R1_DM                           LINE/R1                 269    612  (4744) 33062  
10606    0.8  8.0  0.1  X         24431114 24432333  (3295350) + R1_DM                           LINE/R1                1118   2434  (2922) 33062  
42960    0.2  0.0  0.3  X         24432361 24437060  (3290623) + DOC                             LINE/I-Jockey            32   4719     (6) 33063  
17202    1.9  5.8  0.1  X         24437060 24439836  (3287847) + R1_DM                           LINE/R1                2423   5356     (0) 33062 *
10035    1.7  2.9  1.3  X         24439870 24441058  (3286625) + R1_DM                           LINE/R1                   1   1208  (4148) 33064  
  304    0.0  0.0  0.0  X         24441057 24441090  (3286593) + R1_DM                           LINE/R1                1357   1390  (3966) 33064 *
   21    0.0  0.0  0.0  X         24441091 24441113  (3286570) + (T)n                            Simple_repeat             1     23     (0) 33065  
 7314   16.2  0.7  2.0  X         24441115 24442555  (3285128) C FW2_DM                          LINE/I-Jockey           (2)   3959    2537 33066  
 3598    0.9  0.1  1.5  X         24442556 24442994  (3284689) + STALKER4_LTR                    LTR/Gypsy                 1    399     (3) 33067  
   12    4.9  0.0  4.5  X         24443084 24443106  (3284577) + (ATAA)n                         Simple_repeat             1     22     (0) 33068  
50741    0.7  2.0  0.7  X         24443131 24449248  (3278435) + STALKER4_I                      LTR/Gypsy               284   6530     (0) 33069  
 3545    1.2  0.1  1.8  X         24449249 24449688  (3277995) + STALKER4_LTR                    LTR/Gypsy                 1    398     (4) 33069  
 8180   20.7  3.0  5.5  X         24449690 24452517  (3275166) C FW2_DM                          LINE/I-Jockey         (789)   2343       2 33066  
 1058   18.1  0.0  5.2  X         24452517 24452761  (3274922) C FW2_DM                          LINE/I-Jockey        (4290)    503     271 33066 *
  815   17.6  1.4  0.0  X         24452777 24452924  (3274759) C FW2_DM                          LINE/I-Jockey        (4638)    155       6 33066  
 8901    1.2  4.7  0.0  X         24452934 24453934  (3273749) + R1_DM                           LINE/R1                1377   2425  (2931) 33070  
 1441    2.4  0.0  2.4  X         24453935 24454105  (3273578) + ACCORD2_LTR                     LTR/Gypsy                 1    167    (48) 33071  
  955    0.9  0.0  0.0  X         24454102 24454206  (3273477) C MICROPIA_LTR                    LTR/Gypsy             (371)    105       1 33072 *
34506    5.8  0.0  1.1  X         24454207 24458730  (3268953) C MICROPIA_I                      LTR/Gypsy               (0)   4476       1 33072  
 4159    0.8  0.0  6.5  X         24458731 24459237  (3268446) C MICROPIA_LTR                    LTR/Gypsy               (0)    476       1 33072  
 2508    4.6 20.8  1.0  X         24459238 24459818  (3267865) + ACCORD2_I                       LTR/Gypsy              1081   1774  (5438) 33073  
  701    4.8  0.0  0.0  X         24459812 24459893  (3267790) + ACCORD2_I                       LTR/Gypsy              7122   7203     (9) 33073 *
 1832    2.8  0.0  1.9  X         24459894 24460111  (3267572) + ACCORD2_LTR                     LTR/Gypsy                 1    214     (1) 33073  
10372    2.2  3.7  0.4  X         24460112 24461328  (3266355) + R1_DM                           LINE/R1                2421   3677  (1679) 33070  
 9322    1.0  4.3  0.0  X         24461331 24462606  (3265077) + R1_DM                           LINE/R1                4026   5356     (0) 33070  
 9804    0.8 10.4  0.2  X         24462628 24463970  (3263713) + R1_DM                           LINE/R1                  23   1502  (3854) 33074 *
10464    1.4  7.6  0.1  X         24463950 24465848  (3261835) + R1_DM                           LINE/R1                 382   2425  (2931) 33075  
 1441    2.4  0.0  2.4  X         24465849 24466019  (3261664) + ACCORD2_LTR                     LTR/Gypsy                 1    167    (48) 33076  
  955    0.9  0.0  0.0  X         24466016 24466120  (3261563) C MICROPIA_LTR                    LTR/Gypsy             (371)    105       1 33077 *
15414    6.2  0.0  0.6  X         24466121 24468150  (3259533) C MICROPIA_I                      LTR/Gypsy               (0)   4476    2459 33077 *
19613    1.1  4.4  0.1  X         24468147 24471445  (3256238) C R1_DM                           LINE/R1              (1915)   3441       1 33078  
12138    1.3  0.1  0.1  X         24471479 24472810  (3254873) C R1_DM                           LINE/R1                 (0)   5356    4026 33079  
 5369    2.7  6.6  0.7  X         24472813 24473478  (3254205) C R1_DM                           LINE/R1              (1679)   3677    2973 33079  
 8393   20.7  2.0  5.8  X         24473534 24476384  (3251299) + FW2_DM                          LINE/I-Jockey             2   2343   (789) 33080  
 3545    1.2  0.1  1.8  X         24476386 24476825  (3250858) C STALKER4_LTR                    LTR/Gypsy               (4)    398       1 33081  
35402    0.7  2.4  0.6  X         24476826 24482901  (3244782) C STALKER4_I                      LTR/Gypsy               (0)   6530     284 33081  
 3612    0.9  0.1  1.5  X         24483038 24483476  (3244207) C STALKER4_LTR                    LTR/Gypsy               (3)    399       1 33082  
 7215   16.3  0.8  2.0  X         24483477 24484916  (3242767) + FW2_DM                          LINE/I-Jockey          2537   3959     (2) 33080  
   19    0.0  0.0  0.0  X         24484918 24484938  (3242745) + (A)n                            Simple_repeat             1     21     (0) 33083  
  304    0.0  0.0  0.0  X         24484939 24484972  (3242711) C R1_DM                           LINE/R1              (3966)   1390    1357 33084 *
 8565    2.2  4.1  1.7  X         24484971 24486021  (3241662) C R1_DM                           LINE/R1              (4148)   1208     133 33085  
  474    0.0  3.4  0.0  X         24485999 24486057  (3241626) C R1_DM                           LINE/R1              (5276)     80      20 33084 *
 5309    1.1  0.3  0.3  X         24486055 24486671  (3241012) C R1_DM                           LINE/R1              (4739)    617       1 33086  
 6937    1.5  5.5  0.2  X         24486705 24487968  (3239715) C R1_DM                           LINE/R1                 (0)   5356    4026 33087  
 9591    2.7  3.7  0.4  X         24487971 24489166  (3238517) C R1_DM                           LINE/R1              (1679)   3677    2443 33087  
 9509    0.9  8.2  0.2  X         24489162 24490875  (3236808) C R1_DM                           LINE/R1              (3505)   1851       1 33087 *
 8878    1.0  4.3  0.0  X         24490909 24492184  (3235499) C R1_DM                           LINE/R1                 (0)   5356    4026 33088  
19445    1.5  6.7  0.2  X         24492187 24495262  (3232421) C R1_DM                           LINE/R1              (1679)   3677     402 33088  
 9509    0.9 10.2  0.2  X         24495261 24496625  (3231058) C R1_DM                           LINE/R1              (3854)   1502       1 33089 *
 8878    1.0  4.3  0.0  X         24496659 24497934  (3229749) C R1_DM                           LINE/R1                 (0)   5356    4026 33090  
19754    1.4  5.4  0.2  X         24497937 24501410  (3226273) C R1_DM                           LINE/R1              (1679)   3677      23 33090  
 8910    0.8  4.3  0.0  X         24501432 24502707  (3224976) C R1_DM                           LINE/R1                 (0)   5356    4026 33091  
19383    1.6  6.6  0.2  X         24502710 24505624  (3222059) C R1_DM                           LINE/R1              (1679)   3677     577 33091  
 1097    0.8  0.8  0.0  X         24505623 24505751  (3221932) C R1_DM                           LINE/R1              (5226)    130       1 33091 *
 8875    1.1  4.3  0.0  X         24505785 24507060  (3220623) C R1_DM                           LINE/R1                 (0)   5356    4026 33092  
 5099    2.9  6.6  0.7  X         24507063 24507728  (3219955) C R1_DM                           LINE/R1              (1679)   3677    2973 33092  
 7770   21.4  2.7  5.1  X         24507784 24510606  (3217077) + FW2_DM                          LINE/I-Jockey             2   2343   (789) 33093  
 3357    1.2  0.1  1.8  X         24510608 24511047  (3216636) C STALKER4_LTR                    LTR/Gypsy               (4)    398       1 33094  
48581    0.8  1.0  0.5  X         24511048 24517202  (3210481) C STALKER4_I                      LTR/Gypsy               (0)   6530     284 33094  
 3421    0.9  0.1  1.5  X         24517339 24517777  (3209906) C STALKER4_LTR                    LTR/Gypsy               (3)    399       1 33095  
 6847   16.8  0.6  1.8  X         24517778 24519217  (3208466) + FW2_DM                          LINE/I-Jockey          2537   3959     (2) 33093  
   20    0.0  0.0  0.0  X         24519219 24519240  (3208443) + (A)n                            Simple_repeat             1     22     (0) 33096  
  273    2.9  0.0  0.0  X         24519241 24519274  (3208409) C R1_DM                           LINE/R1              (3966)   1390    1357 33097 *
 8130    2.1  4.0  1.6  X         24519273 24520359  (3207324) C R1_DM                           LINE/R1              (4148)   1208      20 33097  
 5332    0.8  0.3  0.3  X         24520357 24520973  (3206710) C R1_DM                           LINE/R1              (4739)    617       1 33098 *
 6948    1.6  5.5  0.2  X         24521007 24522270  (3205413) C R1_DM                           LINE/R1                 (0)   5356    4026 33099  
11864    2.1  3.0  0.3  X         24522273 24523719  (3203964) C R1_DM                           LINE/R1              (1679)   3677    2192 33099  
 3695    2.8  2.8  1.1  X         24523721 24524231  (3203452) C R1_DM                           LINE/R1              (4742)    614      20 33099 *
 5320    1.0  0.3  0.3  X         24524229 24524845  (3202838) C R1_DM                           LINE/R1              (4739)    617       1 33100  
 6922    1.6  5.5  0.2  X         24524879 24526142  (3201541) C R1_DM                           LINE/R1                 (0)   5356    4026 33101  
19850    1.4  5.3  0.2  X         24526145 24529644  (3198039) C R1_DM                           LINE/R1              (1679)   3677       1 33101  
 8878    1.0  4.3  0.0  X         24529678 24530953  (3196730) C R1_DM                           LINE/R1                 (0)   5356    4026 33102  
19767    1.5  5.8  0.2  X         24530956 24533892  (3193791) C R1_DM                           LINE/R1              (1679)   3677     577 33102  
 1071    2.3  0.8  0.0  X         24533891 24534019  (3193664) C R1_DM                           LINE/R1              (5226)    130       1 33102 *
 8878    1.0  4.3  0.0  X         24534053 24535328  (3192355) C R1_DM                           LINE/R1                 (0)   5356    4026 33103  
10638    1.6  0.9  0.0  X         24535331 24536576  (3191107) C R1_DM                           LINE/R1              (1679)   3677    2421 33103  
 1739    3.3  0.0  1.9  X         24536577 24536794  (3190889) C ACCORD2_LTR                     LTR/Gypsy               (1)    214       1 33104  
  701    3.5  0.0  0.0  X         24536795 24536881  (3190802) C ACCORD2_I                       LTR/Gypsy               (4)   7208    7122 33104 *
 1051    2.1  0.0  0.0  X         24536875 24537014  (3190669) C ACCORD2_I                       LTR/Gypsy            (5438)   1774    1635 33104  
   16   18.9  0.0  0.0  X         24537015 24537044  (3190639) + (T)n                            Simple_repeat             1     30     (0) 33105  
 2408    4.2 18.6  1.2  X         24537076 24537668  (3190015) C ACCORD2_I                       LTR/Gypsy            (5438)   1774    1081 33106  
 4079    1.1  0.2  0.2  X         24537669 24538144  (3189539) + MICROPIA_LTR                    LTR/Gypsy                 1    476     (0) 33107  
33012    5.7  0.0  0.8  X         24538145 24542654  (3185029) + MICROPIA_I                      LTR/Gypsy                 1   4476     (0) 33107  
  905    0.9  0.0  0.0  X         24542655 24542759  (3184924) + MICROPIA_LTR                    LTR/Gypsy                 1    105   (371) 33107 *
 1365    2.4  0.0  2.4  X         24542756 24542926  (3184757) C ACCORD2_LTR                     LTR/Gypsy              (48)    167       1 33108  
 9058    0.9  1.6  0.0  X         24542927 24543958  (3183725) C R1_DM                           LINE/R1              (2931)   2425    1377 33103  
 5609   20.3  5.0  5.3  X         24543968 24546001  (3181682) + FW2_DM                          LINE/I-Jockey             2   1634  (3159) 33109 *
28915    5.8  0.0  0.8  X         24546001 24550015  (3177668) + MICROPIA_I                      LTR/Gypsy               495   4476     (0) 33110  
 3954    0.4  0.0  6.5  X         24550016 24550522  (3177161) + MICROPIA_LTR                    LTR/Gypsy                 1    476     (0) 33110  
 8660    1.7  1.3  1.3  X         24550523 24551606  (3176077) C ACCORD2_I                       LTR/Gypsy            (6128)   1084       1 33111  
 1721    2.8  0.0  2.3  X         24551607 24551826  (3175857) C ACCORD2_LTR                     LTR/Gypsy               (0)    215       1 33111  
 8503    1.0  4.1  0.0  X         24551827 24552828  (3174855) C R1_DM                           LINE/R1              (2937)   2419    1377 33112  
 7719   23.1  4.7  4.6  X         24552838 24556512  (3171171) + FW2_DM                          LINE/I-Jockey             2   2817   (315) 33113  
 4152   17.6  2.0  2.4  X         24556509 24557413  (3170270) + FW2_DM                          LINE/I-Jockey          3061   3961     (0) 33114 *
10884    0.8  5.7  0.2  X         24557424 24558060  (3169623) C R1_DM                           LINE/R1              (3966)   1390     715 33115  
   41    2.4  0.0  0.0  X         24558061 24558103  (3169580) + (GGCAGCGGT)n                    Simple_repeat             1     43     (0) 33116  
10884    0.8  5.7  0.2  X         24558104 24558783  (3168900) C R1_DM                           LINE/R1              (4642)    714       2 33115  
 6810    1.5  0.2  0.2  X         24558817 24559614  (3168069) C R1_DM                           LINE/R1                 (0)   5356    4559 33117 *
13988    1.7  5.8  0.1  X         24559613 24562778  (3164905) C R1_DM                           LINE/R1              (1270)   4086     715 33117  
   41    2.4  0.0  0.0  X         24562779 24562821  (3164862) + (GGCAGCGGT)n                    Simple_repeat             1     43     (0) 33118  
 9774    0.7  3.1  0.2  X         24562822 24563501  (3164182) C R1_DM                           LINE/R1              (4642)    714       2 33117  
  959    3.5  0.0  0.0  X         24563535 24563648  (3164035) C R1_DM                           LINE/R1                 (0)   5356    5243 33119 *
 4172    1.0  0.2  0.0  X         24563646 24564127  (3163556) C R1_DM                           LINE/R1               (290)   5066    4584 33119  
27331    0.9  0.0  0.0  X         24564133 24567250  (3160433) + DMRT1B                          LINE/R1                2066   5183     (0) 33120  
 1137    1.5  0.0  0.0  X         24567265 24567396  (3160287) C R1_DM                           LINE/R1               (760)   4596    4465 33119 *
23452    1.8  3.7  0.1  X         24567396 24570228  (3157455) C R1_DM                           LINE/R1              (1028)   4328    1392 33119  
 5138    1.8  0.7  0.3  X         24570222 24570831  (3156852) C R1_DM                           LINE/R1              (4744)    612       1 33119 *
  995    1.8  0.0  0.0  X         24570865 24570978  (3156705) C R1_DM                           LINE/R1                 (0)   5356    5243 33121 *
38720    1.6  2.9  0.0  X         24570976 24575901  (3151782) C R1_DM                           LINE/R1               (290)   5066       1 33121  
  995    1.8  0.0  0.0  X         24575935 24576048  (3151635) C R1_DM                           LINE/R1                 (0)   5356    5243 33122 *
28790    1.3  5.2  0.0  X         24576046 24580860  (3146823) C R1_DM                           LINE/R1               (290)   5066       1 33122  
 4451    2.3  0.2  0.0  X         24580894 24581416  (3146267) C R1_DM                           LINE/R1                 (0)   5356    4833 33123 *
13533    1.0  0.8  0.0  X         24581415 24582975  (3144708) C R1_DM                           LINE/R1              (1697)   3659    2087 33123 *
14099    1.6  1.8  0.4  X         24582970 24584694  (3142989) C R1_DM                           LINE/R1              (3513)   1843      20 33123  
 5270    1.0  0.3  0.3  X         24584692 24585303  (3142380) C R1_DM                           LINE/R1              (4739)    617       6 33124 *
 6969    1.2  6.8  0.1  X         24585303 24586328  (3141355) C R1_DM                           LINE/R1               (236)   5120    4026 33125  
19830    1.6  5.2  0.2  X         24586331 24589833  (3137850) C R1_DM                           LINE/R1              (1679)   3677       1 33125  
 8925    1.2  0.1  0.2  X         24589867 24591142  (3136541) C R1_DM                           LINE/R1                 (0)   5356    4026 33126  
19939    1.4  5.3  0.2  X         24591145 24594644  (3133039) C R1_DM                           LINE/R1              (1679)   3677       1 33126  
 8935    1.1  0.1  0.2  X         24594678 24595953  (3131730) C R1_DM                           LINE/R1                 (0)   5356    4026 33127  
19887    1.5  5.8  0.2  X         24595956 24598893  (3128790) C R1_DM                           LINE/R1              (1679)   3677     577 33127  
 1061    2.3  0.8  0.0  X         24598892 24599020  (3128663) C R1_DM                           LINE/R1              (5226)    130       1 33127 *
 2471    1.5  8.8  0.4  X         24599054 24599737  (3127946) C R1_DM                           LINE/R1                 (0)   5356    4559 33128 *
21110    1.6  3.2  0.0  X         24599736 24602363  (3125320) C R1_DM                           LINE/R1              (1270)   4086    1377 33128  
 7725   23.1  4.6  4.6  X         24602373 24606050  (3121633) + FW2_DM                          LINE/I-Jockey             2   2817   (315) 33129  
 4126   17.7  2.0  2.4  X         24606047 24606951  (3120732) + FW2_DM                          LINE/I-Jockey          3061   3961     (0) 33130 *
10884    0.8  5.7  0.2  X         24606962 24607598  (3120085) C R1_DM                           LINE/R1              (3966)   1390     715 33131  
   52    2.0  0.0  0.0  X         24607599 24607650  (3120033) + (GGCAGCGGT)n                    Simple_repeat             1     52     (0) 33132  
10884    0.8  5.7  0.2  X         24607651 24608330  (3119353) C R1_DM                           LINE/R1              (4642)    714       2 33131  
 6843    1.2  0.2  0.2  X         24608364 24609161  (3118522) C R1_DM                           LINE/R1                 (0)   5356    4559 33133 *
24644    1.5  3.0  0.1  X         24609160 24612421  (3115262) C R1_DM                           LINE/R1              (1270)   4086     682 33133  
   41    2.4  0.0  0.0  X         24612422 24612464  (3115219) + (GGCAGCGGT)n                    Simple_repeat             1     43     (0) 33134  
24644    1.2  1.4  0.1  X         24612465 24613144  (3114539) C R1_DM                           LINE/R1              (4675)    681       2 33133  
  959    3.5  0.0  0.0  X         24613178 24613291  (3114392) C R1_DM                           LINE/R1                 (0)   5356    5243 33135 *
 4183    1.0  0.2  0.0  X         24613289 24613770  (3113913) C R1_DM                           LINE/R1               (290)   5066    4584 33135  
27371    0.8  0.0  0.0  X         24613776 24616893  (3110790) + DMRT1B                          LINE/R1                2066   5183     (0) 33136  
 1137    1.5  0.0  0.0  X         24616906 24617037  (3110646) C R1_DM                           LINE/R1               (760)   4596    4465 33135 *
23497    1.8  3.7  0.1  X         24617037 24619869  (3107814) C R1_DM                           LINE/R1              (1028)   4328    1392 33135  
 5138    1.8  0.7  0.3  X         24619863 24620472  (3107211) C R1_DM                           LINE/R1              (4744)    612       1 33135 *
  995    1.8  0.0  0.0  X         24620506 24620619  (3107064) C R1_DM                           LINE/R1                 (0)   5356    5243 33137 *
 5296    0.3  5.4  0.0  X         24620617 24621242  (3106441) C R1_DM                           LINE/R1               (290)   5066    4407 33137  
 2958    2.0  0.3  0.0  X         24621258 24621606  (3106077) C R1_DM                           LINE/R1              (1069)   4287    3938 33137  
 2913    0.9  0.0  0.0  X         24621608 24621941  (3105742) C R1_DM                           LINE/R1              (2159)   3197    2864 33137  
  241    3.2  0.0  0.0  X         24621942 24621972  (3105711) + CIRCE                           LTR/Gypsy              4950   4980  (1376) 33138  
 7821    3.0  0.8  2.8  X         24622325 24623778  (3103905) + CIRCE                           LTR/Gypsy              4981   6356     (0) 33138  
 7329    2.5  3.8  2.8  X         24623779 24624739  (3102944) + CIRCE                           LTR/Gypsy                 1    970  (5386) 33139  
 7896    7.2  0.9  6.5  X         24624882 24626971  (3100712) + CIRCE                           LTR/Gypsy               973   2857  (3499) 33139 *
11889    1.1  0.0  1.2  X         24626969 24628425  (3099258) + CIRCE                           LTR/Gypsy              3542   4980  (1376) 33139  
 1836    2.2  1.3  0.4  X         24628609 24628835  (3098848) C R1_DM                           LINE/R1              (4027)   1329    1101 33140 *
 3535    2.1  0.5  0.7  X         24628834 24629266  (3098417) C R1_DM                           LINE/R1              (4924)    432       1 33140  
 3919    1.1  8.1  0.1  X         24629300 24630038  (3097645) C R1_DM                           LINE/R1                 (0)   5356    4559 33141 *
23334    1.0  0.5  0.2  X         24630037 24632738  (3094945) C R1_DM                           LINE/R1              (1270)   4086    1377 33141  
 7834   22.1  6.3  4.6  X         24632748 24636451  (3091232) + FW2_DM                          LINE/I-Jockey             2   2817   (315) 33142  
 4156   17.9  1.0  2.5  X         24636448 24637362  (3090321) + FW2_DM                          LINE/I-Jockey          3061   3961     (0) 33143 *
11718    1.4  0.9  0.2  X         24637372 24638751  (3088932) C R1_DM                           LINE/R1              (3966)   1390       1 33144  
44917    0.9  1.9  0.1  X         24638785 24644023  (3083660) C R1_DM                           LINE/R1                 (0)   5356      23 33145  
40258    1.2  2.9  0.1  X         24644045 24649231  (3078452) C R1_DM                           LINE/R1                 (0)   5356      23 33145  
40228    1.7  2.7  0.2  X         24649253 24653864  (3073819) C R1_DM                           LINE/R1                 (0)   5356     619 33146  
   27    3.4  0.0  0.0  X         24653865 24653894  (3073789) + (G)n                            Simple_repeat             1     30     (0) 33147  
40228    1.7  1.5  0.2  X         24653895 24654492  (3073191) C R1_DM                           LINE/R1              (4738)    618      24 33146  
34210    1.1  2.5  0.0  X         24654514 24658940  (3068743) C R1_DM                           LINE/R1                 (0)   5356     823 33148  
 2224    0.5 19.7  0.5  X         24658935 24659325  (3068358) C R1_DM                           LINE/R1              (4890)    466       1 33148 *
39990    1.1  1.3  0.0  X         24659359 24664018  (3063665) C R1_DM                           LINE/R1                 (0)   5356     638 33149  
  598    1.2  7.5  0.0  X         24664049 24664128  (3063555) C R1_DM                           LINE/R1              (5270)     86       1 33149  
  953    3.5  0.0  0.0  X         24664162 24664275  (3063408) C R1_DM                           LINE/R1                 (0)   5356    5243 33150 *
40409    1.2  1.1  0.4  X         24664273 24669036  (3058647) C R1_DM                           LINE/R1               (290)   5066     268 33150  
33159    1.0  1.3  0.1  X         24669036 24672904  (3054779) C R1_DM                           LINE/R1              (1442)   3914       1 33151 *
 4468    1.9  0.2  0.0  X         24672938 24673460  (3054223) C R1_DM                           LINE/R1                 (0)   5356    4833 33152 *
31155    1.1  0.8  0.1  X         24673459 24677090  (3050593) C R1_DM                           LINE/R1              (1697)   3659       1 33152  
25969    1.4  1.1  0.1  X         24677124 24680178  (3047505) C R1_DM                           LINE/R1                 (0)   5356    2271 33153  
  438    0.0  0.0  0.0  X         24680172 24680221  (3047462) + CIRCE                           LTR/Gypsy              4931   4980  (1376) 33154 *
 7783    3.2  0.8  2.8  X         24680574 24682026  (3045657) + CIRCE                           LTR/Gypsy              4981   6356     (0) 33154  
 6302    2.2  4.4  3.2  X         24682027 24682852  (3044831) + CIRCE                           LTR/Gypsy                 1    835  (5521) 33155 *
38786    0.2  0.0  0.4  X         24682852 24687340  (3040343) C DOC                             LINE/I-Jockey           (0)   4725     255 33156  
 1157    2.2  0.0  0.0  X         24687340 24687478  (3040205) + CIRCE                           LTR/Gypsy               832    970  (5386) 33155 *
26148    3.4  0.4  3.4  X         24687621 24691837  (3035846) + CIRCE                           LTR/Gypsy               973   4980  (1376) 33155  
 5749    1.7  1.7  0.1  X         24692021 24692717  (3034966) C R1_DM                           LINE/R1              (4027)   1329     622 33157  
 4331    1.0  0.4  0.4  X         24692731 24693238  (3034445) C R1_DM                           LINE/R1              (4848)    508       1 33157  
44093    1.7  1.9  0.3  X         24693272 24698541  (3029142) C R1_DM                           LINE/R1                 (0)   5356       1 33158  
 8246    1.1  0.2  0.0  X         24698575 24699522  (3028161) C R1_DM                           LINE/R1                 (0)   5356    4407 33159  
14973    2.1  2.9  0.1  X         24699538 24701353  (3026330) C R1_DM                           LINE/R1              (1069)   4287    2421 33159  
 1712    3.3  0.0  1.9  X         24701354 24701571  (3026112) C ACCORD2_LTR                     LTR/Gypsy               (1)    214       1 33160  
  718    4.4  0.0  0.0  X         24701570 24701659  (3026024) C ACCORD2_I                       LTR/Gypsy               (1)   7211    7122 33160 *
  949    3.6  0.7  1.4  X         24701653 24701783  (3025900) C ACCORD2_I                       LTR/Gypsy            (5438)   1774    1643 33160  
   27    0.0  0.0  0.0  X         24701784 24701809  (3025874) + (T)n                            Simple_repeat             1     26     (0) 33161  
 2268    5.9 31.1  0.6  X         24701810 24702241  (3025442) C ACCORD2_I                       LTR/Gypsy            (5570)   1642    1081 33160  
 3905    0.6  0.2  6.5  X         24702242 24702747  (3024936) + MICROPIA_LTR                    LTR/Gypsy                 1    476     (0) 33162  
10030    3.9  0.0  0.0  X         24702748 24704011  (3023672) + MICROPIA_I                      LTR/Gypsy                 1   1264  (3212) 33162  
  677    1.1  0.0  0.0  X         24704005 24704094  (3023589) + BS                              LINE/I-Jockey          5037   5126     (0) 33163 *
22827    6.6  0.0  1.5  X         24704091 24707366  (3020317) + MICROPIA_I                      LTR/Gypsy              1249   4476     (0) 33162  
  905    0.9  0.0  0.0  X         24707367 24707471  (3020212) + MICROPIA_LTR                    LTR/Gypsy                 1    105   (371) 33162 *
 1365    2.4  0.0  2.4  X         24707468 24707638  (3020045) C ACCORD2_LTR                     LTR/Gypsy              (48)    167       1 33164  
20404    1.1  1.8  0.2  X         24707639 24709343  (3018340) C R1_DM                           LINE/R1              (2931)   2425     682 33159  
   57    3.4  0.0  0.0  X         24709344 24709404  (3018279) + (GGCAGCGGT)n                    Simple_repeat             1     61     (0) 33165  
20404    1.1  1.8  0.2  X         24709405 24710085  (3017598) C R1_DM                           LINE/R1              (4675)    681       2 33159  
 8293    0.9  0.1  0.0  X         24710119 24711067  (3016616) C R1_DM                           LINE/R1                 (0)   5356    4407 33166  
24921    1.2  0.7  0.0  X         24711083 24713975  (3013708) C R1_DM                           LINE/R1              (1069)   4287    1377 33166  
  792   18.9  1.1  0.1  X         24713985 24714157  (3013526) + DOC2_DM                         LINE/I-Jockey             6    173  (4567) 33167  
 7340   22.0  2.4  4.5  X         24714275 24717208  (3010475) + FW2_DM                          LINE/I-Jockey             2   2817   (315) 33168  
 4295   17.4  0.4  2.4  X         24717205 24718108  (3009575) + FW2_DM                          LINE/I-Jockey          3061   3947    (14) 33169 *
   17    4.9  0.0  0.0  X         24718117 24718137  (3009546) + (A)n                            Simple_repeat             1     21     (0) 33170  
11129    1.2  3.9  0.2  X         24718139 24718800  (3008883) C R1_DM                           LINE/R1              (3966)   1390     682 33171  
   47    4.0  0.0  0.0  X         24718801 24718852  (3008831) + (GGCAGCGGT)n                    Simple_repeat             1     52     (0) 33172  
11129    1.2  3.9  0.2  X         24718853 24719530  (3008153) C R1_DM                           LINE/R1              (4675)    681       2 33171  
 6581    2.4  0.2  1.4  X         24719564 24720370  (3007313) C R1_DM                           LINE/R1                 (0)   5356    4559 33173 *
 6927    1.1  0.1  0.7  X         24720369 24721185  (3006498) C R1_DM                           LINE/R1              (1270)   4086    3275 33173  
11534    2.4  6.0  0.0  X         24721189 24722832  (3004851) C R1_DM                           LINE/R1              (2214)   3142    1401 33173 *
11928    1.5  2.6  0.2  X         24722823 24723566  (3004117) C R1_DM                           LINE/R1              (3897)   1459     682 33173  
   47    4.0  0.0  0.0  X         24723567 24723618  (3004065) + (GGCAGCGGT)n                    Simple_repeat             1     52     (0) 33174  
11928    1.5  2.6  0.2  X         24723619 24724298  (3003385) C R1_DM                           LINE/R1              (4675)    681       2 33173  
 1007    0.9  0.0  0.0  X         24724332 24724445  (3003238) C R1_DM                           LINE/R1                 (0)   5356    5243 33175 *
30068    1.2  1.3  0.0  X         24724443 24727960  (2999723) C R1_DM                           LINE/R1               (290)   5066    1503 33175  
 2574    1.0  0.7  0.7  X         24727958 24728266  (2999417) C R1_DM                           LINE/R1              (5047)    309       1 33175 *
45172    1.2  1.5  0.1  X         24728300 24732902  (2994781) C R1_DM                           LINE/R1                 (0)   5356     682 33176  
   47    4.0  0.0  0.0  X         24732903 24732954  (2994729) + (GGCAGCGGT)n                    Simple_repeat             1     52     (0) 33177  
45172    1.2  1.5  0.1  X         24732955 24733634  (2994049) C R1_DM                           LINE/R1              (4675)    681       2 33176  
  995    1.8  0.0  0.0  X         24733668 24733781  (2993902) C R1_DM                           LINE/R1                 (0)   5356    5243 33178 *
27029    1.3  1.1  0.0  X         24733779 24736926  (2990757) C R1_DM                           LINE/R1               (290)   5066    1884 33178  
 7534   21.1  3.2  3.6  X         24736926 24740877  (2986806) C FW2_DM                          LINE/I-Jockey         (282)   4458       2 33179 *
 1023   19.2 18.6  2.6  X         24740877 24741284  (2986399) C FW2_DM                          LINE/I-Jockey        (4290)    503       6 33179 *
 9131    1.4  0.6  0.0  X         24741294 24742336  (2985347) + R1_DM                           LINE/R1                1377   2425  (2931) 33180  
 1793    1.9  0.0  1.9  X         24742337 24742555  (2985128) + ACCORD2_LTR                     LTR/Gypsy                 1    215     (0) 33181  
 8719    1.9  1.2  1.3  X         24742556 24743640  (2984043) + ACCORD2_I                       LTR/Gypsy                 1   1084  (6128) 33181  
 3958    0.6  0.0  6.5  X         24743641 24744147  (2983536) C MICROPIA_LTR                    LTR/Gypsy               (0)    476       1 33182  
 4429    1.1  0.0  0.2  X         24744148 24744682  (2983001) C MICROPIA_I                      LTR/Gypsy               (0)   4476    3943 33182  
29986    0.3  0.0  0.0  X         24744687 24748119  (2979564) + DOC                             LINE/I-Jockey             4   3436  (1289) 33183  
