# Supplementary material for: Genetic variation in recalcitrant repetitive regions of the Drosophila melanogaster genome
Source: Genome Res. 2025 Sep;35(9):2023–40. doi: 10.1101/gr.280728.125 (PMC12400953; doi:10.1101/gr.280728.125)
Supplement: Supplement 10 [file Supplemental_Code.zip › Dmel_HiFi_Asm_variation/Scripts_for_plotting_Figures/Figure_6/Panel_C/ISO1_het.out]

  485    3.6  0.0  0.0  X         24064288 24064342  (3383479) + 28s-rRNA_Dmel                   rRNA                   2648   2702  (1267) 32925 *
 2264   14.4  7.6  0.9  X         24064343 24064776  (3383045) + R1_DM                           LINE/R1                   1    463  (4893) 32926 *
 6429    4.9  0.6  0.0  X         24064774 24065550  (3382271) + R1_DM                           LINE/R1                2119   2900  (2456) 32927  
17536    3.0  5.4  0.0  X         24065554 24067691  (3380130) C DMRT1B                          LINE/R1                 (0)   5183    2930 32928  
  435    1.9  0.0  0.0  X         24067693 24067744  (3380077) + R1_DM                           LINE/R1                2893   2944  (2412) 32927  
  391    0.0  0.0  0.0  X         24067746 24067787  (3380034) + R1_DM                           LINE/R1                3222   3263  (2093) 32927 *
 4102    5.1  4.7  0.0  X         24067785 24068294  (3379527) + R2_DM                           LINE/R2                2680   3213   (394) 32929  
 2366    4.1  1.7  1.0  X         24068298 24068592  (3379229) + 28s-rRNA_Dmel                   rRNA                   2355   2651  (1318) 32930 *
 2688    4.7 12.5  0.2  X         24068592 24069079  (3378742) + R2_DM                           LINE/R2                   3    550  (3057) 32931  
  408    2.0  2.0  0.0  X         24069082 24069125  (3378696) + R2_DM                           LINE/R2                 661    705  (2902) 32931  
  516   16.7  5.0 15.7  X         24069126 24069347  (3378474) + TABOR_LTR                       LTR/Gypsy                 1    179   (220) 32932  
 1035    8.9  0.7  0.7  X         24069380 24069526  (3378295) + Gypsy1-LTR_DM                   LTR/Gypsy                 2    148   (260) 32933  
  228   14.7  0.0  0.0  X         24069748 24069781  (3378040) + MDG1_I                          LTR/Gypsy                12     45  (6485) 32934  
  431   29.7  6.7  3.8  X         24069799 24070158  (3377663) + DM412                           LTR/Gypsy               122    491  (5986) 32935  
  544   14.2  0.0 14.8  X         24070242 24070365  (3377456) + MDG1_I                          LTR/Gypsy               537    644  (5952) 32934  
  415   10.2  6.2  0.0  X         24070362 24070489  (3377332) + MDG1_I                          LTR/Gypsy               756    891  (5705) 32934 *
  236   17.6  8.0  4.3  X         24070510 24070622  (3377199) + G_DM                            LINE/I-Jockey          1179   1295  (3051) 32936  
  461   23.6  2.5  3.6  X         24070811 24071008  (3376813) + G_DM                            LINE/I-Jockey          1937   2132  (2214) 32936  
 2639   27.9  6.0  4.6  X         24071108 24072565  (3375256) + G_DM                            LINE/I-Jockey          2679   4155   (191) 32936  
 1417    2.1  4.7  0.0  X         24072601 24072793  (3375028) + ITS1-rRNA_Dmel                  rRNA                    525    726     (0) 32937  
 1136    0.8  0.0  0.0  X         24072794 24072916  (3374905) + 5.8s-rRNA_Dmel                  rRNA                      1    123     (0) 32938  
  251    3.3  0.0  0.0  X         24072945 24072974  (3374847) + 2s-rRNA_Dmel                    rRNA                      1     30     (0) 32939  
 2790    4.2  0.5  0.0  X         24072975 24073357  (3374464) + ITS2-rRNA_Dmel                  rRNA                      1    385     (0) 32940  
 6270    0.8  0.1  0.0  X         24073358 24074061  (3373760) + 28s-rRNA_Dmel                   rRNA                      1    705  (3264) 32941  
  446    6.9 28.7  0.0  X         24074062 24074148  (3373673) + 28s-rRNA_Dmel                   rRNA                   1396   1507  (2462) 32941 *
 5833    1.9  3.4  0.0  X         24074145 24074823  (3372998) + R2_DM                           LINE/R2                 189    890  (2717) 32942  
 1870   23.5  2.2  2.9  X         24074822 24075743  (3372078) C FW2_DM                          LINE/I-Jockey        (1390)   2571    1525 32943 *
 6277   17.0  4.3  5.5  X         24075770 24077534  (3370287) C FW2_DM                          LINE/I-Jockey        (2372)   1589       2 32943  
 1031   18.5 18.4  2.6  X         24077534 24077941  (3369880) C FW2_DM                          LINE/I-Jockey        (4290)    503       7 32943 *
 5385    3.6  3.1  0.3  X         24077981 24078727  (3369094) + ETS-rRNA_Dmel                   rRNA                     87    854    (10) 32944 *
17782    0.9  1.1  0.0  X         24078727 24078905  (3368916) + 18s-rRNA_Dmel                   rRNA                     26    204  (1791) 32945  
   29    0.0  0.0  0.0  X         24078906 24078932  (3368889) + (TTA)n                          Simple_repeat             1     27     (0) 32946  
17782    0.9  1.1  0.0  X         24078933 24080701  (3367120) + 18s-rRNA_Dmel                   rRNA                    205   1994     (1) 32945  
 5903    2.1  0.8  0.3  X         24080702 24081423  (3366398) + ITS1-rRNA_Dmel                  rRNA                      1    726     (0) 32947  
 1114    1.6  0.0  0.0  X         24081424 24081546  (3366275) + 5.8s-rRNA_Dmel                  rRNA                      1    123     (0) 32948  
  251    3.3  0.0  0.0  X         24081575 24081604  (3366217) + 2s-rRNA_Dmel                    rRNA                      1     30     (0) 32949  
 2957    2.1  0.8  0.0  X         24081605 24081985  (3365836) + ITS2-rRNA_Dmel                  rRNA                      1    384     (1) 32950  
24313    1.0  0.5  0.0  X         24081988 24084676  (3363145) + 28s-rRNA_Dmel                   rRNA                      2   2702  (1267) 32951  
25744    2.6  0.1  0.0  X         24084677 24087627  (3360194) + R1_DM                           LINE/R1                   1   2953  (2403) 32952 *
32001    0.5  0.0  0.0  X         24087627 24091234  (3356587) + R2_DM                           LINE/R2                   1   3607     (0) 32953  
  437    5.5  0.0  0.0  X         24091234 24091288  (3356533) + 28s-rRNA_Dmel                   rRNA                   2648   2702  (1267) 32954 *
 4012    0.8  5.5  0.4  X         24091289 24091781  (3356040) + R1_DM                           LINE/R1                   1    518  (4838) 32955 *
39438    1.6  0.0  0.0  X         24091781 24096360  (3351461) + R1_DM                           LINE/R1                 777   5356     (0) 32955  
16282    2.0  0.1  0.1  X         24096355 24098265  (3349556) + R2_DM                           LINE/R2                1665   3576    (31) 32956 *
31453    0.8  0.5  0.1  X         24098267 24101886  (3345935) + R1_DM                           LINE/R1                1725   5356     (0) 32957  
45649    1.1  0.9  0.5  X         24101920 24107252  (3340569) + R1_DM                           LINE/R1                   1   5356     (0) 32958  
10996    0.9  0.0  0.0  X         24107251 24108510  (3339311) + 28s-rRNA_Dmel                   rRNA                   2710   3969     (0) 32954 *
  729    1.7  0.0  0.0  X         24108527 24108597  (3339224) + 92_Repeat_rRNA                  Satellite                 1     92    (87) 32959  
  325    7.0  0.0  0.0  X         24108598 24108640  (3339181) + 329_Repeat_rRNA                 Satellite                 1     43   (286) 32960  
  729    1.7  0.0  0.0  X         24108641 24108705  (3339116) + 92_Repeat_rRNA                  Satellite                93    179     (0) 32959  
12136    6.6  0.8  1.0  X         24108706 24110388  (3337433) C G_DM                            LINE/I-Jockey          (15)   4331    2653 32961  
  460    0.0 13.2  0.0  X         24110374 24110441  (3337380) + 92_Repeat_rRNA                  Satellite                16     92     (0) 32962 *
 1921    2.1  0.0  0.0  X         24110421 24110804  (3337017) + 240_Repeat_rRNA                 Satellite                 1    384    (13) 32963  
  876    6.5  3.2  1.0  X         24110792 24110979  (3336842) + 329_Repeat_rRNA                 Satellite                 1    192   (178) 32960 *
  667    2.1  0.0  0.0  X         24111044 24111137  (3336684) + ETS-rRNA_Dmel                   rRNA                     30    123   (741) 32964  
10154    8.9  2.1  1.1  X         24111289 24113469  (3334352) + G_DM                            LINE/I-Jockey           243   2377  (1969) 32965  
 2197    9.8  0.0  0.6  X         24113448 24113775  (3334046) C G_DM                            LINE/I-Jockey        (1368)   2978    2653 32966 *
  460    0.0 13.2  0.0  X         24113761 24113828  (3333993) + 92_Repeat_rRNA                  Satellite                16     92     (0) 32967 *
 1921    2.1  0.0  0.0  X         24113808 24114191  (3333630) + 240_Repeat_rRNA                 Satellite                 1    384    (13) 32968  
  876    6.5  3.2  1.0  X         24114179 24114366  (3333455) + 329_Repeat_rRNA                 Satellite                 1    192   (178) 32969 *
  667    2.1  0.0  0.0  X         24114431 24114524  (3333297) + ETS-rRNA_Dmel                   rRNA                     30    123   (741) 32970  
10119    9.0  2.1  1.1  X         24114676 24116855  (3330966) + G_DM                            LINE/I-Jockey           243   2377  (1969) 32971  
 2197    9.8  0.0  0.6  X         24116834 24117161  (3330660) C G_DM                            LINE/I-Jockey        (1368)   2978    2653 32972 *
  460    0.0 13.2  0.0  X         24117147 24117214  (3330607) + 92_Repeat_rRNA                  Satellite                16     92     (0) 32973 *
 1945    2.3  0.0  0.0  X         24117194 24117564  (3330257) + 240_Repeat_rRNA                 Satellite                 1    448   (189) 32974  
  843    1.8  2.8  0.0  X         24117565 24117673  (3330148) + 329_Repeat_rRNA                 Satellite                40    151   (178) 32975  
 1945    2.3  0.0  0.0  X         24117674 24117817  (3330004) + 240_Repeat_rRNA                 Satellite               449    624    (13) 32974  
  876    6.5  3.2  1.0  X         24117805 24117992  (3329829) + 329_Repeat_rRNA                 Satellite                 1    192   (178) 32976 *
  667    2.1  0.0  0.0  X         24118057 24118150  (3329671) + ETS-rRNA_Dmel                   rRNA                     30    123   (741) 32977  
10145    8.8  2.2  1.1  X         24118301 24120470  (3327351) + G_DM                            LINE/I-Jockey           243   2377  (1969) 32978  
 2175   10.1  0.0  0.6  X         24120449 24120776  (3327045) C G_DM                            LINE/I-Jockey        (1368)   2978    2653 32979 *
  460    0.0 13.2  0.0  X         24120762 24120829  (3326992) + 92_Repeat_rRNA                  Satellite                16     92     (0) 32980 *
 1244   10.3  6.7  4.4  X         24120809 24121127  (3326694) + 329_Repeat_rRNA                 Satellite                 1    329     (0) 32981  
  667    2.1  0.0  0.0  X         24121192 24121285  (3326536) + ETS-rRNA_Dmel                   rRNA                     30    123   (741) 32982  
25748    4.8  0.8  0.5  X         24121437 24125599  (3322222) + G2_DM                           LINE/I-Jockey             4   4346     (0) 32983  
  330    4.7  0.0  0.0  X         24125603 24125645  (3322176) C 329_Repeat_rRNA                 Satellite             (286)     43       1 32984 *
  752    1.1  0.0  3.5  X         24125625 24125703  (3322118) C 92_Repeat_rRNA                  Satellite               (0)    275     169 32985  
  325    7.0  0.0  0.0  X         24125704 24125746  (3322075) C 329_Repeat_rRNA                 Satellite             (286)     43       1 32986  
  752    1.1  0.0  3.5  X         24125747 24125795  (3322026) C 92_Repeat_rRNA                  Satellite             (107)    168     103 32985  
  325    7.0  0.0  0.0  X         24125796 24125838  (3321983) C 329_Repeat_rRNA                 Satellite             (286)     43       1 32987  
  752    1.1  0.0  3.5  X         24125839 24125909  (3321912) C 92_Repeat_rRNA                  Satellite               (0)    102       1 32985  
 7853    0.6  0.6  0.0  X         24125926 24126820  (3321001) C 28s-rRNA_Dmel                   rRNA                    (0)   3969    3070 32988  
 2061    2.9  7.7  0.0  X         24126827 24127100  (3320721) + MAX_LTR                         LTR/Pao                  27    321     (0) 32989  
 2950    5.8 10.0  6.5  X         24127101 24127649  (3320172) + MAX_I                           LTR/Pao                   1    567  (7347) 32989  
  957    4.2  0.8  0.0  X         24127897 24128016  (3319805) + MAX_I                           LTR/Pao                 551    671  (7243) 32989  
  720   15.6  6.0  4.7  X         24128069 24128426  (3319395) + MAX_I                           LTR/Pao                 856   1161  (6753) 32989  
19474    0.9  0.0  0.1  X         24128498 24130718  (3317103) + MAX_I                           LTR/Pao                1353   3570  (4344) 32989 *
33770    1.2  0.0  0.9  X         24130718 24134646  (3313175) + MAX_I                           LTR/Pao                4017   7912     (2) 32989  
 2278    3.0  7.0  0.0  X         24134657 24134956  (3312865) + MAX_LTR                         LTR/Pao                   1    321     (0) 32989  
 3050    1.4  0.0  0.0  X         24134957 24135314  (3312507) C 28s-rRNA_Dmel                   rRNA                  (902)   3067    2710 32990  
 2198    1.2  0.0  0.0  X         24135313 24135564  (3312257) C R1_DM                           LINE/R1                 (0)   5356    5105 32991 *
 9231    1.8  0.1  0.3  X         24135564 24136651  (3311170) C R1_DM                           LINE/R1               (567)   4789    3704 32991 *
19527    1.2  2.2  0.5  X         24136644 24138967  (3308854) C R1_DM                           LINE/R1              (2991)   2365       1 32991  
  429    2.0  0.0  0.0  X         24138968 24139018  (3308803) C 28s-rRNA_Dmel                   rRNA                 (1267)   2702    2652 32990  
   26    0.0  0.0  0.0  X         24139019 24139043  (3308778) + (T)n                            Simple_repeat             1     25     (0) 32992  
26443    2.1  0.5  0.1  X         24139044 24142157  (3305664) C R2_DM                           LINE/R2                (22)   3585     461 32993  
16775    1.6  1.2  0.0  X         24142161 24144164  (3303657) C 28s-rRNA_Dmel                   rRNA                 (1940)   2029       1 32990  
  761    0.0  0.0  0.0  X         24144165 24144273  (3303548) C ITS2-rRNA_Dmel                  rRNA                    (0)    385     277 32994  
 1088    0.8  0.0  0.0  X         24144309 24144431  (3303390) C 5.8s-rRNA_Dmel                  rRNA                    (0)    123       1 32995  
 5585    1.9  0.8  0.0  X         24144432 24145151  (3302670) C ITS1-rRNA_Dmel                  rRNA                    (0)    726       1 32996  
16983    1.6  3.1  0.0  X         24145152 24147085  (3300736) C 18s-rRNA_Dmel                   rRNA                    (0)   1995       1 32997  
 3495    2.0  8.0  0.4  X         24147086 24147888  (3299933) C ETS-rRNA_Dmel                   rRNA                    (0)    864       1 32998  
 1621    5.9  1.1  5.8  X         24147882 24148348  (3299473) C 240_Repeat_rRNA                 Satellite               (0)    445       1 32999 *
  943   21.7  3.6  0.4  X         24148351 24148572  (3299249) C MICROPIA_LTR                    LTR/Gypsy               (0)    476     248 33000  
  678   10.0  2.3 20.1  X         24148576 24148750  (3299071) C MICROPIA_LTR                    LTR/Gypsy             (172)    304     156 33001  
 3223   13.3  1.0 11.0  X         24148772 24149448  (3298373) C MICROPIA_I                      LTR/Gypsy               (0)   4476    3861 33002  
 6514    3.3  3.4  0.2  X         24149451 24150248  (3297573) C TRANSIB2                        DNA/CMC-Transib       (995)   1849    1027 33003  
 4725    4.5  6.4  0.4  X         24150253 24150893  (3296928) C TRANSIB2                        DNA/CMC-Transib      (2158)    686       8 33003  
 1511   12.9  6.6  1.5  X         24150910 24151168  (3296653) C MICROPIA_I                      LTR/Gypsy            (1036)   3440    3169 33002  
 1475   11.0  1.6  2.9  X         24151171 24151387  (3296434) + Gypsy8_LTR                      LTR/Gypsy                 1    214    (90) 33004  
 1536    8.6  0.8  4.7  X         24151388 24151632  (3296189) + Gypsy8_I                        LTR/Gypsy                 1    236  (4111) 33005  
  866   22.8  8.8  6.5  X         24152081 24152409  (3295412) C G6_DM                           LINE/I-Jockey        (1705)    337       2 33006  
 8211    7.7  2.0  1.1  X         24152411 24154045  (3293776) C G6_DM                           LINE/I-Jockey        (2353)   1993     426 33007  
  311   11.4  0.0  0.0  X         24154240 24154283  (3293538) C G6_DM                           LINE/I-Jockey        (4301)     45       2 33007  
  621    2.6  0.0  0.0  X         24154284 24154360  (3293461) + 92_Repeat_rRNA                  Satellite                16     92     (0) 33008 *
 1295   10.1  3.6  2.6  X         24154341 24154611  (3293210) + 329_Repeat_rRNA                 Satellite                 2    276    (53) 33009 *
 2340    4.6  0.9  0.6  X         24154608 24154935  (3292886) + ETS-rRNA_Dmel                   rRNA                    212    540   (324) 33010  
  768    5.3  0.0  0.0  X         24154942 24155036  (3292785) + 18s-rRNA_Dmel                   rRNA                   1901   1995     (0) 33011  
 4679    3.2  9.6  0.6  X         24155037 24155702  (3292119) + ITS1-rRNA_Dmel                  rRNA                      1    726     (0) 33012  
 1127    0.8  0.0  0.0  X         24155703 24155825  (3291996) + 5.8s-rRNA_Dmel                  rRNA                      1    123     (0) 33013  
  261    0.0  0.0  0.0  X         24155854 24155883  (3291938) + 2s-rRNA_Dmel                    rRNA                      1     30     (0) 33014  
 2222    1.8  0.7  0.0  X         24155884 24156167  (3291654) + ITS2-rRNA_Dmel                  rRNA                      1    286    (99) 33015  
 1589    7.0  5.0  7.0  X         24156168 24156444  (3291377) C BATUMI_LTR                      LTR/Pao                 (0)    272       1 33016  
 5121    5.5  0.9  0.5  X         24156445 24157102  (3290719) C BATUMI_I                        LTR/Pao                 (0)   7963    7303 33016  
18614   10.4  2.2  1.0  X         24157138 24161565  (3286256) C BATUMI_I                        LTR/Pao               (668)   7246    2687 33016  
14504    3.2  3.6  3.4  X         24161581 24163302  (3284519) C BATUMI_I                        LTR/Pao              (5528)   2435     626 33016  
  282   16.1  7.1  5.6  X         24163303 24163512  (3284309) + Penelope-1_DR                   LINE/Penelope          3922   4134   (312) 33017  
14504    3.2  3.6  3.4  X         24163513 24164105  (3283716) C BATUMI_I                        LTR/Pao              (5528)    625       1 33016  
 1713    6.7  1.0  8.5  X         24164106 24164397  (3283424) C BATUMI_LTR                      LTR/Pao                 (0)    272       1 33016  
 5101    5.7  0.9  0.5  X         24164398 24165055  (3282766) C BATUMI_I                        LTR/Pao                 (0)   7963    7303 33016  
18614   10.4  2.2  1.0  X         24165091 24169518  (3278303) C BATUMI_I                        LTR/Pao               (668)   7246    2687 33016  
14504    3.1  3.6  3.4  X         24169534 24171255  (3276566) C BATUMI_I                        LTR/Pao              (5528)   2435     626 33016  
  282   16.1  7.1  5.6  X         24171256 24171465  (3276356) + Penelope-1_DR                   LINE/Penelope          3922   4134   (312) 33018  
14504    3.1  3.6  3.4  X         24171466 24172058  (3275763) C BATUMI_I                        LTR/Pao              (5528)    625       1 33016  
 1713    6.7  1.0  8.5  X         24172059 24172350  (3275471) C BATUMI_LTR                      LTR/Pao                 (0)    272       1 33016  
 4977    5.4  2.3  0.5  X         24172351 24172999  (3274822) C BATUMI_I                        LTR/Pao                 (0)   7963    7303 33016  
18556   10.9  1.3  1.0  X         24173035 24177506  (3270315) C BATUMI_I                        LTR/Pao               (668)   7246    2687 33016  
20005    1.7  0.8  3.5  X         24177522 24180022  (3267799) C BATUMI_I                        LTR/Pao              (5528)   2435       1 33016  
 2180    3.3  0.4  2.6  X         24180023 24180300  (3267521) C BATUMI_LTR                      LTR/Pao                 (0)    272       1 33016  
 6901    0.0  0.0  0.0  X         24180574 24181305  (3266516) C Stellate_Het_gene               Stellate                (0)    732       1 33019  
  670    2.6  0.0  0.0  X         24181706 24181781  (3266040) C Stellate_Het_gene               Stellate               (38)    694     619 33020 *
 2322    2.5  6.7  0.0  X         24181777 24182060  (3265761) + R1_DM                           LINE/R1                4865   5167   (189) 33021  
 4045    1.9  0.4  0.4  X         24182068 24182530  (3265291) C R1_DM                           LINE/R1              (4893)    463       1 33022  
 1437    0.7  0.0  0.0  X         24182564 24182718  (3265103) C R1_DM                           LINE/R1                 (0)   5356    5202 33023  
 2210    5.4  7.4  0.3  X         24182719 24183016  (3264805) C MDG1_LTR                        LTR/Gypsy              (30)    412      94 33024  
   38    9.3  0.0  0.0  X         24183019 24183075  (3264746) + (TAT)n                          Simple_repeat             1     57     (0) 33025  
  677   10.3  0.6  6.8  X         24183092 24183247  (3264574) C MDG1_I                          LTR/Gypsy               (0)   6596    6450 33026 *
43205    2.2  1.2  0.1  X         24183217 24188322  (3259499) C MDG1_I                          LTR/Gypsy             (300)   6296    1135 33026  
   13   15.8  2.7  2.7  X         24188336 24188372  (3259449) + A-rich                          Low_complexity            1     37     (0) 33027  
 7995    6.6  3.1  1.6  X         24188389 24189511  (3258310) C MDG1_I                          LTR/Gypsy            (5456)   1140       1 33026  
 2263    4.7  7.4  0.3  X         24189512 24189809  (3258012) C MDG1_LTR                        LTR/Gypsy              (30)    412      94 33026  
   38    9.3  0.0  0.0  X         24189812 24189868  (3257953) + (TAT)n                          Simple_repeat             1     57     (0) 33028  
 1998    3.8  0.4  0.4  X         24189869 24190102  (3257719) C Stellate_Het_gene               Stellate              (497)    235       2 33020  
 2711    1.6  0.3  2.8  X         24190336 24190660  (3257161) + NINJA_LTR                       LTR/Pao                   1    317     (0) 33029  
 4806    1.5  3.2  4.1  X         24190661 24191280  (3256541) + NINJA_I                         LTR/Pao                   1    615  (5396) 33029 *
11615    2.0  0.0  0.3  X         24191270 24192600  (3255221) + NINJA_I                         LTR/Pao                1521   2847  (3164) 33029 *
17947    1.2  0.1  0.1  X         24192578 24194590  (3253231) + NINJA_I                         LTR/Pao                3999   6011     (0) 33029  
 2685    1.9  0.3  2.9  X         24194591 24194914  (3252907) + NINJA_LTR                       LTR/Pao                   1    316     (1) 33029  
 3123    0.6  0.0  0.0  X         24195100 24195437  (3252384) C Stellate_Het_gene               Stellate                (3)    729     392 33030  
  656    1.4  0.0  0.0  X         24195435 24195507  (3252314) C Stellate_Het_gene               Stellate              (658)     74       2 33030 *
  670    2.6  0.0  0.0  X         24195909 24195984  (3251837) C Stellate_Het_gene               Stellate               (38)    694     619 33031 *
 4363    2.0  0.4  0.0  X         24195980 24196469  (3251352) + R1_DM                           LINE/R1                4865   5356     (0) 33032  
11189    2.0  1.1  0.2  X         24196504 24197798  (3250023) + R1_DM                           LINE/R1                  24   1329  (4027) 33033  
 1298    1.4  0.0  0.0  X         24197981 24198123  (3249698) C CIRCE                           LTR/Gypsy            (1376)   4980    4838 33034  
 1061    2.2  0.7  0.0  X         24198120 24198247  (3249574) C CIRCE                           LTR/Gypsy            (1735)   4621    4493 33034 *
 1828    1.7  0.0  0.0  X         24198248 24198477  (3249344) + S_DM                            DNA/TcMar-Tc1             1    230  (1506) 33035 *
 3078    2.7  2.9  0.5  X         24198475 24198886  (3248935) C S_DM                            DNA/TcMar-Tc1        (1314)    422       1 33036  
 1132    1.5  0.0  0.8  X         24198887 24199013  (3248808) C CIRCE                           LTR/Gypsy            (1861)   4495    4370 33034  
 2486    3.1  3.7  5.7  X         24199014 24199387  (3248434) C ROVER-LTR_DM                    LTR/Gypsy               (0)    367       1 33037  
 2830    3.4  5.5  1.1  X         24199388 24199802  (3248019) C ROVER-I_DM                      LTR/Gypsy               (0)   6584    6152 33037  
 1813    1.5  0.0  0.0  X         24199803 24200005  (3247816) C Copia1-LTR_DM                   LTR/Copia               (0)    203       1 33038  
 1148    8.6  0.0  1.1  X         24200006 24200172  (3247649) C ROVER-I_DM                      LTR/Gypsy             (430)   6154    5990 33037  
27313   12.6  3.0  1.3  X         24200208 24205140  (3242681) C ROVER-I_DM                      LTR/Gypsy            (1276)   5308     263 33037  
  532    1.6  1.6  0.0  X         24205198 24205261  (3242560) C ROVER-I_DM                      LTR/Gypsy            (6519)     65       1 33037  
 2512    2.8  3.7  5.7  X         24205262 24205635  (3242186) C ROVER-LTR_DM                    LTR/Gypsy               (0)    367       1 33037  
12413    7.3  2.0  4.9  X         24205636 24209188  (3238633) C CIRCE                           LTR/Gypsy            (1983)   4373     973 33039  
 7437    2.2  6.9  2.8  X         24209331 24210263  (3237558) C CIRCE                           LTR/Gypsy            (5386)    970       1 33039  
 8249    1.7  1.0  0.0  X         24210264 24211183  (3236638) C CIRCE                           LTR/Gypsy               (0)   6356    5428 33040  
 3549    1.2  2.6  4.4  X         24211266 24211725  (3236096) C CIRCE                           LTR/Gypsy             (929)   5427    4981 33040  
  464    0.0  0.0  0.0  X         24212084 24212133  (3235688) C CIRCE                           LTR/Gypsy            (1376)   4980    4931 33040 *
14618    4.5  1.5  0.9  X         24212127 24215160  (3232661) + R1_DM                           LINE/R1                1279   5356     (0) 33041  
15516    0.9  1.2  0.6  X         24215194 24216962  (3230859) + R1_DM                           LINE/R1                   1   1779  (3577) 33042  
28761    0.8  2.1  0.2  X         24216963 24220282  (3227539) + R1_DM                           LINE/R1                1974   5354     (2) 33042  
13239    1.1  4.8  0.5  X         24220318 24222640  (3225181) + R1_DM                           LINE/R1                   1   2422  (2934) 33043  
 3896    0.4 14.6  0.0  X         24222641 24223127  (3224694) + ACCORD_LTR                      LTR/Gypsy                 1    558     (0) 33044  
 4996    2.8  1.4  0.7  X         24223128 24224128  (3223693) + ACCORD_I                        LTR/Gypsy                 1    764  (5524) 33044 *
29034    1.1  0.0  0.0  X         24224119 24227372  (3220449) + ACCORD_I                        LTR/Gypsy              3035   6288     (0) 33044  
 3896    0.4 14.6  0.0  X         24227373 24227859  (3219962) + ACCORD_LTR                      LTR/Gypsy                 1    558     (0) 33044  
10965    1.0  3.7  0.2  X         24227860 24230699  (3217122) + R1_DM                           LINE/R1                2418   5356     (0) 33045 *
11618    0.9  0.0  0.0  X         24230698 24231957  (3215864) + 28s-rRNA_Dmel                   rRNA                   2710   3969     (0) 33046  
  815    0.7  0.0  0.6  X         24231974 24232048  (3215773) + 92_Repeat_rRNA                  Satellite                 1    169  (1670) 33047  
  354    4.7  0.0  0.0  X         24232049 24232091  (3215730) + 329_Repeat_rRNA                 Satellite                 1     43   (286) 33048  
  266   19.6  0.0  2.0  X         24232055 24232106  (3215715) + 28s-rRNA_Dmel                   rRNA                   2640   2690  (1279) 33049 *
  815    0.7  0.0  0.6  X         24232107 24232140  (3215681) + 92_Repeat_rRNA                  Satellite               170    245  (1594) 33047  
  354    4.7  0.0  0.0  X         24232141 24232183  (3215638) + 329_Repeat_rRNA                 Satellite                 1     43   (286) 33050  
  266   19.6  0.0  2.0  X         24232147 24232198  (3215623) + 28s-rRNA_Dmel                   rRNA                   2640   2690  (1279) 33051 *
  815    0.7  0.0  0.6  X         24232199 24232232  (3215589) + 92_Repeat_rRNA                  Satellite               246    321  (1518) 33047  
  354    4.7  0.0  0.0  X         24232233 24232275  (3215546) + 329_Repeat_rRNA                 Satellite                 1     43   (286) 33052  
  266   19.6  0.0  2.0  X         24232239 24232290  (3215531) + 28s-rRNA_Dmel                   rRNA                   2640   2690  (1279) 33053 *
  815    0.7  0.0  0.6  X         24232291 24232324  (3215497) + 92_Repeat_rRNA                  Satellite               322    397  (1442) 33047  
  326    7.0  0.0  0.0  X         24232325 24232367  (3215454) + 329_Repeat_rRNA                 Satellite                 1     43   (286) 33054  
  255   19.6  0.0  2.0  X         24232331 24232382  (3215439) + 28s-rRNA_Dmel                   rRNA                   2640   2690  (1279) 33055 *
  815    0.7  0.0  0.6  X         24232383 24232416  (3215405) + 92_Repeat_rRNA                  Satellite               398    473  (1366) 33047  
  354    4.7  0.0  0.0  X         24232417 24232459  (3215362) + 329_Repeat_rRNA                 Satellite                 1     43   (286) 33056  
  266   19.6  0.0  2.0  X         24232423 24232474  (3215347) + 28s-rRNA_Dmel                   rRNA                   2640   2690  (1279) 33057 *
  815    0.7  0.0  0.6  X         24232475 24232508  (3215313) + 92_Repeat_rRNA                  Satellite               474    549  (1290) 33047  
  326    7.0  0.0  0.0  X         24232509 24232551  (3215270) + 329_Repeat_rRNA                 Satellite                 1     43   (286) 33058  
  255   19.6  0.0  2.0  X         24232515 24232566  (3215255) + 28s-rRNA_Dmel                   rRNA                   2640   2690  (1279) 33059 *
  815    0.7  0.0  0.6  X         24232567 24232600  (3215221) + 92_Repeat_rRNA                  Satellite               550    625  (1214) 33047  
  325    7.0  0.0  0.0  X         24232601 24232643  (3215178) + 329_Repeat_rRNA                 Satellite                 1     43   (286) 33060  
  815    0.7  0.0  0.6  X         24232644 24232692  (3215129) + 92_Repeat_rRNA                  Satellite               626    735  (1104) 33047  
  354    4.7  0.0  0.0  X         24232693 24232735  (3215086) + 329_Repeat_rRNA                 Satellite                 1     43   (286) 33061  
  266   19.6  0.0  2.0  X         24232699 24232750  (3215071) + 28s-rRNA_Dmel                   rRNA                   2640   2690  (1279) 33062 *
  815    0.7  0.0  0.6  X         24232751 24232784  (3215037) + 92_Repeat_rRNA                  Satellite               736    811  (1028) 33047  
  312    4.7  0.0  7.0  X         24232785 24232830  (3214991) + 329_Repeat_rRNA                 Satellite                 1     43   (286) 33063  
  815    0.7  0.0  0.6  X         24232831 24232879  (3214942) + 92_Repeat_rRNA                  Satellite               812    921   (918) 33047  
  354    4.7  0.0  0.0  X         24232880 24232922  (3214899) + 329_Repeat_rRNA                 Satellite                 1     43   (286) 33064  
  266   19.6  0.0  2.0  X         24232886 24232937  (3214884) + 28s-rRNA_Dmel                   rRNA                   2640   2690  (1279) 33065 *
  815    0.7  0.0  0.6  X         24232938 24232971  (3214850) + 92_Repeat_rRNA                  Satellite               922    997   (842) 33047  
  326    7.0  0.0  0.0  X         24232972 24233014  (3214807) + 329_Repeat_rRNA                 Satellite                 1     43   (286) 33066  
  255   19.6  0.0  2.0  X         24232978 24233029  (3214792) + 28s-rRNA_Dmel                   rRNA                   2640   2690  (1279) 33067 *
  815    0.7  0.0  0.6  X         24233030 24233063  (3214758) + 92_Repeat_rRNA                  Satellite               998   1073   (766) 33047  
  354    4.7  0.0  0.0  X         24233064 24233106  (3214715) + 329_Repeat_rRNA                 Satellite                 1     43   (286) 33068  
  266   19.6  0.0  2.0  X         24233070 24233121  (3214700) + 28s-rRNA_Dmel                   rRNA                   2640   2690  (1279) 33069 *
  815    0.7  0.0  0.6  X         24233122 24233155  (3214666) + 92_Repeat_rRNA                  Satellite              1074   1149   (690) 33047  
  312    4.7  0.0  7.0  X         24233156 24233201  (3214620) + 329_Repeat_rRNA                 Satellite                 1     43   (286) 33070  
  815    0.7  0.0  0.6  X         24233202 24233250  (3214571) + 92_Repeat_rRNA                  Satellite              1150   1259   (580) 33047  
  326    7.0  0.0  0.0  X         24233251 24233293  (3214528) + 329_Repeat_rRNA                 Satellite                 1     43   (286) 33071  
  255   19.6  0.0  2.0  X         24233257 24233308  (3214513) + 28s-rRNA_Dmel                   rRNA                   2640   2690  (1279) 33072 *
  815    0.7  0.0  0.6  X         24233309 24233342  (3214479) + 92_Repeat_rRNA                  Satellite              1260   1335   (504) 33047  
  354    4.7  0.0  0.0  X         24233343 24233385  (3214436) + 329_Repeat_rRNA                 Satellite                 1     43   (286) 33073  
  251   21.6  0.0  2.0  X         24233349 24233400  (3214421) + 28s-rRNA_Dmel                   rRNA                   2640   2690  (1279) 33074 *
  815    0.7  0.0  0.6  X         24233401 24233434  (3214387) + 92_Repeat_rRNA                  Satellite              1336   1411   (428) 33047  
  354    4.7  0.0  0.0  X         24233435 24233477  (3214344) + 329_Repeat_rRNA                 Satellite                 1     43   (286) 33075  
  266   19.6  0.0  2.0  X         24233441 24233492  (3214329) + 28s-rRNA_Dmel                   rRNA                   2640   2690  (1279) 33076 *
  815    0.7  0.0  0.6  X         24233493 24233526  (3214295) + 92_Repeat_rRNA                  Satellite              1412   1487   (352) 33047  
  326    7.0  0.0  0.0  X         24233527 24233569  (3214252) + 329_Repeat_rRNA                 Satellite                 1     43   (286) 33077  
  240   21.6  0.0  2.0  X         24233533 24233584  (3214237) + 28s-rRNA_Dmel                   rRNA                   2640   2690  (1279) 33078 *
  815    0.7  0.0  0.6  X         24233585 24233618  (3214203) + 92_Repeat_rRNA                  Satellite              1488   1563   (276) 33047  
  326    7.0  0.0  0.0  X         24233619 24233661  (3214160) + 329_Repeat_rRNA                 Satellite                 1     43   (286) 33079  
  255   19.6  0.0  2.0  X         24233625 24233676  (3214145) + 28s-rRNA_Dmel                   rRNA                   2640   2690  (1279) 33080 *
  815    0.7  0.0  0.6  X         24233677 24233710  (3214111) + 92_Repeat_rRNA                  Satellite              1564   1639   (200) 33047  
  354    4.7  0.0  0.0  X         24233711 24233753  (3214068) + 329_Repeat_rRNA                 Satellite                 1     43   (286) 33081  
  251   21.6  0.0  2.0  X         24233717 24233768  (3214053) + 28s-rRNA_Dmel                   rRNA                   2640   2690  (1279) 33082 *
  815    0.7  0.0  0.6  X         24233769 24233823  (3213998) + 92_Repeat_rRNA                  Satellite              1640   1839     (0) 33047  
  323    7.0  0.0  0.0  X         24233803 24233845  (3213976) + 329_Repeat_rRNA                 Satellite                 1     43   (286) 33083 *
24537   10.0  0.3  0.3  X         24233849 24237637  (3210184) C G_DM                            LINE/I-Jockey           (1)   4345     635 33084  
 2411    1.4  0.0  2.8  X         24237643 24237940  (3209881) C BATUMI_I                        LTR/Pao               (677)   7286    6997 33085  
 2371    3.5 21.5  0.2  X         24237937 24238471  (3209350) C G_DM                            LINE/I-Jockey        (3697)    649       1 33084 *
  815    0.8  0.0  0.0  X         24238472 24238526  (3209295) + 92_Repeat_rRNA                  Satellite                 1     97   (163) 33086  
  354    4.7  0.0  0.0  X         24238527 24238569  (3209252) + 329_Repeat_rRNA                 Satellite                 1     43   (286) 33087  
  266   19.6  0.0  2.0  X         24238533 24238584  (3209237) + 28s-rRNA_Dmel                   rRNA                   2640   2690  (1279) 33088 *
  815    0.8  0.0  0.0  X         24238585 24238618  (3209203) + 92_Repeat_rRNA                  Satellite                98    156   (104) 33086  
  354    4.7  0.0  0.0  X         24238619 24238661  (3209160) + 329_Repeat_rRNA                 Satellite                 1     43   (286) 33089  
  266   19.6  0.0  2.0  X         24238625 24238676  (3209145) + 28s-rRNA_Dmel                   rRNA                   2640   2690  (1279) 33090 *
  815    0.8  0.0  0.0  X         24238677 24238731  (3209090) + 92_Repeat_rRNA                  Satellite               157    260     (0) 33086 *
 2044    1.7  0.4  0.0  X         24238711 24239099  (3208722) + 240_Repeat_rRNA                 Satellite                 1    390    (13) 33091 *
 5063    0.8  0.0  0.2  X         24239093 24239693  (3208128) + ETS-rRNA_Dmel                   rRNA                      1    600   (264) 33092  
  247   21.4  4.7  4.5  X         24239649 24239710  (3208111) C L1-53_DR                        LINE/L1              (4694)   1752    1618 33093 *
 5983    0.1  0.0  0.3  X         24239711 24240370  (3207451) + QUASIMODO_LTR                   LTR/Gypsy                 1    658     (0) 33094  
 1745    3.7  5.2  0.0  X         24240371 24240638  (3207183) + ETS-rRNA_Dmel                   rRNA                    583    864     (0) 33095  
18259    0.9  0.3  0.0  X         24240639 24240842  (3206979) + 18s-rRNA_Dmel                   rRNA                      1    204  (1791) 33096  
   29    0.0  0.0  0.0  X         24240843 24240869  (3206952) + (TTA)n                          Simple_repeat             1     27     (0) 33097  
18259    0.9  0.3  0.0  X         24240870 24242652  (3205169) + 18s-rRNA_Dmel                   rRNA                    205   1994     (1) 33096  
 1461    2.1  2.1  0.0  X         24242653 24242841  (3204980) + ITS1-rRNA_Dmel                  rRNA                      1    193   (533) 33098  
 2768    3.4  0.0  0.6  X         24242869 24243197  (3204624) C STALKER4_LTR                    LTR/Gypsy               (0)    402      76 33099 *
50898    1.5  1.3  0.7  X         24243193 24249362  (3198459) C STALKER4_I                      LTR/Gypsy              (11)   6519     246 33100  
  293    6.5  0.0  4.3  X         24249552 24249599  (3198222) C STALKER4_I                      LTR/Gypsy            (7350)     46       1 33100  
  371    0.0  0.0  0.0  X         24249600 24249632  (3198189) C STALKER4_I                      LTR/Gypsy            (6497)     33       1 33100  
 3460    3.0  0.0  0.2  X         24249633 24250035  (3197786) C STALKER4_LTR                    LTR/Gypsy               (0)    402       1 33100  
 4612    1.1  0.4  0.0  X         24250036 24250570  (3197251) + ITS1-rRNA_Dmel                  rRNA                    190    726     (0) 33098  
 1129    1.6  0.0  0.0  X         24250571 24250693  (3197128) + 5.8s-rRNA_Dmel                  rRNA                      1    123     (0) 33101  
  261    0.0  0.0  0.0  X         24250722 24250751  (3197070) + 2s-rRNA_Dmel                    rRNA                      1     30     (0) 33102  
 2730    2.2  4.9  0.0  X         24250752 24251118  (3196703) + ITS2-rRNA_Dmel                  rRNA                      1    385     (0) 33103  
23277    1.3  1.5  0.0  X         24251119 24253729  (3194092) + 28s-rRNA_Dmel                   rRNA                      1   2651  (1318) 33104 *
32565    1.6  0.0  0.1  X         24253728 24257332  (3190489) + R2_DM                           LINE/R2                   3   3604     (3) 33105  
  485    3.6  0.0  0.0  X         24257329 24257383  (3190438) + 28s-rRNA_Dmel                   rRNA                   2648   2702  (1267) 33104 *
 3181    1.3  6.3  0.5  X         24257384 24257762  (3190059) + R1_DM                           LINE/R1                   1    401  (4955) 33106  
  368    0.0  0.0  0.0  X         24257765 24257805  (3190016) + R1_DM                           LINE/R1                 529    569  (4787) 33107 *
20575    0.8  1.1  0.0  X         24257802 24260088  (3187733) + R1_DM                           LINE/R1                 832   3142  (2214) 33106  
19011    0.6  0.1  0.1  X         24260092 24262172  (3185649) + R1_DM                           LINE/R1                3275   5356     (0) 33106  
 3822    2.5  0.5  0.4  X         24262206 24262748  (3185073) + R1_DM                           LINE/R1                   1    611  (4745) 33108  
 8970    1.2  4.3  0.1  X         24262749 24264704  (3183117) + R1_DM                           LINE/R1                1103   3142  (2214) 33108  
16198    1.3  0.1  0.1  X         24264708 24266498  (3181323) + R1_DM                           LINE/R1                3275   5066   (290) 33108  
 1020    2.6  0.0  0.0  X         24266496 24266609  (3181212) + R1_DM                           LINE/R1                5243   5356     (0) 33108 *
 4232    1.5  8.0  0.7  X         24266643 24267213  (3180608) + R1_DM                           LINE/R1                   1    613  (4743) 33109  
 4994    1.4  3.8  0.2  X         24267217 24267795  (3180026) + R1_DM                           LINE/R1                1000   1599  (3757) 33109  
 3111    2.9  1.3  0.8  X         24267796 24268172  (3179649) + STALKER4_LTR                    LTR/Gypsy                 1    379    (23) 33110  
   16    9.4  5.7  7.7  X         24268313 24268365  (3179456) + A-rich                          Low_complexity            1     52     (0) 33111  
 1416    2.8  0.6  2.2  X         24268382 24268564  (3179257) + STALKER4_I                      LTR/Gypsy               284    463  (6933) 33112 *
 5214    1.2  7.5  1.8  X         24268546 24269292  (3178529) + STALKER4_I                      LTR/Gypsy               736   1524  (5006) 33112  
37815    3.1  1.5  0.7  X         24269300 24273947  (3173874) + STALKER4_I                      LTR/Gypsy              1845   6530     (0) 33112  
 3155    1.9  1.3  1.1  X         24273948 24274325  (3173496) + STALKER4_LTR                    LTR/Gypsy                 1    379    (23) 33112  
  864    2.0  1.0  0.0  X         24274376 24274474  (3173347) + R1_DM                           LINE/R1                1596   1695  (3661) 33109  
 1011    1.6  0.0  0.0  X         24274475 24274603  (3173218) + DOC2_DM                         LINE/I-Jockey          4665   4793     (0) 33113 *
16049    1.4  1.1  0.0  X         24274589 24276369  (3171452) + R1_DM                           LINE/R1                1343   3142  (2214) 33114  
 2173    2.0  0.0  0.0  X         24276373 24276616  (3171205) + R1_DM                           LINE/R1                3275   3518  (1838) 33114 *
 8124    1.2  0.8  0.0  X         24276605 24277506  (3170315) + R1_DM                           LINE/R1                4158   5066   (290) 33114  
 1020    2.6  0.0  0.0  X         24277504 24277617  (3170204) + R1_DM                           LINE/R1                5243   5356     (0) 33114 *
 1972    1.8  1.3  0.0  X         24277651 24277877  (3169944) + R1_DM                           LINE/R1                   1    230  (5126) 33115  
 6176    1.3  0.1  0.1  X         24277881 24278566  (3169255) + R1_DM                           LINE/R1                 774   1459  (3897) 33115  
 1296   11.3  0.0 10.3  X         24278567 24278813  (3169008) + DIVER_LTR                       LTR/Pao                   1    224     (0) 33116  
 3495    3.6  0.7  0.0  X         24278835 24279246  (3168575) + DIVER_I                         LTR/Pao                   1    415  (5228) 33116 *
 5456    3.4  4.5  0.0  X         24279244 24279893  (3167928) + DIVER_I                         LTR/Pao                 637   1315  (4328) 33116  
  319   10.3  2.6 12.7  X         24280316 24280393  (3167428) + TIRANT_I                        LTR/Gypsy                 1     71  (7621) 33117  
   16   32.2  1.4  1.4  X         24281077 24281148  (3166673) + (CATA)n                         Simple_repeat             1     72     (0) 33118  
   13    4.3  3.9  3.9  X         24282022 24282047  (3165774) + (AATAC)n                        Simple_repeat             1     26     (0) 33119  
16467   25.5  2.4  1.6  X         24282140 24288277  (3159544) + TIRANT_I                        LTR/Gypsy              1313   7490     (0) 33117  
20864    2.1  3.8  0.0  X         24288717 24291115  (3156706) + DIVER_I                         LTR/Pao                1287   3775  (1868) 33116  
 2317    1.4  0.3  3.5  X         24291116 24291407  (3156414) + BATUMI_I                        LTR/Pao                7002   7284   (679) 33120  
 3387    9.2  7.9  3.1  X         24291408 24292009  (3155812) + BATUMI_I                        LTR/Pao                   1    631  (7332) 33121  
   54    6.8  5.4  0.0  X         24292010 24292102  (3155719) + (ATACAT)n                       Simple_repeat             1     98     (0) 33122  
 3387   13.2  9.6  4.1  X         24292103 24292169  (3155652) + BATUMI_I                        LTR/Pao                 632    646  (7317) 33121  
10411    4.7  5.5  3.8  X         24292213 24294107  (3153714) + BATUMI_I                        LTR/Pao                 749   2678  (5285) 33121 *
19145    6.6  0.3  0.5  X         24294096 24297676  (3150145) + BATUMI_I                        LTR/Pao                3009   6420  (1543) 33121  
 7565    1.3  0.5  1.6  X         24297690 24298575  (3149246) C BATUMI_I                        LTR/Pao               (661)   7302    6427 33123  
 5945    0.5  0.0  0.5  X         24298599 24299262  (3148559) + BATUMI_I                        LTR/Pao                7303   7963     (0) 33121  
 2211    1.1  6.2  2.1  X         24299263 24299534  (3148287) + BATUMI_I                        LTR/Pao                7002   7284   (679) 33124  
16680    2.6  0.0  0.0  X         24299535 24301407  (3146414) + DIVER_I                         LTR/Pao                3771   5643     (0) 33125  
 1297   10.8  0.0 10.3  X         24301408 24301654  (3146167) + DIVER_LTR                       LTR/Pao                   1    224     (0) 33125  
15445    1.0  0.1  0.0  X         24301676 24303362  (3144459) + R1_DM                           LINE/R1                1455   3142  (2214) 33126  
13476    1.3  3.7  0.1  X         24303366 24305375  (3142446) + R1_DM                           LINE/R1                3275   5356     (0) 33126  
 5507    1.1  0.5  0.3  X         24305409 24306023  (3141798) + R1_DM                           LINE/R1                   1    616  (4740) 33127 *
17012    1.1  0.6  0.1  X         24306018 24307904  (3139917) + R1_DM                           LINE/R1                1089   2985  (2371) 33127  
 5498    1.0  0.3  0.2  X         24307900 24308510  (3139311) + R1_DM                           LINE/R1                3490   4101  (1255) 33127 *
 8790    1.2  0.2  0.0  X         24308500 24309468  (3138353) + R1_DM                           LINE/R1                4235   5205   (151) 33127  
   38    9.3  0.0  0.0  X         24309485 24309541  (3138280) + (ATA)n                          Simple_repeat             1     57     (0) 33128  
 1974    4.9  0.0  0.4  X         24309545 24309789  (3138032) + MDG1_LTR                        LTR/Gypsy               169    412    (30) 33129  
 8080    6.3  3.1  1.2  X         24309790 24310908  (3136913) + MDG1_I                          LTR/Gypsy                 1   1140  (5456) 33129  
   13   15.8  2.7  2.7  X         24310925 24310961  (3136860) + (TAATT)n                        Simple_repeat             1     37     (0) 33130  
43650    2.2  0.3  0.1  X         24310975 24316122  (3131699) + MDG1_I                          LTR/Gypsy              1135   6296   (300) 33129  
  669    9.6  0.7  6.1  X         24316092 24316246  (3131575) + MDG1_I                          LTR/Gypsy              6450   6596     (0) 33129 *
 2573    4.9 11.5  1.0  X         24316247 24316619  (3131202) + MDG1_LTR                        LTR/Gypsy                 1    412    (30) 33129  
 1427    0.7  0.0  0.0  X         24316620 24316772  (3131049) + R1_DM                           LINE/R1                5202   5354     (2) 33127  
 8179    1.4  2.3  0.2  X         24316808 24317735  (3130086) + R1_DM                           LINE/R1                   1    947  (4409) 33131 *
26364    0.8  1.3  0.0  X         24317733 24320638  (3127183) + R1_DM                           LINE/R1                1870   4812   (544) 33131  
 1209    0.7  0.0  0.0  X         24320637 24320773  (3127048) + R1_DM                           LINE/R1                5218   5354     (2) 33131 *
45895    0.9  0.9  0.4  X         24320809 24326137  (3121684) + R1_DM                           LINE/R1                   1   5356     (0) 33132  
45607    1.1  0.9  0.5  X         24326171 24331503  (3116318) + R1_DM                           LINE/R1                   1   5356     (0) 33133  
45911    1.2  0.7  0.3  X         24331537 24336875  (3110946) + R1_DM                           LINE/R1                   1   5356     (0) 33134  
 8993    1.1  1.0  1.1  X         24336909 24337974  (3109847) + R1_DM                           LINE/R1                   1   1065  (4291) 33135  
 7632    1.4  1.4  0.0  X         24337970 24338854  (3108967) + R1_DM                           LINE/R1                1873   2769  (2587) 33135 *
21565    0.9  0.1  0.1  X         24338854 24341326  (3106495) + R1_DM                           LINE/R1                2885   5356     (0) 33135  
 1275    1.4  0.0  0.0  X         24341325 24341472  (3106349) + 28s-rRNA_Dmel                   rRNA                   2710   2857  (1112) 33136 *
20016    1.8  2.5  0.1  X         24341478 24344314  (3103507) + R2_DM                           LINE/R2                 370   3274   (333) 33137  
10913    2.3  0.5  0.3  X         24344332 24345650  (3102171) + 28s-rRNA_Dmel                   rRNA                   2649   3969     (0) 33138  
  530    4.8 10.8  0.0  X         24345667 24345749  (3102072) + 92_Repeat_rRNA                  Satellite                 1     92     (0) 33139  
  247    8.1  0.0  0.0  X         24345729 24345765  (3102056) + 329_Repeat_rRNA                 Satellite                 1     37   (292) 33140 *
 4332    8.1  2.5  1.9  X         24345765 24346515  (3101306) + G2_DM                           LINE/I-Jockey           101   1314  (3032) 33141  
  883   25.4  6.1  4.2  X         24346517 24346845  (3100976) + G_DM                            LINE/I-Jockey             3    337  (4009) 33142  
 1465   10.6  0.0  3.8  X         24347294 24347538  (3100283) C Gypsy8_I                        LTR/Gypsy            (4111)    236       1 33143  
 1401   12.3  1.6  2.9  X         24347539 24347755  (3100066) C Gypsy8_LTR                      LTR/Gypsy              (90)    214       1 33144  
 1002   10.5  0.0  2.6  X         24347758 24347914  (3099907) + MICROPIA_I                      LTR/Gypsy              3169   3321  (1155) 33145  
 2109    4.9  0.0  0.3  X         24347918 24348203  (3099618) + TRANSIB2                        DNA/CMC-Transib         338    622  (2222) 33146  
 5903    3.9  3.8  0.2  X         24348232 24349026  (3098795) + TRANSIB2                        DNA/CMC-Transib        1027   1849   (995) 33147  
  506   12.0  0.9  2.8  X         24349029 24349139  (3098682) + MICROPIA_I                      LTR/Gypsy              3861   3969   (507) 33145  
 1979   10.8  2.0  2.6  X         24349144 24349493  (3098328) + MICROPIA_I                      LTR/Gypsy              4129   4476     (0) 33145  
  606   10.7  2.3 20.1  X         24349515 24349689  (3098132) + MICROPIA_LTR                    LTR/Gypsy               156    304   (172) 33148  
  700   23.2 10.6  0.4  X         24349693 24349900  (3097921) + MICROPIA_LTR                    LTR/Gypsy               248    476     (0) 33149  
 1480   10.4  0.2  7.5  X         24349903 24350086  (3097735) + 240_Repeat_rRNA                 Satellite                 1    221   (212) 33150  
  852    0.9  2.8  0.0  X         24350087 24350195  (3097626) + 329_Repeat_rRNA                 Satellite                40    151   (178) 33151  
 1480   10.4  0.2  7.5  X         24350196 24350369  (3097452) + 240_Repeat_rRNA                 Satellite               222    433     (0) 33150 *
 3690    8.9  9.6  2.8  X         24350363 24351167  (3096654) + ETS-rRNA_Dmel                   rRNA                      1    858     (6) 33152 *
 8623    1.3  1.5  0.0  X         24351167 24352191  (3095630) + 18s-rRNA_Dmel                   rRNA                     19   1058   (937) 33153  
 1418    1.2  0.0  0.0  X         24352197 24352359  (3095462) + 28s-rRNA_Dmel                   rRNA                   2489   2651  (1318) 33154 *
26692    1.8  2.8  0.1  X         24352358 24355559  (3092262) + R2_DM                           LINE/R2                 318   3607     (0) 33155  
  435    5.5  0.0  0.0  X         24355558 24355612  (3092209) + 28s-rRNA_Dmel                   rRNA                   2648   2702  (1267) 33154 *
 4017    0.8  5.5  0.4  X         24355613 24356105  (3091716) + R1_DM                           LINE/R1                   1    518  (4838) 33156 *
34554    1.5  0.1  0.1  X         24356105 24360113  (3087708) + R1_DM                           LINE/R1                 777   4789   (567) 33156  
 2166    2.0  0.0  0.0  X         24360113 24360364  (3087457) + R1_DM                           LINE/R1                5105   5356     (0) 33156 *
10563    1.5  0.9  0.0  X         24360363 24361611  (3086210) + 28s-rRNA_Dmel                   rRNA                   2710   3969     (0) 33154  
  724    0.7  3.3  3.6  X         24361628 24361698  (3086123) + 92_Repeat_rRNA                  Satellite                 1    109   (166) 33157  
  299    7.0  0.0  0.0  X         24361699 24361741  (3086080) + 329_Repeat_rRNA                 Satellite                 1     43   (286) 33158  
  724    0.7  3.3  3.6  X         24361742 24361781  (3086040) + 92_Repeat_rRNA                  Satellite               110    170   (105) 33157  
  328    4.7  0.0  0.0  X         24361782 24361824  (3085997) + 329_Repeat_rRNA                 Satellite                 1     43   (286) 33159  
  252   19.6  0.0  2.0  X         24361788 24361839  (3085982) + 28s-rRNA_Dmel                   rRNA                   2640   2690  (1279) 33160 *
  724    0.7  3.3  3.6  X         24361840 24361903  (3085918) + 92_Repeat_rRNA                  Satellite               171    275     (0) 33157  
  325    4.7  0.0  0.0  X         24361883 24361925  (3085896) + 329_Repeat_rRNA                 Satellite                 1     43   (286) 33161 *
26265    4.7  0.5  0.5  X         24361931 24366121  (3081700) C G2_DM                           LINE/I-Jockey           (0)   4346       4 33162  
  904    4.1  0.0  0.0  X         24366273 24366395  (3081426) C ETS-rRNA_Dmel                   rRNA                  (741)    123       1 33163 *
 1223   12.3  4.7  2.9  X         24366389 24366806  (3081015) C 329_Repeat_rRNA                 Satellite               (0)    425       1 33164  
  583    0.0  0.0  0.0  X         24366786 24366862  (3080959) C 92_Repeat_rRNA                  Satellite               (0)     92      16 33165 *
 7206    7.3  0.3  0.2  X         24366838 24367831  (3079990) + G_DM                            LINE/I-Jockey          2640   3634   (712) 33166  
 3608    3.7  0.0  0.7  X         24367832 24368296  (3079525) + G_DM                            LINE/I-Jockey          3885   4346     (0) 33166  
  311    7.0  0.0  0.0  X         24368301 24368343  (3079478) C 329_Repeat_rRNA                 Satellite             (286)     43       1 33167 *
  684    3.1  0.0  0.0  X         24368323 24368377  (3079444) C 92_Repeat_rRNA                  Satellite               (0)    260     164 33168  
  246   21.6  0.0  2.0  X         24368378 24368429  (3079392) C 28s-rRNA_Dmel                   rRNA                 (1279)   2690    2640 33169 *
  288    9.3  0.0  0.0  X         24368393 24368435  (3079386) C 329_Repeat_rRNA                 Satellite             (286)     43       1 33170  
  684    3.1  0.0  0.0  X         24368436 24368469  (3079352) C 92_Repeat_rRNA                  Satellite              (97)    163     105 33168  
  228   21.6  0.0  2.0  X         24368470 24368521  (3079300) C 28s-rRNA_Dmel                   rRNA                 (1279)   2690    2640 33171 *
  333    4.5  0.0  0.0  X         24368484 24368527  (3079294) C 329_Repeat_rRNA                 Satellite             (285)     44       1 33172  
  684    3.1  0.0  0.0  X         24368528 24368582  (3079239) C 92_Repeat_rRNA                  Satellite               (0)    104       1 33168  
 6780   10.4  1.4  0.9  X         24368583 24369885  (3077936) + G_DM                            LINE/I-Jockey             1   1294   (748) 33173  
11093    7.9  0.3  0.6  X         24369909 24371474  (3076347) + G_DM                            LINE/I-Jockey          2074   3634   (712) 33174  
 3545    3.7  0.0  3.2  X         24371475 24371951  (3075870) + G_DM                            LINE/I-Jockey          3885   4346     (0) 33174  
  311    7.0  0.0  0.0  X         24371956 24371998  (3075823) C 329_Repeat_rRNA                 Satellite             (286)     43       1 33175 *
  720    2.6  0.0  0.0  X         24371978 24372032  (3075789) C 92_Repeat_rRNA                  Satellite               (0)    352     247 33176  
  246   21.6  0.0  2.0  X         24372033 24372084  (3075737) C 28s-rRNA_Dmel                   rRNA                 (1279)   2690    2640 33177 *
  288    9.3  0.0  0.0  X         24372048 24372090  (3075731) C 329_Repeat_rRNA                 Satellite             (286)     43       1 33178  
  720    2.6  0.0  0.0  X         24372091 24372124  (3075697) C 92_Repeat_rRNA                  Satellite             (106)    246     182 33176  
  252   19.6  0.0  2.0  X         24372125 24372176  (3075645) C 28s-rRNA_Dmel                   rRNA                 (1279)   2690    2640 33179 *
  328    4.7  0.0  0.0  X         24372140 24372182  (3075639) C 329_Repeat_rRNA                 Satellite             (286)     43       1 33180  
  720    2.6  0.0  0.0  X         24372183 24372216  (3075605) C 92_Repeat_rRNA                  Satellite             (171)    181     117 33176  
  228   21.6  0.0  2.0  X         24372217 24372268  (3075553) C 28s-rRNA_Dmel                   rRNA                 (1279)   2690    2640 33181 *
  333    4.5  0.0  0.0  X         24372231 24372274  (3075547) C 329_Repeat_rRNA                 Satellite             (285)     44       1 33182  
  720    2.6  0.0  0.0  X         24372275 24372329  (3075492) C 92_Repeat_rRNA                  Satellite               (0)    116       1 33176  
23814   11.9  0.5  1.2  X         24372331 24376786  (3071035) + G_DM                            LINE/I-Jockey             1   4346     (0) 33183  
16242    9.5  2.0  0.4  X         24376805 24380395  (3067426) + G_DM                            LINE/I-Jockey             1   3634   (712) 33184  
 3738    3.7  0.0  3.0  X         24380387 24380864  (3066957) + G_DM                            LINE/I-Jockey          3880   4343     (3) 33184 *
  332    7.0  0.0  0.0  X         24380864 24380910  (3066911) C 329_Repeat_rRNA                 Satellite              (66)     47       1 33185 *
  589    4.0  0.0  0.0  X         24380890 24380965  (3066856) C 92_Repeat_rRNA                  Satellite               (0)     92      17 33186  
16188    9.6  2.0  0.4  X         24380966 24384557  (3063264) + G_DM                            LINE/I-Jockey             1   3634   (712) 33187  
 3768    3.6  0.0  2.8  X         24384549 24385028  (3062793) + G_DM                            LINE/I-Jockey          3880   4346     (0) 33187 *
  332    7.0  0.0  0.0  X         24385030 24385076  (3062745) C 329_Repeat_rRNA                 Satellite              (66)     47       1 33188 *
  787    2.8  0.0  0.0  X         24385056 24385110  (3062711) C 92_Repeat_rRNA                  Satellite               (0)    352     247 33189  
  254   18.6  0.0  0.0  X         24385111 24385153  (3062668) C 28s-rRNA_Dmel                   rRNA                 (1279)   2690    2648 33190 *
  310    9.3  0.0  0.0  X         24385126 24385168  (3062653) C 329_Repeat_rRNA                 Satellite             (286)     43       1 33191  
  787    2.8  0.0  0.0  X         24385169 24385202  (3062619) C 92_Repeat_rRNA                  Satellite             (106)    246     182 33189  
  266   19.6  0.0  2.0  X         24385203 24385254  (3062567) C 28s-rRNA_Dmel                   rRNA                 (1279)   2690    2640 33192 *
  354    4.7  0.0  0.0  X         24385218 24385260  (3062561) C 329_Repeat_rRNA                 Satellite             (286)     43       1 33193  
  787    2.8  0.0  0.0  X         24385261 24385294  (3062527) C 92_Repeat_rRNA                  Satellite             (171)    181     117 33189  
  249   16.0  1.9  3.9  X         24385295 24385346  (3062475) C 28s-rRNA_Dmel                   rRNA                 (1279)   2690    2640 33194 *
  360    4.5  0.0  0.0  X         24385309 24385352  (3062469) C 329_Repeat_rRNA                 Satellite             (285)     44       1 33195  
  787    2.8  0.0  0.0  X         24385353 24385407  (3062414) C 92_Repeat_rRNA                  Satellite               (0)    116       1 33189  
21723    8.9  1.7  0.3  X         24385408 24389696  (3058125) + G_DM                            LINE/I-Jockey             1   4331    (15) 33196  
  702    3.5  0.0  0.0  X         24389697 24389783  (3058038) C 92_Repeat_rRNA                  Satellite               (5)     87       1 33197  
11726    2.0  0.5  0.0  X         24389800 24391114  (3056707) C 28s-rRNA_Dmel                   rRNA                    (0)   3969    2649 33198  
25923    1.2  1.9  0.1  X         24391132 24394343  (3053478) C R2_DM                           LINE/R2               (333)   3274       3 33199  
23887    1.2  0.1  0.0  X         24394342 24396987  (3050834) C 28s-rRNA_Dmel                   rRNA                 (1318)   2651       2 33198 *
 2812    2.6  1.3  0.0  X         24396990 24397368  (3050453) C ITS2-rRNA_Dmel                  rRNA                    (1)    384       1 33200  
  251    3.3  0.0  0.0  X         24397369 24397398  (3050423) C 2s-rRNA_Dmel                    rRNA                    (0)     30       1 33201  
 1118    1.6  0.0  0.0  X         24397427 24397549  (3050272) C 5.8s-rRNA_Dmel                  rRNA                    (0)    123       1 33202  
 2155    2.7 11.5  0.7  X         24397550 24397844  (3049977) C ITS1-rRNA_Dmel                  rRNA                    (0)    726     400 33203  
 2497    5.2 10.8  2.5  X         24397845 24398216  (3049605) + GTWIN_LTR                       LTR/Gypsy                 1    402    (93) 33204  
30777   12.5  1.7  0.7  X         24398374 24403156  (3044665) + GTWIN_I                         LTR/Gypsy                 1   4896  (1525) 33205  
12599    5.1  0.0  0.0  X         24403261 24404760  (3043061) + GTWIN_I                         LTR/Gypsy              4921   6420     (1) 33205  
 2785    5.3  5.6  2.5  X         24404769 24405158  (3042663) + GTWIN_LTR                       LTR/Gypsy                 1    402    (93) 33205  
 2102    2.4  7.9  2.8  X         24405316 24405620  (3042201) C ITS1-rRNA_Dmel                  rRNA                  (323)    403      84 33206 *
19339    5.2  0.4  0.4  X         24405617 24408614  (3039207) C G2_DM                           LINE/I-Jockey         (779)   3567       4 33207  
 7160    2.3  2.4  0.0  X         24408613 24409432  (3038389) + 28s-rRNA_Dmel                   rRNA                   2675   3514   (455) 33208 *
 2688    5.8  3.8  0.3  X         24409433 24409797  (3038024) + PROTOP_B                        DNA/P                     1    378   (775) 33209  
 2006    9.3  1.0  4.8  X         24409771 24410155  (3037666) + PROTOP_B                        DNA/P                   518    888   (265) 33210 *
  294   12.5  2.1  0.0  X         24410142 24410189  (3037632) + 28s-rRNA_Dmel                   rRNA                   3921   3969     (0) 33211 *
  815    0.0  0.0  5.2  X         24410206 24410276  (3037545) + 92_Repeat_rRNA                  Satellite                 1     95    (88) 33212  
  323    7.0  0.0  0.0  X         24410277 24410319  (3037502) + 329_Repeat_rRNA                 Satellite                 1     43   (286) 33213  
  238   21.6  0.0  2.0  X         24410283 24410334  (3037487) + 28s-rRNA_Dmel                   rRNA                   2640   2690  (1279) 33214 *
  815    0.0  0.0  5.2  X         24410335 24410398  (3037423) + 92_Repeat_rRNA                  Satellite                96    183     (0) 33212  
  351    4.7  0.0  0.0  X         24410378 24410420  (3037401) + 329_Repeat_rRNA                 Satellite                 1     43   (286) 33215 *
   26    0.0  0.0  0.0  X         24410424 24410448  (3037373) + (T)n                            Simple_repeat             1     25     (0) 33216  
 9634    2.5  5.4  0.0  X         24410450 24411859  (3035962) C G2_DM                           LINE/I-Jockey          (23)   3079    1594 33217  
 3036    6.2  6.6  1.7  X         24411862 24412373  (3035448) C ETS-rRNA_Dmel                   rRNA                  (128)    736     200 33218  
  731    7.5  7.4  1.9  X         24412331 24412483  (3035338) C 329_Repeat_rRNA                 Satellite              (33)    161       1 33219 *
  280    5.7  0.0  0.0  X         24412471 24412505  (3035316) C 240_Repeat_rRNA                 Satellite               (0)    240     206 33220 *
 3624    0.3  0.1  1.8  X         24412506 24412945  (3034876) C STALKER4_LTR                    LTR/Gypsy               (3)    399       1 33221  
 3281    1.2  0.7  1.4  X         24412946 24413364  (3034457) C STALKER4_I                      LTR/Gypsy               (0)   6530    6115 33221  
15952    0.1  0.0  0.0  X         24413365 24415089  (3032732) C BARI_DM                         DNA/TcMar-Tc1           (0)   1728       4 33222  
15904    0.1  0.0  0.0  X         24415090 24416813  (3031008) C BARI_DM                         DNA/TcMar-Tc1           (1)   1727       4 33223  
15933    0.1  0.0  0.0  X         24416814 24418537  (3029284) C BARI_DM                         DNA/TcMar-Tc1           (1)   1727       4 33224  
15857    0.2  0.0  0.0  X         24418538 24420261  (3027560) C BARI_DM                         DNA/TcMar-Tc1           (1)   1727       4 33225  
15937    0.1  0.0  0.0  X         24420262 24421985  (3025836) C BARI_DM                         DNA/TcMar-Tc1           (1)   1727       4 33226  
 2838    0.3  0.0  0.3  X         24421986 24422306  (3025515) C BARI_DM                         DNA/TcMar-Tc1           (1)   1727    1408 33227  
  865    5.2  0.0  0.0  X         24422289 24422403  (3025418) C STALKER4_LTR                    LTR/Gypsy             (287)    115       1 33228 *
51359    0.8  1.1  0.3  X         24422404 24428331  (3019490) C STALKER4_I                      LTR/Gypsy               (0)   6530     559 33228  
12489    2.0  1.1  0.3  X         24428334 24429743  (3018078) + 18s-rRNA_Dmel                   rRNA                    453   1873   (122) 33229  
 1073    3.8  2.3  0.0  X         24429739 24429869  (3017952) + 28s-rRNA_Dmel                   rRNA                   1003   1136  (2833) 33230 *
  351    6.4  0.0  0.0  X         24429863 24429909  (3017912) + 28s-rRNA_Dmel                   rRNA                   1601   1647  (2322) 33230 *
 2601    5.1 25.7  0.6  X         24429900 24430355  (3017466) + 28s-rRNA_Dmel                   rRNA                   2079   2648  (1321) 33230 *
 5458    7.1  3.8  0.1  X         24430354 24431062  (3016759) + R2_DM                           LINE/R2                1649   2383  (1224) 33231  
  334   33.5  2.4  2.4  X         24431174 24431381  (3016440) C G2_DM                           LINE/I-Jockey        (2618)    484     277 33232  
  496   29.8  2.9  1.7  X         24431726 24432049  (3015772) C G6_DM                           LINE/I-Jockey         (866)   1176     859 33233  
 3174   19.7 10.8  1.2  X         24432672 24434391  (3013430) C DMRT1A                          LINE/R1                 (0)   5183    3300 33234  
  671   18.9  1.6  0.0  X         24434391 24434517  (3013304) C DMRT1A                          LINE/R1              (2012)   3171    3043 33234 *
 1368   17.8  0.0  0.0  X         24434540 24434769  (3013052) C DMRT1A                          LINE/R1              (2229)   2954    2725 33234  
 2806   21.1  2.2  1.4  X         24434771 24435347  (3012474) C DMRT1A                          LINE/R1              (2565)   2618    2037 33234  
  663   15.0  0.0  1.9  X         24435376 24435484  (3012337) C DMRT1A                          LINE/R1              (3395)   1788    1682 33234  
  666   31.3  8.4  0.6  X         24435489 24435822  (3011999) C DMRT1B                          LINE/R1              (3552)   1631    1272 33235  
 1512   29.1  7.4  5.1  X         24435917 24436834  (3010987) C DMRT1B                          LINE/R1              (4243)    940       3 33235  
15434   10.9  5.4  0.4  X         24437078 24439368  (3008453) C DMRT1B                          LINE/R1                 (0)   5183    2779 33236  
 1641   12.2 11.4  0.0  X         24439372 24439740  (3008081) C STALKER4_I                      LTR/Gypsy             (171)   6359    5949 33237  
 1245   10.8  2.0  0.0  X         24439736 24439930  (3007891) C STALKER4_I                      LTR/Gypsy            (1385)   5145    4947 33237 *
 4578    6.2  1.7  0.3  X         24439918 24440498  (3007323) C STALKER4_I                      LTR/Gypsy            (1782)   4748    4160 33237 *
 7869    3.3  4.4  0.0  X         24440494 24441439  (3006382) C R1_DM                           LINE/R1              (1671)   3685    2698 33238  
 6076    3.8 13.2  1.3  X         24441445 24442482  (3005339) C R2_DM                           LINE/R2              (1537)   2070     805 33239 *
20631    1.3  1.1  0.0  X         24442481 24444791  (3003030) C 28s-rRNA_Dmel                   rRNA                 (1632)   2337       1 33240  
 2946    1.8  0.8  0.8  X         24444792 24445176  (3002645) C ITS2-rRNA_Dmel                  rRNA                    (0)    385       1 33241  
  251    3.3  0.0  0.0  X         24445177 24445206  (3002615) C 2s-rRNA_Dmel                    rRNA                    (0)     30       1 33242  
 1124    1.6  0.0  0.0  X         24445235 24445357  (3002464) C 5.8s-rRNA_Dmel                  rRNA                    (0)    123       1 33243  
 6030    1.2  0.8  0.0  X         24445358 24446077  (3001744) C ITS1-rRNA_Dmel                  rRNA                    (0)    726       1 33244  
 1190    0.7 17.6  0.0  X         24446078 24446225  (3001596) C 18s-rRNA_Dmel                   rRNA                    (0)   1995    1822 33245  
 3225    1.1  0.0  0.0  X         24446226 24446578  (3001243) + Gypsy2_LTR                      LTR/Gypsy                 1    353     (0) 33246  
 7862    2.6  0.1  2.5  X         24446579 24447514  (3000307) + Gypsy6_I                        LTR/Gypsy                 1    914  (5221) 33246  
21966   15.2  2.1  0.6  X         24447525 24452088  (2995733) + Gypsy6_I                        LTR/Gypsy              1026   5318  (1694) 33246  
   15    7.0  2.9  6.1  X         24452089 24452122  (2995699) + (ATTT)n                         Simple_repeat             1     33     (0) 33247  
 3905    1.6  0.0  1.6  X         24452159 24452604  (2995217) + Gypsy6_I                        LTR/Gypsy              4900   5338   (797) 33246  
 2339    1.5  0.0  1.5  X         24452605 24452875  (2994946) C MDG3_LTR                        LTR/Gypsy               (0)    267       1 33248  
44504    0.8  0.1  0.7  X         24452876 24457891  (2989930) C MDG3_I                          LTR/Gypsy               (0)   4986       1 33248  
 2383    1.5  0.0  0.0  X         24457891 24458157  (2989664) C MDG3_LTR                        LTR/Gypsy               (0)    267       1 33248 *
 6527    3.7  0.0  6.3  X         24458158 24459000  (2988821) + Gypsy6_I                        LTR/Gypsy              5335   6127     (8) 33246  
 3171    1.7  0.0  0.0  X         24459003 24459355  (2988466) + Gypsy2_LTR                      LTR/Gypsy                 1    353     (0) 33246  
12396    1.4  1.0  0.3  X         24459356 24460741  (2987080) C 18s-rRNA_Dmel                   rRNA                  (170)   1825     430 33249  
  626   10.8  2.9 20.1  X         24460802 24460975  (2986846) C MICROPIA_LTR                    LTR/Gypsy             (172)    304     156 33250  
  228   16.3  0.0  2.0  X         24460997 24461046  (2986775) C MICROPIA_I                      LTR/Gypsy               (0)   4476    4428 33251 *
 4277    1.3  0.0  0.0  X         24461028 24461492  (2986329) + Stellate_Het_gene               Stellate                267    731     (1) 33252  
 6800    0.6  0.0  0.0  X         24461913 24462643  (2985178) + Stellate_Het_gene               Stellate                  1    731     (1) 33253  
 6734    1.0  0.0  0.0  X         24463078 24463808  (2984013) + Stellate_Het_gene               Stellate                  1    731     (1) 33254  
 6800    0.6  0.0  0.0  X         24464229 24464959  (2982862) + Stellate_Het_gene               Stellate                  1    731     (1) 33255  
 6843    0.3  0.0  0.0  X         24465379 24466109  (2981712) + Stellate_Het_gene               Stellate                  1    731     (1) 33256  
 2265    2.6  0.0  2.6  X         24466384 24466662  (2981159) + BATUMI_LTR                      LTR/Pao                   1    272     (0) 33257  
20523    1.9  0.6  1.6  X         24466663 24469123  (2978698) + BATUMI_I                        LTR/Pao                   1   2435  (5528) 33257  
 6907    0.8  0.2  1.4  X         24469162 24469958  (2977863) + BATUMI_I                        LTR/Pao                2687   3474  (4489) 33257  
 2724    1.6  0.9  0.9  X         24469952 24470276  (2977545) C BATUMI_I                        LTR/Pao              (1212)   6751    6427 33258 *
 1471    3.2  0.0  0.0  X         24470300 24470486  (2977335) + BATUMI_I                        LTR/Pao                7303   7489   (474) 33257 *
17280    1.1  2.1  0.8  X         24470485 24472568  (2975253) C STALKER4_I                      LTR/Gypsy            (3863)   2667     559 33259  
14001    0.8  0.9  0.0  X         24472571 24474099  (2973722) + 18s-rRNA_Dmel                   rRNA                    453   1995     (0) 33260  
 5281    2.0  6.5  0.0  X         24474100 24474781  (2973040) + ITS1-rRNA_Dmel                  rRNA                      1    726     (0) 33261  
 1118    1.6  0.0  0.0  X         24474782 24474904  (2972917) + 5.8s-rRNA_Dmel                  rRNA                      1    123     (0) 33262  
  251    3.3  0.0  0.0  X         24474933 24474962  (2972859) + 2s-rRNA_Dmel                    rRNA                      1     30     (0) 33263  
 2852    2.9  0.8  0.0  X         24474963 24475343  (2972478) + ITS2-rRNA_Dmel                  rRNA                      1    384     (1) 33264  
23767    1.3  0.2  0.1  X         24475346 24477992  (2969829) + 28s-rRNA_Dmel                   rRNA                      2   2651  (1318) 33265  
 1841    1.5  0.0  0.5  X         24478014 24478219  (2969602) + R2_DM                           LINE/R2                   3    207  (3400) 33266 *
19977    2.5  2.6  0.3  X         24478218 24481343  (2966478) + R2_DM                           LINE/R2                 409   3607     (0) 33266  
  669    1.4  0.0  0.0  X         24481345 24481417  (2966404) + 28s-rRNA_Dmel                   rRNA                   2653   2725  (1244) 33265 *
 3857    2.8  4.1  0.2  X         24481416 24481883  (2965938) + R1_DM                           LINE/R1                4802   5287    (69) 33267  
 5423    1.5  0.0  0.0  X         24481906 24482497  (2965324) + R2_DM                           LINE/R2                1932   2523  (1084) 33268  
 2546    1.3  0.3  2.6  X         24482493 24482805  (2965016) + BATUMI_I                        LTR/Pao                6997   7302   (661) 33269 *
37199    7.1  0.6  1.9  X         24482819 24489466  (2958355) C BATUMI_I                        LTR/Pao              (1543)   6420       1 33270  
 2265    2.6  0.0  2.6  X         24489467 24489745  (2958076) C BATUMI_LTR                      LTR/Pao                 (0)    272       1 33270  
 6806    0.7  0.0  0.0  X         24490019 24490750  (2957071) C Stellate_Het_gene               Stellate                (0)    732       1 33271  
 6781    0.7  0.0  0.0  X         24491170 24491900  (2955921) C Stellate_Het_gene               Stellate                (1)    731       1 33272  
 6766    0.8  0.0  0.0  X         24492320 24493050  (2954771) C Stellate_Het_gene               Stellate                (1)    731       1 33273  
 6725    1.1  0.0  0.0  X         24493470 24494200  (2953621) C Stellate_Het_gene               Stellate                (1)    731       1 33274  
 6774    0.8  0.0  0.0  X         24494621 24495351  (2952470) C Stellate_Het_gene               Stellate                (1)    731       1 33275  
 6783    0.8  0.0  0.0  X         24495770 24496501  (2951320) C Stellate_Het_gene               Stellate                (0)    732       1 33276  
 6788    0.8  0.0  0.0  X         24496920 24497651  (2950170) C Stellate_Het_gene               Stellate                (0)    732       1 33277  
 6787    0.7  0.0  0.0  X         24498071 24498801  (2949020) C Stellate_Het_gene               Stellate                (1)    731       1 33278  
 6766    0.8  0.0  0.0  X         24499223 24499953  (2947868) C Stellate_Het_gene               Stellate                (1)    731       1 33279  
 6783    0.7  0.0  0.0  X         24500373 24501103  (2946718) C Stellate_Het_gene               Stellate                (1)    731       1 33280  
 6754    1.0  0.0  0.0  X         24501523 24502253  (2945568) C Stellate_Het_gene               Stellate                (1)    731       1 33281  
 4277    1.3  0.0  0.0  X         24502674 24503138  (2944683) C Stellate_Het_gene               Stellate                (1)    731     267 33282  
  228   16.3  0.0  2.0  X         24503120 24503169  (2944652) + MICROPIA_I                      LTR/Gypsy              4428   4476     (0) 33283 *
  626   10.8  2.9 20.1  X         24503191 24503364  (2944457) + MICROPIA_LTR                    LTR/Gypsy               156    304   (172) 33284  
12396    1.4  1.0  0.3  X         24503425 24504810  (2943011) + 18s-rRNA_Dmel                   rRNA                    430   1825   (170) 33285  
 3198    1.4  0.0  0.0  X         24504811 24505163  (2942658) C Gypsy2_LTR                      LTR/Gypsy               (0)    353       1 33286  
 2775    4.0  0.0 13.3  X         24505166 24505573  (2942248) C Gypsy2_I                        LTR/Gypsy               (8)   6127    5768 33286 *
 8213    3.2  1.5  2.2  X         24505573 24506578  (2941243) + R1_DM                           LINE/R1                3531   4529   (827) 33287  
10197    6.8  5.8  6.0  X         24506579 24508914  (2938907) C Gypsy12_LTR                     LTR/Gypsy               (0)   2336       1 33288  
 6295    4.2  1.2  0.1  X         24508915 24509668  (2938153) + R1_DM                           LINE/R1                4526   5287    (69) 33287  
12262    1.8  0.0  0.0  X         24509691 24511042  (2936779) + R2_DM                           LINE/R2                1932   3283   (324) 33289  
 4238    6.5  0.6  6.3  X         24511060 24511699  (2936122) C Gypsy12_LTR                     LTR/Gypsy            (1730)    606       1 33290  
 6295    4.2  1.2  0.1  X         24511700 24512453  (2935368) + R1_DM                           LINE/R1                4526   5287    (69) 33291  
12262    1.8  0.0  0.0  X         24512476 24513827  (2933994) + R2_DM                           LINE/R2                1932   3283   (324) 33292  
 4238    6.5  0.6  6.3  X         24513845 24514484  (2933337) C Gypsy12_LTR                     LTR/Gypsy            (1730)    606       1 33293  
 6286    4.3  1.2  0.1  X         24514485 24515238  (2932583) + R1_DM                           LINE/R1                4526   5287    (69) 33294  
14861    2.5  0.1  0.0  X         24515261 24516935  (2930886) + R2_DM                           LINE/R2                1932   3607     (0) 33295  
11683    1.9  0.5  0.3  X         24516940 24518258  (2929563) + 28s-rRNA_Dmel                   rRNA                   2649   3969     (0) 33296  
  579    4.8 10.8  0.0  X         24518275 24518357  (2929464) + 92_Repeat_rRNA                  Satellite                 1     92     (0) 33297  
  263    8.1  0.0  0.0  X         24518337 24518373  (2929448) + 329_Repeat_rRNA                 Satellite                 1     37   (292) 33298 *
 5791   10.2  3.7  3.2  X         24518373 24519561  (2928260) + G2_DM                           LINE/I-Jockey             2    747  (2355) 33299  
 1517    9.4  0.8  4.7  X         24520010 24520254  (2927567) C Gypsy8_I                        LTR/Gypsy            (4111)    236       1 33300  
 1402   12.3  1.6  2.9  X         24520255 24520471  (2927350) C Gypsy8_LTR                      LTR/Gypsy              (90)    214       1 33301  
 1472   12.9  6.5  1.8  X         24520474 24520733  (2927088) + MICROPIA_I                      LTR/Gypsy              3169   3440  (1036) 33302  
 4175    4.5  7.1  0.5  X         24520750 24521326  (2926495) + TRANSIB2                        DNA/CMC-Transib           8    622  (2222) 33303  
 6392    3.9  3.6  0.2  X         24521355 24522150  (2925671) + TRANSIB2                        DNA/CMC-Transib        1027   1849   (995) 33304  
 3284   12.8  1.0 11.0  X         24522153 24522829  (2924992) + MICROPIA_I                      LTR/Gypsy              3861   4476     (0) 33302  
  678   10.0  2.3 20.1  X         24522851 24523025  (2924796) + MICROPIA_LTR                    LTR/Gypsy               156    304   (172) 33305  
  943   21.7  3.6  0.4  X         24523029 24523250  (2924571) + MICROPIA_LTR                    LTR/Gypsy               248    476     (0) 33306  
 1495    5.1  0.0  0.0  X         24523253 24523449  (2924372) + 240_Repeat_rRNA                 Satellite                44    240     (0) 33307  
  608   10.3  0.0 20.0  X         24523438 24523606  (2924215) + 329_Repeat_rRNA                 Satellite                 1    135   (189) 33308 *
 2376    0.0  0.7  1.1  X         24523621 24523896  (2923925) + BLASTOPIA_LTR                   LTR/Gypsy                 1    275     (0) 33309  
39552    1.9  0.1  0.0  X         24523897 24528372  (2919449) + BLASTOPIA_I                     LTR/Gypsy                 1   4481     (0) 33309  
 2376    0.0  0.7  1.1  X         24528373 24528648  (2919173) + BLASTOPIA_LTR                   LTR/Gypsy                 1    275     (0) 33309  
  339    2.5  0.0  0.0  X         24528651 24528690  (2919131) C BARI1                           DNA/TcMar-Tc1        (1648)     41       2 33310 *
 3951    7.7  4.2  0.5  X         24528660 24529232  (2918589) + IDEFIX_LTR                      LTR/Gypsy                 1    594     (0) 33311  
   14   10.7  3.1  3.1  X         24529822 24529853  (2917968) + (GAC)n                          Simple_repeat             1     32     (0) 33312  
  995   29.5  2.2  1.6  X         24529902 24530270  (2917551) + G2_DM                           LINE/I-Jockey           967   1337   (705) 33299  
 2457   28.3  7.9  4.0  X         24530763 24532163  (2915658) + G_DM                            LINE/I-Jockey          2621   4074   (272) 33313  
   16    7.4  0.0  6.5  X         24532288 24532320  (2915501) + (ATTAA)n                        Simple_repeat             1     31     (0) 33314  
 1412   13.1  8.3  4.2  X         24532460 24532737  (2915084) + Gypsy2-LTR_DM                   LTR/Gypsy                28    316    (22) 33315  
 5021    4.8  5.6  0.1  X         24532750 24533499  (2914322) + ETS-rRNA_Dmel                   rRNA                     74    864     (0) 33316  
15511    2.7  3.0  0.2  X         24533500 24535321  (2912500) + 18s-rRNA_Dmel                   rRNA                      1   1873   (122) 33317  
 1057    4.6  2.3  0.0  X         24535317 24535447  (2912374) + 28s-rRNA_Dmel                   rRNA                   1003   1136  (2833) 33318 *
  351    6.4  0.0  0.0  X         24535441 24535487  (2912334) + 28s-rRNA_Dmel                   rRNA                   1601   1647  (2322) 33318 *
 2804    5.2 22.7  0.6  X         24535478 24535944  (2911877) + 28s-rRNA_Dmel                   rRNA                   2079   2648  (1321) 33318 *
 5420    7.3  3.8  0.1  X         24535943 24536651  (2911170) + R2_DM                           LINE/R2                1649   2383  (1224) 33319  
  362   33.0  2.4  2.4  X         24536763 24536970  (2910851) C G2_DM                           LINE/I-Jockey        (2618)    484     277 33320  
  514   29.5  2.9  1.7  X         24537315 24537638  (2910183) C G6_DM                           LINE/I-Jockey         (866)   1176     859 33321  
 3124   19.5 13.6  1.4  X         24538261 24539938  (2907883) C DMRT1A                          LINE/R1                 (0)   5183    3300 33322  
  671   18.9  1.6  0.0  X         24539938 24540064  (2907757) C DMRT1A                          LINE/R1              (2012)   3171    3043 33322 *
 1356   18.3  0.0  0.0  X         24540087 24540316  (2907505) C DMRT1A                          LINE/R1              (2229)   2954    2725 33322  
 2819   20.9  2.2  1.4  X         24540318 24540894  (2906927) C DMRT1A                          LINE/R1              (2565)   2618    2037 33322  
  663   15.0  0.0  1.9  X         24540923 24541031  (2906790) C DMRT1A                          LINE/R1              (3395)   1788    1682 33322  
  686   31.0  8.4  0.6  X         24541036 24541369  (2906452) C DMRT1B                          LINE/R1              (3552)   1631    1272 33323  
 1541   28.8  7.7  5.3  X         24541464 24542380  (2905441) C DMRT1B                          LINE/R1              (4243)    940       3 33323  
15172   11.3  5.6  0.3  X         24542629 24544913  (2902908) C DMRT1B                          LINE/R1                 (0)   5183    2779 33324  
 1662   11.9 11.4  0.0  X         24544917 24545285  (2902536) C STALKER4_I                      LTR/Gypsy             (171)   6359    5949 33325 *
 8020    3.8  1.4  0.3  X         24545281 24546255  (2901566) C STALKER4_I                      LTR/Gypsy            (1385)   5145    4160 33325  
 7953    2.7  4.2  0.6  X         24546251 24547208  (2900613) C R1_DM                           LINE/R1              (1671)   3685    2694 33326 *
 6144    3.6 13.0  1.1  X         24547210 24548247  (2899574) C R2_DM                           LINE/R2              (1537)   2070     805 33327 *
16272    1.6  1.1  0.8  X         24548246 24550106  (2897715) C 28s-rRNA_Dmel                   rRNA                 (1632)   2337     472 33328  
 1163    5.6  0.0  0.0  X         24550112 24550255  (2897566) C 28s-rRNA_Dmel                   rRNA                 (3824)    145       2 33328  
 2773    2.9  1.3  0.0  X         24550258 24550636  (2897185) C ITS2-rRNA_Dmel                  rRNA                    (1)    384       1 33329  
  251    3.3  0.0  0.0  X         24550637 24550666  (2897155) C 2s-rRNA_Dmel                    rRNA                    (0)     30       1 33330  
 1142    0.8  0.0  0.0  X         24550695 24550817  (2897004) C 5.8s-rRNA_Dmel                  rRNA                    (0)    123       1 33331  
 5985    1.7  0.8  0.0  X         24550818 24551537  (2896284) C ITS1-rRNA_Dmel                  rRNA                    (0)    726       1 33332  
 1560    0.0  0.0  0.0  X         24551538 24551711  (2896110) C 18s-rRNA_Dmel                   rRNA                    (0)   1995    1822 33333  
 3453    3.2  0.0  0.0  X         24551712 24552118  (2895703) C Gypsy6_LTR                      LTR/Gypsy               (0)    407       1 33334  
23730   16.1  0.1  0.0  X         24552122 24556070  (2891751) C Gypsy6_I                        LTR/Gypsy               (2)   7010    3058 33334  
 1761    2.3  4.4 12.5  X         24556074 24556366  (2891455) C Gypsy6_I                        LTR/Gypsy            (6740)    272       1 33334  
 1716    5.8  5.3  0.0  X         24556367 24556592  (2891229) C Gypsy6_LTR                      LTR/Gypsy               (0)    407     170 33334  
16013    0.8  0.0  0.0  X         24556609 24558433  (2889388) C 18s-rRNA_Dmel                   rRNA                  (170)   1825       1 33335  
 5247    1.0  2.8  0.1  X         24558431 24558530  (2889291) C ETS-rRNA_Dmel                   rRNA                  (154)    710     592 33336 *
   57    0.0  3.6  0.0  X         24558531 24558586  (2889235) + (AT)n                           Simple_repeat             1     58     (0) 33337  
 5247    1.0  2.8  0.1  X         24558587 24559177  (2888644) C ETS-rRNA_Dmel                   rRNA                  (273)    591       2 33336  
 1419    4.8 11.4  1.4  X         24559171 24559523  (2888298) C 240_Repeat_rRNA                 Satellite              (58)    271       1 33338 *
  733    2.0  0.0  0.0  X         24559503 24559557  (2888264) C 92_Repeat_rRNA                  Satellite               (0)    352     256 33339 *
  245   21.6  0.0  2.0  X         24559558 24559609  (2888212) C 28s-rRNA_Dmel                   rRNA                 (1279)   2690    2640 33340 *
  293    9.3  0.0  0.0  X         24559573 24559615  (2888206) C 329_Repeat_rRNA                 Satellite             (286)     43       1 33341  
  733    2.0  0.0  0.0  X         24559616 24559664  (2888157) C 92_Repeat_rRNA                  Satellite              (97)    255     169 33339  
  302    7.0  0.0  0.0  X         24559665 24559707  (2888114) C 329_Repeat_rRNA                 Satellite             (286)     43       1 33342  
  733    2.0  0.0  0.0  X         24559708 24559741  (2888080) C 92_Repeat_rRNA                  Satellite             (184)    168     109 33339  
  233   16.0  1.9  3.9  X         24559742 24559793  (2888028) C 28s-rRNA_Dmel                   rRNA                 (1279)   2690    2640 33343 *
  338    4.5  0.0  0.0  X         24559756 24559799  (2888022) C 329_Repeat_rRNA                 Satellite             (285)     44       1 33344  
  733    2.0  0.0  0.0  X         24559800 24559854  (2887967) C 92_Repeat_rRNA                  Satellite               (0)    108       1 33339  
30606    8.4  0.2  0.2  X         24559855 24564196  (2883625) + G_DM                            LINE/I-Jockey             1   4343     (3) 33345  
  315    7.0  0.0  0.0  X         24564200 24564242  (2883579) C 329_Repeat_rRNA                 Satellite             (286)     43       1 33346 *
  733    2.6  0.0  0.0  X         24564222 24564276  (2883545) C 92_Repeat_rRNA                  Satellite               (0)    352     256 33347  
  245   21.6  0.0  2.0  X         24564277 24564328  (2883493) C 28s-rRNA_Dmel                   rRNA                 (1279)   2690    2640 33348 *
  293    9.3  0.0  0.0  X         24564292 24564334  (2883487) C 329_Repeat_rRNA                 Satellite             (286)     43       1 33349  
  733    2.6  0.0  0.0  X         24564335 24564383  (2883438) C 92_Repeat_rRNA                  Satellite              (97)    255     169 33347  
  302    7.0  0.0  0.0  X         24564384 24564426  (2883395) C 329_Repeat_rRNA                 Satellite             (286)     43       1 33350  
  733    2.6  0.0  0.0  X         24564427 24564460  (2883361) C 92_Repeat_rRNA                  Satellite             (184)    168     109 33347  
  233   16.0  1.9  3.9  X         24564461 24564512  (2883309) C 28s-rRNA_Dmel                   rRNA                 (1279)   2690    2640 33351 *
  338    4.5  0.0  0.0  X         24564475 24564518  (2883303) C 329_Repeat_rRNA                 Satellite             (285)     44       1 33352  
  733    2.6  0.0  0.0  X         24564519 24564573  (2883248) C 92_Repeat_rRNA                  Satellite               (0)    108       1 33347  
30815    8.2  0.2  0.1  X         24564574 24568909  (2878912) + G_DM                            LINE/I-Jockey             1   4343     (3) 33353  
  315    7.0  0.0  0.0  X         24568913 24568955  (2878866) C 329_Repeat_rRNA                 Satellite             (286)     43       1 33354 *
  733    2.6  0.0  0.0  X         24568935 24568989  (2878832) C 92_Repeat_rRNA                  Satellite               (0)    352     256 33355  
  245   21.6  0.0  2.0  X         24568990 24569041  (2878780) C 28s-rRNA_Dmel                   rRNA                 (1279)   2690    2640 33356 *
  293    9.3  0.0  0.0  X         24569005 24569047  (2878774) C 329_Repeat_rRNA                 Satellite             (286)     43       1 33357  
  733    2.6  0.0  0.0  X         24569048 24569096  (2878725) C 92_Repeat_rRNA                  Satellite              (97)    255     169 33355  
  302    7.0  0.0  0.0  X         24569097 24569139  (2878682) C 329_Repeat_rRNA                 Satellite             (286)     43       1 33358  
  733    2.6  0.0  0.0  X         24569140 24569173  (2878648) C 92_Repeat_rRNA                  Satellite             (184)    168     109 33355  
  233   16.0  1.9  3.9  X         24569174 24569225  (2878596) C 28s-rRNA_Dmel                   rRNA                 (1279)   2690    2640 33359 *
  338    4.5  0.0  0.0  X         24569188 24569231  (2878590) C 329_Repeat_rRNA                 Satellite             (285)     44       1 33360  
  733    2.6  0.0  0.0  X         24569232 24569286  (2878535) C 92_Repeat_rRNA                  Satellite               (0)    108       1 33355  
 8789    7.6  0.9  0.1  X         24569287 24570491  (2877330) + G_DM                            LINE/I-Jockey             1   1215  (3131) 33361  
 9497    9.5  2.8  0.1  X         24570492 24572621  (2875200) + G_DM                            LINE/I-Jockey          1342   3527   (819) 33361  
 7918    2.0  1.8  0.2  X         24572620 24573586  (2874235) C R1_DM                           LINE/R1              (4374)    982       1 33362 *
27112    1.1  2.5  0.1  X         24573622 24576922  (2870899) C R1_DM                           LINE/R1                 (2)   5354    1974 33363  
14869    1.4  1.0  0.2  X         24576923 24578687  (2869134) C R1_DM                           LINE/R1              (3577)   1779       1 33363  
26747    1.3  1.9  0.7  X         24578723 24583993  (2863828) C R1_DM                           LINE/R1                 (2)   5354      24 33364  
23873    0.8  1.6  0.0  X         24584030 24586801  (2861020) C R1_DM                           LINE/R1                 (2)   5354    2540 33365  
 1440    2.4  0.0  0.0  X         24586802 24586969  (2860852) + PROTOP                          DNA/P                     1    168  (4312) 33366 *
26843    2.6  0.2  0.3  X         24586967 24590706  (2857115) + G2_DM                           LINE/I-Jockey             4   4346     (0) 33367  
 2347    1.0  0.0  0.0  X         24590704 24590994  (2856827) + PROTOP_A                        DNA/P                   157    447   (658) 33368 *
 5720    2.8  0.0  0.0  X         24591011 24591751  (2856070) C I_DM                            LINE/I                  (9)   5365    4625 33369 *
32949    1.1  0.8  0.1  X         24591750 24595764  (2852057) + PROTOP                          DNA/P                   438   4480     (0) 33370  
 3231    1.0 11.9  0.0  X         24595765 24596276  (2851545) C R1_DM                           LINE/R1              (2810)   2546    1974 33371  
14738    1.7  1.0  0.2  X         24596277 24598040  (2849781) C R1_DM                           LINE/R1              (3577)   1779       1 33371  
30850    0.9  2.0  0.1  X         24598076 24603330  (2844491) C R1_DM                           LINE/R1                 (2)   5354       1 33372  
21793    1.1  2.9  0.1  X         24603366 24606365  (2841456) C R1_DM                           LINE/R1                 (2)   5354    2271 33373  
  438    0.0  0.0  0.0  X         24606359 24606408  (2841413) + CIRCE                           LTR/Gypsy              4931   4980  (1376) 33374 *
 3468    1.1  0.4  4.7  X         24606768 24607233  (2840588) + CIRCE                           LTR/Gypsy              4981   5427   (929) 33374  
 7811    1.7  1.0  0.0  X         24607321 24608240  (2839581) + CIRCE                           LTR/Gypsy              5428   6356     (0) 33374  
 7377    1.8  4.6  2.8  X         24608241 24609193  (2838628) + CIRCE                           LTR/Gypsy                 1    970  (5386) 33375  
 8970    4.7  2.3  4.5  X         24609336 24612174  (2835647) + CIRCE                           LTR/Gypsy               973   3667  (2689) 33375  
12509    3.6  2.7  1.4  X         24612190 24615098  (2832723) + CIRCE                           LTR/Gypsy              1499   4372  (1984) 33376  
 3331    7.3  0.2  0.0  X         24615099 24615520  (2832301) + Invader1_LTR                    LTR/Gypsy                 1    423     (0) 33377  
28481    2.2  0.1  0.0  X         24615521 24618704  (2829117) + Invader1_I                      LTR/Gypsy                 1   3186     (0) 33377  
 3356    7.1  0.2  0.0  X         24618705 24619126  (2828695) + Invader1_LTR                    LTR/Gypsy                 1    423     (0) 33377  
28534    2.2  0.0  0.0  X         24619127 24622311  (2825510) + Invader1_I                      LTR/Gypsy                 1   3186     (0) 33377  
 3356    7.1  0.2  0.0  X         24622312 24622733  (2825088) + Invader1_LTR                    LTR/Gypsy                 1    423     (0) 33377  
 1113    1.5  1.5  0.7  X         24622734 24622861  (2824960) + CIRCE                           LTR/Gypsy              4367   4495  (1861) 33376  
14704    2.0  0.7  0.3  X         24622862 24624591  (2823230) + S_DM                            DNA/TcMar-Tc1             1   1736     (0) 33378  
 1077    2.2  0.7  0.0  X         24624592 24624719  (2823102) + CIRCE                           LTR/Gypsy              4493   4621  (1735) 33376 *
 1280    2.1  0.0  0.0  X         24624716 24624858  (2822963) + CIRCE                           LTR/Gypsy              4838   4980  (1376) 33376  
 3731    1.2  0.7  4.4  X         24625216 24625684  (2822137) + CIRCE                           LTR/Gypsy              4981   5427   (929) 33376  
 8251    1.7  1.0  0.0  X         24625767 24626686  (2821135) + CIRCE                           LTR/Gypsy              5428   6356     (0) 33376  
 7840    1.7  4.6  2.8  X         24626687 24627639  (2820182) + CIRCE                           LTR/Gypsy                 1    970  (5386) 33379  
13613    3.8  2.2  3.7  X         24627782 24631443  (2816378) + CIRCE                           LTR/Gypsy               973   4495  (1861) 33379  
14590    2.0  0.6  1.3  X         24631444 24633191  (2814630) + S_DM                            DNA/TcMar-Tc1             1   1736     (0) 33380  
 1844    0.9  0.4  0.4  X         24633192 24633409  (2814412) + CIRCE                           LTR/Gypsy              4493   4710  (1646) 33379 *
 3017    2.3  0.6  0.6  X         24633392 24633740  (2814081) C R1_DM                           LINE/R1              (4993)    363      15 33381 *
25391    1.0  0.9  0.1  X         24633740 24636585  (2811236) C R1_DM                           LINE/R1               (551)   4805    1938 33382  
 2088    0.4  0.0  0.4  X         24636570 24636812  (2811009) C R1_DM                           LINE/R1              (4741)    615     374 33382 *
 2212    1.6  0.8  0.0  X         24636813 24637066  (2810755) C R1_DM                           LINE/R1              (5100)    256       1 33382  
27479    1.0  0.4  0.1  X         24637100 24640176  (2807645) C R1_DM                           LINE/R1                 (0)   5356    2271 33383  
  466    0.0  0.0  0.0  X         24640170 24640219  (2807602) + CIRCE                           LTR/Gypsy              4931   4980  (1376) 33379 *
 3730    1.4  0.5  4.4  X         24640578 24641047  (2806774) + CIRCE                           LTR/Gypsy              4981   5427   (929) 33379  
 8186    2.1  1.0  0.0  X         24641130 24642049  (2805772) + CIRCE                           LTR/Gypsy              5428   6356     (0) 33379  
 7702    1.7  4.9  3.5  X         24642050 24643006  (2804815) + CIRCE                           LTR/Gypsy                 1    970  (5386) 33384  
 8953    4.9  2.3  4.5  X         24643149 24645972  (2801849) + CIRCE                           LTR/Gypsy               973   3652  (2704) 33384  
 2184    1.6  0.0  0.0  X         24645975 24646216  (2801605) + CIRCE                           LTR/Gypsy              4132   4373  (1983) 33384  
 2512    3.1  3.7  5.7  X         24646217 24646590  (2801231) + ROVER-LTR_DM                    LTR/Gypsy                 1    367     (0) 33385  
  533    1.6  1.6  0.0  X         24646591 24646654  (2801167) + ROVER-I_DM                      LTR/Gypsy                 1     65  (6519) 33385  
27403   12.9  2.9  1.7  X         24646712 24651516  (2796305) + ROVER-I_DM                      LTR/Gypsy               263   5127  (1457) 33385  
 2718    3.7  0.0  0.9  X         24651527 24651856  (2795965) C STALKER4_LTR                    LTR/Gypsy               (0)    402      76 33386 *
52469    0.9  1.1  0.6  X         24651852 24658057  (2789764) C STALKER4_I                      LTR/Gypsy              (11)   6519     227 33387  
  289    6.5  0.0  4.3  X         24658205 24658252  (2789569) C STALKER4_I                      LTR/Gypsy            (7350)     46       1 33387  
  372    0.0  0.0  0.0  X         24658253 24658285  (2789536) C STALKER4_I                      LTR/Gypsy            (6497)     33       1 33387  
 3500    2.7  0.0  0.2  X         24658286 24658688  (2789133) C STALKER4_LTR                    LTR/Gypsy               (0)    402       1 33387  
 1676    2.5  0.0  0.0  X         24658689 24658887  (2788934) + ROVER-I_DM                      LTR/Gypsy              5110   5308  (1276) 33385  
 1166    8.6  0.0  1.1  X         24658923 24659089  (2788732) + ROVER-I_DM                      LTR/Gypsy              5990   6154   (430) 33385  
 1821    1.5  0.0  0.0  X         24659090 24659292  (2788529) + Copia1-LTR_DM                   LTR/Copia                 1    203     (0) 33388  
 2674    3.8  5.5  1.2  X         24659293 24659690  (2788131) + ROVER-I_DM                      LTR/Gypsy              6152   6566    (18) 33385  
 2502    3.1  3.7  5.7  X         24659699 24660072  (2787749) + ROVER-LTR_DM                    LTR/Gypsy                 1    367     (0) 33385  
 1138    1.5  0.0  0.8  X         24660073 24660199  (2787622) + CIRCE                           LTR/Gypsy              4370   4495  (1861) 33389  
 3123    2.7  3.2  0.2  X         24660200 24660609  (2787212) + S_DM                            DNA/TcMar-Tc1             1    422  (1314) 33390  
 1846    1.7  0.0  0.0  X         24660607 24660836  (2786985) C S_DM                            DNA/TcMar-Tc1        (1506)    230       1 33391 *
 1362    1.2  0.6  0.0  X         24660837 24660995  (2786826) + CIRCE                           LTR/Gypsy              4493   4652  (1704) 33389  
  430    1.8  0.0  0.0  X         24661002 24661057  (2786764) + CIRCE                           LTR/Gypsy              4566   4621  (1735) 33392 *
 1269    2.8  0.0  0.0  X         24661054 24661196  (2786625) + CIRCE                           LTR/Gypsy              4838   4980  (1376) 33392  
 1459    2.3  1.2  0.0  X         24661379 24661549  (2786272) C R1_DM                           LINE/R1              (4027)   1329    1157 33393  
 5269    0.7  0.3  0.3  X         24661552 24662139  (2785682) C R1_DM                           LINE/R1              (4745)    611      24 33393  
 4340    1.8  0.4  0.0  X         24662174 24662663  (2785158) C R1_DM                           LINE/R1                 (0)   5356    4865 33394  
  670    2.6  0.0  0.0  X         24662659 24662734  (2785087) + Stellate_Het_gene               Stellate                619    694    (38) 33395 *
 6718    0.8  0.0  0.0  X         24663136 24663864  (2783957) + Stellate_Het_gene               Stellate                  1    729     (3) 33396  
 2710    1.3  0.3  2.9  X         24664050 24664373  (2783448) C NINJA_LTR                       LTR/Pao                 (1)    316       1 33397  
17647    1.5  0.1  0.1  X         24664374 24666386  (2781435) C NINJA_I                         LTR/Pao                 (0)   6011    3999 33397  
12096    1.5  0.0  0.3  X         24666364 24667748  (2780073) C NINJA_I                         LTR/Pao              (3164)   2847    1467 33397 *
 6110    1.8  2.7  3.6  X         24667722 24668535  (2779286) C NINJA_I                         LTR/Pao              (5204)    807       1 33397 *
 2537    1.6  0.3  2.8  X         24668536 24668860  (2778961) C NINJA_LTR                       LTR/Pao                 (0)    317       1 33397  
 1894    1.8  0.0  0.0  X         24669094 24669311  (2778510) + Stellate_Het_gene               Stellate                  1    218   (514) 33398  
   38    9.3  0.0  0.0  X         24669328 24669384  (2778437) + (ATA)n                          Simple_repeat             1     57     (0) 33399  
 2107    5.0  7.4  0.3  X         24669387 24669684  (2778137) + MDG1_LTR                        LTR/Gypsy                94    412    (30) 33400  
 7478    8.2  3.7  1.3  X         24669685 24670878  (2776943) + MDG1_I                          LTR/Gypsy                 1   1222  (5374) 33400 *
40482    2.3  1.2  0.0  X         24670869 24675969  (2771852) + MDG1_I                          LTR/Gypsy              1134   6296   (300) 33400  
  701    8.9  0.7  4.8  X         24675939 24676091  (2771730) + MDG1_I                          LTR/Gypsy              6450   6596     (0) 33400 *
 2385    4.9 11.6  1.0  X         24676092 24676462  (2771359) + MDG1_LTR                        LTR/Gypsy                 1    410    (32) 33400 *
 4590    1.0  0.0  0.0  X         24676462 24676981  (2770840) + Stellate_Het_gene               Stellate                212    731     (1) 33398  
  961    0.9  0.9  0.9  X         24677173 24677288  (2770533) C NINJA_LTR                       LTR/Pao                 (1)    316     201 33401  
 1970    4.5  3.0  1.5  X         24677349 24677616  (2770205) + BATUMI_LTR                      LTR/Pao                   1    272     (0) 33402  
30146    7.0  0.9  3.4  X         24677617 24683136  (2764685) + BATUMI_I                        LTR/Pao                   1   5459  (2455) 33402  
 6374   13.0  0.7  1.2  X         24683219 24684572  (2763249) + BATUMI_I                        LTR/Pao                5672   7246   (668) 33402  
 4724    1.4  0.7  1.1  X         24684009 24684584  (2763237) C BATUMI_I                        LTR/Pao               (963)   7000    6427 33403 *
 5689    0.6  0.0  0.5  X         24684608 24685271  (2762550) + BATUMI_I                        LTR/Pao                7303   7963     (0) 33402  
 2320    1.0  0.0  2.8  X         24685272 24685564  (2762257) + BATUMI_I                        LTR/Pao                7002   7286   (677) 33404  
14852   12.6  0.2  0.3  X         24685570 24688182  (2759639) + G_DM                            LINE/I-Jockey           635   3168  (1178) 33405  
 1589    4.2  0.0  0.0  X         24688179 24688394  (2759427) + G_DM                            LINE/I-Jockey          3405   3620   (726) 33405 *
  657    3.8  0.0  0.0  X         24688402 24688469  (2759352) C 92_Repeat_rRNA                  Satellite             (295)    181      84 33406  
  253   19.6  0.0  2.0  X         24688470 24688521  (2759300) C 28s-rRNA_Dmel                   rRNA                 (1279)   2690    2640 33407 *
  333    4.7  0.0  0.0  X         24688485 24688527  (2759294) C 329_Repeat_rRNA                 Satellite             (286)     43       1 33408  
  657    3.8  0.0  0.0  X         24688528 24688582  (2759239) C 92_Repeat_rRNA                  Satellite             (295)     83       1 33406  
 5129    3.1  1.6  0.1  X         24688583 24689222  (2758599) + G_DM                            LINE/I-Jockey             1    649  (3697) 33409  
 2259    2.1  0.0  2.8  X         24689219 24689514  (2758307) + BATUMI_I                        LTR/Pao                6997   7284   (679) 33410 *
 3223    8.2  8.1  3.3  X         24689515 24690117  (2757704) + BATUMI_I                        LTR/Pao                   1    631  (7332) 33411  
   40    6.5  4.6  0.0  X         24690118 24690182  (2757639) + (ATACAT)n                       Simple_repeat             1     68     (0) 33412  
 3223   14.0 10.0 205.8  X         24690183 24690249  (2757572) + BATUMI_I                        LTR/Pao                 632    635  (7328) 33411  
24063   10.9  1.6  1.7  X         24690289 24696310  (2751511) + BATUMI_I                        LTR/Pao                 749   7246   (668) 33411  
 5666    0.8  0.0  0.5  X         24696346 24697009  (2750812) + BATUMI_I                        LTR/Pao                7303   7963     (0) 33411  
 2283    1.1  0.3  2.8  X         24697010 24697301  (2750520) + BATUMI_I                        LTR/Pao                7002   7286   (677) 33413  
10965   13.7  0.3  0.2  X         24697307 24699382  (2748439) + G_DM                            LINE/I-Jockey           635   2633  (1713) 33414  
 1096    7.7  0.0  0.0  X         24699375 24699517  (2748304) + G_DM                            LINE/I-Jockey          3026   3168  (1178) 33414 *
 6821    5.4  0.0  2.5  X         24699514 24700463  (2747358) + G_DM                            LINE/I-Jockey          3405   4331    (15) 33414  
  682    2.3  0.0  0.0  X         24700464 24700550  (2747271) C 92_Repeat_rRNA                  Satellite               (5)     87       1 33415  
10942    1.0  0.0  0.0  X         24700571 24701823  (2745998) C 28s-rRNA_Dmel                   rRNA                    (7)   3962    2710 33416 *
23132    1.1  5.1  0.2  X         24701822 24706228  (2741593) C R1_DM                           LINE/R1                 (0)   5356     736 33417  
 3226    1.6  0.5  0.5  X         24706226 24706612  (2741209) C R1_DM                           LINE/R1              (4969)    387       1 33417 *
17907    1.0  0.1  0.1  X         24706646 24708703  (2739118) C R1_DM                           LINE/R1                 (0)   5356    3298 33418  
 2179    3.0  0.0  0.0  X         24708695 24708958  (2738863) C R1_DM                           LINE/R1              (2418)   2938    2675 33418 *
 9131    2.4  2.5  0.7  X         24708961 24710102  (2737719) C R1_DM                           LINE/R1              (4194)   1162       1 33418  
21089    1.4  2.1  0.1  X         24710136 24714155  (2733666) C R1_DM                           LINE/R1                 (0)   5356    1257 33419  
12506    7.5  3.2  0.5  X         24714156 24717063  (2730758) C R1_DM                           LINE/R1                (87)   5269    1251 33420  
 2266    3.6  0.0  0.0  X         24717068 24717342  (2730479) C R1_DM                           LINE/R1              (3770)   1586    1312 33421 *
18447    1.9  2.1  0.7  X         24717339 24719566  (2728255) C R1_DM                           LINE/R1              (3098)   2258       1 33420  
23451    1.0  1.4  0.2  X         24719600 24723887  (2723934) C R1_DM                           LINE/R1                 (0)   5356    1019 33422  
 5057    1.3  2.0  0.3  X         24723886 24724488  (2723333) C R1_DM                           LINE/R1              (4743)    613       1 33422 *
14891    1.1  2.4  0.1  X         24724522 24726186  (2721635) C R1_DM                           LINE/R1                 (0)   5356    3653 33423  
 3616    0.6  0.1  1.5  X         24726187 24726625  (2721196) + STALKER4_LTR                    LTR/Gypsy                 1    399     (3) 33424  
 4082    1.5  4.8  2.7  X         24726762 24727298  (2720523) + Stalker2_I                      LTR/Gypsy               284    831  (6565) 33425  
 4588    0.4  0.0  0.0  X         24727300 24727806  (2720015) + DM176_LTR                       LTR/Gypsy                 1    507     (0) 33426  
56770    0.2  0.0  0.5  X         24727807 24728351  (2719470) + DM176_I                         LTR/Gypsy                 1    525  (5895) 33426  
   27    0.0  2.6  5.4  X         24728352 24728389  (2719432) + (ATA)n                          Simple_repeat             1     37     (0) 33427  
56770    0.2  0.0  0.5  X         24728390 24734293  (2713528) + DM176_I                         LTR/Gypsy               526   6419     (1) 33426  
 4566    0.6  0.0  0.0  X         24734294 24734800  (2713021) + DM176_LTR                       LTR/Gypsy                 1    507     (0) 33426  
47800    1.5  0.6  0.7  X         24734803 24740452  (2707369) + STALKER4_I                      LTR/Gypsy               884   6530     (0) 33428  
 3640    0.3  0.1  1.5  X         24740453 24740891  (2706930) + STALKER4_LTR                    LTR/Gypsy                 1    399     (3) 33428  
12644    1.4  4.2  0.4  X         24740892 24744308  (2703513) C R1_DM                           LINE/R1              (1700)   3656       1 33423  
 8651    0.5  0.2  0.7  X         24744342 24745296  (2702525) C R1_DM                           LINE/R1                 (0)   5356    4407 33429  
14550    1.2  3.8  0.0  X         24745312 24748098  (2699723) C R1_DM                           LINE/R1              (1069)   4287    1397 33429  
 9114   20.9  2.5  4.0  X         24748107 24752798  (2695023) + FW2_DM                          LINE/I-Jockey             2   4740     (0) 33430  
 3890    3.2  2.6  0.2  X         24752807 24753270  (2694551) C R1_DM                           LINE/R1              (3947)   1409     935 33431 *
 5507    1.3  0.3  0.3  X         24753253 24753868  (2693953) C R1_DM                           LINE/R1              (4740)    616       1 33431  
34757    1.2  0.1  0.3  X         24753902 24758076  (2689745) C R1_DM                           LINE/R1                 (0)   5356    1081 33432  
 2603    1.4  0.0  0.7  X         24758071 24758364  (2689457) C R1_DM                           LINE/R1              (3748)   1608    1317 33433 *
14328    1.5  1.5  0.8  X         24758363 24760015  (2687806) C R1_DM                           LINE/R1              (3528)   1828     164 33434 *
25403    1.0  2.8  0.1  X         24760014 24764320  (2683501) C R1_DM                           LINE/R1                (96)   5260     836 33435  
 2973    5.6 24.0  0.8  X         24764297 24764779  (2683042) C R1_DM                           LINE/R1              (4761)    595       1 33432 *
  460    5.5  0.0  0.0  X         24764780 24764834  (2682987) C 28s-rRNA_Dmel                   rRNA                 (1267)   2702    2648 33436 *
32937    1.2  0.1  0.1  X         24764831 24768429  (2679392) C R2_DM                           LINE/R2                 (4)   3603       3 33437  
16415    1.0  0.1  0.0  X         24768428 24770228  (2677593) C 28s-rRNA_Dmel                   rRNA                 (1318)   2651     850 33436 *
 1263    0.0  0.0  0.0  X         24770234 24770370  (2677451) C 28s-rRNA_Dmel                   rRNA                 (3832)    137       1 33436  
  816    0.0  0.0  0.0  X         24770371 24770479  (2677342) C ITS2-rRNA_Dmel                  rRNA                    (0)    385     277 33438  
 1108    1.6  0.0  0.0  X         24770515 24770637  (2677184) C 5.8s-rRNA_Dmel                  rRNA                    (0)    123       1 33439  
 5822    1.1  1.7  0.0  X         24770643 24771347  (2676474) C ITS1-rRNA_Dmel                  rRNA                    (9)    717       1 33440  
 1626    0.6  0.0  0.0  X         24771348 24771521  (2676300) C 18s-rRNA_Dmel                   rRNA                    (0)   1995    1822 33441  
 3689    2.5  0.0  0.0  X         24771522 24771928  (2675893) C Gypsy6_LTR                      LTR/Gypsy               (0)    407       1 33442  
24637   16.2  0.1  0.0  X         24771932 24775880  (2671941) C Gypsy6_I                        LTR/Gypsy               (2)   7010    3058 33442  
 1882    2.3  4.4 12.5  X         24775884 24776176  (2671645) C Gypsy6_I                        LTR/Gypsy            (6740)    272       1 33442  
 1805    5.8  5.3  0.0  X         24776177 24776402  (2671419) C Gypsy6_LTR                      LTR/Gypsy               (0)    407     170 33442  
16873    0.8  0.0  0.0  X         24776419 24778243  (2669578) C 18s-rRNA_Dmel                   rRNA                  (170)   1825       1 33443  
 5583    1.0  2.8  0.1  X         24778241 24778340  (2669481) C ETS-rRNA_Dmel                   rRNA                  (154)    710     592 33444 *
   55    0.0  3.7  0.0  X         24778341 24778394  (2669427) + (AT)n                           Simple_repeat             1     56     (0) 33445  
 5583    1.0  2.8  0.1  X         24778395 24778985  (2668836) C ETS-rRNA_Dmel                   rRNA                  (273)    591       2 33444  
 2051    1.7  0.0  0.0  X         24778979 24779365  (2668456) C 240_Repeat_rRNA                 Satellite               (0)    387       1 33446 *
  592    2.6  0.0  0.0  X         24779345 24779420  (2668401) C 92_Repeat_rRNA                  Satellite               (0)     92      17 33447 *
32181    8.3  0.2  0.1  X         24779421 24783757  (2664064) + G_DM                            LINE/I-Jockey             1   4344     (2) 33448  
  317    7.0  0.0  0.0  X         24783761 24783803  (2664018) C 329_Repeat_rRNA                 Satellite             (286)     43       1 33449 *
  745    2.6  0.0  0.0  X         24783783 24783837  (2663984) C 92_Repeat_rRNA                  Satellite               (0)    352     256 33450  
  241   18.6  0.0  0.0  X         24783838 24783880  (2663941) C 28s-rRNA_Dmel                   rRNA                 (1279)   2690    2648 33451 *
  295    9.3  0.0  0.0  X         24783853 24783895  (2663926) C 329_Repeat_rRNA                 Satellite             (286)     43       1 33452  
  745    2.6  0.0  0.0  X         24783896 24783944  (2663877) C 92_Repeat_rRNA                  Satellite              (97)    255     169 33450  
  305    7.0  0.0  0.0  X         24783945 24783987  (2663834) C 329_Repeat_rRNA                 Satellite             (286)     43       1 33453  
  745    2.6  0.0  0.0  X         24783988 24784021  (2663800) C 92_Repeat_rRNA                  Satellite             (184)    168     109 33450  
  230   16.0  1.9  3.9  X         24784022 24784073  (2663748) C 28s-rRNA_Dmel                   rRNA                 (1279)   2690    2640 33454 *
  342    4.5  0.0  0.0  X         24784036 24784079  (2663742) C 329_Repeat_rRNA                 Satellite             (285)     44       1 33455  
  745    2.6  0.0  0.0  X         24784080 24784134  (2663687) C 92_Repeat_rRNA                  Satellite               (0)    108       1 33450  
30370    8.3  0.2  0.1  X         24784135 24788470  (2659351) + G_DM                            LINE/I-Jockey             1   4343     (3) 33456  
  317    7.0  0.0  0.0  X         24788474 24788516  (2659305) C 329_Repeat_rRNA                 Satellite             (286)     43       1 33457 *
  745    2.9  0.0  0.0  X         24788496 24788550  (2659271) C 92_Repeat_rRNA                  Satellite               (0)    352     256 33458  
  241   18.6  0.0  0.0  X         24788551 24788593  (2659228) C 28s-rRNA_Dmel                   rRNA                 (1279)   2690    2648 33459 *
  295    9.3  0.0  0.0  X         24788566 24788608  (2659213) C 329_Repeat_rRNA                 Satellite             (286)     43       1 33460  
  745    2.9  0.0  0.0  X         24788609 24788657  (2659164) C 92_Repeat_rRNA                  Satellite              (97)    255     169 33458  
  305    7.0  0.0  0.0  X         24788658 24788700  (2659121) C 329_Repeat_rRNA                 Satellite             (286)     43       1 33461  
  745    2.9  0.0  0.0  X         24788701 24788734  (2659087) C 92_Repeat_rRNA                  Satellite             (184)    168     109 33458  
  230   16.0  1.9  3.9  X         24788735 24788786  (2659035) C 28s-rRNA_Dmel                   rRNA                 (1279)   2690    2640 33462 *
  342    4.5  0.0  0.0  X         24788749 24788792  (2659029) C 329_Repeat_rRNA                 Satellite             (285)     44       1 33463  
  745    2.9  0.0  0.0  X         24788793 24788847  (2658974) C 92_Repeat_rRNA                  Satellite               (0)    108       1 33458  
 9336    9.7  3.6  0.4  X         24788848 24792280  (2655541) + G_DM                            LINE/I-Jockey             1   3527   (819) 33464  
 7933    1.8  1.6  0.2  X         24792279 24793246  (2654575) C R1_DM                           LINE/R1              (4374)    982       1 33465 *
27236    0.8  2.4  0.0  X         24793282 24796584  (2651237) C R1_DM                           LINE/R1                 (2)   5354    1974 33466  
14887    1.0  1.0  0.2  X         24796585 24798349  (2649472) C R1_DM                           LINE/R1              (3577)   1779       1 33466  
27022    1.1  2.5  0.1  X         24798383 24801684  (2646137) C R1_DM                           LINE/R1                 (0)   5356    1974 33467  
14782    0.8  0.7  0.8  X         24801685 24803441  (2644380) C R1_DM                           LINE/R1              (3577)   1779      24 33467  
24344    0.7  0.3  0.0  X         24803478 24806285  (2641536) C R1_DM                           LINE/R1                 (2)   5354    2540 33468  
37058    1.1  0.7  0.1  X         24806286 24810737  (2637084) + PROTOP                          DNA/P                     1   4480     (0) 33469  
 3220    1.0 11.9  0.0  X         24810738 24811249  (2636572) C R1_DM                           LINE/R1              (2810)   2546    1974 33468  
14644    1.7  1.0  0.2  X         24811250 24813013  (2634808) C R1_DM                           LINE/R1              (3577)   1779       1 33468  
45568    1.0  0.6  0.1  X         24813049 24818372  (2629449) C R1_DM                           LINE/R1                 (2)   5354       1 33470  
12919    1.1  4.0  0.1  X         24818387 24820341  (2627480) C R1_DM                           LINE/R1              (1048)   4308    2277 33471  
  441    0.0  0.0  0.0  X         24820342 24820391  (2627430) + CIRCE                           LTR/Gypsy              4931   4980  (1376) 33472  
 3508    1.1  0.4  4.7  X         24820751 24821216  (2626605) + CIRCE                           LTR/Gypsy              4981   5427   (929) 33472  
 7839    1.7  1.0  0.0  X         24821304 24822223  (2625598) + CIRCE                           LTR/Gypsy              5428   6356     (0) 33472  
 7410    1.7  4.6  2.8  X         24822224 24823176  (2624645) + CIRCE                           LTR/Gypsy                 1    970  (5386) 33473  
11868    3.9  2.0  3.9  X         24823319 24826867  (2620954) + CIRCE                           LTR/Gypsy               973   4372  (1984) 33473  
 3194    7.1  0.2  0.0  X         24826868 24827289  (2620532) + Invader1_LTR                    LTR/Gypsy                 1    423     (0) 33474  
27150    2.2  0.0  0.0  X         24827290 24830474  (2617347) + Invader1_I                      LTR/Gypsy                 1   3186     (0) 33474  
 3194    7.1  0.2  0.0  X         24830475 24830896  (2616925) + Invader1_LTR                    LTR/Gypsy                 1    423     (0) 33474  
 1049    1.6  0.0  0.8  X         24830897 24831024  (2616797) + CIRCE                           LTR/Gypsy              4369   4495  (1861) 33473  
13806    2.0  0.7  0.3  X         24831025 24832754  (2615067) + S_DM                            DNA/TcMar-Tc1             1   1736     (0) 33475  
 1001    2.2  0.7  0.0  X         24832755 24832882  (2614939) + CIRCE                           LTR/Gypsy              4493   4621  (1735) 33473 *
 1217    2.1  0.0  0.0  X         24832879 24833021  (2614800) + CIRCE                           LTR/Gypsy              4838   4980  (1376) 33473  
 3508    1.1  0.4  4.7  X         24833379 24833844  (2613977) + CIRCE                           LTR/Gypsy              4981   5427   (929) 33473  
 7839    1.7  1.0  0.0  X         24833932 24834851  (2612970) + CIRCE                           LTR/Gypsy              5428   6356     (0) 33473  
 7410    1.7  4.6  2.8  X         24834852 24835804  (2612017) + CIRCE                           LTR/Gypsy                 1    970  (5386) 33476  
12932    3.8  2.2  3.6  X         24835947 24839607  (2608214) + CIRCE                           LTR/Gypsy               973   4495  (1861) 33476  
13672    2.1  0.6  1.3  X         24839608 24841355  (2606466) + S_DM                            DNA/TcMar-Tc1             1   1736     (0) 33477  
 1826    1.3  0.4  0.4  X         24841356 24841573  (2606248) + CIRCE                           LTR/Gypsy              4493   4710  (1646) 33476 *
 2948    3.2  0.6  0.6  X         24841556 24841904  (2605917) C R1_DM                           LINE/R1              (4993)    363      15 33478 *
25335    1.1  0.9  0.1  X         24841904 24844749  (2603072) C R1_DM                           LINE/R1               (551)   4805    1938 33479  
 2088    0.4  0.0  0.4  X         24844734 24844976  (2602845) C R1_DM                           LINE/R1              (4741)    615     374 33479 *
 2212    1.6  0.8  0.0  X         24844977 24845230  (2602591) C R1_DM                           LINE/R1              (5100)    256       1 33479  
27528    1.1  0.3  0.1  X         24845264 24848343  (2599478) C R1_DM                           LINE/R1                 (0)   5356    2271 33480  
  466    0.0  0.0  0.0  X         24848337 24848386  (2599435) + CIRCE                           LTR/Gypsy              4931   4980  (1376) 33476 *
 3730    1.4  0.5  4.4  X         24848745 24849214  (2598607) + CIRCE                           LTR/Gypsy              4981   5427   (929) 33476  
 8221    2.0  1.0  0.0  X         24849297 24850216  (2597605) + CIRCE                           LTR/Gypsy              5428   6356     (0) 33476  
 7702    1.7  4.9  3.5  X         24850217 24851173  (2596648) + CIRCE                           LTR/Gypsy                 1    970  (5386) 33481  
12459    4.0  2.3  3.8  X         24851316 24854853  (2592968) + CIRCE                           LTR/Gypsy               973   4373  (1983) 33481  
 2527    2.8  3.7  5.7  X         24854854 24855227  (2592594) + ROVER-LTR_DM                    LTR/Gypsy                 1    367     (0) 33482  
  533    1.6  1.6  0.0  X         24855228 24855291  (2592530) + ROVER-I_DM                      LTR/Gypsy                 1     65  (6519) 33482  
27413   12.9  2.9  1.7  X         24855349 24860153  (2587668) + ROVER-I_DM                      LTR/Gypsy               263   5127  (1457) 33482  
 2718    3.7  0.0  0.9  X         24860164 24860493  (2587328) C STALKER4_LTR                    LTR/Gypsy               (0)    402      76 33483 *
52027    1.2  1.0  0.6  X         24860489 24866696  (2581125) C STALKER4_I                      LTR/Gypsy              (11)   6519     227 33484  
  289    6.5  0.0  4.3  X         24866844 24866891  (2580930) C STALKER4_I                      LTR/Gypsy            (7350)     46       1 33484  
  372    0.0  0.0  0.0  X         24866892 24866924  (2580897) C STALKER4_I                      LTR/Gypsy            (6497)     33       1 33484  
 3500    2.7  0.0  0.2  X         24866925 24867327  (2580494) C STALKER4_LTR                    LTR/Gypsy               (0)    402       1 33484  
 1676    2.5  0.0  0.0  X         24867328 24867526  (2580295) + ROVER-I_DM                      LTR/Gypsy              5110   5308  (1276) 33482  
 1166    8.6  0.0  1.1  X         24867562 24867728  (2580093) + ROVER-I_DM                      LTR/Gypsy              5990   6154   (430) 33482  
 1821    1.5  0.0  0.0  X         24867729 24867931  (2579890) + Copia1-LTR_DM                   LTR/Copia                 1    203     (0) 33485  
 2674    3.8  5.5  1.2  X         24867932 24868329  (2579492) + ROVER-I_DM                      LTR/Gypsy              6152   6566    (18) 33482  
 2502    3.1  3.7  5.7  X         24868338 24868711  (2579110) + ROVER-LTR_DM                    LTR/Gypsy                 1    367     (0) 33482  
 1138    1.5  0.0  0.8  X         24868712 24868838  (2578983) + CIRCE                           LTR/Gypsy              4370   4495  (1861) 33486  
 3254    2.4  0.7  0.7  X         24868839 24869260  (2578561) + S_DM                            DNA/TcMar-Tc1             1    422  (1314) 33487  
 1846    1.7  0.0  0.0  X         24869258 24869487  (2578334) C S_DM                            DNA/TcMar-Tc1        (1506)    230       1 33488 *
 1362    1.2  0.6  0.0  X         24869488 24869646  (2578175) + CIRCE                           LTR/Gypsy              4493   4652  (1704) 33486  
  430    1.8  0.0  0.0  X         24869653 24869708  (2578113) + CIRCE                           LTR/Gypsy              4566   4621  (1735) 33489 *
 1269    2.8  0.0  0.0  X         24869705 24869847  (2577974) + CIRCE                           LTR/Gypsy              4838   4980  (1376) 33489  
 1459    2.3  1.2  0.0  X         24870030 24870200  (2577621) C R1_DM                           LINE/R1              (4027)   1329    1157 33490  
 2468    0.0  0.0  0.0  X         24870217 24870492  (2577329) C Copia_LTR                       LTR/Copia               (0)    276       1 33491  
 4426    0.0  0.4  0.0  X         24870493 24870972  (2576849) C Copia_I                         LTR/Copia               (0)   4593    4112 33491  
35810    0.6  0.0  0.0  X         24870975 24874929  (2572892) C Copia_I                         LTR/Copia             (638)   3955       1 33491  
  236   17.0  4.3  0.0  X         24874902 24874929  (2572892) C nTc3-2_Hmel                     DNA/TcMar-Mariner     (855)   1349    1320 33492 *
 2468    0.0  0.0  0.0  X         24874930 24875205  (2572616) C Copia_LTR                       LTR/Copia               (0)    276       1 33493  
 5187    1.2  0.3  0.3  X         24875206 24875784  (2572037) C R1_DM                           LINE/R1              (4754)    602      24 33494  
 4349    1.6  0.4  0.0  X         24875819 24876308  (2571513) C R1_DM                           LINE/R1                 (0)   5356    4865 33495  
  670    2.6  0.0  0.0  X         24876304 24876379  (2571442) + Stellate_Het_gene               Stellate                619    694    (38) 33496 *
 6718    0.8  0.0  0.0  X         24876781 24877509  (2570312) + Stellate_Het_gene               Stellate                  1    729     (3) 33497  
 2710    1.3  0.3  2.9  X         24877695 24878018  (2569803) C NINJA_LTR                       LTR/Pao                 (1)    316       1 33498  
16609    1.5  0.1  0.1  X         24878019 24879912  (2567909) C NINJA_I                         LTR/Pao                 (0)   6011    4118 33498  
11726    1.2  0.7  0.0  X         24879913 24881248  (2566573) C NINJA_I                         LTR/Pao              (3200)   2811    1467 33498  
 6230    1.5  2.8  3.7  X         24881222 24882035  (2565786) C NINJA_I                         LTR/Pao              (5204)    807       1 33498 *
 2712    1.3  0.3  2.8  X         24882036 24882360  (2565461) C NINJA_LTR                       LTR/Pao                 (0)    317       1 33498  
 1983    1.8  0.0  0.0  X         24882594 24882811  (2565010) + Stellate_Het_gene               Stellate                  1    218   (514) 33499  
   38    9.3  0.0  0.0  X         24882828 24882884  (2564937) + (ATA)n                          Simple_repeat             1     57     (0) 33500  
 2243    5.0  7.4  0.3  X         24882887 24883184  (2564637) + MDG1_LTR                        LTR/Gypsy                94    412    (30) 33501  
 8005    7.0  3.2  0.9  X         24883185 24884302  (2563519) + MDG1_I                          LTR/Gypsy                 1   1144  (5452) 33501  
   13   15.8  2.7  2.7  X         24884319 24884355  (2563466) + (TAATT)n                        Simple_repeat             1     37     (0) 33502  
43460    2.3  1.2  0.1  X         24884369 24889470  (2558351) + MDG1_I                          LTR/Gypsy              1134   6296   (300) 33501  
  798    8.9  0.7  4.8  X         24889440 24889592  (2558229) + MDG1_I                          LTR/Gypsy              6450   6596     (0) 33501 *
 2582    4.9 11.6  1.0  X         24889593 24889963  (2557858) + MDG1_LTR                        LTR/Gypsy                 1    410    (32) 33501 *
 4845    0.6  0.0  0.0  X         24889963 24890483  (2557338) + Stellate_Het_gene               Stellate                212    732     (0) 33499  
 2032    4.9  3.0  1.5  X         24890757 24891024  (2556797) + BATUMI_LTR                      LTR/Pao                   1    272     (0) 33503  
36554    6.7  0.8  3.7  X         24891025 24896544  (2551277) + BATUMI_I                        LTR/Pao                   1   5459  (2455) 33503  
 6637   12.8  0.9  1.4  X         24896623 24897980  (2549841) + BATUMI_I                        LTR/Pao                5672   7246   (668) 33503  
 4871    1.6  0.7  1.1  X         24897417 24897992  (2549829) C BATUMI_I                        LTR/Pao               (963)   7000    6427 33504 *
 5843    0.5  0.0  0.5  X         24898016 24898679  (2549142) + BATUMI_I                        LTR/Pao                7303   7963     (0) 33503  
 2398    1.4  0.0  2.8  X         24898680 24898972  (2548849) + BATUMI_I                        LTR/Pao                7002   7286   (677) 33505  
14850   12.6  0.2  0.3  X         24898978 24901590  (2546231) + G_DM                            LINE/I-Jockey           635   3168  (1178) 33506  
 1589    4.2  0.0  0.0  X         24901587 24901802  (2546019) + G_DM                            LINE/I-Jockey          3405   3620   (726) 33506 *
  657    3.8  0.0  0.0  X         24901810 24901877  (2545944) C 92_Repeat_rRNA                  Satellite             (295)    181      84 33507  
  253   19.6  0.0  2.0  X         24901878 24901929  (2545892) C 28s-rRNA_Dmel                   rRNA                 (1279)   2690    2640 33508 *
  333    4.7  0.0  0.0  X         24901893 24901935  (2545886) C 329_Repeat_rRNA                 Satellite             (286)     43       1 33509  
  657    3.8  0.0  0.0  X         24901936 24901990  (2545831) C 92_Repeat_rRNA                  Satellite             (295)     83       1 33507  
 5148    2.8  1.6  0.1  X         24901991 24902630  (2545191) + G_DM                            LINE/I-Jockey             1    649  (3697) 33510  
 2259    2.1  0.0  2.8  X         24902627 24902922  (2544899) + BATUMI_I                        LTR/Pao                6997   7284   (679) 33511 *
 3223    8.2  8.1  3.3  X         24902923 24903525  (2544296) + BATUMI_I                        LTR/Pao                   1    631  (7332) 33512  
   40    6.5  4.6  0.0  X         24903526 24903590  (2544231) + (ATACAT)n                       Simple_repeat             1     68     (0) 33513  
 3223   14.0 10.0 205.8  X         24903591 24903657  (2544164) + BATUMI_I                        LTR/Pao                 632    635  (7328) 33512  
24014    9.6  2.2  2.4  X         24903697 24908323  (2539498) + BATUMI_I                        LTR/Pao                 749   5459  (2455) 33512  
 6374   13.1  0.7  1.2  X         24908406 24909759  (2538062) + BATUMI_I                        LTR/Pao                5672   7246   (668) 33512  
 4701    1.6  0.7  1.1  X         24909196 24909771  (2538050) C BATUMI_I                        LTR/Pao               (963)   7000    6427 33514 *
 1960    3.3  0.3  0.5  X         24909795 24910057  (2537764) + BATUMI_I                        LTR/Pao                7303   7539   (424) 33512  
 1047    0.8  0.0  2.4  X         24910032 24910160  (2537661) + BATUMI_I                        LTR/Pao                7161   7286   (677) 33512 *
10935   13.7  0.3  0.2  X         24910166 24912241  (2535580) + G_DM                            LINE/I-Jockey           635   2633  (1713) 33515  
 1096    7.7  0.0  0.0  X         24912234 24912376  (2535445) + G_DM                            LINE/I-Jockey          3026   3168  (1178) 33515 *
 6854    5.3  0.0  2.5  X         24912373 24913322  (2534499) + G_DM                            LINE/I-Jockey          3405   4331    (15) 33515  
  682    2.3  0.0  0.0  X         24913323 24913409  (2534412) C 92_Repeat_rRNA                  Satellite               (5)     87       1 33516  
10917    1.0  0.0  0.0  X         24913430 24914682  (2533139) C 28s-rRNA_Dmel                   rRNA                    (7)   3962    2710 33517 *
23149    1.1  5.1  0.2  X         24914681 24919087  (2528734) C R1_DM                           LINE/R1                 (0)   5356     736 33518  
 3226    1.6  0.5  0.5  X         24919085 24919471  (2528350) C R1_DM                           LINE/R1              (4969)    387       1 33518 *
19823    0.8  1.3  0.0  X         24919505 24921792  (2526029) C R1_DM                           LINE/R1                 (0)   5356    3040 33519 *
22822    1.7  1.4  0.7  X         24921791 24924540  (2523281) C R1_DM                           LINE/R1              (2587)   2769       1 33519  
20994    1.3  2.3  0.1  X         24924574 24928586  (2519235) C R1_DM                           LINE/R1                 (0)   5356    1257 33520  
30443    6.2  3.1  0.8  X         24928587 24933719  (2514102) C R1_DM                           LINE/R1                (87)   5269       1 33521  
23418    1.1  1.4  0.2  X         24933753 24938040  (2509781) C R1_DM                           LINE/R1                 (0)   5356    1019 33522  
 5057    1.3  2.0  0.3  X         24938039 24938641  (2509180) C R1_DM                           LINE/R1              (4743)    613       1 33522 *
14158    1.1  2.4  0.1  X         24938675 24940339  (2507482) C R1_DM                           LINE/R1                 (0)   5356    3653 33523  
 3413    0.9  0.1  1.5  X         24940340 24940778  (2507043) + STALKER4_LTR                    LTR/Gypsy                 1    399     (3) 33524  
47225    1.9  1.1  0.8  X         24940915 24947077  (2500744) + STALKER4_I                      LTR/Gypsy               284   6530     (0) 33525  
 3446    0.4  0.1  1.5  X         24947078 24947516  (2500305) + STALKER4_LTR                    LTR/Gypsy                 1    399     (3) 33525  
12041    1.5  4.2  0.6  X         24947517 24950939  (2496882) C R1_DM                           LINE/R1              (1700)   3656       1 33523  
 8233    0.6  0.2  0.7  X         24950973 24951927  (2495894) C R1_DM                           LINE/R1                 (0)   5356    4407 33526  
13883    1.2  3.8  0.0  X         24951943 24954729  (2493092) C R1_DM                           LINE/R1              (1069)   4287    1397 33526  
 1000   19.2 26.8  3.1  X         24954738 24955145  (2492676) + DOC2_DM                         LINE/I-Jockey             6    503  (4290) 33527  
 7956   21.1  1.7  4.2  X         24955253 24959369  (2488452) + FW2_DM                          LINE/I-Jockey             2   3959     (2) 33528  
 3706    3.5  2.6  0.2  X         24959387 24959850  (2487971) C R1_DM                           LINE/R1              (3947)   1409     935 33529 *
 5246    1.3  0.3  0.3  X         24959833 24960448  (2487373) C R1_DM                           LINE/R1              (4740)    616       1 33529  
33349    1.3  0.1  0.2  X         24960482 24964653  (2483168) C R1_DM                           LINE/R1                 (0)   5356    1081 33530  
 2494    1.4  0.0  0.7  X         24964648 24964941  (2482880) C R1_DM                           LINE/R1              (3748)   1608    1317 33531 *
13788    1.5  1.5  0.7  X         24964940 24966591  (2481230) C R1_DM                           LINE/R1              (3528)   1828     164 33532 *
24289    1.1  2.8  0.1  X         24966586 24970895  (2476926) C R1_DM                           LINE/R1                (92)   5264     836 33533  
 2862    5.2 24.0  0.8  X         24970872 24971354  (2476467) C R1_DM                           LINE/R1              (4761)    595       1 33530 *
  435    5.5  0.0  0.0  X         24971355 24971409  (2476412) C 28s-rRNA_Dmel                   rRNA                 (1267)   2702    2648 33534 *
31353    1.2  0.1  0.0  X         24971406 24975004  (2472817) C R2_DM                           LINE/R2                 (3)   3604       3 33535  
15464    0.9  0.1  0.0  X         24975004 24976804  (2471017) C 28s-rRNA_Dmel                   rRNA                 (1318)   2651     850 33534 *
 1185    0.0  0.0  0.0  X         24976810 24976946  (2470875) C 28s-rRNA_Dmel                   rRNA                 (3832)    137       1 33534  
  733    0.0  0.0  0.0  X         24976947 24977055  (2470766) C ITS2-rRNA_Dmel                  rRNA                    (0)    385     277 33536  
 1036    2.4  0.0  0.0  X         24977091 24977213  (2470608) C 5.8s-rRNA_Dmel                  rRNA                    (0)    123       1 33537  
 5347    1.3  1.7  0.0  X         24977219 24977923  (2469898) C ITS1-rRNA_Dmel                  rRNA                    (9)    717       1 33538  
 1543    0.6  0.0  0.0  X         24977924 24978097  (2469724) C 18s-rRNA_Dmel                   rRNA                    (0)   1995    1822 33539  
 3517    2.5  0.0  0.0  X         24978098 24978504  (2469317) C Gypsy6_LTR                      LTR/Gypsy               (0)    407       1 33540  
23757   16.3  0.1  0.0  X         24978508 24982456  (2465365) C Gypsy6_I                        LTR/Gypsy               (2)   7010    3058 33540  
 1735    2.3  4.4 12.5  X         24982460 24982752  (2465069) C Gypsy6_I                        LTR/Gypsy            (6740)    272       1 33540  
 1738    5.3  5.3  0.0  X         24982753 24982978  (2464843) C Gypsy6_LTR                      LTR/Gypsy               (0)    407     170 33540  
15909    0.8  0.0  0.0  X         24982995 24984819  (2463002) C 18s-rRNA_Dmel                   rRNA                  (170)   1825       1 33541  
 5134    1.0  2.8  0.1  X         24984817 24984916  (2462905) C ETS-rRNA_Dmel                   rRNA                  (154)    710     592 33542 *
   55    0.0  3.7  0.0  X         24984917 24984970  (2462851) + (AT)n                           Simple_repeat             1     56     (0) 33543  
 5134    1.0  2.8  0.1  X         24984971 24985561  (2462260) C ETS-rRNA_Dmel                   rRNA                  (273)    591       2 33542  
 1902    1.7  0.0  0.0  X         24985555 24985941  (2461880) C 240_Repeat_rRNA                 Satellite               (0)    387       1 33544 *
  542    2.6  0.0  0.0  X         24985921 24985996  (2461825) C 92_Repeat_rRNA                  Satellite               (0)     92      17 33545 *
30980    8.3  0.2  0.1  X         24985997 24990332  (2457489) + G_DM                            LINE/I-Jockey             1   4343     (3) 33546  
  311    7.0  0.0  0.0  X         24990336 24990378  (2457443) C 329_Repeat_rRNA                 Satellite             (286)     43       1 33547 *
  684    3.1  0.0  0.0  X         24990358 24990412  (2457409) C 92_Repeat_rRNA                  Satellite               (0)    260     173 33548  
  246   21.6  0.0  2.0  X         24990413 24990464  (2457357) C 28s-rRNA_Dmel                   rRNA                 (1279)   2690    2640 33549 *
  288    9.3  0.0  0.0  X         24990428 24990470  (2457351) C 329_Repeat_rRNA                 Satellite             (286)     43       1 33550  
  684    3.1  0.0  0.0  X         24990471 24990519  (2457302) C 92_Repeat_rRNA                  Satellite              (88)    172      95 33548  
  297    7.0  0.0  0.0  X         24990520 24990562  (2457259) C 329_Repeat_rRNA                 Satellite             (286)     43       1 33551  
  684    3.1  0.0  0.0  X         24990563 24990617  (2457204) C 92_Repeat_rRNA                  Satellite               (0)     94       1 33548  
30948    8.3  0.3  0.1  X         24990618 24994953  (2452868) + G_DM                            LINE/I-Jockey             1   4344     (2) 33552  
  311    7.0  0.0  0.0  X         24994957 24994999  (2452822) C 329_Repeat_rRNA                 Satellite             (286)     43       1 33553 *
  720    2.6  0.0  0.0  X         24994979 24995033  (2452788) C 92_Repeat_rRNA                  Satellite               (0)    352     256 33554  
  246   21.6  0.0  2.0  X         24995034 24995085  (2452736) C 28s-rRNA_Dmel                   rRNA                 (1279)   2690    2640 33555 *
  288    9.3  0.0  0.0  X         24995049 24995091  (2452730) C 329_Repeat_rRNA                 Satellite             (286)     43       1 33556  
  720    2.6  0.0  0.0  X         24995092 24995140  (2452681) C 92_Repeat_rRNA                  Satellite              (97)    255     169 33554  
  297    7.0  0.0  0.0  X         24995141 24995183  (2452638) C 329_Repeat_rRNA                 Satellite             (286)     43       1 33557  
  720    2.6  0.0  0.0  X         24995184 24995217  (2452604) C 92_Repeat_rRNA                  Satellite             (184)    168     109 33554  
  228   21.6  0.0  2.0  X         24995218 24995269  (2452552) C 28s-rRNA_Dmel                   rRNA                 (1279)   2690    2640 33558 *
  333    4.5  0.0  0.0  X         24995232 24995275  (2452546) C 329_Repeat_rRNA                 Satellite             (285)     44       1 33559  
  720    2.6  0.0  0.0  X         24995276 24995330  (2452491) C 92_Repeat_rRNA                  Satellite               (0)    108       1 33554  
 9605    9.7  3.7  0.4  X         24995331 24998762  (2449059) + G_DM                            LINE/I-Jockey             1   3527   (819) 33560  
 8120    1.3  1.6  0.2  X         24998761 24999728  (2448093) C R1_DM                           LINE/R1              (4374)    982       1 33561 *
16254    0.6  3.6  0.0  X         24999762 25003026  (2444795) C R1_DM                           LINE/R1                 (0)   5356    1974 33562 *
19139    0.6  2.7  0.1  X         25003024 25005343  (2442478) C R1_DM                           LINE/R1              (1001)   4355    1974 33563  
15034    1.1  1.0  0.2  X         25005344 25007108  (2440713) C R1_DM                           LINE/R1              (3577)   1779       1 33563  
27287    1.1  2.5  0.1  X         25007142 25010443  (2437378) C R1_DM                           LINE/R1                 (0)   5356    1974 33564  
14917    1.5  1.0  0.2  X         25010444 25012208  (2435613) C R1_DM                           LINE/R1              (3577)   1779       1 33564  
26849    1.3  1.9  0.7  X         25012244 25017511  (2430310) C R1_DM                           LINE/R1                 (2)   5354      24 33565  
25695    0.7  0.3  0.0  X         25017548 25020355  (2427466) C R1_DM                           LINE/R1                 (2)   5354    2540 33566  
38555    1.2  0.9  0.1  X         25020356 25024799  (2423022) + PROTOP                          DNA/P                     1   4480     (0) 33567  
 3393    1.0 11.9  0.0  X         25024800 25025311  (2422510) C R1_DM                           LINE/R1              (2810)   2546    1974 33566  
15564    1.5  1.0  0.2  X         25025312 25027076  (2420745) C R1_DM                           LINE/R1              (3577)   1779       1 33566  
32451    0.9  2.0  0.1  X         25027110 25032365  (2415456) C R1_DM                           LINE/R1                 (0)   5356       1 33568  
22906    1.1  3.1  0.1  X         25032401 25035392  (2412429) C R1_DM                           LINE/R1                 (2)   5354    2271 33569  
  462    0.0  0.0  0.0  X         25035386 25035435  (2412386) + CIRCE                           LTR/Gypsy              4931   4980  (1376) 33570 *
 3681    1.2  0.5  4.7  X         25035794 25036264  (2411557) + CIRCE                           LTR/Gypsy              4981   5427   (929) 33570  
 8233    1.7  1.0  0.0  X         25036347 25037266  (2410555) + CIRCE                           LTR/Gypsy              5428   6356     (0) 33570  
 7807    1.7  4.6  2.8  X         25037267 25038219  (2409602) + CIRCE                           LTR/Gypsy                 1    970  (5386) 33571  
 8909    4.8  2.3  4.5  X         25038362 25041200  (2406621) + CIRCE                           LTR/Gypsy               973   3667  (2689) 33571  
12501    3.6  2.7  1.4  X         25041211 25044123  (2403698) + CIRCE                           LTR/Gypsy              1494   4372  (1984) 33572  
 1624    5.6  0.5  0.0  X         25044124 25044321  (2403500) + Invader1_LTR                    LTR/Gypsy                 1    199   (224) 33573  
 3455   10.0  0.4  0.2  X         25044322 25044802  (2403019) C Gypsy_LTR                       LTR/Gypsy               (0)    482       1 33574  
50124    6.3  0.0  0.1  X         25044803 25051200  (2396621) C Gypsy_I                         LTR/Gypsy               (0)   6507       1 33574  
 3455   10.0  0.4  0.2  X         25051199 25051679  (2396142) C Gypsy_LTR                       LTR/Gypsy               (0)    482       1 33574 *
 1773    8.3  0.0  0.0  X         25051680 25051907  (2395914) + Invader1_LTR                    LTR/Gypsy               196    423     (0) 33573  
28506    2.2  0.0  0.0  X         25051908 25055092  (2392729) + Invader1_I                      LTR/Gypsy                 1   3186     (0) 33573  
 3371    7.1  0.2  0.0  X         25055093 25055514  (2392307) + Invader1_LTR                    LTR/Gypsy                 1    423     (0) 33573  
 1098    1.5  1.5  0.7  X         25055515 25055642  (2392179) + CIRCE                           LTR/Gypsy              4367   4495  (1861) 33572  
14469    2.0  0.7  0.3  X         25055643 25057372  (2390449) + S_DM                            DNA/TcMar-Tc1             1   1736     (0) 33575  
 1042    2.2  0.7  0.0  X         25057373 25057500  (2390321) + CIRCE                           LTR/Gypsy              4493   4621  (1735) 33572 *
 1279    2.1  0.0  0.0  X         25057497 25057639  (2390182) + CIRCE                           LTR/Gypsy              4838   4980  (1376) 33572  
 3677    1.2  0.7  4.4  X         25057997 25058465  (2389356) + CIRCE                           LTR/Gypsy              4981   5427   (929) 33572  
 8233    1.7  1.0  0.0  X         25058548 25059467  (2388354) + CIRCE                           LTR/Gypsy              5428   6356     (0) 33572  
 7807    1.7  4.6  2.8  X         25059468 25060420  (2387401) + CIRCE                           LTR/Gypsy                 1    970  (5386) 33576  
13591    3.8  2.2  3.7  X         25060563 25064223  (2383598) + CIRCE                           LTR/Gypsy               973   4495  (1861) 33576  
14336    2.1  0.6  1.3  X         25064224 25065971  (2381850) + S_DM                            DNA/TcMar-Tc1             1   1736     (0) 33577  
 1787    0.9  0.4  0.4  X         25065972 25066189  (2381632) + CIRCE                           LTR/Gypsy              4493   4710  (1646) 33576 *
 3018    2.3  0.6  0.6  X         25066172 25066520  (2381301) C R1_DM                           LINE/R1              (4993)    363      15 33578 *
25822    1.1  0.9  0.1  X         25066520 25069365  (2378456) C R1_DM                           LINE/R1               (551)   4805    1938 33579  
 2151    0.4  0.0  0.4  X         25069350 25069592  (2378229) C R1_DM                           LINE/R1              (4741)    615     374 33579 *
 2212    1.6  0.8  0.0  X         25069593 25069846  (2377975) C R1_DM                           LINE/R1              (5100)    256       1 33579  
28040    1.0  0.3  0.1  X         25069880 25072959  (2374862) C R1_DM                           LINE/R1                 (0)   5356    2271 33580  
  464    0.0  0.0  0.0  X         25072953 25073002  (2374819) + CIRCE                           LTR/Gypsy              4931   4980  (1376) 33576 *
 3707    1.4  0.5  4.4  X         25073361 25073830  (2373991) + CIRCE                           LTR/Gypsy              4981   5427   (929) 33576  
 8181    2.1  1.0  0.0  X         25073913 25074832  (2372989) + CIRCE                           LTR/Gypsy              5428   6356     (0) 33576  
 7666    1.8  4.9  3.5  X         25074833 25075789  (2372032) + CIRCE                           LTR/Gypsy                 1    970  (5386) 33581  
12461    4.0  2.3  3.7  X         25075932 25079466  (2368355) + CIRCE                           LTR/Gypsy               973   4373  (1983) 33581  
 2602    2.8  3.9  2.7  X         25079467 25079829  (2367992) + ROVER-LTR_DM                    LTR/Gypsy                 1    367     (0) 33582  
  532    1.6  1.6  0.0  X         25079830 25079893  (2367928) + ROVER-I_DM                      LTR/Gypsy                 1     65  (6519) 33582  
27191   12.9  2.9  1.7  X         25079951 25084755  (2363066) + ROVER-I_DM                      LTR/Gypsy               263   5127  (1457) 33582  
 2710    3.7  0.0  0.9  X         25084766 25085095  (2362726) C STALKER4_LTR                    LTR/Gypsy               (0)    402      76 33583 *
51982    0.9  1.1  0.6  X         25085091 25091269  (2356552) C STALKER4_I                      LTR/Gypsy              (11)   6519     246 33584  
  293    6.5  0.0  4.3  X         25091444 25091491  (2356330) C STALKER4_I                      LTR/Gypsy            (7350)     46       1 33584  
  371    0.0  0.0  0.0  X         25091492 25091524  (2356297) C STALKER4_I                      LTR/Gypsy            (6497)     33       1 33584  
 3488    2.7  0.0  0.2  X         25091525 25091927  (2355894) C STALKER4_LTR                    LTR/Gypsy               (0)    402       1 33584  
 1667    2.5  0.0  0.0  X         25091928 25092126  (2355695) + ROVER-I_DM                      LTR/Gypsy              5110   5308  (1276) 33582  
 1148    8.6  0.0  1.1  X         25092162 25092328  (2355493) + ROVER-I_DM                      LTR/Gypsy              5990   6154   (430) 33582  
 1813    1.5  0.0  0.0  X         25092329 25092531  (2355290) + Copia1-LTR_DM                   LTR/Copia                 1    203     (0) 33585  
 2799    3.6  5.5  1.1  X         25092532 25092946  (2354875) + ROVER-I_DM                      LTR/Gypsy              6152   6584     (0) 33582  
 2176    6.3  5.9  2.7  X         25092947 25093302  (2354519) + ROVER-LTR_DM                    LTR/Gypsy                 1    367     (0) 33582  
 1132    1.5  0.0  0.8  X         25093303 25093429  (2354392) + CIRCE                           LTR/Gypsy              4370   4495  (1861) 33586  
 3053    2.9  2.9  0.5  X         25093430 25093841  (2353980) + S_DM                            DNA/TcMar-Tc1             1    422  (1314) 33587  
 1815    1.7  0.0  0.0  X         25093839 25094068  (2353753) C S_DM                            DNA/TcMar-Tc1        (1506)    230       1 33588 *
 1343    1.2  0.6  0.0  X         25094069 25094227  (2353594) + CIRCE                           LTR/Gypsy              4493   4652  (1704) 33586  
  421    1.8  0.0  0.0  X         25094234 25094289  (2353532) + CIRCE                           LTR/Gypsy              4566   4621  (1735) 33589 *
 1268    2.8  0.0  0.0  X         25094286 25094428  (2353393) + CIRCE                           LTR/Gypsy              4838   4980  (1376) 33589  
 1469    2.3  1.2  0.0  X         25094611 25094781  (2353040) C R1_DM                           LINE/R1              (4027)   1329    1157 33590  
 5307    0.7  0.3  0.3  X         25094784 25095371  (2352450) C R1_DM                           LINE/R1              (4745)    611      24 33590  
 4384    1.6  0.4  0.0  X         25095406 25095895  (2351926) C R1_DM                           LINE/R1                 (0)   5356    4865 33591  
  670    2.6  0.0  0.0  X         25095891 25095966  (2351855) + Stellate_Het_gene               Stellate                619    694    (38) 33592 *
 6753    0.8  0.0  0.0  X         25096368 25097096  (2350725) + Stellate_Het_gene               Stellate                  1    729     (3) 33593  
 2712    1.3  0.3  2.9  X         25097282 25097605  (2350216) C NINJA_LTR                       LTR/Pao                 (1)    316       1 33594  
17836    1.5  0.1  0.1  X         25097606 25099618  (2348203) C NINJA_I                         LTR/Pao                 (0)   6011    3999 33594  
12093    1.4  0.7  0.3  X         25099596 25100971  (2346850) C NINJA_I                         LTR/Pao              (3164)   2847    1467 33594 *
 6346    1.7  2.7  3.6  X         25100945 25101758  (2346063) C NINJA_I                         LTR/Pao              (5204)    807       1 33594 *
 2713    1.3  0.3  2.8  X         25101759 25102083  (2345738) C NINJA_LTR                       LTR/Pao                 (0)    317       1 33594  
 1989    1.8  0.0  0.0  X         25102317 25102534  (2345287) + Stellate_Het_gene               Stellate                  1    218   (514) 33595  
   38    9.3  0.0  0.0  X         25102551 25102607  (2345214) + (ATA)n                          Simple_repeat             1     57     (0) 33596  
 2235    5.0  7.4  0.3  X         25102610 25102907  (2344914) + MDG1_LTR                        LTR/Gypsy                94    412    (30) 33597  
 7974    7.0  3.2  1.0  X         25102908 25104026  (2343795) + MDG1_I                          LTR/Gypsy                 1   1144  (5452) 33597  
   13   15.8  2.7  2.7  X         25104043 25104079  (2343742) + (TAATT)n                        Simple_repeat             1     37     (0) 33598  
43214    2.2  1.2  0.1  X         25104093 25109194  (2338627) + MDG1_I                          LTR/Gypsy              1134   6296   (300) 33597  
  772    9.6  0.7  4.8  X         25109164 25109316  (2338505) + MDG1_I                          LTR/Gypsy              6450   6596     (0) 33597 *
 2561    4.9 11.6  1.0  X         25109317 25109687  (2338134) + MDG1_LTR                        LTR/Gypsy                 1    410    (32) 33597 *
 4844    0.8  0.0  0.0  X         25109687 25110207  (2337614) + Stellate_Het_gene               Stellate                212    732     (0) 33595  
 1894    4.7  7.0  1.5  X         25110481 25110738  (2337083) + BATUMI_LTR                      LTR/Pao                   1    272     (0) 33599  
36578    6.8  0.8  3.6  X         25110739 25116257  (2331564) + BATUMI_I                        LTR/Pao                   1   5459  (2455) 33599  
 6675   12.8  0.9  1.4  X         25116336 25117693  (2330128) + BATUMI_I                        LTR/Pao                5672   7246   (668) 33599  
 4913    1.4  0.7  1.1  X         25117130 25117705  (2330116) C BATUMI_I                        LTR/Pao               (963)   7000    6427 33600 *
 5921    0.5  0.0  0.5  X         25117729 25118392  (2329429) + BATUMI_I                        LTR/Pao                7303   7963     (0) 33599  
 2441    0.7  0.0  2.8  X         25118393 25118685  (2329136) + BATUMI_I                        LTR/Pao                7002   7286   (677) 33601  
15330   12.5  0.2  0.3  X         25118691 25121303  (2326518) + G_DM                            LINE/I-Jockey           635   3168  (1178) 33602  
 1644    4.2  0.0  0.0  X         25121300 25121515  (2326306) + G_DM                            LINE/I-Jockey          3405   3620   (726) 33602 *
  700    3.8  0.0  0.0  X         25121523 25121590  (2326231) C 92_Repeat_rRNA                  Satellite             (295)    181      84 33603  
  266   19.6  0.0  2.0  X         25121591 25121642  (2326179) C 28s-rRNA_Dmel                   rRNA                 (1279)   2690    2640 33604 *
  354    4.7  0.0  0.0  X         25121606 25121648  (2326173) C 329_Repeat_rRNA                 Satellite             (286)     43       1 33605  
  700    3.8  0.0  0.0  X         25121649 25121703  (2326118) C 92_Repeat_rRNA                  Satellite             (295)     83       1 33603  
 5353    2.8  1.6  0.1  X         25121704 25122343  (2325478) + G_DM                            LINE/I-Jockey             1    649  (3697) 33606  
 2376    1.7  0.0  2.8  X         25122340 25122635  (2325186) + BATUMI_I                        LTR/Pao                6997   7284   (679) 33607 *
 3436    8.0  8.1  3.3  X         25122636 25123238  (2324583) + BATUMI_I                        LTR/Pao                   1    631  (7332) 33608  
   40    6.5  4.6  0.0  X         25123239 25123303  (2324518) + (ATACAT)n                       Simple_repeat             1     68     (0) 33609  
 3436   13.1 10.0 205.8  X         25123304 25123370  (2324451) + BATUMI_I                        LTR/Pao                 632    635  (7328) 33608  
24928    8.4  2.0  1.8  X         25123410 25129802  (2318019) + BATUMI_I                        LTR/Pao                 749   7246   (668) 33608  
 5899    0.6  0.0  0.5  X         25129838 25130501  (2317320) + BATUMI_I                        LTR/Pao                7303   7963     (0) 33608  
 2262    1.4  0.3  2.8  X         25130502 25130793  (2317028) + BATUMI_I                        LTR/Pao                7002   7286   (677) 33610  
10959   13.6  0.3  0.2  X         25130799 25132874  (2314947) + G_DM                            LINE/I-Jockey           635   2633  (1713) 33611  
 1096    7.7  0.0  0.0  X         25132867 25133009  (2314812) + G_DM                            LINE/I-Jockey          3026   3168  (1178) 33611 *
 6826    5.4  0.0  2.5  X         25133006 25133955  (2313866) + G_DM                            LINE/I-Jockey          3405   4331    (15) 33611  
  682    2.3  0.0  0.0  X         25133956 25134042  (2313779) C 92_Repeat_rRNA                  Satellite               (5)     87       1 33612  
10942    1.0  0.0  0.0  X         25134063 25135315  (2312506) C 28s-rRNA_Dmel                   rRNA                    (7)   3962    2710 33613 *
24158    0.8  3.8  0.2  X         25135314 25139775  (2308046) C R1_DM                           LINE/R1                 (0)   5356     736 33614  
 3226    1.6  0.5  0.5  X         25139773 25140159  (2307662) C R1_DM                           LINE/R1              (4969)    387       1 33614 *
17920    0.9  0.1  0.1  X         25140193 25142250  (2305571) C R1_DM                           LINE/R1                 (0)   5356    3298 33615  
 2179    3.0  0.0  0.0  X         25142242 25142505  (2305316) C R1_DM                           LINE/R1              (2418)   2938    2675 33615 *
 9145    2.3  2.5  0.7  X         25142508 25143649  (2304172) C R1_DM                           LINE/R1              (4194)   1162       1 33615  
19854    0.7  1.3  0.0  X         25143683 25145970  (2301851) C R1_DM                           LINE/R1                 (0)   5356    3040 33616 *
22736    1.8  1.4  0.8  X         25145969 25148721  (2299100) C R1_DM                           LINE/R1              (2587)   2769       1 33616  
21087    7.3  1.9  0.5  X         25148755 25152774  (2295047) C R1_DM                           LINE/R1                 (0)   5356     327 33617  
23159    6.7  2.3  0.6  X         25152775 25157555  (2290266) C R1_DM                           LINE/R1                (87)   5269       1 33618  
14210    0.9  2.4  0.1  X         25157589 25159253  (2288568) C R1_DM                           LINE/R1                 (0)   5356    3653 33619  
 3446    0.4  0.1  1.5  X         25159254 25159692  (2288129) + STALKER4_LTR                    LTR/Gypsy                 1    399     (3) 33620  
47281    2.0  0.9  0.8  X         25159829 25166008  (2281813) + STALKER4_I                      LTR/Gypsy               284   6530     (0) 33621  
 3446    0.4  0.1  1.5  X         25166009 25166447  (2281374) + STALKER4_LTR                    LTR/Gypsy                 1    399     (3) 33621  
12059    1.4  6.2  0.0  X         25166448 25168567  (2279254) C R1_DM                           LINE/R1              (1700)   3656    1296 33619  
 5233    1.3  0.3  0.3  X         25168568 25169184  (2278637) C R1_DM                           LINE/R1              (4739)    617       1 33619  
 8233    0.6  0.2  0.7  X         25169218 25170172  (2277649) C R1_DM                           LINE/R1                 (0)   5356    4407 33622  
13883    1.2  3.5  0.0  X         25170188 25172882  (2274939) C R1_DM                           LINE/R1              (1069)   4287    1397 33622  
 1000   19.2 26.8  3.1  X         25172891 25173298  (2274523) + DOC2_DM                         LINE/I-Jockey             6    503  (4290) 33623  
 8713   21.7  1.2  3.2  X         25173406 25177578  (2270243) + FW2_DM                          LINE/I-Jockey             2   4740     (0) 33624  
 3680    3.5  2.6  0.2  X         25177587 25178050  (2269771) C R1_DM                           LINE/R1              (3947)   1409     935 33625 *
 5238    1.3  0.3  0.3  X         25178033 25178648  (2269173) C R1_DM                           LINE/R1              (4740)    616       1 33625  
 7097    1.0  0.1  0.0  X         25178682 25179497  (2268324) C R1_DM                           LINE/R1                 (0)   5356    4540 33626 *
22383    1.3  1.4  0.1  X         25179496 25182459  (2265362) C R1_DM                           LINE/R1              (1164)   4192    1081 33626  
 2482    1.4  0.0  0.7  X         25182454 25182747  (2265074) C R1_DM                           LINE/R1              (3748)   1608    1317 33627 *
13697    1.5  1.5  0.7  X         25182746 25184397  (2263424) C R1_DM                           LINE/R1              (3528)   1828     164 33628  
 8416    1.3  0.5  0.0  X         25184392 25185364  (2262457) C R1_DM                           LINE/R1                (92)   5264    4287 33629 *
 8683   21.5  1.6  3.2  X         25185370 25189645  (2258176) C FW2_DM                          LINE/I-Jockey           (0)   4740       2 33630  
  985   19.2 18.6  2.6  X         25189645 25190052  (2257769) C FW2_DM                          LINE/I-Jockey        (4290)    503       6 33630 *
24178    0.9  3.5  0.1  X         25190072 25193403  (2254418) C R1_DM                           LINE/R1              (1075)   4281     836 33631  
 2807    5.6 24.0  0.8  X         25193380 25193862  (2253959) C R1_DM                           LINE/R1              (4761)    595       1 33632 *
  437    5.5  0.0  0.0  X         25193863 25193917  (2253904) C 28s-rRNA_Dmel                   rRNA                 (1267)   2702    2648 33633 *
31121    1.2  0.6  0.0  X         25193914 25197495  (2250326) C R2_DM                           LINE/R2                 (4)   3603       3 33634  
15563    1.0  0.1  0.0  X         25197495 25199295  (2248526) C 28s-rRNA_Dmel                   rRNA                 (1318)   2651     850 33633 *
 1182    0.7  0.0  0.0  X         25199301 25199437  (2248384) C 28s-rRNA_Dmel                   rRNA                 (3832)    137       1 33633  
  761    0.0  0.0  0.0  X         25199438 25199546  (2248275) C ITS2-rRNA_Dmel                  rRNA                    (0)    385     277 33635  
 1081    0.8  0.0  0.0  X         25199582 25199704  (2248117) C 5.8s-rRNA_Dmel                  rRNA                    (0)    123       1 33636  
 5479    1.1  1.7  0.0  X         25199710 25200414  (2247407) C ITS1-rRNA_Dmel                  rRNA                    (9)    717       1 33637  
 1546    0.6  0.0  0.0  X         25200415 25200588  (2247233) C 18s-rRNA_Dmel                   rRNA                    (0)   1995    1822 33638  
 3514    2.5  0.0  0.0  X         25200589 25200995  (2246826) C Gypsy6_LTR                      LTR/Gypsy               (0)    407       1 33639  
23678   16.2  0.1  0.0  X         25200999 25204947  (2242874) C Gypsy6_I                        LTR/Gypsy               (2)   7010    3058 33639  
 1761    2.3  4.4 12.5  X         25204951 25205243  (2242578) C Gypsy6_I                        LTR/Gypsy            (6740)    272       1 33639  
 1740    5.3  5.3  0.0  X         25205244 25205469  (2242352) C Gypsy6_LTR                      LTR/Gypsy               (0)    407     170 33639  
16002    0.8  0.0  0.0  X         25205486 25207310  (2240511) C 18s-rRNA_Dmel                   rRNA                  (170)   1825       1 33640  
 5229    1.2  2.8  0.1  X         25207308 25207407  (2240414) C ETS-rRNA_Dmel                   rRNA                  (154)    710     592 33641 *
   48    0.0  4.2  0.0  X         25207408 25207455  (2240366) + (AT)n                           Simple_repeat             1     50     (0) 33642  
 5229    1.2  2.8  0.1  X         25207456 25208046  (2239775) C ETS-rRNA_Dmel                   rRNA                  (273)    591       2 33641  
 1936    1.7  0.0  0.0  X         25208040 25208426  (2239395) C 240_Repeat_rRNA                 Satellite               (0)    387       1 33643 *
  569    1.3  0.0  0.0  X         25208406 25208481  (2239340) C 92_Repeat_rRNA                  Satellite               (0)     92      17 33644 *
23940   11.8  0.4  0.7  X         25208483 25212914  (2234907) + G_DM                            LINE/I-Jockey             1   4343     (3) 33645  
  315    7.0  0.0  0.0  X         25212918 25212960  (2234861) C 329_Repeat_rRNA                 Satellite             (286)     43       1 33646 *
  733    2.6  0.0  0.0  X         25212940 25212994  (2234827) C 92_Repeat_rRNA                  Satellite               (0)    352     256 33647  
  245   21.6  0.0  2.0  X         25212995 25213046  (2234775) C 28s-rRNA_Dmel                   rRNA                 (1279)   2690    2640 33648 *
  293    9.3  0.0  0.0  X         25213010 25213052  (2234769) C 329_Repeat_rRNA                 Satellite             (286)     43       1 33649  
  733    2.6  0.0  0.0  X         25213053 25213101  (2234720) C 92_Repeat_rRNA                  Satellite              (97)    255     169 33647  
  302    7.0  0.0  0.0  X         25213102 25213144  (2234677) C 329_Repeat_rRNA                 Satellite             (286)     43       1 33650  
  733    2.6  0.0  0.0  X         25213145 25213178  (2234643) C 92_Repeat_rRNA                  Satellite             (184)    168     109 33647  
  233   16.0  1.9  3.9  X         25213179 25213230  (2234591) C 28s-rRNA_Dmel                   rRNA                 (1279)   2690    2640 33651 *
  338    4.5  0.0  0.0  X         25213193 25213236  (2234585) C 329_Repeat_rRNA                 Satellite             (285)     44       1 33652  
  733    2.6  0.0  0.0  X         25213237 25213291  (2234530) C 92_Repeat_rRNA                  Satellite               (0)    108       1 33647  
14933    9.7  2.0  0.4  X         25213292 25216780  (2231041) + G_DM                            LINE/I-Jockey             1   3527   (819) 33653  
 7975    1.9  1.6  0.2  X         25216779 25217746  (2230075) C R1_DM                           LINE/R1              (4374)    982       1 33654 *
27435    0.6  2.4  0.2  X         25217782 25221090  (2226731) C R1_DM                           LINE/R1                 (2)   5354    1974 33655  
14590    1.3  2.2  0.2  X         25221091 25222834  (2224987) C R1_DM                           LINE/R1              (3577)   1779       1 33655  
27776    0.8  1.6  0.1  X         25222868 25228120  (2219701) C R1_DM                           LINE/R1                 (0)   5356      24 33656  
24482    0.6  0.3  0.0  X         25228157 25230964  (2216857) C R1_DM                           LINE/R1                 (2)   5354    2540 33657  
 7514    2.2  1.8  0.1  X         25230965 25231931  (2215890) + PROTOP                          DNA/P                     1    983  (3497) 33658  
 2967    2.2  0.0  0.0  X         25231932 25232292  (2215529) C BEL_LTR                         LTR/Pao                 (0)    361       1 33659  
48057    0.4  0.0  0.1  X         25232293 25237700  (2210121) C BEL_I                           LTR/Pao                 (0)   5404       1 33659  
 2967    2.2  0.0  0.0  X         25237701 25238061  (2209760) C BEL_LTR                         LTR/Pao                 (0)    361       1 33659  
29136    0.9  0.2  0.0  X         25238062 25241558  (2206263) + PROTOP                          DNA/P                   979   4480     (0) 33660  
 3231    1.0 11.9  0.0  X         25241559 25242070  (2205751) C R1_DM                           LINE/R1              (2810)   2546    1974 33657  
14802    1.5  1.0  0.2  X         25242071 25243834  (2203987) C R1_DM                           LINE/R1              (3577)   1779       1 33657  
31886    0.9  1.9  0.1  X         25243870 25249129  (2198692) C R1_DM                           LINE/R1                 (2)   5354       1 33661  
27234    0.9  0.9  0.1  X         25249165 25252222  (2195599) C R1_DM                           LINE/R1                 (2)   5354    2271 33662  
  466    0.0  0.0  0.0  X         25252216 25252265  (2195556) + CIRCE                           LTR/Gypsy              4931   4980  (1376) 33663 *
 3741    1.2  0.5  4.4  X         25252625 25253094  (2194727) + CIRCE                           LTR/Gypsy              4981   5427   (929) 33663  
 8251    1.7  1.0  0.0  X         25253177 25254096  (2193725) + CIRCE                           LTR/Gypsy              5428   6356     (0) 33663  
 7840    1.7  4.6  2.8  X         25254097 25255049  (2192772) + CIRCE                           LTR/Gypsy                 1    970  (5386) 33664  
12529    4.0  2.3  3.7  X         25255192 25258726  (2189095) + CIRCE                           LTR/Gypsy               973   4372  (1984) 33664  
 3356    7.1  0.2  0.0  X         25258727 25259148  (2188673) + Invader1_LTR                    LTR/Gypsy                 1    423     (0) 33665  
28488    2.3  0.0  0.0  X         25259149 25262333  (2185488) + Invader1_I                      LTR/Gypsy                 1   3186     (0) 33665  
 3367    6.9  0.2  0.0  X         25262334 25262755  (2185066) + Invader1_LTR                    LTR/Gypsy                 1    423     (0) 33665  
 1113    1.5  1.5  0.7  X         25262756 25262883  (2184938) + CIRCE                           LTR/Gypsy              4367   4495  (1861) 33664  
14721    2.0  0.7  0.3  X         25262884 25264613  (2183208) + S_DM                            DNA/TcMar-Tc1             1   1736     (0) 33666  
 1077    2.2  0.7  0.0  X         25264614 25264741  (2183080) + CIRCE                           LTR/Gypsy              4493   4621  (1735) 33664 *
 1280    2.1  0.0  0.0  X         25264738 25264880  (2182941) + CIRCE                           LTR/Gypsy              4838   4980  (1376) 33664  
 3707    1.4  0.7  4.4  X         25265239 25265707  (2182114) + CIRCE                           LTR/Gypsy              4981   5427   (929) 33664  
 8251    1.7  1.0  0.0  X         25265790 25266709  (2181112) + CIRCE                           LTR/Gypsy              5428   6356     (0) 33664  
 7719    1.9  4.6  3.5  X         25266710 25267669  (2180152) + CIRCE                           LTR/Gypsy                 1    970  (5386) 33667  
13595    3.8  2.2  3.7  X         25267812 25271472  (2176349) + CIRCE                           LTR/Gypsy               973   4495  (1861) 33667  
14541    2.1  0.7  1.3  X         25271473 25273219  (2174602) + S_DM                            DNA/TcMar-Tc1             1   1736     (0) 33668  
 1844    0.9  0.4  0.4  X         25273220 25273437  (2174384) + CIRCE                           LTR/Gypsy              4493   4710  (1646) 33667 *
 3017    2.3  0.6  0.6  X         25273420 25273768  (2174053) C R1_DM                           LINE/R1              (4993)    363      15 33669 *
25657    1.1  0.1  0.1  X         25273768 25276636  (2171185) C R1_DM                           LINE/R1               (551)   4805    1938 33670  
 2088    0.4  0.0  0.4  X         25276621 25276863  (2170958) C R1_DM                           LINE/R1              (4741)    615     374 33670 *
 2212    1.6  0.8  0.0  X         25276864 25277117  (2170704) C R1_DM                           LINE/R1              (5100)    256       1 33670  
27546    1.0  0.3  0.1  X         25277151 25280230  (2167591) C R1_DM                           LINE/R1                 (0)   5356    2271 33671  
  466    0.0  0.0  0.0  X         25280224 25280273  (2167548) + CIRCE                           LTR/Gypsy              4931   4980  (1376) 33667 *
 3736    1.4  0.5  4.2  X         25280632 25281100  (2166721) + CIRCE                           LTR/Gypsy              4981   5427   (929) 33667  
 8234    1.9  1.0  0.0  X         25281183 25282102  (2165719) + CIRCE                           LTR/Gypsy              5428   6356     (0) 33667  
 7799    1.9  4.6  2.8  X         25282103 25283055  (2164766) + CIRCE                           LTR/Gypsy                 1    970  (5386) 33672  
12409    4.0  2.1  3.9  X         25283198 25286746  (2161075) + CIRCE                           LTR/Gypsy               973   4373  (1983) 33672  
 2527    2.8  3.7  5.7  X         25286747 25287120  (2160701) + ROVER-LTR_DM                    LTR/Gypsy                 1    367     (0) 33673  
  533    1.6  1.6  0.0  X         25287121 25287184  (2160637) + ROVER-I_DM                      LTR/Gypsy                 1     65  (6519) 33673  
27376   13.0  2.8  1.6  X         25287242 25292046  (2155775) + ROVER-I_DM                      LTR/Gypsy               263   5127  (1457) 33673  
 2790    3.1  0.0  0.6  X         25292057 25292385  (2155436) C STALKER4_LTR                    LTR/Gypsy               (0)    402      76 33674 *
48103    0.5  0.2  0.0  X         25292381 25297722  (2150099) C STALKER4_I                      LTR/Gypsy              (11)   6519    1170 33675  
 3075    0.3  0.0  0.0  X         25297723 25298052  (2149769) C TRANSPAC_LTR                    LTR/Gypsy               (0)    330       1 33676 *
41598    0.0  0.0  0.1  X         25298052 25302644  (2145177) C TRANSPAC_I                      LTR/Gypsy               (0)   4590       1 33676  
 3075    0.3  0.0  0.0  X         25302645 25302974  (2144847) C TRANSPAC_LTR                    LTR/Gypsy               (0)    330       1 33676  
 4228    4.0  7.7  4.4  X         25302975 25303833  (2143988) C STALKER4_I                      LTR/Gypsy            (5356)   1174     227 33675  
  289    6.5  0.0  4.3  X         25303981 25304028  (2143793) C STALKER4_I                      LTR/Gypsy            (7350)     46       1 33675  
  372    0.0  0.0  0.0  X         25304029 25304061  (2143760) C STALKER4_I                      LTR/Gypsy            (6497)     33       1 33675  
 3500    2.7  0.0  0.2  X         25304062 25304464  (2143357) C STALKER4_LTR                    LTR/Gypsy               (0)    402       1 33675  
 1667    2.5  0.0  0.0  X         25304465 25304663  (2143158) + ROVER-I_DM                      LTR/Gypsy              5110   5308  (1276) 33673  
 1148    8.6  0.0  1.1  X         25304699 25304865  (2142956) + ROVER-I_DM                      LTR/Gypsy              5990   6154   (430) 33673  
 1813    1.5  0.0  0.0  X         25304866 25305068  (2142753) + Copia1-LTR_DM                   LTR/Copia                 1    203     (0) 33677  
 2799    3.6  5.5  1.1  X         25305069 25305483  (2142338) + ROVER-I_DM                      LTR/Gypsy              6152   6584     (0) 33673  
 2471    3.4  3.7  5.7  X         25305484 25305857  (2141964) + ROVER-LTR_DM                    LTR/Gypsy                 1    367     (0) 33673  
 1132    1.5  0.0  0.8  X         25305858 25305984  (2141837) + CIRCE                           LTR/Gypsy              4370   4495  (1861) 33678  
14417    2.0  1.3  0.3  X         25305985 25307704  (2140117) + S_DM                            DNA/TcMar-Tc1             1   1736     (0) 33679  
 1061    2.2  0.7  0.0  X         25307705 25307832  (2139989) + CIRCE                           LTR/Gypsy              4493   4621  (1735) 33678 *
 1280    2.1  0.0  0.0  X         25307829 25307971  (2139850) + CIRCE                           LTR/Gypsy              4838   4980  (1376) 33678  
 3707    1.2  0.7  4.4  X         25308329 25308797  (2139024) + CIRCE                           LTR/Gypsy              4981   5427   (929) 33678  
 8247    1.7  1.0  0.0  X         25308880 25309799  (2138022) + CIRCE                           LTR/Gypsy              5428   6356     (0) 33678  
 7829    1.7  4.6  2.8  X         25309800 25310752  (2137069) + CIRCE                           LTR/Gypsy                 1    970  (5386) 33680  
12506    3.9  2.3  3.7  X         25310895 25314429  (2133392) + CIRCE                           LTR/Gypsy               973   4372  (1984) 33680  
 3377    6.9  0.2  0.0  X         25314430 25314851  (2132970) + Invader1_LTR                    LTR/Gypsy                 1    423     (0) 33681  
28506    2.2  0.0  0.0  X         25314852 25318036  (2129785) + Invader1_I                      LTR/Gypsy                 1   3186     (0) 33681  
 3377    6.9  0.2  0.0  X         25318037 25318458  (2129363) + Invader1_LTR                    LTR/Gypsy                 1    423     (0) 33681  
28506    2.2  0.0  0.0  X         25318459 25321643  (2126178) + Invader1_I                      LTR/Gypsy                 1   3186     (0) 33681  
 3377    6.9  0.2  0.0  X         25321644 25322065  (2125756) + Invader1_LTR                    LTR/Gypsy                 1    423     (0) 33681  
 1106    1.5  1.5  0.7  X         25322066 25322193  (2125628) + CIRCE                           LTR/Gypsy              4367   4495  (1861) 33680  
 3172    2.6  0.7  0.7  X         25322194 25322615  (2125206) + S_DM                            DNA/TcMar-Tc1             1    422  (1314) 33682  
 1843    1.3  0.0  0.0  X         25322613 25322842  (2124979) C S_DM                            DNA/TcMar-Tc1        (1506)    230       1 33683 *
 1343    1.2  0.6  0.0  X         25322843 25323001  (2124820) + CIRCE                           LTR/Gypsy              4493   4652  (1704) 33680  
  416    3.6  0.0  0.0  X         25323008 25323063  (2124758) + CIRCE                           LTR/Gypsy              4566   4621  (1735) 33684 *
 1286    2.1  0.0  0.0  X         25323060 25323202  (2124619) + CIRCE                           LTR/Gypsy              4838   4980  (1376) 33684  
 1469    2.3  1.2  0.0  X         25323385 25323555  (2124266) C R1_DM                           LINE/R1              (4027)   1329    1157 33685  
 5307    0.7  0.3  0.3  X         25323558 25324145  (2123676) C R1_DM                           LINE/R1              (4745)    611      24 33685  
 4411    1.4  0.4  0.0  X         25324181 25324670  (2123151) C R1_DM                           LINE/R1                 (0)   5356    4865 33686  
  670    2.6  0.0  0.0  X         25324666 25324741  (2123080) + Stellate_Het_gene               Stellate                619    694    (38) 33687 *
 6753    0.8  0.0  0.0  X         25325143 25325871  (2121950) + Stellate_Het_gene               Stellate                  1    729     (3) 33688  
 2712    1.3  0.3  2.9  X         25326057 25326380  (2121441) C NINJA_LTR                       LTR/Pao                 (1)    316       1 33689  
17830    1.5  0.1  0.1  X         25326381 25328393  (2119428) C NINJA_I                         LTR/Pao                 (0)   6011    3999 33689  
12093    1.4  0.7  0.3  X         25328371 25329746  (2118075) C NINJA_I                         LTR/Pao              (3164)   2847    1467 33689 *
 6315    1.5  2.8  3.7  X         25329720 25330533  (2117288) C NINJA_I                         LTR/Pao              (5204)    807       1 33689 *
 2688    1.6  0.3  2.8  X         25330534 25330858  (2116963) C NINJA_LTR                       LTR/Pao                 (0)    317       1 33689  
 1989    1.8  0.0  0.0  X         25331092 25331309  (2116512) + Stellate_Het_gene               Stellate                  1    218   (514) 33690  
   38    9.3  0.0  0.0  X         25331326 25331382  (2116439) + (ATA)n                          Simple_repeat             1     57     (0) 33691  
 2235    5.0  7.4  0.3  X         25331385 25331682  (2116139) + MDG1_LTR                        LTR/Gypsy                94    412    (30) 33692  
 7977    7.0  3.2  1.0  X         25331683 25332801  (2115020) + MDG1_I                          LTR/Gypsy                 1   1144  (5452) 33692  
   13   15.8  2.7  2.7  X         25332818 25332854  (2114967) + (TAATT)n                        Simple_repeat             1     37     (0) 33693  
43090    2.3  1.3  0.1  X         25332868 25337967  (2109854) + MDG1_I                          LTR/Gypsy              1134   6296   (300) 33692  
  775    8.9  0.7  4.8  X         25337937 25338089  (2109732) + MDG1_I                          LTR/Gypsy              6450   6596     (0) 33692 *
 2561    4.9 11.6  1.0  X         25338090 25338460  (2109361) + MDG1_LTR                        LTR/Gypsy                 1    410    (32) 33692 *
 4868    0.6  0.0  0.0  X         25338460 25338980  (2108841) + Stellate_Het_gene               Stellate                212    732     (0) 33690  
   54    0.0  0.0  0.0  X         25339268 25339316  (2108505) + (TCACCCGCTG)n                   Simple_repeat             1     49     (0) 33694  
 1704    5.3  3.5  1.7  X         25339317 25339541  (2108280) + BATUMI_LTR                      LTR/Pao                  43    271     (1) 33695  
31710    7.0  1.3  2.4  X         25339542 25346821  (2101000) + BATUMI_I                        LTR/Pao                   1   7246   (668) 33695  
 2220    0.4  0.0  0.4  X         25346857 25347116  (2100705) + BATUMI_I                        LTR/Pao                7303   7561   (402) 33695  
  664    3.5  0.0  2.4  X         25347117 25347203  (2100618) + BATUMI_I                        LTR/Pao                7083   7167   (796) 33696 *
 4365    8.1  0.0  0.3  X         25347201 25347783  (2100038) + G_DM                            LINE/I-Jockey          2588   3168  (1178) 33697  
 1644    4.2  0.0  0.0  X         25347780 25347995  (2099826) + G_DM                            LINE/I-Jockey          3405   3620   (726) 33697 *
